# Supplementary material for: Saturation genome editing of BAP1 functionally classifies somatic and germline variants
Source: Nat Genet. 2024 Jul 5;56(7):1434–45. doi: 10.1038/s41588-024-01799-3 (PMC11250367; doi:10.1038/s41588-024-01799-3)
Supplement: Supplementary file 6 — GenBank plasmid map of pMin. [file 41588_2024_1799_MOESM6_ESM.zip]

Archive with 2 entries (2 files):
- Supplementary Data 3.gb
- __MACOSX/._Supplementary Data 3.gb
