# Supplementary material for: Saturation genome editing of BAP1 functionally classifies somatic and germline variants
Source: Nat Genet. 2024 Jul 5;56(7):1434–45. doi: 10.1038/s41588-024-01799-3 (PMC11250367; doi:10.1038/s41588-024-01799-3)
Supplement: Supplementary file 7 — Supporting numerical data with column descriptions. [file 41588_2024_1799_MOESM7_ESM.xlsx]

## Sheet: Supplementary Table 1 - Notes
Supplementary Table 1 notes: Total mapped and unmapped counts for each timepoint-replicate in SGE BAP1 screen
Column	Description
library	target region (named for exon and tiled region, e.g. 12_1 = exon 12 tiled region 1, 12_2 = exon 12 tiled region 2, together cover all of exon 12)
guide	library A or library B
timepoint_replicate	D = Day (4/7/10/14/21) and R = Replicate (1/2/3)
sample_name	sample identifer: library+guide+timepoint_replicate (SGA = sgRNA A, SGB = sgRNA B)
analysis_status	included' if used in final analysis, 'excluded' if removed from analysis alongwith reason for removal
unmapped_counts	counts with sequencing adapters which do not exactly match to the desired_library, ref_seq or pam_seq - mostly indels and sequencing errors
ref_seq_counts	counts mapping to GRCh38 wild-type sequence alone (no PPE variants or SGE variants)
pam_seq_counts	counts mappinng to the target region sequence with PPE variants but no SGE variant
desired_variant_counts	counts mapping exactly to indended sequence (iincludes PPE variants and SGE variant)
total_counts	unmapped_counts+ref_seq_counts+pam_seq_counts+desired_variant_counts
hdr_rate_percent	% desired variants sequence (desired_variant_counts/total_counts*100)
pam_seq_percent	% PPE variant sequence (pam_seq_counts/total_counts*100)
ref_seq_percent	% unedited sequence (ref_seq_counts/total_counts*100)
library_complexity	number of unique variants in the target region HDR template library generated through VaLiAnT
variant_coverage	desired_variant_counts/library_complexity

## Sheet: Supplementary Table 1
Supplementary Table 1: Total mapped and unmapped counts for each timepoint-replicate in SGE BAP1 screen
library	guide	timepoint_replicate	sample_name	analysis_status	unmapped_counts	ref_seq_counts	pam_seq_counts	desired_variant_counts	total_counts	hdr_rate_percent	pam_seq_percent	ref_seq_percent	library_complexity	variant_coverage
1	A	D10R1	1_SGA_D10R1	included	702380	21095	62408	211953	997836	21.2413	6.25433	2.11407	664	319
1	A	D10R2	1_SGA_D10R2	included	831905	27013	77054	263752	1199724	21.9844	6.42264	2.2516	664	397
1	A	D10R3	1_SGA_D10R3	included	762684	25538	67618	230678	1086518	21.2309	6.22337	2.35044	664	347
1	A	D14R1	1_SGA_D14R1	included	800498	38737	108607	330291	1278133	25.8417	8.49732	3.03075	664	497
1	A	D14R2	1_SGA_D14R2	included	476930	24740	65587	206499	773756	26.6879	8.47644	3.19739	664	310
1	A	D14R3	1_SGA_D14R3	included	865870	46526	113807	361634	1387837	26.0574	8.20031	3.35241	664	544
1	A	D21R1	1_SGA_D21R1	included	290688	22221	55523	166416	534848	31.1146	10.3811	4.15464	664	250
1	A	D21R2	1_SGA_D21R2	included	495887	36571	94132	275308	901898	30.5254	10.4371	4.05489	664	414
1	A	D21R3	1_SGA_D21R3	included	590935	47588	110657	332475	1081655	30.7376	10.2303	4.39955	664	500
1	A	D4R1	1_SGA_D4R1	included	908939	16575	64270	223654	1213438	18.4314	5.29652	1.36595	664	336
1	A	D4R2	1_SGA_D4R2	included	685283	12888	49424	177834	925429	19.2164	5.34066	1.39265	664	267
1	A	D4R3	1_SGA_D4R3	included	888906	17201	61199	219854	1187160	18.5193	5.15508	1.44892	664	331
1	A	D7R1	1_SGA_D7R1	included	645128	15325	50566	173131	884150	19.5816	5.71917	1.7333	664	260
1	A	D7R2	1_SGA_D7R2	included	715916	17938	56412	197534	987800	19.9974	5.71087	1.81595	664	297
1	A	D7R3	1_SGA_D7R3	included	795966	20540	61197	212999	1090702	19.5286	5.61079	1.88319	664	320
1	B	D10R1	1_SGB_D10R1	included	579780	16145	94151	291876	981952	29.7241	9.58815	1.64417	661	441
1	B	D10R2	1_SGB_D10R2	included	575996	15232	95335	290491	977054	29.7313	9.75739	1.55897	661	439
1	B	D10R3	1_SGB_D10R3	included	450302	13565	74161	227221	765249	29.6924	9.69109	1.77263	661	343
1	B	D14R1	1_SGB_D14R1	included	597415	21871	121760	345080	1086126	31.7716	11.2105	2.01367	661	522
1	B	D14R2	1_SGB_D14R2	included	591075	20318	121428	342016	1074837	31.8203	11.2973	1.89033	661	517
1	B	D14R3	1_SGB_D14R3	included	567878	21707	117876	332318	1039779	31.9604	11.3366	2.08766	661	502
1	B	D21R1	1_SGB_D21R1	included	602832	25208	145299	388047	1161386	33.4124	12.5108	2.17051	661	587
1	B	D21R2	1_SGB_D21R2	included	531935	21359	130451	350164	1033909	33.868	12.6173	2.06585	661	529
1	B	D21R3	1_SGB_D21R3	included	639933	27779	160025	413213	1240950	33.2981	12.8954	2.23853	661	625
1	B	D4R1	1_SGB_D4R1	included	513447	6954	61860	215232	797493	26.9886	7.75681	0.871983	661	325
1	B	D4R2	1_SGB_D4R2	included	712419	9183	86070	293176	1100848	26.6318	7.81852	0.834175	661	443
1	B	D4R3	1_SGB_D4R3	included	700925	10622	81743	283366	1076656	26.3191	7.5923	0.986573	661	428
1	B	D7R1	1_SGB_D7R1	included	267886	5190	38535	124940	436551	28.6198	8.82715	1.18886	661	189
1	B	D7R2	1_SGB_D7R2	included	562559	10068	83937	262286	918850	28.545	9.13501	1.09572	661	396
1	B	D7R3	1_SGB_D7R3	included	377659	7504	55936	175123	616222	28.4188	9.07725	1.21774	661	264
2	A	D10R1	2_SGA_D10R1	included	485353	15506	90145	727493	1318497	55.1759	6.83695	1.17604	443	1642
2	A	D10R2	2_SGA_D10R2	included	487037	19241	93294	705703	1305275	54.0655	7.14746	1.4741	443	1593
2	A	D10R3	2_SGA_D10R3	included	467265	10337	90524	721984	1290110	55.963	7.01677	0.80125	443	1629
2	A	D14R1	2_SGA_D14R1	included	471751	21288	117461	1346421	1956921	68.803	6.00234	1.08783	443	3039
2	A	D14R2	2_SGA_D14R2	included	365199	10887	101071	922792	1399949	65.9161	7.21962	0.777671	443	2083
2	A	D14R3	2_SGA_D14R3	included	460292	14471	119338	855811	1449912	59.025	8.23071	0.998061	443	1931
2	A	D21R1	2_SGA_D21R1	included	387271	22411	121078	518039	1048799	49.3935	11.5444	2.13683	443	1169
2	A	D21R2	2_SGA_D21R2	included	430645	16973	138670	584356	1170644	49.9175	11.8456	1.44989	443	1319
2	A	D21R3	2_SGA_D21R3	included	345780	14480	113117	480937	954314	50.3961	11.8532	1.51732	443	1085
2	A	D4R1	2_SGA_D4R1	included	483904	12155	65752	609314	1171125	52.0281	5.61443	1.03789	443	1375
2	A	D4R2	2_SGA_D4R2	included	581066	9559	80154	651821	1322600	49.2833	6.06034	0.722743	443	1471
2	A	D4R3	2_SGA_D4R3	included	514065	8997	68934	616718	1208714	51.0227	5.70309	0.744345	443	1392
2	A	D7R1	2_SGA_D7R1	included	503933	13298	77510	651256	1245997	52.2679	6.22072	1.06726	443	1470
2	A	D7R2	2_SGA_D7R2	included	580211	9247	92283	762812	1444553	52.8061	6.38834	0.640129	443	1721
2	A	D7R3	2_SGA_D7R3	included	530698	9123	83191	669547	1292559	51.8001	6.43615	0.705809	443	1511
2	B	D10R1	2_SGB_D10R1	excluded - low hdr_rate and high ref_seq	995726	1987025	15914	151155	3149820	4.79885	0.505235	63.0838	446	338
2	B	D10R2	2_SGB_D10R2	excluded - low hdr_rate and high ref_seq	1202730	2422684	19393	175257	3820064	4.5878	0.507662	63.42	446	392
2	B	D10R3	2_SGB_D10R3	excluded - low hdr_rate and high ref_seq	1019403	2047024	16535	148483	3231445	4.59494	0.511691	63.347	446	332
2	B	D14R1	2_SGB_D14R1	excluded - low hdr_rate and high ref_seq	838637	1782535	13895	151841	2786908	5.44837	0.498581	63.961	446	340
2	B	D14R2	2_SGB_D14R2	excluded - low hdr_rate and high ref_seq	1105010	2394531	18832	159935	3678308	4.34806	0.511975	65.0987	446	358
2	B	D14R3	2_SGB_D14R3	excluded - low hdr_rate and high ref_seq	835519	1790928	13428	123342	2763217	4.46371	0.485955	64.8132	446	276
2	B	D21R1	2_SGB_D21R1	excluded - low hdr_rate and high ref_seq	882977	1938641	14252	96351	2932221	3.28594	0.486048	66.1151	446	216
2	B	D21R2	2_SGB_D21R2	excluded - low hdr_rate and high ref_seq	830132	1875088	13679	94852	2813751	3.37102	0.486148	66.6402	446	212
2	B	D21R3	2_SGB_D21R3	excluded - low hdr_rate and high ref_seq	564952	1301669	9033	63074	1938728	3.25337	0.465924	67.1404	446	141
2	B	D4R1	2_SGB_D4R1	excluded - low hdr_rate and high ref_seq	1228626	1892650	45444	444292	3611012	12.3038	1.25848	52.4133	446	996
2	B	D4R2	2_SGB_D4R2	excluded - low hdr_rate and high ref_seq	1115968	1730461	39407	396786	3282622	12.0875	1.20047	52.7158	446	889
2	B	D4R3	2_SGB_D4R3	excluded - low hdr_rate and high ref_seq	1191007	1860721	40136	419695	3511559	11.9518	1.14297	52.9885	446	941
2	B	D7R1	2_SGB_D7R1	excluded - low hdr_rate and high ref_seq	964804	1898826	16269	157638	3037537	5.18967	0.535598	62.512	446	353
2	B	D7R2	2_SGB_D7R2	excluded - low hdr_rate and high ref_seq	879810	1759300	15752	149409	2804271	5.32791	0.561715	62.7364	446	334
2	B	D7R3	2_SGB_D7R3	excluded - low hdr_rate and high ref_seq	1039287	1996572	17297	166561	3219717	5.17316	0.537221	62.0108	446	373
3	A	D10R1	3_SGA_D10R1	included	608655	20015	98726	605691	1333087	45.4352	7.40582	1.5014	591	1024
3	A	D10R2	3_SGA_D10R2	included	727381	21417	118568	738123	1605489	45.975	7.38516	1.33399	591	1248
3	A	D10R3	3_SGA_D10R3	included	330482	15046	52398	317006	714932	44.3407	7.32909	2.10454	591	536
3	A	D14R1	3_SGA_D14R1	included	671684	27610	123028	669852	1492174	44.891	8.24488	1.85032	591	1133
3	A	D14R2	3_SGA_D14R2	included	755390	28590	143438	772869	1700287	45.4552	8.43611	1.68148	591	1307
3	A	D14R3	3_SGA_D14R3	included	800941	46464	147309	798726	1793440	44.536	8.21377	2.59078	591	1351
3	A	D21R1	3_SGA_D21R1	included	464039	23107	96991	488768	1072905	45.5556	9.04004	2.15369	591	827
3	A	D21R2	3_SGA_D21R2	included	727466	32100	153179	765514	1678259	45.6136	9.12726	1.9127	591	1295
3	A	D21R3	3_SGA_D21R3	included	751435	49161	154493	766925	1722014	44.5365	8.97165	2.85485	591	1297
3	A	D4R1	3_SGA_D4R1	included	540209	10731	77877	520519	1149336	45.2887	6.77583	0.93367	591	880
3	A	D4R2	3_SGA_D4R2	included	736937	13077	106744	707076	1563834	45.2143	6.82579	0.836214	591	1196
3	A	D4R3	3_SGA_D4R3	included	1113596	30524	157904	1045931	2347955	44.5465	6.72517	1.30002	591	1769
3	A	D7R1	3_SGA_D7R1	included	761111	22980	116144	734180	1634415	44.92	7.10615	1.40601	591	1242
3	A	D7R2	3_SGA_D7R2	included	999835	24043	155454	982454	2161786	45.4464	7.191	1.11218	591	1662
3	A	D7R3	3_SGA_D7R3	included	744597	27226	111054	693554	1576431	43.9952	7.04465	1.72707	591	1173
4	A	D10R1	4_SGA_D10R1	included	828516	28562	161811	650586	1669475	38.9695	9.69233	1.71084	1076	604
4	A	D10R2	4_SGA_D10R2	included	715098	32721	139970	551401	1439190	38.3133	9.72561	2.27357	1076	512
4	A	D10R3	4_SGA_D10R3	included	766347	23351	150534	598291	1538523	38.8874	9.78432	1.51775	1076	556
4	A	D14R1	4_SGA_D14R1	included	884576	42492	224949	708782	1860799	38.0902	12.0888	2.28354	1076	658
4	A	D14R2	4_SGA_D14R2	included	691945	43714	180051	570022	1485732	38.3664	12.1187	2.94225	1076	529
4	A	D14R3	4_SGA_D14R3	included	842894	38418	226123	703141	1810576	38.8352	12.489	2.12187	1076	653
4	A	D21R1	4_SGA_D21R1	included	873856	61898	285136	736516	1957406	37.6271	14.567	3.16225	1076	684
4	A	D21R2	4_SGA_D21R2	included	833892	74404	274622	699295	1882213	37.1528	14.5904	3.95301	1076	649
4	A	D21R3	4_SGA_D21R3	included	826431	55117	282409	715278	1879235	38.0622	15.0279	2.93295	1076	664
4	A	D4R1	4_SGA_D4R1	included	621933	15969	90733	466602	1195237	39.0385	7.59121	1.33605	1076	433
4	A	D4R2	4_SGA_D4R2	included	776517	26934	112425	573714	1489590	38.5149	7.54738	1.80815	1076	533
4	A	D4R3	4_SGA_D4R3	included	831287	19231	118250	615795	1584563	38.8621	7.46263	1.21365	1076	572
4	A	D7R1	4_SGA_D7R1	included	642950	17879	107690	492500	1261019	39.0557	8.53992	1.41782	1076	457
4	A	D7R2	4_SGA_D7R2	included	771357	28497	124092	584319	1508265	38.7411	8.22747	1.88939	1076	543
4	A	D7R3	4_SGA_D7R3	included	761388	18565	125239	583029	1488221	39.1762	8.41535	1.24746	1076	541
4	B	D10R1	4_SGB_D10R1	included	726689	10635	150028	626765	1514117	41.3948	9.90861	0.70239	1080	580
4	B	D10R2	4_SGB_D10R2	included	840666	11319	175157	731711	1758853	41.6016	9.95859	0.643544	1080	677
4	B	D10R3	4_SGB_D10R3	included	751744	10362	158480	645934	1566520	41.2337	10.1167	0.661466	1080	598
4	B	D14R1	4_SGB_D14R1	included	785349	14887	197384	678908	1676528	40.4949	11.7734	0.887966	1080	628
4	B	D14R2	4_SGB_D14R2	included	821565	14345	203290	706405	1745605	40.4676	11.6458	0.821778	1080	654
4	B	D14R3	4_SGB_D14R3	included	829881	14315	206617	706297	1757110	40.1965	11.7589	0.81469	1080	653
4	B	D21R1	4_SGB_D21R1	included	811344	19568	231121	694118	1756151	39.525	13.1607	1.11425	1080	642
4	B	D21R2	4_SGB_D21R2	included	785932	17432	224079	662470	1689913	39.2014	13.2598	1.03153	1080	613
4	B	D21R3	4_SGB_D21R3	included	897394	19638	255789	763160	1935981	39.4198	13.2124	1.01437	1080	706
4	B	D4R1	4_SGB_D4R1	included	820447	9988	141513	715881	1687829	42.4143	8.38432	0.591766	1080	662
4	B	D4R2	4_SGB_D4R2	included	581937	6664	102898	511681	1203180	42.5274	8.55217	0.553866	1080	473
4	B	D4R3	4_SGB_D4R3	included	764631	8976	133014	672157	1578778	42.5745	8.42512	0.568541	1080	622
4	B	D7R1	4_SGB_D7R1	included	696622	8561	131025	607315	1443523	42.0717	9.07675	0.593063	1080	562
4	B	D7R2	4_SGB_D7R2	included	722314	8248	136087	642411	1509060	42.5703	9.018	0.546565	1080	594
4	B	D7R3	4_SGB_D7R3	included	816371	8959	150748	706384	1682462	41.9851	8.95996	0.532493	1080	654
5	A	D10R1	5_SGA_D10R1	included	397089	5229	200114	701273	1303705	53.7908	15.3496	0.401088	1040	674
5	A	D10R2	5_SGA_D10R2	included	430853	4399	224395	781382	1441029	54.2239	15.5719	0.305268	1040	751
5	A	D10R3	5_SGA_D10R3	included	324551	6752	164571	575177	1071051	53.7021	15.3654	0.630409	1040	553
5	A	D14R1	5_SGA_D14R1	included	350960	6867	231922	667849	1257598	53.1051	18.4417	0.546041	1040	642
5	A	D14R2	5_SGA_D14R2	included	391164	5792	257135	752459	1406550	53.4968	18.2813	0.411788	1040	723
5	A	D14R3	5_SGA_D14R3	included	411133	12589	268433	781516	1473671	53.0319	18.2153	0.854261	1040	751
5	A	D21R1	5_SGA_D21R1	included	436680	11695	347254	883547	1679176	52.6179	20.68	0.696473	1040	849
5	A	D21R2	5_SGA_D21R2	included	333945	6280	255162	664256	1259643	52.7337	20.2567	0.498554	1040	638
5	A	D21R3	5_SGA_D21R3	included	426985	15948	331525	849236	1623694	52.3027	20.4179	0.982205	1040	816
5	A	D4R1	5_SGA_D4R1	included	356652	4474	139773	607415	1108314	54.8053	12.6113	0.403676	1040	584
5	A	D4R2	5_SGA_D4R2	included	329382	3708	128421	552682	1014193	54.4948	12.6624	0.365611	1040	531
5	A	D4R3	5_SGA_D4R3	included	322610	5542	121511	529859	979522	54.0936	12.4051	0.565786	1040	509
5	A	D7R1	5_SGA_D7R1	included	368084	3905	160117	637039	1169145	54.4876	13.6952	0.334005	1040	612
5	A	D7R2	5_SGA_D7R2	included	605705	4982	262277	1032676	1905640	54.1905	13.7632	0.261434	1040	992
5	A	D7R3	5_SGA_D7R3	included	365937	6344	158924	632790	1163995	54.3636	13.6533	0.54502	1040	608
5	B	D10R1	5_SGB_D10R1	included	598112	94238	255512	1054431	2002293	52.6612	12.761	4.7065	1038	1015
5	B	D10R2	5_SGB_D10R2	included	386915	58573	164814	679082	1289384	52.6672	12.7824	4.54271	1038	654
5	B	D10R3	5_SGB_D10R3	included	383919	112453	155875	644920	1297167	49.7176	12.0166	8.66912	1038	621
5	B	D14R1	5_SGB_D14R1	included	431353	127409	211900	760396	1531058	49.6647	13.8401	8.32163	1038	732
5	B	D14R2	5_SGB_D14R2	included	482513	136623	239345	831309	1689790	49.196	14.1642	8.08521	1038	800
5	B	D14R3	5_SGB_D14R3	included	482815	240434	218530	787031	1728810	45.5244	12.6405	13.9075	1038	758
5	B	D21R1	5_SGB_D21R1	included	373133	153771	204319	649288	1380511	47.0324	14.8002	11.1387	1038	625
5	B	D21R2	5_SGB_D21R2	included	345445	141297	196012	605703	1288457	47.01	15.2129	10.9664	1038	583
5	B	D21R3	5_SGB_D21R3	included	260283	169752	128656	411278	969969	42.4011	13.2639	17.5008	1038	396
5	B	D4R1	5_SGB_D4R1	included	474987	32418	162464	816641	1486510	54.9368	10.9292	2.18081	1038	786
5	B	D4R2	5_SGB_D4R2	included	311636	19634	106285	532431	969986	54.8906	10.9574	2.02415	1038	512
5	B	D4R3	5_SGB_D4R3	included	326016	42214	111406	556352	1035988	53.7026	10.7536	4.07476	1038	535
5	B	D7R1	5_SGB_D7R1	included	325398	25643	123778	569352	1044171	54.5267	11.8542	2.45582	1038	548
5	B	D7R2	5_SGB_D7R2	included	325697	24579	124192	569968	1044436	54.5718	11.8908	2.35333	1038	549
5	B	D7R3	5_SGB_D7R3	included	362632	57996	135711	623710	1180049	52.8546	11.5005	4.91471	1038	600
6	A	D10R1	6_SGA_D10R1	included	467741	175628	45576	210252	899197	23.3822	5.06852	19.5316	650	323
6	A	D10R2	6_SGA_D10R2	included	475593	178381	49176	220069	923219	23.8371	5.32658	19.3216	650	338
6	A	D10R3	6_SGA_D10R3	included	344201	128489	34194	154364	661248	23.3443	5.17113	19.4313	650	237
6	A	D14R1	6_SGA_D14R1	included	411975	192174	47112	186175	837436	22.2315	5.62574	22.9479	650	286
6	A	D14R2	6_SGA_D14R2	included	477149	217533	56039	223826	974547	22.9672	5.75026	22.3214	650	344
6	A	D14R3	6_SGA_D14R3	included	418587	197748	49505	194758	860598	22.6305	5.7524	22.978	650	299
6	A	D21R1	6_SGA_D21R1	included	461170	258954	59914	210874	990912	21.2808	6.04635	26.1329	650	324
6	A	D21R2	6_SGA_D21R2	included	378100	211115	50031	177824	817070	21.7636	6.12322	25.8381	650	273
6	A	D21R3	6_SGA_D21R3	included	458581	259101	61834	214276	993792	21.5615	6.22203	26.072	650	329
6	A	D4R1	6_SGA_D4R1	included	458207	139520	36874	200042	834643	23.9674	4.41794	16.7161	650	307
6	A	D4R2	6_SGA_D4R2	included	522459	150533	42553	230798	946343	24.3884	4.49657	15.9068	650	355
6	A	D4R3	6_SGA_D4R3	included	468522	138847	38290	208904	854563	24.4457	4.48065	16.2477	650	321
6	A	D7R1	6_SGA_D7R1	included	416690	137877	36723	185599	776889	23.89	4.72693	17.7473	650	285
6	A	D7R2	6_SGA_D7R2	included	437271	138891	40103	199945	816210	24.4968	4.91332	17.0166	650	307
6	A	D7R3	6_SGA_D7R3	included	477611	151604	41904	213045	884164	24.0956	4.73939	17.1466	650	327
6	B	D10R1	6_SGB_D10R1	included	494926	15016	82817	372221	964980	38.5729	8.58225	1.55609	649	573
6	B	D10R2	6_SGB_D10R2	included	507154	14629	85212	389755	996750	39.1026	8.54898	1.46767	649	600
6	B	D10R3	6_SGB_D10R3	included	521530	16460	85215	387492	1010697	38.3391	8.43131	1.62858	649	597
6	B	D14R1	6_SGB_D14R1	included	398491	16960	83648	328471	827570	39.691	10.1077	2.04937	649	506
6	B	D14R2	6_SGB_D14R2	included	420109	16283	87907	342097	866396	39.4851	10.1463	1.87939	649	527
6	B	D14R3	6_SGB_D14R3	included	462974	20869	98972	383483	966298	39.6858	10.2424	2.15969	649	590
6	B	D21R1	6_SGB_D21R1	included	413373	23978	101532	357871	896754	39.9074	11.3222	2.67387	649	551
6	B	D21R2	6_SGB_D21R2	included	426423	22799	107677	374126	931025	40.1843	11.5654	2.44881	649	576
6	B	D21R3	6_SGB_D21R3	included	492912	29926	125271	437620	1085729	40.3066	11.538	2.7563	649	674
6	B	D4R1	6_SGB_D4R1	included	375651	9069	49025	266898	700643	38.0933	6.99714	1.29438	649	411
6	B	D4R2	6_SGB_D4R2	included	389822	8794	50887	277608	727111	38.1796	6.99852	1.20944	649	427
6	B	D4R3	6_SGB_D4R3	included	371879	9083	46813	253939	681714	37.2501	6.86696	1.33238	649	391
6	B	D7R1	6_SGB_D7R1	included	460976	11747	66686	338853	878262	38.5822	7.59295	1.33753	649	522
6	B	D7R2	6_SGB_D7R2	included	517274	12436	77651	392161	999522	39.2349	7.76881	1.24419	649	604
6	B	D7R3	6_SGB_D7R3	included	581069	15261	84927	427990	1109247	38.5838	7.65627	1.3758	649	659
7	A	D10R1	7_SGA_D10R1	included	422534	6727	152605	389232	971098	40.0816	15.7147	0.692721	1146	339
7	A	D10R2	7_SGA_D10R2	included	485082	7843	180533	459704	1133162	40.5683	15.9318	0.692134	1146	401
7	A	D10R3	7_SGA_D10R3	included	342238	6413	123242	315531	787424	40.0713	15.6513	0.814428	1146	275
7	A	D14R1	7_SGA_D14R1	included	377792	7377	161905	363045	910119	39.8898	17.7894	0.810553	1146	316
7	A	D14R2	7_SGA_D14R2	included	355816	6960	158740	353843	875359	40.4226	18.1343	0.795102	1146	308
7	A	D14R3	7_SGA_D14R3	included	414163	9911	178704	403043	1005821	40.071	17.767	0.985364	1146	351
7	A	D21R1	7_SGA_D21R1	included	449737	11069	222737	462785	1146328	40.3711	19.4305	0.965605	1146	403
7	A	D21R2	7_SGA_D21R2	included	448446	10432	217559	444846	1121283	39.6729	19.4027	0.930363	1146	388
7	A	D21R3	7_SGA_D21R3	included	483865	13655	234391	483849	1215760	39.7981	19.2794	1.12317	1146	422
7	A	D4R1	7_SGA_D4R1	included	420117	6941	115207	362512	904777	40.0664	12.7332	0.76715	1146	316
7	A	D4R2	7_SGA_D4R2	included	413003	6948	109794	353772	883517	40.0413	12.4269	0.786403	1146	308
7	A	D4R3	7_SGA_D4R3	included	397852	7955	102658	333363	841828	39.5999	12.1947	0.944967	1146	290
7	A	D7R1	7_SGA_D7R1	included	527700	6165	164043	479243	1177151	40.7121	13.9356	0.523722	1146	418
7	A	D7R2	7_SGA_D7R2	included	542045	6327	163543	489385	1201300	40.738	13.6138	0.526679	1146	427
7	A	D7R3	7_SGA_D7R3	included	433568	5939	127536	387355	954398	40.5863	13.363	0.622277	1146	338
7	B	D10R1	7_SGB_D10R1	included	364106	9900	107809	359251	841066	42.7138	12.8181	1.17708	1144	314
7	B	D10R2	7_SGB_D10R2	included	1114275	28537	334343	1094831	2571986	42.5675	12.9994	1.10953	1144	957
7	B	D10R3	7_SGB_D10R3	included	460535	13627	137418	452993	1064573	42.5516	12.9083	1.28004	1144	395
7	B	D14R1	7_SGB_D14R1	included	410770	14546	147825	415992	989133	42.0562	14.9449	1.47058	1144	363
7	B	D14R2	7_SGB_D14R2	included	342612	11812	121825	346003	822252	42.0799	14.816	1.43654	1144	302
7	B	D14R3	7_SGB_D14R3	included	420381	17088	157412	435440	1030321	42.2626	15.278	1.65851	1144	380
7	B	D21R1	7_SGB_D21R1	included	413345	18328	171155	427545	1030373	41.4942	16.611	1.77877	1144	373
7	B	D21R2	7_SGB_D21R2	included	511116	22066	215399	538603	1287184	41.8435	16.7341	1.71428	1144	470
7	B	D21R3	7_SGB_D21R3	included	434017	21072	179480	450341	1084910	41.5095	16.5433	1.94228	1144	393
7	B	D4R1	7_SGB_D4R1	included	495060	12951	108108	460187	1076306	42.7561	10.0444	1.20328	1144	402
7	B	D4R2	7_SGB_D4R2	included	709779	18593	155720	666805	1550897	42.9948	10.0406	1.19885	1144	582
7	B	D4R3	7_SGB_D4R3	included	231469	6473	47018	206027	490987	41.9618	9.57622	1.31836	1144	180
7	B	D7R1	7_SGB_D7R1	included	444857	9004	105165	425915	984941	43.2427	10.6773	0.914166	1144	372
7	B	D7R2	7_SGB_D7R2	included	438294	8115	106510	417691	970610	43.0339	10.9735	0.836072	1144	365
7	B	D7R3	7_SGB_D7R3	included	363747	7929	86498	344330	802504	42.907	10.7785	0.988032	1144	300
8	B	D10R1	8_SGB_D10R1	included	561310	17890	90022	443937	1113159	39.8808	8.08707	1.60714	718	618
8	B	D10R2	8_SGB_D10R2	included	608134	20841	98072	484957	1212004	40.0128	8.09172	1.71955	718	675
8	B	D10R3	8_SGB_D10R3	included	680644	29197	107144	535952	1352937	39.614	7.91936	2.15805	718	746
8	B	D14R1	8_SGB_D14R1	included	835406	37442	161221	646402	1680471	38.4655	9.5938	2.22807	718	900
8	B	D14R2	8_SGB_D14R2	included	504358	25241	99840	404925	1034364	39.1472	9.65231	2.44024	718	563
8	B	D14R3	8_SGB_D14R3	included	470911	27723	89354	359855	947843	37.9657	9.42709	2.92485	718	501
8	B	D21R1	8_SGB_D21R1	included	440777	26291	99608	335764	902440	37.2062	11.0376	2.91332	718	467
8	B	D21R2	8_SGB_D21R2	included	401840	25366	90502	305381	823089	37.1018	10.9954	3.08181	718	425
8	B	D21R3	8_SGB_D21R3	included	469526	37050	105912	357403	969891	36.8498	10.92	3.82002	718	497
8	B	D4R1	8_SGB_D4R1	included	683249	12541	79253	537680	1312723	40.9591	6.0373	0.955342	718	748
8	B	D4R2	8_SGB_D4R2	included	1053130	20239	123035	830992	2027396	40.9881	6.06862	0.998276	718	1157
8	B	D4R3	8_SGB_D4R3	included	767811	19403	89269	605232	1481715	40.8467	6.02471	1.3095	718	842
8	B	D7R1	8_SGB_D7R1	included	684228	16066	88870	535277	1324441	40.4153	6.71	1.21304	718	745
8	B	D7R2	8_SGB_D7R2	included	623321	15876	83165	493702	1216064	40.5984	6.83887	1.30552	718	687
8	B	D7R3	8_SGB_D7R3	included	656397	21298	84725	509724	1272144	40.0681	6.66002	1.67418	718	709
9	A	D10R1	9_SGA_D10R1	included	162626	2744	41579	118573	325522	36.4255	12.773	0.842954	1061	111
9	A	D10R2	9_SGA_D10R2	included	608115	7197	127973	347911	1091196	31.8835	11.7278	0.659552	1061	327
9	A	D10R3	9_SGA_D10R3	included	399474	7198	99548	278130	784350	35.4599	12.6918	0.917703	1061	262
9	A	D14R1	9_SGA_D14R1	included	287193	6862	93650	221030	608735	36.3097	15.3844	1.12726	1061	208
9	A	D14R2	9_SGA_D14R2	included	679088	13747	220924	521334	1435093	36.3275	15.3944	0.957917	1061	491
9	A	D14R3	9_SGA_D14R3	included	342898	8870	118317	275152	745237	36.9214	15.8764	1.19023	1061	259
9	A	D21R1	9_SGA_D21R1	included	434115	14611	171417	368659	988802	37.2834	17.3358	1.47765	1061	347
9	A	D21R2	9_SGA_D21R2	included	484688	10998	166980	353732	1016398	34.8025	16.4286	1.08206	1061	333
9	A	D21R3	9_SGA_D21R3	included	447455	12989	166782	352088	979314	35.9525	17.0305	1.32634	1061	331
9	A	D4R1	9_SGA_D4R1	included	331651	3987	48104	158804	542546	29.2701	8.86634	0.734869	1061	149
9	A	D4R2	9_SGA_D4R2	included	381754	4803	56904	192519	635980	30.2712	8.94745	0.755212	1061	181
9	A	D4R3	9_SGA_D4R3	included	585926	18336	83453	283712	971427	29.2057	8.59076	1.88753	1061	267
9	A	D7R1	9_SGA_D7R1	included	588195	6573	118787	386873	1100428	35.1566	10.7946	0.597313	1061	364
9	A	D7R2	9_SGA_D7R2	included	529856	5016	103934	343112	981918	34.943	10.5848	0.510837	1061	323
9	A	D7R3	9_SGA_D7R3	included	161891	1673	29168	94048	286780	32.7945	10.1709	0.583374	1061	88
9	B	D10R1	9_SGB_D10R1	included	334444	3925	104592	280664	723625	38.7858	14.4539	0.542408	1060	264
9	B	D10R2	9_SGB_D10R2	included	416522	2153	59007	155410	633092	24.5478	9.32045	0.340077	1060	146
9	B	D10R3	9_SGB_D10R3	included	349243	3934	107912	291044	752133	38.6958	14.3475	0.523046	1060	274
9	B	D14R1	9_SGB_D14R1	included	470155	8239	188588	427227	1094209	39.0444	17.2351	0.752964	1060	403
9	B	D14R2	9_SGB_D14R2	included	269658	4415	106518	247574	628165	39.4123	16.957	0.702841	1060	233
9	B	D14R3	9_SGB_D14R3	included	290261	5019	126657	283269	705206	40.1683	17.9603	0.711707	1060	267
9	B	D21R1	9_SGB_D21R1	included	411665	10746	209754	427764	1059929	40.3578	19.7894	1.01384	1060	403
9	B	D21R2	9_SGB_D21R2	included	352586	8777	174475	360716	896554	40.2336	19.4606	0.978971	1060	340
9	B	D21R3	9_SGB_D21R3	included	477391	11028	234714	473067	1196200	39.5475	19.6216	0.921919	1060	446
9	B	D4R1	9_SGB_D4R1	included	416664	5469	94102	307531	823766	37.3323	11.4234	0.663902	1060	290
9	B	D4R2	9_SGB_D4R2	included	87148	1171	21052	68637	178008	38.5584	11.8264	0.657836	1060	64
9	B	D4R3	9_SGB_D4R3	included	386906	5226	89689	295971	777792	38.0527	11.5312	0.671902	1060	279
9	B	D7R1	9_SGB_D7R1	included	414686	3558	107825	340459	866528	39.29	12.4433	0.410604	1060	321
9	B	D7R2	9_SGB_D7R2	included	773622	2950	91165	273946	1141683	23.9949	7.98514	0.25839	1060	258
9	B	D7R3	9_SGB_D7R3	included	342668	2718	87837	267143	700366	38.1433	12.5416	0.388083	1060	252
10	A	D10R1	10_SGA_D10R1	included	675303	14621	185886	698094	1573904	44.3543	11.8105	0.928964	1161	601
10	A	D10R2	10_SGA_D10R2	included	572298	13156	158700	585674	1329828	44.0413	11.9339	0.989301	1161	504
10	A	D10R3	10_SGA_D10R3	included	611031	17111	158379	576229	1362750	42.2843	11.622	1.25562	1161	496
10	A	D14R1	10_SGA_D14R1	included	582347	15573	184025	619694	1401639	44.2121	13.1293	1.11106	1161	533
10	A	D14R2	10_SGA_D14R2	included	464059	12694	148782	487969	1113504	43.8228	13.3616	1.14	1161	420
10	A	D14R3	10_SGA_D14R3	included	482794	15831	139642	461369	1099636	41.9565	12.6989	1.43966	1161	397
10	A	D21R1	10_SGA_D21R1	included	566459	18621	202851	623713	1411644	44.1834	14.3698	1.3191	1161	537
10	A	D21R2	10_SGA_D21R2	included	544623	17284	188866	576837	1327610	43.4493	14.226	1.30189	1161	496
10	A	D21R3	10_SGA_D21R3	included	565775	24329	181825	564728	1336657	42.2493	13.603	1.82014	1161	486
10	A	D4R1	10_SGA_D4R1	included	744349	18352	179690	730019	1672410	43.6507	10.7444	1.09734	1161	628
10	A	D4R2	10_SGA_D4R2	included	662866	16782	158136	636443	1474227	43.1713	10.7267	1.13836	1161	548
10	A	D4R3	10_SGA_D4R3	included	799598	23710	183877	701723	1708908	41.0627	10.7599	1.38744	1161	604
10	A	D7R1	10_SGA_D7R1	included	580328	12931	146182	583634	1323075	44.1119	11.0487	0.977344	1161	502
10	A	D7R2	10_SGA_D7R2	included	581912	13246	149957	586244	1331359	44.0335	11.2635	0.994923	1161	504
10	A	D7R3	10_SGA_D7R3	included	728649	21167	175169	671051	1596036	42.0449	10.9753	1.32622	1161	577
10	B	D10R1	10_SGB_D10R1	included	816125	7662	189245	595447	1608479	37.0193	11.7655	0.476351	1163	511
10	B	D10R2	10_SGB_D10R2	included	775384	6233	184579	580790	1546986	37.5433	11.9315	0.402913	1163	499
10	B	D10R3	10_SGB_D10R3	included	700392	6543	150768	477584	1335287	35.7664	11.2911	0.490007	1163	410
10	B	D14R1	10_SGB_D14R1	included	767139	7773	189174	533813	1497899	35.6374	12.6293	0.518927	1163	458
10	B	D14R2	10_SGB_D14R2	included	758244	7147	191257	534748	1491396	35.8555	12.824	0.479215	1163	459
10	B	D14R3	10_SGB_D14R3	included	706092	7179	160188	452178	1325637	34.1102	12.0839	0.541551	1163	388
10	B	D21R1	10_SGB_D21R1	included	813552	9344	205718	534913	1563527	34.2119	13.1573	0.597623	1163	459
10	B	D21R2	10_SGB_D21R2	included	784826	8237	206813	530900	1530776	34.6818	13.5103	0.538093	1163	456
10	B	D21R3	10_SGB_D21R3	included	786981	9832	189695	476810	1463318	32.5842	12.9633	0.671898	1163	409
10	B	D4R1	10_SGB_D4R1	included	939626	11523	200288	708740	1860177	38.1007	10.7671	0.619457	1163	609
10	B	D4R2	10_SGB_D4R2	included	1025788	11330	221831	804665	2063614	38.993	10.7496	0.549037	1163	691
10	B	D4R3	10_SGB_D4R3	included	999016	12373	200962	718557	1930908	37.2134	10.4076	0.640787	1163	617
10	B	D7R1	10_SGB_D7R1	included	891427	8664	197003	666119	1763213	37.7787	11.173	0.491376	1163	572
10	B	D7R2	10_SGB_D7R2	included	688749	6323	154850	527412	1377334	38.2922	11.2427	0.459075	1163	453
10	B	D7R3	10_SGB_D7R3	included	800881	8077	167379	557796	1534133	36.359	10.9103	0.526486	1163	479
11_1	A	D10R1	11_1_SGA_D10R1	included	478209	2826	75035	261602	817672	31.9935	9.17666	0.345615	1020	256
11_1	A	D10R2	11_1_SGA_D10R2	included	475361	2904	73137	255349	806751	31.6515	9.06562	0.359962	1020	250
11_1	A	D10R3	11_1_SGA_D10R3	included	497516	4874	72452	251688	826530	30.4512	8.7658	0.589694	1020	246
11_1	A	D14R1	11_1_SGA_D14R1	included	494709	3772	88342	276599	863422	32.0352	10.2316	0.436866	1020	271
11_1	A	D14R2	11_1_SGA_D14R2	included	446710	3699	81272	250547	782228	32.0299	10.3898	0.47288	1020	245
11_1	A	D14R3	11_1_SGA_D14R3	included	548264	6620	93961	290353	939198	30.915	10.0044	0.704857	1020	284
11_1	A	D21R1	11_1_SGA_D21R1	included	511397	4768	102138	295259	913562	32.3195	11.1802	0.521913	1020	289
11_1	A	D21R2	11_1_SGA_D21R2	included	449323	4443	88944	252054	794764	31.7143	11.1912	0.559034	1020	247
11_1	A	D21R3	11_1_SGA_D21R3	included	491326	7245	93234	265956	857761	31.0058	10.8695	0.844641	1020	260
11_1	A	D4R1	11_1_SGA_D4R1	included	523498	2754	65068	273777	865097	31.647	7.52147	0.318346	1020	268
11_1	A	D4R2	11_1_SGA_D4R2	included	461996	2652	56983	235328	756959	31.0886	7.52788	0.350349	1020	230
11_1	A	D4R3	11_1_SGA_D4R3	included	410944	3598	48365	200049	662956	30.1753	7.29536	0.542721	1020	196
11_1	A	D7R1	11_1_SGA_D7R1	included	576754	3013	78646	303412	961825	31.5454	8.17675	0.313259	1020	297
11_1	A	D7R2	11_1_SGA_D7R2	included	560393	3151	76672	294631	934847	31.5165	8.20156	0.337061	1020	288
11_1	A	D7R3	11_1_SGA_D7R3	included	521388	4331	66822	257091	849632	30.2591	7.86482	0.50975	1020	252
11_1	B	D10R1	11_1_SGB_D10R1	included	458493	3873	92760	255927	811053	31.5549	11.437	0.477527	1018	251
11_1	B	D10R2	11_1_SGB_D10R2	included	475629	3305	96192	265898	841024	31.616	11.4375	0.392973	1018	261
11_1	B	D10R3	11_1_SGB_D10R3	included	484157	3854	96609	267592	852212	31.3997	11.3363	0.452235	1018	262
11_1	B	D14R1	11_1_SGB_D14R1	included	523800	5779	126509	304604	960692	31.7067	13.1685	0.601546	1018	299
11_1	B	D14R2	11_1_SGB_D14R2	included	445215	4164	108517	257314	815210	31.5641	13.3115	0.510789	1018	252
11_1	B	D14R3	11_1_SGB_D14R3	included	487129	4793	118704	281280	891906	31.537	13.309	0.537388	1018	276
11_1	B	D21R1	11_1_SGB_D21R1	included	493139	6235	133935	292781	926090	31.6147	14.4624	0.673261	1018	287
11_1	B	D21R2	11_1_SGB_D21R2	included	475744	5452	129897	281806	892899	31.5608	14.5478	0.610595	1018	276
11_1	B	D21R3	11_1_SGB_D21R3	included	430577	5606	117185	254937	808305	31.5397	14.4976	0.69355	1018	250
11_1	B	D4R1	11_1_SGB_D4R1	included	447027	2912	70127	241936	762002	31.75	9.20299	0.382151	1018	237
11_1	B	D4R2	11_1_SGB_D4R2	included	445607	2602	71534	244099	763842	31.9567	9.36503	0.340646	1018	239
11_1	B	D4R3	11_1_SGB_D4R3	included	564700	3609	89210	297925	955444	31.1818	9.33702	0.37773	1018	292
11_1	B	D7R1	11_1_SGB_D7R1	included	462274	3274	79684	251432	796664	31.5606	10.0022	0.410964	1018	246
11_1	B	D7R2	11_1_SGB_D7R2	included	481767	2828	84327	263735	832657	31.6739	10.1275	0.339636	1018	259
11_1	B	D7R3	11_1_SGB_D7R3	included	449995	2881	77887	243430	774193	31.4431	10.0604	0.372129	1018	239
11_2	A	D10R1	11_2_SGA_D10R1	included	839420	12384	283119	794863	1929786	41.1892	14.671	0.641729	1082	734
11_2	A	D10R2	11_2_SGA_D10R2	included	698513	13770	241424	672381	1626088	41.3496	14.8469	0.846818	1082	621
11_2	A	D10R3	11_2_SGA_D10R3	included	600294	12610	205497	567424	1385825	40.9449	14.8285	0.909927	1082	524
11_2	A	D14R1	11_2_SGA_D14R1	included	561363	10422	218382	553173	1343340	41.1789	16.2566	0.775827	1082	511
11_2	A	D14R2	11_2_SGA_D14R2	included	566110	13597	221426	561387	1362520	41.2021	16.2512	0.99793	1082	518
11_2	A	D14R3	11_2_SGA_D14R3	included	638239	16882	251642	629877	1536640	40.9905	16.3761	1.09863	1082	582
11_2	A	D21R1	11_2_SGA_D21R1	included	645601	15080	275779	661791	1598251	41.4072	17.255	0.943531	1082	611
11_2	A	D21R2	11_2_SGA_D21R2	included	607654	17987	260250	618738	1504629	41.1223	17.2966	1.19544	1082	571
11_2	A	D21R3	11_2_SGA_D21R3	included	806782	25629	351118	828771	2012300	41.1853	17.4486	1.27362	1082	765
11_2	A	D4R1	11_2_SGA_D4R1	included	545260	6970	150579	484487	1187296	40.8059	12.6825	0.587048	1082	447
11_2	A	D4R2	11_2_SGA_D4R2	included	736652	11689	202057	642284	1592682	40.3272	12.6866	0.733919	1082	593
11_2	A	D4R3	11_2_SGA_D4R3	included	924891	16082	254261	816058	2011292	40.5738	12.6417	0.799586	1082	754
11_2	A	D7R1	11_2_SGA_D7R1	included	823520	10268	250290	760711	1844789	41.2357	13.5674	0.556595	1082	703
11_2	A	D7R2	11_2_SGA_D7R2	included	816960	13550	246517	744031	1821058	40.8571	13.537	0.744073	1082	687
11_2	A	D7R3	11_2_SGA_D7R3	included	848403	14755	255505	768104	1886767	40.7101	13.5419	0.782026	1082	709
11_2	B	D10R1	11_2_SGB_D10R1	included	689883	7689	200363	739781	1637716	45.1715	12.2343	0.469495	1080	684
11_2	B	D10R2	11_2_SGB_D10R2	included	655186	10296	190781	694429	1550692	44.7819	12.303	0.663962	1080	642
11_2	B	D10R3	11_2_SGB_D10R3	included	619340	12282	175361	637602	1444585	44.1374	12.1392	0.85021	1080	590
11_2	B	D14R1	11_2_SGB_D14R1	included	557403	7667	188600	609888	1363558	44.7277	13.8315	0.562279	1080	564
11_2	B	D14R2	11_2_SGB_D14R2	included	600357	11530	201328	647787	1461002	44.3385	13.7801	0.789184	1080	599
11_2	B	D14R3	11_2_SGB_D14R3	included	603640	14652	202069	641955	1462316	43.8999	13.8184	1.00197	1080	594
11_2	B	D21R1	11_2_SGB_D21R1	included	641257	10841	231601	701766	1585465	44.2625	14.6078	0.683774	1080	649
11_2	B	D21R2	11_2_SGB_D21R2	included	619887	14927	230926	687714	1553454	44.27	14.8653	0.960891	1080	636
11_2	B	D21R3	11_2_SGB_D21R3	included	722749	21667	270337	792477	1807230	43.8504	14.9586	1.19891	1080	733
11_2	B	D4R1	11_2_SGB_D4R1	included	753988	6720	173410	768327	1702445	45.1308	10.1859	0.394726	1080	711
11_2	B	D4R2	11_2_SGB_D4R2	included	698516	8501	159629	695697	1562343	44.5291	10.2173	0.544119	1080	644
11_2	B	D4R3	11_2_SGB_D4R3	included	803454	12683	184018	803272	1803427	44.5414	10.2038	0.703272	1080	743
11_2	B	D7R1	11_2_SGB_D7R1	included	620678	5466	159700	646508	1432352	45.1361	11.1495	0.38161	1080	598
11_2	B	D7R2	11_2_SGB_D7R2	included	739856	9746	190350	770729	1710681	45.0539	11.1271	0.569715	1080	713
11_2	B	D7R3	11_2_SGB_D7R3	included	768583	12956	196715	794088	1772342	44.8044	11.0992	0.73101	1080	735
12_1	A	D10R1	12_1_SGA_D10R1	included	571897	18993	60112	195320	846322	23.0787	7.10273	2.24418	890	219
12_1	A	D10R2	12_1_SGA_D10R2	included	408559	15951	39603	129718	593831	21.8443	6.66907	2.68612	890	145
12_1	A	D10R3	12_1_SGA_D10R3	excluded - library preparation indexing error	1741574	27463	43	365	1769445	0.0206279	0.00243014	1.55207	890	0
12_1	A	D14R1	12_1_SGA_D14R1	included	973094	34662	108153	313507	1429416	21.9325	7.56624	2.42491	890	352
12_1	A	D14R2	12_1_SGA_D14R2	included	989843	41277	104540	303373	1439033	21.0817	7.2646	2.86838	890	340
12_1	A	D14R3	12_1_SGA_D14R3	included	1175888	49182	120589	348382	1694041	20.5651	7.11842	2.90324	890	391
12_1	A	D21R1	12_1_SGA_D21R1	included	970541	36921	113423	309849	1430734	21.6566	7.92761	2.58056	890	348
12_1	A	D21R2	12_1_SGA_D21R2	included	1287594	57576	140298	383205	1868673	20.5068	7.50789	3.08112	890	430
12_1	A	D21R3	12_1_SGA_D21R3	included	1150456	52126	125638	337826	1666046	20.2771	7.54109	3.12873	890	379
12_1	A	D4R1	12_1_SGA_D4R1	included	914425	17499	96585	373383	1401892	26.6342	6.88962	1.24824	890	419
12_1	A	D4R2	12_1_SGA_D4R2	included	1105949	25509	109333	415943	1656734	25.1062	6.59931	1.53972	890	467
12_1	A	D4R3	12_1_SGA_D4R3	included	1134364	25139	110948	428625	1699076	25.2269	6.5299	1.47957	890	481
12_1	A	D7R1	12_1_SGA_D7R1	included	1172349	40626	114600	401845	1729420	23.2358	6.6265	2.34911	890	451
12_1	A	D7R2	12_1_SGA_D7R2	included	1135798	41902	106810	376849	1661359	22.6832	6.42907	2.52215	890	423
12_1	A	D7R3	12_1_SGA_D7R3	excluded - library preparation indexing error	1818954	27033	259	1209	1847455	0.0654414	0.0140193	1.46326	890	1
12_1	B	D10R1	12_1_SGB_D10R1	included	1263302	27739	146021	532097	1969159	27.0215	7.4154	1.40867	890	597
12_1	B	D10R2	12_1_SGB_D10R2	included	1172753	26240	132041	465907	1796941	25.9278	7.3481	1.46026	890	523
12_1	B	D10R3	12_1_SGB_D10R3	included	1242929	29509	133274	477031	1882743	25.337	7.07871	1.56734	890	535
12_1	B	D14R1	12_1_SGB_D14R1	included	1294842	32501	167567	528357	2023267	26.1141	8.282	1.60636	890	593
12_1	B	D14R2	12_1_SGB_D14R2	included	1203739	30096	149528	452097	1835460	24.6313	8.14662	1.6397	890	507
12_1	B	D14R3	12_1_SGB_D14R3	included	1273068	33796	153161	469243	1929268	24.3223	7.93881	1.75175	890	527
12_1	B	D21R1	12_1_SGB_D21R1	included	1101870	29676	150758	424488	1706792	24.8705	8.83283	1.7387	890	476
12_1	B	D21R2	12_1_SGB_D21R2	included	1153873	31641	149536	417116	1752166	23.8057	8.53435	1.80582	890	468
12_1	B	D21R3	12_1_SGB_D21R3	included	1239215	35579	155782	438737	1869313	23.4705	8.33365	1.90332	890	492
12_1	B	D4R1	12_1_SGB_D4R1	included	1214470	20306	127726	541292	1903794	28.4323	6.70902	1.06661	890	608
12_1	B	D4R2	12_1_SGB_D4R2	included	1223686	20881	121043	510461	1876071	27.209	6.45194	1.11302	890	573
12_1	B	D4R3	12_1_SGB_D4R3	included	1074214	18946	104207	440180	1637547	26.8804	6.3636	1.15697	890	494
12_1	B	D7R1	12_1_SGB_D7R1	included	916331	18874	98776	395955	1429936	27.6904	6.90772	1.31992	890	444
12_1	B	D7R2	12_1_SGB_D7R2	included	916799	19634	95522	379871	1411826	26.9064	6.76585	1.39068	890	426
12_1	B	D7R3	12_1_SGB_D7R3	included	1259570	26625	127807	511222	1925224	26.5539	6.63855	1.38296	890	574
12_2	A	D10R1	12_2_SGA_D10R1	included	441847	8272	34902	84400	569421	14.8221	6.12938	1.4527	1010	83
12_2	A	D10R2	12_2_SGA_D10R2	included	483091	7204	37581	87776	615652	14.2574	6.10426	1.17014	1010	86
12_2	A	D10R3	12_2_SGA_D10R3	included	405355	6588	33556	78264	523763	14.9426	6.40671	1.25782	1010	77
12_2	A	D14R1	12_2_SGA_D14R1	included	633338	12203	50191	108513	804245	13.4925	6.24076	1.51732	1010	107
12_2	A	D14R2	12_2_SGA_D14R2	included	508913	7512	35348	76618	628391	12.1927	5.62516	1.19543	1010	75
12_2	A	D14R3	12_2_SGA_D14R3	included	703887	9904	45612	96559	855962	11.2808	5.32874	1.15706	1010	95
12_2	A	D21R1	12_2_SGA_D21R1	included	620998	13435	52770	106288	793491	13.395	6.65036	1.69315	1010	105
12_2	A	D21R2	12_2_SGA_D21R2	included	511555	9643	43250	88406	652854	13.5415	6.62476	1.47705	1010	87
12_2	A	D21R3	12_2_SGA_D21R3	included	604264	12581	56510	113768	787123	14.4536	7.17931	1.59835	1010	112
12_2	A	D4R1	12_2_SGA_D4R1	included	572925	5412	40361	112762	731460	15.416	5.51787	0.73989	1010	111
12_2	A	D4R2	12_2_SGA_D4R2	included	382757	3567	28439	78901	493664	15.9827	5.7608	0.722556	1010	78
12_2	A	D4R3	12_2_SGA_D4R3	included	503611	4779	39728	109293	657411	16.6248	6.0431	0.726943	1010	108
12_2	A	D7R1	12_2_SGA_D7R1	included	554762	7306	31003	81560	674631	12.0896	4.59555	1.08296	1010	80
12_2	A	D7R2	12_2_SGA_D7R2	included	627418	7512	38219	98900	772049	12.8101	4.95033	0.972995	1010	97
12_2	A	D7R3	12_2_SGA_D7R3	included	515277	7363	38519	98752	659911	14.9644	5.837	1.11576	1010	97
12_2	B	D10R1	12_2_SGB_D10R1	included	306456	2464	23963	84295	417178	20.206	5.74407	0.590635	1010	83
12_2	B	D10R2	12_2_SGB_D10R2	included	390578	3276	30257	102488	526599	19.4622	5.74574	0.622105	1010	101
12_2	B	D10R3	12_2_SGB_D10R3	included	565493	8387	41871	143892	759643	18.9421	5.51193	1.10407	1010	142
12_2	B	D14R1	12_2_SGB_D14R1	included	731268	4579	40404	128567	904818	14.2092	4.46543	0.506069	1010	127
12_2	B	D14R2	12_2_SGB_D14R2	included	637191	5124	38916	121814	803045	15.169	4.84605	0.638071	1010	120
12_2	B	D14R3	12_2_SGB_D14R3	included	397614	5816	28243	89305	520978	17.1418	5.42115	1.11636	1010	88
12_2	B	D21R1	12_2_SGB_D21R1	included	561222	5251	45824	134633	746930	18.0248	6.13498	0.703011	1010	133
12_2	B	D21R2	12_2_SGB_D21R2	included	430439	4130	30950	89702	555221	16.1561	5.57436	0.743848	1010	88
12_2	B	D21R3	12_2_SGB_D21R3	included	530992	7733	35331	101116	675172	14.9763	5.23289	1.14534	1010	100
12_2	B	D4R1	12_2_SGB_D4R1	included	540848	3355	35762	144695	724660	19.9673	4.935	0.462976	1010	143
12_2	B	D4R2	12_2_SGB_D4R2	included	404432	2978	26348	108359	542117	19.9881	4.86021	0.549328	1010	107
12_2	B	D4R3	12_2_SGB_D4R3	included	615156	6244	35984	144982	802366	18.0693	4.48474	0.778198	1010	143
12_2	B	D7R1	12_2_SGB_D7R1	included	535526	3753	35532	137865	712676	19.3447	4.98572	0.526607	1010	136
12_2	B	D7R2	12_2_SGB_D7R2	included	533868	4618	38073	144856	721415	20.0794	5.27754	0.640131	1010	143
12_2	B	D7R3	12_2_SGB_D7R3	included	430000	5732	31256	118525	585513	20.2429	5.33822	0.978971	1010	117
13_1	A	D10R1	13_1_SGA_D10R1	included	482488	29847	243488	878812	1634635	53.762	14.8956	1.82591	977	899
13_1	A	D10R2	13_1_SGA_D10R2	included	441927	26849	223003	794405	1486184	53.4527	15.0051	1.80657	977	813
13_1	A	D10R3	13_1_SGA_D10R3	included	493964	29966	251842	897325	1673097	53.6326	15.0524	1.79105	977	918
13_1	A	D14R1	13_1_SGA_D14R1	included	674711	51755	388587	1220114	2335167	52.2495	16.6407	2.21633	977	1248
13_1	A	D14R2	13_1_SGA_D14R2	included	455492	32560	270911	834313	1593276	52.3646	17.0034	2.04359	977	853
13_1	A	D14R3	13_1_SGA_D14R3	included	503587	39255	303397	928749	1774988	52.3242	17.0929	2.21156	977	950
13_1	A	D21R1	13_1_SGA_D21R1	included	543096	53572	365813	1012131	1974612	51.2572	18.5258	2.71304	977	1035
13_1	A	D21R2	13_1_SGA_D21R2	included	560300	50167	365986	1010927	1987380	50.8673	18.4155	2.52428	977	1034
13_1	A	D21R3	13_1_SGA_D21R3	included	495051	50311	326059	930291	1801712	51.6337	18.0972	2.7924	977	952
13_1	A	D4R1	13_1_SGA_D4R1	included	587779	28087	241387	1026848	1884101	54.5007	12.8118	1.49074	977	1051
13_1	A	D4R2	13_1_SGA_D4R2	included	627830	28585	261834	1121591	2039840	54.9843	12.836	1.40134	977	1147
13_1	A	D4R3	13_1_SGA_D4R3	included	570459	28283	246226	1025550	1870518	54.8271	13.1635	1.51204	977	1049
13_1	A	D7R1	13_1_SGA_D7R1	included	504864	26166	231868	921191	1684089	54.6997	13.7682	1.55372	977	942
13_1	A	D7R2	13_1_SGA_D7R2	included	521541	25420	242563	956262	1745786	54.7754	13.8942	1.45608	977	978
13_1	A	D7R3	13_1_SGA_D7R3	included	609845	32316	286904	1118226	2047291	54.6198	14.0138	1.57848	977	1144
13_1	B	D10R1	13_1_SGB_D10R1	excluded - position effect and high ref_seq	494678	467133	148837	433529	1544177	28.0751	9.6386	30.2513	976	444
13_1	B	D10R2	13_1_SGB_D10R2	excluded - position effect and high ref_seq	521841	479766	167231	472170	1641008	28.7732	10.1907	29.2361	976	483
13_1	B	D10R3	13_1_SGB_D10R3	excluded - position effect and high ref_seq	494943	467123	152997	443370	1558433	28.4497	9.81736	29.9739	976	454
13_1	B	D14R1	13_1_SGB_D14R1	excluded - position effect and high ref_seq	466698	545707	163101	427919	1603425	26.6878	10.172	34.0338	976	438
13_1	B	D14R2	13_1_SGB_D14R2	excluded - position effect and high ref_seq	397830	450961	149456	378586	1376833	27.4969	10.8551	32.7535	976	387
13_1	B	D14R3	13_1_SGB_D14R3	excluded - position effect and high ref_seq	486464	545723	172884	448022	1653093	27.102	10.4582	33.0122	976	459
13_1	B	D21R1	13_1_SGB_D21R1	excluded - position effect and high ref_seq	541949	741615	215344	518359	2017267	25.6961	10.675	36.7634	976	531
13_1	B	D21R2	13_1_SGB_D21R2	excluded - position effect and high ref_seq	412695	549240	179638	410962	1552535	26.4704	11.5706	35.377	976	421
13_1	B	D21R3	13_1_SGB_D21R3	excluded - position effect and high ref_seq	407227	547605	166782	395427	1517041	26.0657	10.9939	36.0969	976	405
13_1	B	D4R1	13_1_SGB_D4R1	excluded - position effect and high ref_seq	574715	254412	122875	598179	1550181	38.5877	7.92649	16.4118	976	612
13_1	B	D4R2	13_1_SGB_D4R2	excluded - position effect and high ref_seq	608477	259962	135599	652724	1656762	39.3976	8.18458	15.691	976	668
13_1	B	D4R3	13_1_SGB_D4R3	excluded - position effect and high ref_seq	508006	216316	111327	540526	1376175	39.2774	8.0896	15.7186	976	553
13_1	B	D7R1	13_1_SGB_D7R1	excluded - position effect and high ref_seq	527357	436137	145879	468844	1578217	29.7072	9.24328	27.6348	976	480
13_1	B	D7R2	13_1_SGB_D7R2	excluded - position effect and high ref_seq	478472	386876	147102	447591	1460041	30.6561	10.0752	26.4976	976	458
13_1	B	D7R3	13_1_SGB_D7R3	excluded - position effect and high ref_seq	482170	382284	136438	435210	1436102	30.305	9.50058	26.6196	976	445
13_2	A	D10R1	13_2_SGA_D10R1	included	609630	22821	179086	640707	1452244	44.1184	12.3317	1.57143	1381	463
13_2	A	D10R2	13_2_SGA_D10R2	included	560287	20514	167105	591776	1339682	44.1729	12.4735	1.53126	1381	428
13_2	A	D10R3	13_2_SGA_D10R3	included	581274	25990	167569	597918	1372751	43.5562	12.2068	1.89328	1381	432
13_2	A	D14R1	13_2_SGA_D14R1	included	674689	33950	241762	763699	1714100	44.5539	14.1043	1.98063	1381	553
13_2	A	D14R2	13_2_SGA_D14R2	included	698584	38293	251335	788720	1776932	44.3866	14.1443	2.15501	1381	571
13_2	A	D14R3	13_2_SGA_D14R3	included	667683	40500	240920	758157	1707260	44.4078	14.1115	2.37222	1381	548
13_2	A	D21R1	13_2_SGA_D21R1	included	818956	54056	350790	1021799	2245601	45.5023	15.6212	2.4072	1381	739
13_2	A	D21R2	13_2_SGA_D21R2	included	720972	49869	308958	891121	1970920	45.2135	15.6758	2.53024	1381	645
13_2	A	D21R3	13_2_SGA_D21R3	included	705097	59286	299880	873714	1937977	45.0838	15.4739	3.05917	1381	632
13_2	A	D4R1	13_2_SGA_D4R1	included	623775	12273	150702	623769	1410519	44.2227	10.6842	0.870105	1381	451
13_2	A	D4R2	13_2_SGA_D4R2	included	449963	8789	107528	438887	1005167	43.6631	10.6975	0.874382	1381	317
13_2	A	D4R3	13_2_SGA_D4R3	included	531122	12789	128255	533550	1205716	44.2517	10.6372	1.0607	1381	386
13_2	A	D7R1	13_2_SGA_D7R1	included	430476	12496	113524	443458	999954	44.3478	11.3529	1.24966	1381	321
13_2	A	D7R2	13_2_SGA_D7R2	included	535938	15596	137878	540335	1229747	43.9387	11.2119	1.26823	1381	391
13_2	A	D7R3	13_2_SGA_D7R3	included	580205	19308	145138	571025	1315676	43.4016	11.0314	1.46753	1381	413
13_2	B	D10R1	13_2_SGB_D10R1	included	607511	10992	278141	712356	1609000	44.2732	17.2866	0.683157	1381	515
13_2	B	D10R2	13_2_SGB_D10R2	included	674444	14367	316608	803582	1809001	44.4213	17.5018	0.794195	1381	581
13_2	B	D10R3	13_2_SGB_D10R3	included	710228	17900	319105	817346	1864579	43.8354	17.1141	0.960002	1381	591
13_2	B	D14R1	13_2_SGB_D14R1	included	618389	14423	337191	780857	1750860	44.5985	19.2586	0.823767	1381	565
13_2	B	D14R2	13_2_SGB_D14R2	included	577897	14728	305269	703507	1601401	43.9307	19.0626	0.919695	1381	509
13_2	B	D14R3	13_2_SGB_D14R3	included	617868	21285	334694	775647	1749494	44.3355	19.1309	1.21664	1381	561
13_2	B	D21R1	13_2_SGB_D21R1	included	621096	17907	370560	804709	1814272	44.3544	20.4247	0.987007	1381	582
13_2	B	D21R2	13_2_SGB_D21R2	included	665364	22741	410668	869612	1968385	44.179	20.8632	1.15531	1381	629
13_2	B	D21R3	13_2_SGB_D21R3	included	645500	27909	392933	843297	1909639	44.16	20.5763	1.46148	1381	610
13_2	B	D4R1	13_2_SGB_D4R1	included	553422	8896	218607	628366	1409291	44.5874	15.5118	0.631239	1381	455
13_2	B	D4R2	13_2_SGB_D4R2	included	524776	9032	202729	574023	1310560	43.7998	15.4689	0.689171	1381	415
13_2	B	D4R3	13_2_SGB_D4R3	included	488432	10221	187764	533881	1220298	43.7501	15.3867	0.837582	1381	386
13_2	B	D7R1	13_2_SGB_D7R1	included	566580	8559	231857	643057	1450053	44.3471	15.9896	0.590254	1381	465
13_2	B	D7R2	13_2_SGB_D7R2	included	666830	11673	270887	741311	1690701	43.8464	16.0222	0.690424	1381	536
13_2	B	D7R3	13_2_SGB_D7R3	included	674228	14993	272337	748065	1709623	43.7561	15.9297	0.876977	1381	541
13_3	A	D10R1	13_3_SGA_D10R1	included	499054	64108	244384	771832	1579378	48.8694	15.4734	4.05907	1345	573
13_3	A	D10R2	13_3_SGA_D10R2	included	483887	56051	227671	719129	1486738	48.3696	15.3135	3.77007	1345	534
13_3	A	D10R3	13_3_SGA_D10R3	included	501950	64228	242512	763741	1572431	48.5707	15.4227	4.08463	1345	567
13_3	A	D14R1	13_3_SGA_D14R1	included	400567	63528	212244	601790	1278129	47.0837	16.6058	4.97039	1345	447
13_3	A	D14R2	13_3_SGA_D14R2	included	380803	59219	212364	596639	1249025	47.7684	17.0024	4.74122	1345	443
13_3	A	D14R3	13_3_SGA_D14R3	included	417505	65699	225594	634601	1343399	47.2385	16.7928	4.89051	1345	471
13_3	A	D21R1	13_3_SGA_D21R1	included	378714	79457	223478	587769	1269418	46.3022	17.6048	6.25933	1345	437
13_3	A	D21R2	13_3_SGA_D21R2	included	281988	52673	164396	431469	930526	46.3683	17.667	5.66056	1345	320
13_3	A	D21R3	13_3_SGA_D21R3	included	398149	81162	236132	618206	1333649	46.3545	17.7057	6.08571	1345	459
13_3	A	D4R1	13_3_SGA_D4R1	included	494706	39974	193085	709943	1437708	49.3802	13.4301	2.7804	1345	527
13_3	A	D4R2	13_3_SGA_D4R2	included	522572	43107	206398	758077	1530154	49.5425	13.4887	2.81717	1345	563
13_3	A	D4R3	13_3_SGA_D4R3	included	513165	43755	203472	741444	1501836	49.3692	13.5482	2.91343	1345	551
13_3	A	D7R1	13_3_SGA_D7R1	included	499165	51333	210288	728059	1488845	48.9009	14.1242	3.44784	1345	541
13_3	A	D7R2	13_3_SGA_D7R2	included	559754	56122	243072	834931	1693879	49.2911	14.35	3.31322	1345	620
13_3	A	D7R3	13_3_SGA_D7R3	included	578364	61004	246282	846123	1731773	48.8588	14.2214	3.52263	1345	629
13_3	B	D10R1	13_3_SGB_D10R1	included	717673	82936	247226	1062303	2110138	50.3428	11.7161	3.93036	1344	790
13_3	B	D10R2	13_3_SGB_D10R2	included	697750	85240	239685	1026276	2048951	50.0879	11.6979	4.16018	1344	763
13_3	B	D10R3	13_3_SGB_D10R3	included	543351	71863	191964	810544	1617722	50.104	11.8663	4.44223	1344	603
13_3	B	D14R1	13_3_SGB_D14R1	included	534024	78619	215336	827784	1655763	49.9941	13.0052	4.7482	1344	615
13_3	B	D14R2	13_3_SGB_D14R2	included	463334	74206	189697	726619	1453856	49.9787	13.0479	5.10408	1344	540
13_3	B	D14R3	13_3_SGB_D14R3	included	581129	96531	235607	896308	1809575	49.5314	13.02	5.33446	1344	666
13_3	B	D21R1	13_3_SGB_D21R1	included	475837	91153	214332	764813	1546135	49.4661	13.8624	5.89554	1344	569
13_3	B	D21R2	13_3_SGB_D21R2	included	471019	97061	212876	756600	1537556	49.208	13.8451	6.31268	1344	562
13_3	B	D21R3	13_3_SGB_D21R3	included	531400	114673	239023	851602	1736698	49.0357	13.7631	6.60293	1344	633
13_3	B	D4R1	13_3_SGB_D4R1	included	668461	54003	186633	939784	1848881	50.8299	10.0944	2.92085	1344	699
13_3	B	D4R2	13_3_SGB_D4R2	included	575966	51661	167746	817765	1613138	50.6941	10.3987	3.20252	1344	608
13_3	B	D4R3	13_3_SGB_D4R3	included	540808	49679	150152	748619	1489258	50.2679	10.0823	3.33582	1344	557
13_3	B	D7R1	13_3_SGB_D7R1	included	621639	58353	189434	893599	1763025	50.6856	10.7448	3.30982	1344	664
13_3	B	D7R2	13_3_SGB_D7R2	included	735273	74035	228774	1060176	2098258	50.5265	10.903	3.5284	1344	788
13_3	B	D7R3	13_3_SGB_D7R3	included	642376	69089	200689	919451	1831605	50.1992	10.957	3.77205	1344	684
14	A	D10R1	14_SGA_D10R1	included	608369	19969	320246	945894	1894478	49.929	16.9042	1.05406	1210	781
14	A	D10R2	14_SGA_D10R2	included	411583	12469	216224	639597	1279873	49.9735	16.8942	0.974237	1210	528
14	A	D10R3	14_SGA_D10R3	included	530748	15121	279175	814145	1639189	49.6675	17.0313	0.922468	1210	672
14	A	D14R1	14_SGA_D14R1	included	544713	18872	297941	851474	1713000	49.7066	17.3929	1.10169	1210	703
14	A	D14R2	14_SGA_D14R2	included	433522	13960	238893	674038	1360413	49.5466	17.5603	1.02616	1210	557
14	A	D14R3	14_SGA_D14R3	included	463660	13960	260075	715300	1452995	49.2294	17.8992	0.960774	1210	591
14	A	D21R1	14_SGA_D21R1	included	437146	17105	251604	695129	1400984	49.6172	17.9591	1.22093	1210	574
14	A	D21R2	14_SGA_D21R2	included	566147	19730	333784	916087	1835748	49.9027	18.1825	1.07477	1210	757
14	A	D21R3	14_SGA_D21R3	included	420637	14839	251465	671789	1358730	49.4424	18.5074	1.09212	1210	555
14	A	D4R1	14_SGA_D4R1	included	466742	13953	217410	668510	1366615	48.9172	15.9087	1.02099	1210	552
14	A	D4R2	14_SGA_D4R2	included	414892	12261	191768	587299	1206220	48.6892	15.8983	1.01648	1210	485
14	A	D4R3	14_SGA_D4R3	included	467665	13136	223533	663400	1367734	48.5036	16.3433	0.960421	1210	548
14	A	D7R1	14_SGA_D7R1	included	404233	13463	201611	602487	1221794	49.3117	16.5012	1.1019	1210	497
14	A	D7R2	14_SGA_D7R2	included	568279	18168	280359	835690	1702496	49.0862	16.4675	1.06714	1210	690
14	A	D7R3	14_SGA_D7R3	included	289167	8298	138315	418867	854647	49.0105	16.1839	0.970927	1210	346
14	B	D10R1	14_SGB_D10R1	included	414557	20732	151543	632890	1219722	51.8881	12.4244	1.69973	1210	523
14	B	D10R2	14_SGB_D10R2	included	309346	13473	113089	469956	905864	51.8793	12.4841	1.48731	1210	388
14	B	D10R3	14_SGB_D10R3	included	350985	17165	122067	530468	1020685	51.9718	11.9593	1.68171	1210	438
14	B	D14R1	14_SGB_D14R1	included	524799	27362	208099	826893	1587153	52.0991	13.1115	1.72397	1210	683
14	B	D14R2	14_SGB_D14R2	included	514052	24756	205659	821268	1565735	52.4526	13.135	1.58111	1210	678
14	B	D14R3	14_SGB_D14R3	included	335534	17288	131453	528616	1012891	52.1888	12.978	1.7068	1210	436
14	B	D21R1	14_SGB_D21R1	included	396423	23145	153727	621429	1194724	52.0144	12.8672	1.93727	1210	513
14	B	D21R2	14_SGB_D21R2	included	405960	20952	164466	639917	1231295	51.9711	13.3572	1.70162	1210	528
14	B	D21R3	14_SGB_D21R3	included	490612	26970	200753	774951	1493286	51.8957	13.4437	1.80608	1210	640
14	B	D4R1	14_SGB_D4R1	included	562966	29599	187053	822641	1602259	51.3426	11.6743	1.84733	1210	679
14	B	D4R2	14_SGB_D4R2	included	540055	26062	183687	817206	1567010	52.1507	11.7221	1.66317	1210	675
14	B	D4R3	14_SGB_D4R3	included	425544	22415	143667	632613	1224239	51.674	11.7352	1.83093	1210	522
14	B	D7R1	14_SGB_D7R1	included	408545	21980	148715	625513	1204753	51.9204	12.344	1.82444	1210	516
14	B	D7R2	14_SGB_D7R2	included	414955	20010	149360	635378	1219703	52.0928	12.2456	1.64056	1210	525
14	B	D7R3	14_SGB_D7R3	included	502835	25720	180484	768325	1477364	52.0065	12.2166	1.74094	1210	634
15	A	D10R1	15_SGA_D10R1	included	389651	9267	74116	384332	857366	44.8271	8.64462	1.08087	841	456
15	A	D10R2	15_SGA_D10R2	included	484005	5897	66339	340011	896252	37.937	7.40182	0.657962	841	404
15	A	D10R3	15_SGA_D10R3	included	338443	5279	56410	292155	692287	42.2014	8.14835	0.762545	841	347
15	A	D14R1	15_SGA_D14R1	included	388316	12239	88354	426427	915336	46.5869	9.65263	1.3371	841	507
15	A	D14R2	15_SGA_D14R2	included	340003	7381	79674	376884	803942	46.8795	9.91042	0.918101	841	448
15	A	D14R3	15_SGA_D14R3	included	340761	8078	79182	376908	804929	46.825	9.83714	1.00357	841	448
15	A	D21R1	15_SGA_D21R1	included	459261	13004	85741	401532	959538	41.8464	8.93565	1.35524	841	477
15	A	D21R2	15_SGA_D21R2	included	384967	9461	95471	420510	910409	46.1891	10.4866	1.0392	841	500
15	A	D21R3	15_SGA_D21R3	included	355604	9837	86723	389116	841280	46.2529	10.3085	1.16929	841	462
15	A	D4R1	15_SGA_D4R1	included	376596	7276	63491	370163	817526	45.2784	7.76624	0.890002	841	440
15	A	D4R2	15_SGA_D4R2	included	233547	2999	36643	206437	479626	43.0412	7.63991	0.625279	841	245
15	A	D4R3	15_SGA_D4R3	included	334472	4599	52182	297928	689181	43.2293	7.5716	0.667314	841	354
15	A	D7R1	15_SGA_D7R1	included	350858	7134	58724	321549	738265	43.5547	7.95433	0.96632	841	382
15	A	D7R2	15_SGA_D7R2	included	331630	4918	61960	338489	736997	45.9281	8.40709	0.667303	841	402
15	A	D7R3	15_SGA_D7R3	included	333698	5324	62531	341559	743112	45.9633	8.41475	0.716447	841	406
15	B	D10R1	15_SGB_D10R1	included	437375	7441	62068	257873	764757	33.7196	8.11604	0.972989	839	307
15	B	D10R2	15_SGB_D10R2	included	343502	9783	77922	314213	745420	42.1525	10.4534	1.31241	839	374
15	B	D10R3	15_SGB_D10R3	included	365817	8617	68753	275604	718791	38.3427	9.56509	1.19882	839	328
15	B	D14R1	15_SGB_D14R1	included	346973	13235	97422	364317	821947	44.3237	11.8526	1.6102	839	434
15	B	D14R2	15_SGB_D14R2	included	369966	12924	97204	363622	843716	43.0977	11.5209	1.5318	839	433
15	B	D14R3	15_SGB_D14R3	included	342805	12796	93799	344668	794068	43.4054	11.8125	1.61145	839	410
15	B	D21R1	15_SGB_D21R1	included	396667	18059	117698	413434	945858	43.7099	12.4435	1.90927	839	492
15	B	D21R2	15_SGB_D21R2	included	318934	15218	97057	332192	763401	43.5147	12.7138	1.99345	839	395
15	B	D21R3	15_SGB_D21R3	included	353306	16760	108367	368917	847350	43.5377	12.7889	1.97793	839	439
15	B	D4R1	15_SGB_D4R1	included	335301	10098	69669	311766	726834	42.8937	9.58527	1.38931	839	371
15	B	D4R2	15_SGB_D4R2	included	320594	9463	66656	293644	690357	42.5351	9.65529	1.37074	839	349
15	B	D4R3	15_SGB_D4R3	included	360662	10243	75823	332136	778864	42.6436	9.73508	1.31512	839	395
15	B	D7R1	15_SGB_D7R1	included	306433	6899	55433	241253	610018	39.5485	9.08711	1.13095	839	287
15	B	D7R2	15_SGB_D7R2	included	376217	10310	81556	348139	816222	42.6525	9.99189	1.26314	839	414
15	B	D7R3	15_SGB_D7R3	included	366610	10020	81875	350033	808538	43.2921	10.1263	1.23927	839	417
16	A	D10R1	16_SGA_D10R1	included	1054989	33864	193634	792306	2074793	38.1872	9.33269	1.63216	730	1085
16	A	D10R2	16_SGA_D10R2	included	849999	26144	158323	636957	1671423	38.1087	9.47235	1.56418	730	872
16	A	D10R3	16_SGA_D10R3	included	697726	21939	126180	508031	1353876	37.5242	9.31991	1.62046	730	695
16	A	D14R1	16_SGA_D14R1	included	654977	26695	140026	534157	1355855	39.3963	10.3275	1.96887	730	731
16	A	D14R2	16_SGA_D14R2	included	582094	22561	127675	475166	1207496	39.3514	10.5735	1.86841	730	650
16	A	D14R3	16_SGA_D14R3	included	623969	24460	133205	493817	1275451	38.717	10.4438	1.91775	730	676
16	A	D21R1	16_SGA_D21R1	included	455829	22531	104877	375222	958459	39.1485	10.9423	2.35075	730	514
16	A	D21R2	16_SGA_D21R2	included	604723	28156	140869	494462	1268210	38.989	11.1077	2.22014	730	677
16	A	D21R3	16_SGA_D21R3	included	651452	31323	152338	531946	1367059	38.9117	11.1435	2.29127	730	728
16	A	D4R1	16_SGA_D4R1	included	1047645	26371	159105	697693	1930814	36.1347	8.24031	1.3658	730	955
16	A	D4R2	16_SGA_D4R2	included	1074224	27206	167934	722153	1991517	36.2615	8.43247	1.36609	730	989
16	A	D4R3	16_SGA_D4R3	included	673063	17204	102898	442052	1235217	35.7874	8.33036	1.39279	730	605
16	A	D7R1	16_SGA_D7R1	included	746973	20961	121028	522439	1411401	37.0156	8.57503	1.48512	730	715
16	A	D7R2	16_SGA_D7R2	included	906690	22366	140910	588251	1658217	35.4749	8.49768	1.3488	730	805
16	A	D7R3	16_SGA_D7R3	included	647867	16968	103041	431640	1199516	35.9845	8.59021	1.41457	730	591
16	B	D10R1	16_SGB_D10R1	included	794105	38301	130249	494870	1457525	33.9528	8.93631	2.62781	725	682
16	B	D10R2	16_SGB_D10R2	included	713444	28765	112882	427521	1282612	33.3321	8.80095	2.24269	725	589
16	B	D10R3	16_SGB_D10R3	included	591166	27168	96561	364154	1079049	33.7477	8.94871	2.51777	725	502
16	B	D14R1	16_SGB_D14R1	included	759869	47725	150977	535494	1494065	35.8414	10.1051	3.19431	725	738
16	B	D14R2	16_SGB_D14R2	included	617534	33007	121195	425285	1197021	35.5286	10.1247	2.75743	725	586
16	B	D14R3	16_SGB_D14R3	included	438205	23606	77390	271315	810516	33.4744	9.54824	2.91247	725	374
16	B	D21R1	16_SGB_D21R1	included	735585	51103	141317	474619	1402624	33.8379	10.0752	3.64339	725	654
16	B	D21R2	16_SGB_D21R2	included	704403	44767	140506	463756	1353432	34.2652	10.3815	3.30767	725	639
16	B	D21R3	16_SGB_D21R3	included	644277	48117	141592	469897	1303883	36.0383	10.8593	3.69029	725	648
16	B	D4R1	16_SGB_D4R1	included	743296	32023	111060	455902	1342281	33.9647	8.27398	2.38572	725	628
16	B	D4R2	16_SGB_D4R2	included	720244	27628	110276	445201	1303349	34.1582	8.46097	2.11977	725	614
16	B	D4R3	16_SGB_D4R3	included	722044	30374	114070	453561	1320049	34.3594	8.64135	2.30098	725	625
16	B	D7R1	16_SGB_D7R1	included	708071	31825	109743	439802	1289441	34.108	8.5109	2.46812	725	606
16	B	D7R2	16_SGB_D7R2	included	686727	28277	112986	451618	1279608	35.2935	8.82974	2.20982	725	622
16	B	D7R3	16_SGB_D7R3	included	741426	30657	114710	454719	1341512	33.896	8.5508	2.28526	725	627
17_1	A	D10R1	17_1_SGA_D10R1	included	581431	3331	81708	524426	1190896	44.0363	6.86105	0.279705	905	579
17_1	A	D10R2	17_1_SGA_D10R2	included	857182	5915	118507	782146	1763750	44.3456	6.71904	0.335365	905	864
17_1	A	D10R3	17_1_SGA_D10R3	included	595078	5088	82684	535593	1218443	43.9572	6.78604	0.417582	905	591
17_1	A	D14R1	17_1_SGA_D14R1	included	1002040	6453	149669	908136	2066298	43.9499	7.24334	0.312298	905	1003
17_1	A	D14R2	17_1_SGA_D14R2	included	629259	4830	95693	580448	1310230	44.3012	7.30353	0.368638	905	641
17_1	A	D14R3	17_1_SGA_D14R3	included	762768	7739	114947	701561	1587015	44.2063	7.24297	0.487645	905	775
17_1	A	D21R1	17_1_SGA_D21R1	included	1222994	9060	199510	1150213	2581777	44.5512	7.72762	0.350921	905	1270
17_1	A	D21R2	17_1_SGA_D21R2	included	813941	7323	135579	772905	1729748	44.6831	7.83808	0.423356	905	854
17_1	A	D21R3	17_1_SGA_D21R3	included	714200	8226	116127	672722	1511275	44.5135	7.68404	0.544309	905	743
17_1	A	D4R1	17_1_SGA_D4R1	included	769242	4330	102106	672010	1547688	43.4203	6.59732	0.279772	905	742
17_1	A	D4R2	17_1_SGA_D4R2	included	558957	3670	73771	488420	1124818	43.4221	6.55848	0.326275	905	539
17_1	A	D4R3	17_1_SGA_D4R3	included	703048	5830	93530	622583	1424991	43.6903	6.56355	0.409125	905	687
17_1	A	D7R1	17_1_SGA_D7R1	included	713349	4254	96164	641761	1455528	44.0913	6.60681	0.292265	905	709
17_1	A	D7R2	17_1_SGA_D7R2	included	750465	5045	100859	668923	1525292	43.8554	6.61244	0.330756	905	739
17_1	A	D7R3	17_1_SGA_D7R3	included	669827	5546	88405	597094	1360872	43.8758	6.4962	0.407533	905	659
17_1	B	D10R1	17_1_SGB_D10R1	included	662176	4911	86043	564003	1317133	42.8205	6.5326	0.372855	906	622
17_1	B	D10R2	17_1_SGB_D10R2	included	530080	3858	73663	472044	1079645	43.7221	6.82289	0.35734	906	521
17_1	B	D10R3	17_1_SGB_D10R3	included	521144	4503	71454	454924	1052025	43.2427	6.79204	0.428032	906	502
17_1	B	D14R1	17_1_SGB_D14R1	included	608722	5178	88188	531634	1233722	43.0919	7.14813	0.419706	906	586
17_1	B	D14R2	17_1_SGB_D14R2	included	661869	5890	99608	588109	1355476	43.3876	7.34856	0.434534	906	649
17_1	B	D14R3	17_1_SGB_D14R3	included	483403	4951	73009	435305	996668	43.676	7.32531	0.496755	906	480
17_1	B	D21R1	17_1_SGB_D21R1	included	751044	7276	117411	669091	1544822	43.3119	7.60029	0.470993	906	738
17_1	B	D21R2	17_1_SGB_D21R2	included	423421	4546	70735	397322	896024	44.3428	7.89432	0.507352	906	438
17_1	B	D21R3	17_1_SGB_D21R3	included	758322	8769	124659	700696	1592446	44.0012	7.82815	0.550662	906	773
17_1	B	D4R1	17_1_SGB_D4R1	included	949535	6983	119579	787681	1863778	42.2626	6.41595	0.374669	906	869
17_1	B	D4R2	17_1_SGB_D4R2	included	520601	4116	67198	446541	1038456	43.0005	6.47095	0.396358	906	492
17_1	B	D4R3	17_1_SGB_D4R3	included	706337	5985	92448	606855	1411625	42.9898	6.54905	0.423979	906	669
17_1	B	D7R1	17_1_SGB_D7R1	included	696721	5226	87491	582594	1372032	42.4621	6.37675	0.380895	906	643
17_1	B	D7R2	17_1_SGB_D7R2	included	631202	4745	80654	540954	1257555	43.0163	6.41356	0.377319	906	597
17_1	B	D7R3	17_1_SGB_D7R3	included	730285	6173	96447	628655	1461560	43.0126	6.59891	0.422357	906	693
17_2	A	D10R1	17_2_SGA_D10R1	included	411495	5581	147699	422011	986786	42.7662	14.9677	0.565573	1112	379
17_2	A	D10R2	17_2_SGA_D10R2	included	392954	5802	143857	403739	946352	42.6627	15.2012	0.613091	1112	363
17_2	A	D10R3	17_2_SGA_D10R3	included	361643	5627	137580	379269	884119	42.898	15.5613	0.636453	1112	341
17_2	A	D14R1	17_2_SGA_D14R1	included	440512	6831	172427	470400	1090170	43.1492	15.8165	0.6266	1112	423
17_2	A	D14R2	17_2_SGA_D14R2	included	323483	5383	128066	348023	804955	43.2351	15.9097	0.668733	1112	312
17_2	A	D14R3	17_2_SGA_D14R3	included	397588	6620	157838	422188	984234	42.8951	16.0366	0.672604	1112	379
17_2	A	D21R1	17_2_SGA_D21R1	included	427390	7524	180440	476666	1092020	43.6499	16.5235	0.688998	1112	428
17_2	A	D21R2	17_2_SGA_D21R2	included	427716	7890	178494	463715	1077815	43.0236	16.5607	0.732037	1112	417
17_2	A	D21R3	17_2_SGA_D21R3	included	445094	8604	193833	490690	1138221	43.1103	17.0295	0.755916	1112	441
17_2	A	D4R1	17_2_SGA_D4R1	included	410287	5296	143151	414647	973381	42.5986	14.7066	0.544083	1112	372
17_2	A	D4R2	17_2_SGA_D4R2	included	458839	6090	159870	459667	1084466	42.3865	14.7418	0.561567	1112	413
17_2	A	D4R3	17_2_SGA_D4R3	included	400144	5536	139441	398332	943453	42.2207	14.7799	0.586781	1112	358
17_2	A	D7R1	17_2_SGA_D7R1	included	353699	4991	127814	368088	854592	43.0718	14.9561	0.584021	1112	331
17_2	A	D7R2	17_2_SGA_D7R2	included	461256	6172	167217	475640	1110285	42.8395	15.0607	0.555893	1112	427
17_2	A	D7R3	17_2_SGA_D7R3	included	197785	2995	72947	203238	476965	42.6107	15.294	0.627929	1112	182
17_2	B	D10R1	17_2_SGB_D10R1	included	352549	6595	117730	432496	909370	47.56	12.9463	0.725227	1113	388
17_2	B	D10R2	17_2_SGB_D10R2	included	362925	7838	121122	445063	936948	47.5014	12.9273	0.836546	1113	399
17_2	B	D10R3	17_2_SGB_D10R3	included	379403	9089	127961	465872	982325	47.4254	13.0263	0.925254	1113	418
17_2	B	D14R1	17_2_SGB_D14R1	included	306847	6383	109777	385193	808200	47.6606	13.5829	0.78978	1113	346
17_2	B	D14R2	17_2_SGB_D14R2	included	315208	7380	115741	400441	838770	47.7415	13.7989	0.87986	1113	359
17_2	B	D14R3	17_2_SGB_D14R3	included	272995	7186	99631	347152	726964	47.7537	13.7051	0.988495	1113	311
17_2	B	D21R1	17_2_SGB_D21R1	included	388809	9603	152836	512327	1063575	48.1703	14.37	0.902898	1113	460
17_2	B	D21R2	17_2_SGB_D21R2	included	409580	10905	162433	539748	1122666	48.0773	14.4685	0.971349	1113	484
17_2	B	D21R3	17_2_SGB_D21R3	included	395745	11864	157445	527735	1092789	48.2925	14.4076	1.08566	1113	474
17_2	B	D4R1	17_2_SGB_D4R1	included	414639	8034	129184	490756	1042613	47.0698	12.3904	0.770564	1113	440
17_2	B	D4R2	17_2_SGB_D4R2	included	371518	7539	119962	445910	944929	47.1898	12.6953	0.797838	1113	400
17_2	B	D4R3	17_2_SGB_D4R3	included	376938	8575	120022	445428	950963	46.8397	12.6211	0.901718	1113	400
17_2	B	D7R1	17_2_SGB_D7R1	included	368728	6752	120989	447232	943701	47.3913	12.8207	0.715481	1113	401
17_2	B	D7R2	17_2_SGB_D7R2	included	323587	6539	109559	401994	841679	47.761	13.0167	0.7769	1113	361
17_2	B	D7R3	17_2_SGB_D7R3	included	389005	9028	125955	469671	993659	47.2668	12.6759	0.908561	1113	421

## Sheet: Supplementary Table 2
Supplementary Table 2: Summary of key Analysis and QC values for the SGE BAP1 screen
	Category	Value
Analysis	Total unique variants	18248
	PPE variants excluded	140
	Unique variants	18108
	Unchanged variants	11912
	Depleted variants	5665
	Enriched variants	531
QC metrics	Raw sequencing reads	865875712
	Unmapped sequencing reads	369565996
	Mapped sequencing reads	314855778
	Average library complexity	1014
	Minimum library complexity	443
	Maximum library complexity	1381
	Average variant coverage	535x
Variants in genomics repositories	ClinVar ≥1*	2187
	gnomAD V3	597
	UKBB	891
Supplementary Table 2: Analysis section lists the number of unique variants assessed in our SGE experiment, with a breakdown of the number of variants falling into different function categories; ‘unchanged’, ‘depleted’ and ‘enriched’. QC metrics section lists, next generation sequencing values of interest, raw reads include all reads, unmapped reads are filtered by the QUANTS pipeline (https://gi…

## Sheet: Supplementary Table 3 - Notes
Supplementary Table 3 notes: Dunn’s non-parametric pairwise multiple comparisons procedure test for different mutational consequences by functional score
This test performs the two-sided Dunn's test of multiple comparisons following a significant Kruskal-Wallis test in the R software 'FSA' (version FSA_0.9.4, https://www.rdocumentation.org/packages/FSA/versions/0.9.4/topics/dunnTest). The 'method' was set to "bh" to adjust p values to give the FDR by the Bonferroni Hochberg procedure. FSA is a wrapper for the software 'dunn.test' (version 1.3.5, h…

## Sheet: Supplementary Table 3
Supplementary Table 3: Dunn’s non-parametric pairwise multiple comparisons procedure test for different mutational consequences by functional score
Comparison	Description	Z	P.unadj	P.adj	significant difference at q<0.01
codon deletion - frameshift	comparison of median functional score between mutational consequences	23.8807	4.86247e-126	1.94499e-125	yes
codon deletion - intron	comparison of median functional score between mutational consequences	-14.4991	1.22778e-47	2.21001e-47	yes
codon deletion - missense	comparison of median functional score between mutational consequences	-12.2777	1.19349e-34	1.86807e-34	yes
codon deletion - splice acceptor	comparison of median functional score between mutational consequences	9.54178	1.40399e-21	2.10599e-21	yes
codon deletion - splice donor	comparison of median functional score between mutational consequences	9.30424	1.3495e-20	1.94328e-20	yes
codon deletion - stop gained	comparison of median functional score between mutational consequences	20.7537	1.13547e-95	4.0877e-95	yes
codon deletion - synonymous	comparison of median functional score between mutational consequences	-19.0018	1.64809e-80	4.56395e-80	yes
codon deletion - UTR	comparison of median functional score between mutational consequences	-13.8708	9.52293e-44	1.5583e-43	yes
frameshift - intron	comparison of median functional score between mutational consequences	-55.9816	0	0	yes
frameshift - missense	comparison of median functional score between mutational consequences	-58.8259	0	0	yes
frameshift - splice acceptor	comparison of median functional score between mutational consequences	-2.51218	0.0119988	0.0143986	no
frameshift - splice donor	comparison of median functional score between mutational consequences	-2.15827	0.0309071	0.0358922	no
frameshift - stop gained	comparison of median functional score between mutational consequences	-0.923929	0.355523	0.365681	no
frameshift - synonymous	comparison of median functional score between mutational consequences	-57.6971	0	0	yes
frameshift - UTR	comparison of median functional score between mutational consequences	-39.9201	0	0	yes
intron - missense	comparison of median functional score between mutational consequences	5.99566	2.0266e-09	2.60562e-09	yes
intron - splice acceptor	comparison of median functional score between mutational consequences	17.5179	1.04617e-68	2.5108e-68	yes
intron - splice donor	comparison of median functional score between mutational consequences	16.7973	2.55263e-63	5.40556e-63	yes
intron - stop gained	comparison of median functional score between mutational consequences	44.3357	0	0	yes
intron - synonymous	comparison of median functional score between mutational consequences	-8.09864	5.55768e-16	7.69524e-16	yes
intron - UTR	comparison of median functional score between mutational consequences	-3.42864	0.000606613	0.000753037	yes
missense - splice acceptor	comparison of median functional score between mutational consequences	16.281	1.34618e-59	2.69237e-59	yes
missense - splice donor	comparison of median functional score between mutational consequences	15.6065	6.57425e-55	1.24565e-54	yes
missense - stop gained	comparison of median functional score between mutational consequences	44.3758	0	0	yes
missense - synonymous	comparison of median functional score between mutational consequences	-14.265	3.61645e-46	6.19963e-46	yes
missense - UTR	comparison of median functional score between mutational consequences	-6.69994	2.08512e-11	2.78015e-11	yes
splice acceptor - splice donor	comparison of median functional score between mutational consequences	0.168332	0.866322	0.866322	no
splice acceptor - stop gained	comparison of median functional score between mutational consequences	2.00806	0.0446371	0.0502168	no
splice acceptor - synonymous	comparison of median functional score between mutational consequences	-20.008	4.69343e-89	1.53603e-88	yes
splice acceptor - UTR	comparison of median functional score between mutational consequences	-17.8068	6.25849e-71	1.60933e-70	yes
splice donor - stop gained	comparison of median functional score between mutational consequences	1.69258	0.0905363	0.0958619	no
splice donor - synonymous	comparison of median functional score between mutational consequences	-19.1773	5.72826e-82	1.71848e-81	yes
splice donor - UTR	comparison of median functional score between mutational consequences	-17.1855	3.40874e-66	7.66967e-66	yes
stop gained - synonymous	comparison of median functional score between mutational consequences	-47.3055	0	0	yes
stop gained - UTR	comparison of median functional score between mutational consequences	-35.3193	2.96462e-273	1.33408e-272	yes
synonymous - UTR	comparison of median functional score between mutational consequences	1.91258	0.0558024	0.0608753	no

## Sheet: Supplementary Table 4 - Notes
Supplementary Table 4 Notes: ROC AUC, PR AUC, and ACMG evalutation analysis
Variants were obtained from ClinVar on 4th September 2023. They were found by searching for BAP1 entries which had at least one star (≥ 1*). 851 benign (‘true negative’) and 199 pathogenic (‘true positive’) unique variants were found in our SGE dataset, allocated as true negative and true pathogenic based on ClinVar Clinical Significance annotation. Column headers and descriptions of the data are…
Column	Description		Metric	Value	Software
HGVSc	nucleotide change identifier		threshold	-0.0381432	pROC_1.18.4
HGVSp	protein changed identifier		sensitivity	0.994975	pROC_1.18.4
functional_classification	SGE classification		1-specificity	0.0188014	pROC_1.18.4
functional_score	SGE function score - the metric tested in the ROC and PR analysis		specificity	0.981199	pROC_1.18.4
Consequence	VEP mutational consequence		precision	0.925234	pROC_1.18.4
VariationID	ClinVar variant ID		recall	0.994975	pROC_1.18.4
CLIN_SIG	ClinVar clinical significance (≥ 1* only)		ROC AUC	0.998069	pROC_1.18.4
ClinVar_CLNSIG_slim	reduced complexity clinical significance (≥ 1* only)		Precision Recall AUC	0.999572	PRROC_1.3.1
class	truth set identifer, 0=benign/likely benign and 1=pathogenic/likely pathogenic, benign or pathogenic for AMCG		ROC AUC	0.998069	PRROC_1.3.1
benign_category	ACMG alone, the criteria used to ascribe benign status
analysis	either 'ROC AUC, PR AUC' or 'ACMG evaluation'

## Sheet: Supplementary Table 4
Supplementary Table 4: Variants used for ROC and Precision Recall analysis, and ACMG evalutation analysis
HGVSc	HGVSp	functional_classification	functional_score	Consequence	VariationID	CLIN_SIG	ClinVar_CLNSIG_slim	class	benign_category	analysis
ENST00000460680.6:c.1A>T	ENSP00000417132.1:p.Met1?	depleted	-0.167462	start_lost	1784178	Likely pathogenic	Pathogenic/Likely pathogenic	1		ROC AUC, PR AUC
ENST00000460680.6:c.2T>C	ENSP00000417132.1:p.Met1?	depleted	-0.141077	start_lost	822547	Pathogenic	Pathogenic/Likely pathogenic	1		ROC AUC, PR AUC
ENST00000460680.6:c.3G>C	ENSP00000417132.1:p.Met1?	depleted	-0.177246	start_lost	1953049	Pathogenic/Likely pathogenic	Pathogenic/Likely pathogenic	1		ROC AUC, PR AUC
ENST00000460680.6:c.14G>A	ENSP00000417132.1:p.Trp5Ter	depleted	-0.153031	stop_gained	1773980	Pathogenic	Pathogenic/Likely pathogenic	1		ROC AUC, PR AUC
ENST00000460680.6:c.15G>A	ENSP00000417132.1:p.Trp5Ter	depleted	-0.0871869	stop_gained	575817	Pathogenic	Pathogenic/Likely pathogenic	1		ROC AUC, PR AUC
ENST00000460680.6:c.34C>G	ENSP00000417132.1:p.Pro12Ala	depleted	-0.0777392	missense_variant	1173077	Likely pathogenic	Pathogenic/Likely pathogenic	1		ROC AUC, PR AUC
ENST00000460680.6:c.37+1G>A	-	depleted	-0.189225	splice_donor_variant	2015965	Likely pathogenic	Pathogenic/Likely pathogenic	1		ROC AUC, PR AUC
ENST00000460680.6:c.37+1G>T	-	depleted	-0.21371	splice_donor_variant	624026	Likely pathogenic	Pathogenic/Likely pathogenic	1		ROC AUC, PR AUC
ENST00000460680.6:c.38-1G>A	-	depleted	-0.190872	splice_acceptor_variant	485304	Likely pathogenic	Pathogenic/Likely pathogenic	1		ROC AUC, PR AUC
ENST00000460680.6:c.67+2T>C	-	depleted	-0.175818	splice_donor_variant	1012196	Pathogenic	Pathogenic/Likely pathogenic	1		ROC AUC, PR AUC
ENST00000460680.6:c.68-2A>G	-	depleted	-0.159485	splice_acceptor_variant	2014640	Likely pathogenic	Pathogenic/Likely pathogenic	1		ROC AUC, PR AUC
ENST00000460680.6:c.106C>T	ENSP00000417132.1:p.Gln36Ter	depleted	-0.193977	stop_gained	1454143	Pathogenic	Pathogenic/Likely pathogenic	1		ROC AUC, PR AUC
ENST00000460680.6:c.118C>T	ENSP00000417132.1:p.Gln40Ter	depleted	-0.155958	stop_gained	539912	Pathogenic/Likely pathogenic	Pathogenic/Likely pathogenic	1		ROC AUC, PR AUC
ENST00000460680.6:c.122+1G>A	-	depleted	-0.153682	splice_donor_variant	644428	Pathogenic	Pathogenic/Likely pathogenic	1		ROC AUC, PR AUC
ENST00000460680.6:c.122+1G>T	-	depleted	-0.160976	splice_donor_variant	1074027	Pathogenic	Pathogenic/Likely pathogenic	1		ROC AUC, PR AUC
ENST00000460680.6:c.122+5G>C	-	depleted	-0.175633	splice_region_variant,intron_variant	946518	Likely pathogenic	Pathogenic/Likely pathogenic	1		ROC AUC, PR AUC
ENST00000460680.6:c.123-1G>C	-	depleted	-0.176253	splice_acceptor_variant	412410	Likely pathogenic	Pathogenic/Likely pathogenic	1		ROC AUC, PR AUC
ENST00000460680.6:c.132T>G	ENSP00000417132.1:p.Tyr44Ter	depleted	-0.174224	stop_gained	1073405	Pathogenic	Pathogenic/Likely pathogenic	1		ROC AUC, PR AUC
ENST00000460680.6:c.133G>T	ENSP00000417132.1:p.Gly45Ter	depleted	-0.157254	stop_gained	835021	Pathogenic	Pathogenic/Likely pathogenic	1		ROC AUC, PR AUC
ENST00000460680.6:c.146T>C	ENSP00000417132.1:p.Leu49Pro	depleted	-0.134809	missense_variant	1173079	Likely pathogenic	Pathogenic/Likely pathogenic	1		ROC AUC, PR AUC
ENST00000460680.6:c.155G>A	ENSP00000417132.1:p.Trp52Ter	depleted	-0.111414	stop_gained	629139	Pathogenic	Pathogenic/Likely pathogenic	1		ROC AUC, PR AUC
ENST00000460680.6:c.178C>T	ENSP00000417132.1:p.Arg60Ter	depleted	-0.0701792	stop_gained	580226	Pathogenic	Pathogenic/Likely pathogenic	1		ROC AUC, PR AUC
ENST00000460680.6:c.181A>T	ENSP00000417132.1:p.Lys61Ter	depleted	-0.160658	stop_gained	412435	Pathogenic	Pathogenic/Likely pathogenic	1		ROC AUC, PR AUC
ENST00000460680.6:c.255+1G>A	-	depleted	-0.119111	splice_donor_variant	490850	Likely pathogenic	Pathogenic/Likely pathogenic	1		ROC AUC, PR AUC
ENST00000460680.6:c.255+1G>T	-	depleted	-0.14287	splice_donor_variant	412450	Likely pathogenic	Pathogenic/Likely pathogenic	1		ROC AUC, PR AUC
ENST00000460680.6:c.256-2A>C	-	depleted	-0.136915	splice_acceptor_variant	1332476	Likely pathogenic	Pathogenic/Likely pathogenic	1		ROC AUC, PR AUC
ENST00000460680.6:c.256-2A>G	-	depleted	-0.0761569	splice_acceptor_variant	1496063	Likely pathogenic	Pathogenic/Likely pathogenic	1		ROC AUC, PR AUC
ENST00000460680.6:c.273T>A	ENSP00000417132.1:p.Cys91Ter	depleted	-0.108376	stop_gained	1709584	Likely pathogenic	Pathogenic/Likely pathogenic	1		ROC AUC, PR AUC
ENST00000460680.6:c.358A>T	ENSP00000417132.1:p.Lys120Ter	depleted	-0.144381	stop_gained	1338623	Likely pathogenic	Pathogenic/Likely pathogenic	1		ROC AUC, PR AUC
ENST00000460680.6:c.375+1G>A	-	depleted	-0.119646	splice_donor_variant	1802722	Likely pathogenic	Pathogenic/Likely pathogenic	1		ROC AUC, PR AUC
ENST00000460680.6:c.375+1G>T	-	depleted	-0.124637	splice_donor_variant	652720	Likely pathogenic	Pathogenic/Likely pathogenic	1		ROC AUC, PR AUC
ENST00000460680.6:c.375+2T>A	-	depleted	-0.137611	splice_donor_variant	1067398	Likely pathogenic	Pathogenic/Likely pathogenic	1		ROC AUC, PR AUC
ENST00000460680.6:c.376-2A>G	-	depleted	-0.14877	splice_acceptor_variant	939249	Likely pathogenic	Pathogenic/Likely pathogenic	1		ROC AUC, PR AUC
ENST00000460680.6:c.376-1G>A	-	depleted	-0.1662	splice_acceptor_variant	1332369	Likely pathogenic	Pathogenic/Likely pathogenic	1		ROC AUC, PR AUC
ENST00000460680.6:c.406G>T	ENSP00000417132.1:p.Glu136Ter	depleted	-0.154613	stop_gained	1737540	Pathogenic	Pathogenic/Likely pathogenic	1		ROC AUC, PR AUC
ENST00000460680.6:c.437G>C	ENSP00000417132.1:p.Arg146Thr	depleted	-0.144044	missense_variant,splice_region_variant	1698836	Likely pathogenic	Pathogenic/Likely pathogenic	1		ROC AUC, PR AUC
ENST00000460680.6:c.437+1G>A	-	depleted	-0.165191	splice_donor_variant	1453675	Pathogenic	Pathogenic/Likely pathogenic	1		ROC AUC, PR AUC
ENST00000460680.6:c.437+1G>T	-	depleted	-0.147841	splice_donor_variant	472701	Pathogenic/Likely pathogenic	Pathogenic/Likely pathogenic	1		ROC AUC, PR AUC
ENST00000460680.6:c.438-2A>G	-	depleted	-0.104678	splice_acceptor_variant	30301	Pathogenic	Pathogenic/Likely pathogenic	1		ROC AUC, PR AUC
ENST00000460680.6:c.438-1G>A	-	depleted	-0.151998	splice_acceptor_variant	1332356	Likely pathogenic	Pathogenic/Likely pathogenic	1		ROC AUC, PR AUC
ENST00000460680.6:c.438-1G>C	-	depleted	-0.181116	splice_acceptor_variant	2130164	Likely pathogenic	Pathogenic/Likely pathogenic	1		ROC AUC, PR AUC
ENST00000460680.6:c.463A>T	ENSP00000417132.1:p.Lys155Ter	depleted	-0.171945	stop_gained	944299	Pathogenic	Pathogenic/Likely pathogenic	1		ROC AUC, PR AUC
ENST00000460680.6:c.519T>G	ENSP00000417132.1:p.Tyr173Ter	depleted	-0.183786	stop_gained	412451	Pathogenic	Pathogenic/Likely pathogenic	1		ROC AUC, PR AUC
ENST00000460680.6:c.544G>T	ENSP00000417132.1:p.Glu182Ter	depleted	-0.115981	stop_gained	412399	Pathogenic	Pathogenic/Likely pathogenic	1		ROC AUC, PR AUC
ENST00000460680.6:c.580+1G>A	-	depleted	-0.13602	splice_donor_variant	472704	Pathogenic	Pathogenic/Likely pathogenic	1		ROC AUC, PR AUC
ENST00000460680.6:c.580+1G>T	-	depleted	-0.120032	splice_donor_variant	825982	Likely pathogenic	Pathogenic/Likely pathogenic	1		ROC AUC, PR AUC
ENST00000460680.6:c.580+2T>C	-	depleted	-0.133975	splice_donor_variant	2008191	Pathogenic	Pathogenic/Likely pathogenic	1		ROC AUC, PR AUC
ENST00000460680.6:c.581-2A>G	-	depleted	-0.121975	splice_acceptor_variant	1073322	Pathogenic	Pathogenic/Likely pathogenic	1		ROC AUC, PR AUC
ENST00000460680.6:c.581-1G>A	-	depleted	-0.169502	splice_acceptor_variant	539910	Pathogenic	Pathogenic/Likely pathogenic	1		ROC AUC, PR AUC
ENST00000460680.6:c.581-1G>T	-	depleted	-0.0790404	splice_acceptor_variant	577633	Pathogenic/Likely pathogenic	Pathogenic/Likely pathogenic	1		ROC AUC, PR AUC
ENST00000460680.6:c.587G>A	ENSP00000417132.1:p.Trp196Ter	depleted	-0.17877	stop_gained	472707	Pathogenic	Pathogenic/Likely pathogenic	1		ROC AUC, PR AUC
ENST00000460680.6:c.588G>A	ENSP00000417132.1:p.Trp196Ter	depleted	-0.164138	stop_gained	1750309	Pathogenic	Pathogenic/Likely pathogenic	1		ROC AUC, PR AUC
ENST00000460680.6:c.592G>T	ENSP00000417132.1:p.Glu198Ter	depleted	-0.18688	stop_gained	539909	Pathogenic	Pathogenic/Likely pathogenic	1		ROC AUC, PR AUC
ENST00000460680.6:c.604T>C	ENSP00000417132.1:p.Trp202Arg	depleted	-0.178279	missense_variant	1399300	Pathogenic	Pathogenic/Likely pathogenic	1		ROC AUC, PR AUC
ENST00000460680.6:c.605G>A	ENSP00000417132.1:p.Trp202Ter	depleted	-0.156553	stop_gained	1450488	Pathogenic	Pathogenic/Likely pathogenic	1		ROC AUC, PR AUC
ENST00000460680.6:c.606G>C	ENSP00000417132.1:p.Trp202Cys	depleted	-0.175232	missense_variant	2450417	Likely pathogenic	Pathogenic/Likely pathogenic	1		ROC AUC, PR AUC
ENST00000460680.6:c.659+1G>T	-	depleted	-0.184256	splice_donor_variant	1754358	Likely pathogenic	Pathogenic/Likely pathogenic	1		ROC AUC, PR AUC
ENST00000460680.6:c.660-2A>G	-	depleted	-0.101305	splice_acceptor_variant	572114	Likely pathogenic	Pathogenic/Likely pathogenic	1		ROC AUC, PR AUC
ENST00000460680.6:c.669C>A	ENSP00000417132.1:p.Tyr223Ter	depleted	-0.181137	stop_gained	1071927	Pathogenic	Pathogenic/Likely pathogenic	1		ROC AUC, PR AUC
ENST00000460680.6:c.687C>A	ENSP00000417132.1:p.Asn229Lys	depleted	-0.200169	missense_variant	2429331	Likely pathogenic	Pathogenic/Likely pathogenic	1		ROC AUC, PR AUC
ENST00000460680.6:c.757C>T	ENSP00000417132.1:p.Gln253Ter	depleted	-0.129679	stop_gained	472714	Pathogenic	Pathogenic/Likely pathogenic	1		ROC AUC, PR AUC
ENST00000460680.6:c.778C>T	ENSP00000417132.1:p.Gln260Ter	depleted	-0.0290083	stop_gained	220590	Pathogenic	Pathogenic/Likely pathogenic	1		ROC AUC, PR AUC
ENST00000460680.6:c.783+1G>A	-	depleted	-0.0942885	splice_donor_variant	956211	Likely pathogenic	Pathogenic/Likely pathogenic	1		ROC AUC, PR AUC
ENST00000460680.6:c.784-2A>T	-	depleted	-0.108917	splice_acceptor_variant	630943	Likely pathogenic	Pathogenic/Likely pathogenic	1		ROC AUC, PR AUC
ENST00000460680.6:c.799C>T	ENSP00000417132.1:p.Gln267Ter	depleted	-0.0856143	stop_gained	30305	Pathogenic	Pathogenic/Likely pathogenic	1		ROC AUC, PR AUC
ENST00000460680.6:c.805G>T	ENSP00000417132.1:p.Glu269Ter	depleted	-0.108338	stop_gained	926912	Pathogenic	Pathogenic/Likely pathogenic	1		ROC AUC, PR AUC
ENST00000460680.6:c.932-2A>T	-	depleted	-0.0835106	splice_acceptor_variant	572134	Likely pathogenic	Pathogenic/Likely pathogenic	1		ROC AUC, PR AUC
ENST00000460680.6:c.932-1G>T	-	depleted	-0.0441039	splice_acceptor_variant	1504011	Likely pathogenic	Pathogenic/Likely pathogenic	1		ROC AUC, PR AUC
ENST00000460680.6:c.956C>G	ENSP00000417132.1:p.Ser319Ter	depleted	-0.12219	stop_gained	490911	Pathogenic	Pathogenic/Likely pathogenic	1		ROC AUC, PR AUC
ENST00000460680.6:c.1063C>T	ENSP00000417132.1:p.Gln355Ter	depleted	-0.0987609	stop_gained	224520	Pathogenic	Pathogenic/Likely pathogenic	1		ROC AUC, PR AUC
ENST00000460680.6:c.1098T>G	ENSP00000417132.1:p.Tyr366Ter	depleted	-0.180271	stop_gained	862537	Pathogenic	Pathogenic/Likely pathogenic	1		ROC AUC, PR AUC
ENST00000460680.6:c.1117-1G>A	-	depleted	-0.0693077	splice_acceptor_variant	2457520	Likely pathogenic	Pathogenic/Likely pathogenic	1		ROC AUC, PR AUC
ENST00000460680.6:c.1153C>T	ENSP00000417132.1:p.Arg385Ter	depleted	-0.110978	stop_gained	485271	Pathogenic	Pathogenic/Likely pathogenic	1		ROC AUC, PR AUC
ENST00000460680.6:c.1174C>T	ENSP00000417132.1:p.Gln392Ter	depleted	-0.191543	stop_gained	490777	Pathogenic	Pathogenic/Likely pathogenic	1		ROC AUC, PR AUC
ENST00000460680.6:c.1177C>T	ENSP00000417132.1:p.Gln393Ter	depleted	-0.0608697	stop_gained	2450419	Pathogenic	Pathogenic/Likely pathogenic	1		ROC AUC, PR AUC
ENST00000460680.6:c.1182C>G	ENSP00000417132.1:p.Tyr394Ter	depleted	-0.195067	stop_gained	1450451	Pathogenic	Pathogenic/Likely pathogenic	1		ROC AUC, PR AUC
ENST00000460680.6:c.1184C>G	ENSP00000417132.1:p.Ser395Ter	depleted	-0.141539	stop_gained	2576551	Likely pathogenic	Pathogenic/Likely pathogenic	1		ROC AUC, PR AUC
ENST00000460680.6:c.1203T>G	ENSP00000417132.1:p.Tyr401Ter	depleted	-0.137812	stop_gained	584647	Pathogenic	Pathogenic/Likely pathogenic	1		ROC AUC, PR AUC
ENST00000460680.6:c.1213G>T	ENSP00000417132.1:p.Glu405Ter	depleted	-0.135353	stop_gained	1171962	Pathogenic	Pathogenic/Likely pathogenic	1		ROC AUC, PR AUC
ENST00000460680.6:c.1228C>T	ENSP00000417132.1:p.Gln410Ter	depleted	-0.0532192	stop_gained	2573286	Pathogenic	Pathogenic/Likely pathogenic	1		ROC AUC, PR AUC
ENST00000460680.6:c.1251-2A>G	-	depleted	-0.0480847	splice_acceptor_variant	1507419	Likely pathogenic	Pathogenic/Likely pathogenic	1		ROC AUC, PR AUC
ENST00000460680.6:c.1251-1G>A	-	depleted	-0.100846	splice_acceptor_variant	654853	Likely pathogenic	Pathogenic/Likely pathogenic	1		ROC AUC, PR AUC
ENST00000460680.6:c.1251-1G>C	-	depleted	-0.128689	splice_acceptor_variant	1334138	Likely pathogenic	Pathogenic/Likely pathogenic	1		ROC AUC, PR AUC
ENST00000460680.6:c.1254T>A	ENSP00000417132.1:p.Tyr418Ter	depleted	-0.145889	stop_gained	422448	Pathogenic	Pathogenic/Likely pathogenic	1		ROC AUC, PR AUC
ENST00000460680.6:c.1313C>A	ENSP00000417132.1:p.Ser438Ter	depleted	-0.133898	stop_gained	942550	Pathogenic	Pathogenic/Likely pathogenic	1		ROC AUC, PR AUC
ENST00000460680.6:c.1321C>T	ENSP00000417132.1:p.Gln441Ter	depleted	-0.0845741	stop_gained	584646	Pathogenic	Pathogenic/Likely pathogenic	1		ROC AUC, PR AUC
ENST00000460680.6:c.1379C>A	ENSP00000417132.1:p.Ser460Ter	depleted	-0.0574003	stop_gained	472667	Pathogenic	Pathogenic/Likely pathogenic	1		ROC AUC, PR AUC
ENST00000460680.6:c.1379C>G	ENSP00000417132.1:p.Ser460Ter	depleted	-0.0983367	stop_gained	650623	Pathogenic	Pathogenic/Likely pathogenic	1		ROC AUC, PR AUC
ENST00000460680.6:c.1514C>A	ENSP00000417132.1:p.Ser505Ter	depleted	-0.113262	stop_gained	1183824	Pathogenic	Pathogenic/Likely pathogenic	1		ROC AUC, PR AUC
ENST00000460680.6:c.1526C>A	ENSP00000417132.1:p.Ser509Ter	depleted	-0.0874909	stop_gained	1774524	Pathogenic	Pathogenic/Likely pathogenic	1		ROC AUC, PR AUC
ENST00000460680.6:c.1708C>G	ENSP00000417132.1:p.Leu570Val	depleted	-0.121804	missense_variant	1778494	Likely pathogenic	Pathogenic/Likely pathogenic	1		ROC AUC, PR AUC
ENST00000460680.6:c.1729G>T	ENSP00000417132.1:p.Glu577Ter	depleted	-0.116239	stop_gained,splice_region_variant	845141	Pathogenic	Pathogenic/Likely pathogenic	1		ROC AUC, PR AUC
ENST00000460680.6:c.1729+1G>A	-	depleted	-0.0686503	splice_donor_variant	654973	Pathogenic	Pathogenic/Likely pathogenic	1		ROC AUC, PR AUC
ENST00000460680.6:c.1730-2A>G	-	depleted	-0.0590505	splice_acceptor_variant	1068233	Likely pathogenic	Pathogenic/Likely pathogenic	1		ROC AUC, PR AUC
ENST00000460680.6:c.1730-1G>A	-	depleted	-0.0720786	splice_acceptor_variant	573966	Likely pathogenic	Pathogenic/Likely pathogenic	1		ROC AUC, PR AUC
ENST00000460680.6:c.1730-1G>C	-	depleted	-0.099685	splice_acceptor_variant	1493084	Likely pathogenic	Pathogenic/Likely pathogenic	1		ROC AUC, PR AUC
ENST00000460680.6:c.1777C>T	ENSP00000417132.1:p.Gln593Ter	depleted	-0.0794287	stop_gained	422219	Pathogenic	Pathogenic/Likely pathogenic	1		ROC AUC, PR AUC
ENST00000460680.6:c.1801A>T	ENSP00000417132.1:p.Lys601Ter	depleted	-0.0879458	stop_gained	1780409	Pathogenic	Pathogenic/Likely pathogenic	1		ROC AUC, PR AUC
ENST00000460680.6:c.1883C>A	ENSP00000417132.1:p.Ser628Ter	depleted	-0.0739848	stop_gained	1070605	Pathogenic	Pathogenic/Likely pathogenic	1		ROC AUC, PR AUC
ENST00000460680.6:c.1918G>T	ENSP00000417132.1:p.Glu640Ter	depleted	-0.109699	stop_gained	1782610	Pathogenic	Pathogenic/Likely pathogenic	1		ROC AUC, PR AUC
ENST00000460680.6:c.1938T>A	ENSP00000417132.1:p.Tyr646Ter	depleted	-0.131545	stop_gained	656678	Pathogenic	Pathogenic/Likely pathogenic	1		ROC AUC, PR AUC
ENST00000460680.6:c.1975A>T	ENSP00000417132.1:p.Lys659Ter	depleted	-0.144725	stop_gained	539901	Pathogenic	Pathogenic/Likely pathogenic	1		ROC AUC, PR AUC
ENST00000460680.6:c.1984-2A>G	-	depleted	-0.122765	splice_acceptor_variant	1503671	Likely pathogenic	Pathogenic/Likely pathogenic	1		ROC AUC, PR AUC
ENST00000460680.6:c.1984-1G>A	-	depleted	-0.123625	splice_acceptor_variant	472687	Likely pathogenic	Pathogenic/Likely pathogenic	1		ROC AUC, PR AUC
ENST00000460680.6:c.1993C>T	ENSP00000417132.1:p.Gln665Ter	depleted	-0.103235	stop_gained	820463	Pathogenic	Pathogenic/Likely pathogenic	1		ROC AUC, PR AUC
ENST00000460680.6:c.2017G>T	ENSP00000417132.1:p.Glu673Ter	depleted	-0.13551	stop_gained	1071620	Pathogenic	Pathogenic/Likely pathogenic	1		ROC AUC, PR AUC
ENST00000460680.6:c.2050C>T	ENSP00000417132.1:p.Gln684Ter	depleted	-0.11328	stop_gained	30302	Pathogenic	Pathogenic/Likely pathogenic	1		ROC AUC, PR AUC
ENST00000460680.6:c.2056+1G>A	-	depleted	-0.148953	splice_donor_variant	1955063	Likely pathogenic	Pathogenic/Likely pathogenic	1		ROC AUC, PR AUC
ENST00000460680.6:c.2056+1G>C	-	depleted	-0.136495	splice_donor_variant	661302	Likely pathogenic	Pathogenic/Likely pathogenic	1		ROC AUC, PR AUC
ENST00000460680.6:c.2057-2A>C	-	depleted	-0.111675	splice_acceptor_variant	2575411	Likely pathogenic	Pathogenic/Likely pathogenic	1		ROC AUC, PR AUC
ENST00000460680.6:c.2057-2A>G	-	depleted	-0.0798976	splice_acceptor_variant	30300	Likely pathogenic	Pathogenic/Likely pathogenic	1		ROC AUC, PR AUC
ENST00000460680.6:c.11del	ENSP00000417132.1:p.Gly4AlafsTer68	depleted	-0.21252	frameshift_variant	566165	Pathogenic	Pathogenic/Likely pathogenic	1		ROC AUC, PR AUC
ENST00000460680.6:c.65del	ENSP00000417132.1:p.Phe22SerfsTer50	depleted	-0.205104	frameshift_variant	412414	Pathogenic	Pathogenic/Likely pathogenic	1		ROC AUC, PR AUC
ENST00000460680.6:c.67+1del	-	depleted	-0.226876	frameshift_variant,splice_region_variant	1478809	Likely pathogenic	Pathogenic/Likely pathogenic	1		ROC AUC, PR AUC
ENST00000460680.6:c.79del	ENSP00000417132.1:p.Val27CysfsTer45	depleted	-0.171217	frameshift_variant	945509	Pathogenic	Pathogenic/Likely pathogenic	1		ROC AUC, PR AUC
ENST00000460680.6:c.91del	ENSP00000417132.1:p.Glu31ArgfsTer41	depleted	-0.207686	frameshift_variant	539900	Pathogenic	Pathogenic/Likely pathogenic	1		ROC AUC, PR AUC
ENST00000460680.6:c.132del	ENSP00000417132.1:p.Tyr44Ter	depleted	-0.196739	frameshift_variant	1216875	Pathogenic	Pathogenic/Likely pathogenic	1		ROC AUC, PR AUC
ENST00000460680.6:c.165del	ENSP00000417132.1:p.Glu55AspfsTer17	depleted	-0.1713	frameshift_variant	2132954	Pathogenic	Pathogenic/Likely pathogenic	1		ROC AUC, PR AUC
ENST00000460680.6:c.175del	ENSP00000417132.1:p.Arg59GlyfsTer13	depleted	-0.183985	frameshift_variant	851433	Pathogenic	Pathogenic/Likely pathogenic	1		ROC AUC, PR AUC
ENST00000460680.6:c.203del	ENSP00000417132.1:p.Asp68ValfsTer4	depleted	-0.185127	frameshift_variant	1073050	Pathogenic	Pathogenic/Likely pathogenic	1		ROC AUC, PR AUC
ENST00000460680.6:c.206del	ENSP00000417132.1:p.Thr69SerfsTer3	depleted	-0.177206	frameshift_variant	1803172	Pathogenic	Pathogenic/Likely pathogenic	1		ROC AUC, PR AUC
ENST00000460680.6:c.250del	ENSP00000417132.1:p.His84ThrfsTer3	depleted	-0.179853	frameshift_variant	1456825	Pathogenic	Pathogenic/Likely pathogenic	1		ROC AUC, PR AUC
ENST00000460680.6:c.273del	ENSP00000417132.1:p.Cys91TrpfsTer7	depleted	-0.16271	frameshift_variant	2112790	Pathogenic	Pathogenic/Likely pathogenic	1		ROC AUC, PR AUC
ENST00000460680.6:c.320del	ENSP00000417132.1:p.Asp107AlafsTer6	depleted	-0.151187	frameshift_variant	823198	Pathogenic	Pathogenic/Likely pathogenic	1		ROC AUC, PR AUC
ENST00000460680.6:c.422del	ENSP00000417132.1:p.His141LeufsTer46	depleted	-0.183081	frameshift_variant	1738886	Pathogenic	Pathogenic/Likely pathogenic	1		ROC AUC, PR AUC
ENST00000460680.6:c.458del	ENSP00000417132.1:p.Pro153LeufsTer34	depleted	-0.197451	frameshift_variant	1741703	Pathogenic	Pathogenic/Likely pathogenic	1		ROC AUC, PR AUC
ENST00000460680.6:c.555del	ENSP00000417132.1:p.Leu186Ter	depleted	-0.193793	frameshift_variant	1074041	Pathogenic	Pathogenic/Likely pathogenic	1		ROC AUC, PR AUC
ENST00000460680.6:c.592del	ENSP00000417132.1:p.Glu198ArgfsTer33	depleted	-0.0399156	frameshift_variant	927768	Pathogenic	Pathogenic/Likely pathogenic	1		ROC AUC, PR AUC
ENST00000460680.6:c.619del	ENSP00000417132.1:p.Arg207GlyfsTer24	depleted	-0.19423	frameshift_variant	826235	Pathogenic	Pathogenic/Likely pathogenic	1		ROC AUC, PR AUC
ENST00000460680.6:c.659+1del	-	depleted	-0.20571	frameshift_variant,splice_region_variant	422267	Likely pathogenic	Pathogenic/Likely pathogenic	1		ROC AUC, PR AUC
ENST00000460680.6:c.783+1del	-	depleted	-0.169243	frameshift_variant,splice_region_variant	2105821	Pathogenic	Pathogenic/Likely pathogenic	1		ROC AUC, PR AUC
ENST00000460680.6:c.824del	ENSP00000417132.1:p.Lys275SerfsTer60	depleted	-0.131735	frameshift_variant	565856	Pathogenic	Pathogenic/Likely pathogenic	1		ROC AUC, PR AUC
ENST00000460680.6:c.852del	ENSP00000417132.1:p.Glu284AspfsTer51	depleted	-0.130198	frameshift_variant	854952	Pathogenic	Pathogenic/Likely pathogenic	1		ROC AUC, PR AUC
ENST00000460680.6:c.993del	ENSP00000417132.1:p.Lys331AsnfsTer4	depleted	-0.15879	frameshift_variant	1013479	Pathogenic	Pathogenic/Likely pathogenic	1		ROC AUC, PR AUC
ENST00000460680.6:c.1036del	ENSP00000417132.1:p.Val346PhefsTer16	depleted	-0.156572	frameshift_variant	950274	Pathogenic	Pathogenic/Likely pathogenic	1		ROC AUC, PR AUC
ENST00000460680.6:c.1088del	ENSP00000417132.1:p.Asn363IlefsTer67	depleted	-0.148721	frameshift_variant	1788223	Pathogenic	Pathogenic/Likely pathogenic	1		ROC AUC, PR AUC
ENST00000460680.6:c.1224del	ENSP00000417132.1:p.Asp408GlufsTer22	depleted	-0.224705	frameshift_variant	2431318	Pathogenic	Pathogenic/Likely pathogenic	1		ROC AUC, PR AUC
ENST00000460680.6:c.1311del	ENSP00000417132.1:p.Ser438GlnfsTer133	depleted	-0.17417	frameshift_variant	1675925	Pathogenic	Pathogenic/Likely pathogenic	1		ROC AUC, PR AUC
ENST00000460680.6:c.1381del	ENSP00000417132.1:p.Ile461PhefsTer110	depleted	-0.0873021	frameshift_variant	628351	Pathogenic	Pathogenic/Likely pathogenic	1		ROC AUC, PR AUC
ENST00000460680.6:c.1416del	ENSP00000417132.1:p.Ser473ValfsTer98	depleted	-0.154983	frameshift_variant	412409	Pathogenic	Pathogenic/Likely pathogenic	1		ROC AUC, PR AUC
ENST00000460680.6:c.1437del	ENSP00000417132.1:p.Thr480HisfsTer91	depleted	-0.102548	frameshift_variant	856406	Pathogenic	Pathogenic/Likely pathogenic	1		ROC AUC, PR AUC
ENST00000460680.6:c.1464del	ENSP00000417132.1:p.Ser489AlafsTer82	depleted	-0.0717858	frameshift_variant	539913	Pathogenic	Pathogenic/Likely pathogenic	1		ROC AUC, PR AUC
ENST00000460680.6:c.1523del	ENSP00000417132.1:p.Arg508ProfsTer63	depleted	-0.164445	frameshift_variant	1774477	Pathogenic	Pathogenic/Likely pathogenic	1		ROC AUC, PR AUC
ENST00000460680.6:c.1544del	ENSP00000417132.1:p.Asn515ThrfsTer56	depleted	-0.161004	frameshift_variant	1443121	Pathogenic	Pathogenic/Likely pathogenic	1		ROC AUC, PR AUC
ENST00000460680.6:c.1588del	ENSP00000417132.1:p.Val530CysfsTer41	depleted	-0.169792	frameshift_variant	1338674	Pathogenic/Likely pathogenic	Pathogenic/Likely pathogenic	1		ROC AUC, PR AUC
ENST00000460680.6:c.1649del	ENSP00000417132.1:p.Val550AlafsTer21	depleted	-0.185862	frameshift_variant	1916047	Pathogenic	Pathogenic/Likely pathogenic	1		ROC AUC, PR AUC
ENST00000460680.6:c.1661del	ENSP00000417132.1:p.Gly554ValfsTer17	depleted	-0.160805	frameshift_variant	1422258	Pathogenic	Pathogenic/Likely pathogenic	1		ROC AUC, PR AUC
ENST00000460680.6:c.1717del	ENSP00000417132.1:p.Leu573TrpfsTer3	depleted	-0.0382718	frameshift_variant	221278	Pathogenic	Pathogenic/Likely pathogenic	1		ROC AUC, PR AUC
ENST00000460680.6:c.1729+1del	-	depleted	-0.189461	frameshift_variant,splice_region_variant	578825	Pathogenic	Pathogenic/Likely pathogenic	1		ROC AUC, PR AUC
ENST00000460680.6:c.1778del	ENSP00000417132.1:p.Gln593ArgfsTer24	depleted	-0.111666	frameshift_variant	1362781	Pathogenic	Pathogenic/Likely pathogenic	1		ROC AUC, PR AUC
ENST00000460680.6:c.1786del	ENSP00000417132.1:p.Ser596AlafsTer21	depleted	-0.113409	frameshift_variant	1396376	Pathogenic	Pathogenic/Likely pathogenic	1		ROC AUC, PR AUC
ENST00000460680.6:c.1793del	ENSP00000417132.1:p.Pro598GlnfsTer19	depleted	-0.113375	frameshift_variant	1425452	Pathogenic	Pathogenic/Likely pathogenic	1		ROC AUC, PR AUC
ENST00000460680.6:c.1835del	ENSP00000417132.1:p.Lys612ArgfsTer5	depleted	-0.117593	frameshift_variant	412434	Pathogenic	Pathogenic/Likely pathogenic	1		ROC AUC, PR AUC
ENST00000460680.6:c.1842del	ENSP00000417132.1:p.Met615TrpfsTer2	depleted	-0.109984	frameshift_variant	1995559	Pathogenic	Pathogenic/Likely pathogenic	1		ROC AUC, PR AUC
ENST00000460680.6:c.1869del	ENSP00000417132.1:p.Ser623ArgfsTer14	depleted	-0.0797356	frameshift_variant	1781621	Pathogenic	Pathogenic/Likely pathogenic	1		ROC AUC, PR AUC
ENST00000460680.6:c.1986del	ENSP00000417132.1:p.Ile662MetfsTer30	depleted	-0.141319	frameshift_variant,splice_region_variant	955914	Pathogenic	Pathogenic/Likely pathogenic	1		ROC AUC, PR AUC
ENST00000460680.6:c.2012del	ENSP00000417132.1:p.Tyr671SerfsTer21	depleted	-0.171147	frameshift_variant	1987603	Pathogenic	Pathogenic/Likely pathogenic	1		ROC AUC, PR AUC
ENST00000460680.6:c.79dup	ENSP00000417132.1:p.Val27GlyfsTer42	depleted	-0.202407	frameshift_variant	485291	Pathogenic	Pathogenic/Likely pathogenic	1		ROC AUC, PR AUC
ENST00000460680.6:c.127dup	ENSP00000417132.1:p.Val43GlyfsTer26	depleted	-0.191342	frameshift_variant	490788	Pathogenic	Pathogenic/Likely pathogenic	1		ROC AUC, PR AUC
ENST00000460680.6:c.188_189dup	ENSP00000417132.1:p.Thr64LeufsTer9	depleted	-0.174585	frameshift_variant	841989	Pathogenic	Pathogenic/Likely pathogenic	1		ROC AUC, PR AUC
ENST00000460680.6:c.238_239del	ENSP00000417132.1:p.Met80ValfsTer45	depleted	-0.189451	frameshift_variant	965729	Pathogenic	Pathogenic/Likely pathogenic	1		ROC AUC, PR AUC
ENST00000460680.6:c.254_255+15del	-	depleted	-0.172543	splice_donor_variant,coding_sequence_variant,intron_variant	582179	Likely pathogenic	Pathogenic/Likely pathogenic	1		ROC AUC, PR AUC
ENST00000460680.6:c.261dup	ENSP00000417132.1:p.Pro88ThrfsTer38	depleted	-0.180757	frameshift_variant	821579	Pathogenic	Pathogenic/Likely pathogenic	1		ROC AUC, PR AUC
ENST00000460680.6:c.458_459del	ENSP00000417132.1:p.Pro153ArgfsTer7	depleted	-0.18095	frameshift_variant	628120	Pathogenic/Likely pathogenic	Pathogenic/Likely pathogenic	1		ROC AUC, PR AUC
ENST00000460680.6:c.510dup	ENSP00000417132.1:p.Val171CysfsTer12	depleted	-0.209328	frameshift_variant	412430	Pathogenic	Pathogenic/Likely pathogenic	1		ROC AUC, PR AUC
ENST00000460680.6:c.517dup	ENSP00000417132.1:p.Tyr173LeufsTer10	depleted	-0.217662	frameshift_variant	412449	Pathogenic	Pathogenic/Likely pathogenic	1		ROC AUC, PR AUC
ENST00000460680.6:c.519_520insA	ENSP00000417132.1:p.Val174SerfsTer9	depleted	-0.197667	frameshift_variant	825526	Pathogenic	Pathogenic/Likely pathogenic	1		ROC AUC, PR AUC
ENST00000460680.6:c.586dup	ENSP00000417132.1:p.Trp196LeufsTer47	depleted	-0.19628	frameshift_variant	422925	Likely pathogenic	Pathogenic/Likely pathogenic	1		ROC AUC, PR AUC
ENST00000460680.6:c.592dup	ENSP00000417132.1:p.Glu198GlyfsTer45	depleted	-0.141284	frameshift_variant	421422	Pathogenic/Likely pathogenic	Pathogenic/Likely pathogenic	1		ROC AUC, PR AUC
ENST00000460680.6:c.639dup	ENSP00000417132.1:p.Ile214TyrfsTer29	depleted	-0.193314	frameshift_variant	654284	Pathogenic	Pathogenic/Likely pathogenic	1		ROC AUC, PR AUC
ENST00000460680.6:c.706dup	ENSP00000417132.1:p.Asp236GlyfsTer7	depleted	-0.204677	frameshift_variant	651690	Pathogenic	Pathogenic/Likely pathogenic	1		ROC AUC, PR AUC
ENST00000460680.6:c.758dup	ENSP00000417132.1:p.Thr254AspfsTer30	depleted	-0.224805	frameshift_variant	472715	Pathogenic	Pathogenic/Likely pathogenic	1		ROC AUC, PR AUC
ENST00000460680.6:c.771_772insTACTA	ENSP00000417132.1:p.Ala258TyrfsTer2	depleted	-0.177338	frameshift_variant	480812	Pathogenic	Pathogenic/Likely pathogenic	1		ROC AUC, PR AUC
ENST00000460680.6:c.831dup	ENSP00000417132.1:p.Glu278ArgfsTer6	depleted	-0.15243	frameshift_variant	539903	Pathogenic	Pathogenic/Likely pathogenic	1		ROC AUC, PR AUC
ENST00000460680.6:c.837dup	ENSP00000417132.1:p.Gln280ThrfsTer4	depleted	-0.145062	frameshift_variant	539922	Pathogenic	Pathogenic/Likely pathogenic	1		ROC AUC, PR AUC
ENST00000460680.6:c.855dup	ENSP00000417132.1:p.Lys286GlnfsTer21	depleted	-0.10834	frameshift_variant	545892	Pathogenic	Pathogenic/Likely pathogenic	1		ROC AUC, PR AUC
ENST00000460680.6:c.898_899del	ENSP00000417132.1:p.Arg300GlyfsTer6	depleted	-0.123205	frameshift_variant	822865	Pathogenic	Pathogenic/Likely pathogenic	1		ROC AUC, PR AUC
ENST00000460680.6:c.898_917del	ENSP00000417132.1:p.Arg300GlyfsTer91	depleted	-0.149627	frameshift_variant	663672	Pathogenic	Pathogenic/Likely pathogenic	1		ROC AUC, PR AUC
ENST00000460680.6:c.959dup	ENSP00000417132.1:p.Cys320TrpfsTer78	depleted	-0.156991	frameshift_variant	661010	Pathogenic	Pathogenic/Likely pathogenic	1		ROC AUC, PR AUC
ENST00000460680.6:c.932-8_960del	-	depleted	-0.170907	splice_acceptor_variant,coding_sequence_variant,intron_variant	633598	Pathogenic	Pathogenic/Likely pathogenic	1		ROC AUC, PR AUC
ENST00000460680.6:c.991_995del	ENSP00000417132.1:p.Lys331GlnfsTer65	depleted	-0.163163	frameshift_variant	944569	Pathogenic	Pathogenic/Likely pathogenic	1		ROC AUC, PR AUC
ENST00000460680.6:c.1110dup	ENSP00000417132.1:p.Met371HisfsTer27	depleted	-0.155696	frameshift_variant	640282	Pathogenic	Pathogenic/Likely pathogenic	1		ROC AUC, PR AUC
ENST00000460680.6:c.1169dup	ENSP00000417132.1:p.Pro391ThrfsTer7	depleted	-0.214641	frameshift_variant	818479	Pathogenic	Pathogenic/Likely pathogenic	1		ROC AUC, PR AUC
ENST00000460680.6:c.1185dup	ENSP00000417132.1:p.Asp396ArgfsTer2	depleted	-0.240931	frameshift_variant	412415	Pathogenic	Pathogenic/Likely pathogenic	1		ROC AUC, PR AUC
ENST00000460680.6:c.1203dup	ENSP00000417132.1:p.Glu402Ter	depleted	-0.232038	frameshift_variant	449856	Pathogenic	Pathogenic/Likely pathogenic	1		ROC AUC, PR AUC
ENST00000460680.6:c.1203_1214del	ENSP00000417132.1:p.Tyr401_Glu405delinsTer	depleted	-0.238896	stop_gained,inframe_deletion	539923	Pathogenic	Pathogenic/Likely pathogenic	1		ROC AUC, PR AUC
ENST00000460680.6:c.1358_1359del	ENSP00000417132.1:p.Lys453ArgfsTer15	depleted	-0.133868	frameshift_variant	434478	Pathogenic	Pathogenic/Likely pathogenic	1		ROC AUC, PR AUC
ENST00000460680.6:c.1474_1475del	ENSP00000417132.1:p.Ser492TyrfsTer6	depleted	-0.147365	frameshift_variant	570763	Pathogenic	Pathogenic/Likely pathogenic	1		ROC AUC, PR AUC
ENST00000460680.6:c.1513_1514del	ENSP00000417132.1:p.Ser505AlafsTer31	depleted	-0.180295	frameshift_variant	819430	Pathogenic	Pathogenic/Likely pathogenic	1		ROC AUC, PR AUC
ENST00000460680.6:c.1565_1566del	ENSP00000417132.1:p.Pro522ArgfsTer14	depleted	-0.168458	frameshift_variant	970811	Pathogenic	Pathogenic/Likely pathogenic	1		ROC AUC, PR AUC
ENST00000460680.6:c.1584dup	ENSP00000417132.1:p.Lys529GlnfsTer8	depleted	-0.158008	frameshift_variant	939169	Pathogenic	Pathogenic/Likely pathogenic	1		ROC AUC, PR AUC
ENST00000460680.6:c.1587_1594delinsCACACCTCCCACA	ENSP00000417132.1:p.Lys529AsnfsTer44	depleted	-0.175974	frameshift_variant	819549	Pathogenic	Pathogenic/Likely pathogenic	1		ROC AUC, PR AUC
ENST00000460680.6:c.1695dup	ENSP00000417132.1:p.Glu566Ter	depleted	-0.193166	frameshift_variant	485270	Pathogenic	Pathogenic/Likely pathogenic	1		ROC AUC, PR AUC
ENST00000460680.6:c.1729+1dup	-	depleted	-0.177568	splice_donor_variant	969301	Pathogenic	Pathogenic/Likely pathogenic	1		ROC AUC, PR AUC
ENST00000460680.6:c.1831_1834del	ENSP00000417132.1:p.Glu611ArgfsTer5	depleted	-0.147158	frameshift_variant	956155	Pathogenic	Pathogenic/Likely pathogenic	1		ROC AUC, PR AUC
ENST00000460680.6:c.1881_1882delinsG	ENSP00000417132.1:p.Tyr627Ter	depleted	-0.108093	stop_gained,frameshift_variant	921362	Pathogenic	Pathogenic/Likely pathogenic	1		ROC AUC, PR AUC
ENST00000460680.6:c.1882_1885del	ENSP00000417132.1:p.Ser628ProfsTer8	depleted	-0.118875	frameshift_variant	628182	Pathogenic	Pathogenic/Likely pathogenic	1		ROC AUC, PR AUC
ENST00000460680.6:c.1896_1900dup	ENSP00000417132.1:p.Ala634GlyfsTer5	depleted	-0.109882	frameshift_variant	629185	Pathogenic	Pathogenic/Likely pathogenic	1		ROC AUC, PR AUC
ENST00000460680.6:c.1984-3_1999del	-	depleted	-0.126855	splice_acceptor_variant,coding_sequence_variant,intron_variant	643705	Likely pathogenic	Pathogenic/Likely pathogenic	1		ROC AUC, PR AUC
ENST00000460680.6:c.-12C>T	-	unchanged	0.00550894	5_prime_UTR_variant	1172452	Likely benign	Benign/Likely benign	0		ROC AUC, PR AUC
ENST00000460680.6:c.-10C>T	-	unchanged	-0.000122065	5_prime_UTR_variant	346127	Benign	Benign/Likely benign	0		ROC AUC, PR AUC
ENST00000460680.6:c.6T>C	ENSP00000417132.1:p.Asn2%3D	unchanged	0.000891997	synonymous_variant	490883	Likely benign	Benign/Likely benign	0		ROC AUC, PR AUC
ENST00000460680.6:c.12C>G	ENSP00000417132.1:p.Gly4%3D	unchanged	0.00504221	synonymous_variant	2126188	Likely benign	Benign/Likely benign	0		ROC AUC, PR AUC
ENST00000460680.6:c.22C>T	ENSP00000417132.1:p.Leu8%3D	unchanged	-0.00117354	synonymous_variant	2034625	Likely benign	Benign/Likely benign	0		ROC AUC, PR AUC
ENST00000460680.6:c.24G>A	ENSP00000417132.1:p.Leu8%3D	unchanged	0.00667484	synonymous_variant	1653893	Likely benign	Benign/Likely benign	0		ROC AUC, PR AUC
ENST00000460680.6:c.27G>A	ENSP00000417132.1:p.Glu9%3D	unchanged	-0.00098217	synonymous_variant	1101190	Likely benign	Benign/Likely benign	0		ROC AUC, PR AUC
ENST00000460680.6:c.30C>T	ENSP00000417132.1:p.Ser10%3D	unchanged	0.00222389	synonymous_variant	490853	Likely benign	Benign/Likely benign	0		ROC AUC, PR AUC
ENST00000460680.6:c.33C>T	ENSP00000417132.1:p.Asp11%3D	unchanged	-0.00534996	synonymous_variant	1158637	Likely benign	Benign/Likely benign	0		ROC AUC, PR AUC
ENST00000460680.6:c.36A>C	ENSP00000417132.1:p.Pro12%3D	depleted	-0.0160309	splice_region_variant,synonymous_variant	2457440	Likely benign	Benign/Likely benign	0		ROC AUC, PR AUC
ENST00000460680.6:c.37+7A>C	-	unchanged	0.0128559	splice_region_variant,intron_variant	1944305	Likely benign	Benign/Likely benign	0		ROC AUC, PR AUC
ENST00000460680.6:c.37+8G>A	-	unchanged	0.00514408	splice_region_variant,intron_variant	1577863	Likely benign	Benign/Likely benign	0		ROC AUC, PR AUC
ENST00000460680.6:c.37+9G>A	-	unchanged	0.00186105	intron_variant	539941	Likely benign	Benign/Likely benign	0		ROC AUC, PR AUC
ENST00000460680.6:c.37+9G>C	-	unchanged	-0.00153462	intron_variant	2107320	Likely benign	Benign/Likely benign	0		ROC AUC, PR AUC
ENST00000460680.6:c.37+9G>T	-	unchanged	0.000529293	intron_variant	630729	Likely benign	Benign/Likely benign	0		ROC AUC, PR AUC
ENST00000460680.6:c.37+11G>A	-	unchanged	-0.00135061	intron_variant	925119	Likely benign	Benign/Likely benign	0		ROC AUC, PR AUC
ENST00000460680.6:c.37+12A>G	-	unchanged	0.00543322	intron_variant	2575420	Likely benign	Benign/Likely benign	0		ROC AUC, PR AUC
ENST00000460680.6:c.37+14C>A	-	unchanged	0.00821629	intron_variant	490858	Likely benign	Benign/Likely benign	0		ROC AUC, PR AUC
ENST00000460680.6:c.37+14C>G	-	unchanged	0.0103894	intron_variant	1660790	Likely benign	Benign/Likely benign	0		ROC AUC, PR AUC
ENST00000460680.6:c.37+15G>A	-	unchanged	-0.000739779	intron_variant	628907	Likely benign	Benign/Likely benign	0		ROC AUC, PR AUC
ENST00000460680.6:c.37+15G>C	-	unchanged	0.00181548	intron_variant	490859	Likely benign	Benign/Likely benign	0		ROC AUC, PR AUC
ENST00000460680.6:c.37+15G>T	-	unchanged	0.00177832	intron_variant	2048878	Likely benign	Benign/Likely benign	0		ROC AUC, PR AUC
ENST00000460680.6:c.37+16G>A	-	unchanged	-0.00123296	intron_variant	630699	Likely benign	Benign/Likely benign	0		ROC AUC, PR AUC
ENST00000460680.6:c.37+17G>A	-	unchanged	0.00993805	intron_variant	2123455	Likely benign	Benign/Likely benign	0		ROC AUC, PR AUC
ENST00000460680.6:c.37+17G>C	-	unchanged	0.00183831	intron_variant	628912	Likely benign	Benign/Likely benign	0		ROC AUC, PR AUC
ENST00000460680.6:c.37+19G>A	-	unchanged	-0.00991995	intron_variant	490860	Likely benign	Benign/Likely benign	0		ROC AUC, PR AUC
ENST00000460680.6:c.37+19G>C	-	unchanged	-0.00994339	intron_variant	1611312	Likely benign	Benign/Likely benign	0		ROC AUC, PR AUC
ENST00000460680.6:c.37+20G>A	-	unchanged	-0.000525464	intron_variant	2003209	Likely benign	Benign/Likely benign	0		ROC AUC, PR AUC
ENST00000460680.6:c.38-20C>T	-	unchanged	0.00302351	intron_variant	490866	Likely benign	Benign/Likely benign	0		ROC AUC, PR AUC
ENST00000460680.6:c.38-19C>A	-	unchanged	-0.000589129	intron_variant	1593630	Likely benign	Benign/Likely benign	0		ROC AUC, PR AUC
ENST00000460680.6:c.38-19C>G	-	unchanged	-1.70564e-05	intron_variant	1588891	Likely benign	Benign/Likely benign	0		ROC AUC, PR AUC
ENST00000460680.6:c.38-17C>T	-	unchanged	-0.0025531	intron_variant	1969056	Likely benign	Benign/Likely benign	0		ROC AUC, PR AUC
ENST00000460680.6:c.38-12C>T	-	unchanged	0.00377607	intron_variant	628707	Likely benign	Benign/Likely benign	0		ROC AUC, PR AUC
ENST00000460680.6:c.38-11G>A	-	unchanged	0.00115517	intron_variant	515566	Likely benign	Benign/Likely benign	0		ROC AUC, PR AUC
ENST00000460680.6:c.38-11G>T	-	unchanged	0.00218586	intron_variant	1546375	Likely benign	Benign/Likely benign	0		ROC AUC, PR AUC
ENST00000460680.6:c.38-9C>T	-	unchanged	-0.00313127	intron_variant	1572058	Likely benign	Benign/Likely benign	0		ROC AUC, PR AUC
ENST00000460680.6:c.38-8C>T	-	unchanged	-0.00163552	splice_region_variant,intron_variant	1617124	Likely benign	Benign/Likely benign	0		ROC AUC, PR AUC
ENST00000460680.6:c.38-7C>T	-	unchanged	-0.00780541	splice_region_variant,intron_variant	1146796	Likely benign	Benign/Likely benign	0		ROC AUC, PR AUC
ENST00000460680.6:c.38-6A>T	-	unchanged	0.00496926	splice_region_variant,intron_variant	764012	Likely benign	Benign/Likely benign	0		ROC AUC, PR AUC
ENST00000460680.6:c.38-4C>G	-	unchanged	-0.00360147	splice_region_variant,intron_variant	1962009	Likely benign	Benign/Likely benign	0		ROC AUC, PR AUC
ENST00000460680.6:c.48C>T	ENSP00000417132.1:p.Thr16%3D	unchanged	-0.00821369	synonymous_variant	539930	Likely benign	Benign/Likely benign	0		ROC AUC, PR AUC
ENST00000460680.6:c.49C>T	ENSP00000417132.1:p.Leu17%3D	unchanged	-0.000581603	synonymous_variant	1744664	Likely benign	Benign/Likely benign	0		ROC AUC, PR AUC
ENST00000460680.6:c.51G>A	ENSP00000417132.1:p.Leu17%3D	unchanged	0.00543866	synonymous_variant	1439019	Likely benign	Benign/Likely benign	0		ROC AUC, PR AUC
ENST00000460680.6:c.51G>C	ENSP00000417132.1:p.Leu17%3D	unchanged	-0.00194628	synonymous_variant	1172353	Likely benign	Benign/Likely benign	0		ROC AUC, PR AUC
ENST00000460680.6:c.54C>T	ENSP00000417132.1:p.Leu18%3D	unchanged	0.00629115	synonymous_variant	386232	Likely benign	Benign/Likely benign	0		ROC AUC, PR AUC
ENST00000460680.6:c.57G>T	ENSP00000417132.1:p.Val19%3D	unchanged	0.00570438	synonymous_variant	1749765	Likely benign	Benign/Likely benign	0		ROC AUC, PR AUC
ENST00000460680.6:c.67+7G>A	-	unchanged	-0.00709197	splice_region_variant,intron_variant	1637830	Likely benign	Benign/Likely benign	0		ROC AUC, PR AUC
ENST00000460680.6:c.67+7G>C	-	unchanged	0.000546628	splice_region_variant,intron_variant	744111	Likely benign	Benign/Likely benign	0		ROC AUC, PR AUC
ENST00000460680.6:c.67+8C>T	-	unchanged	0.00821761	splice_region_variant,intron_variant	1114456	Likely benign	Benign/Likely benign	0		ROC AUC, PR AUC
ENST00000460680.6:c.67+9C>T	-	unchanged	-0.00280173	intron_variant	764786	Likely benign	Benign/Likely benign	0		ROC AUC, PR AUC
ENST00000460680.6:c.67+14C>T	-	unchanged	-0.00300018	intron_variant	490879	Likely benign	Benign/Likely benign	0		ROC AUC, PR AUC
ENST00000460680.6:c.67+16C>T	-	unchanged	4.61127e-05	intron_variant	922271	Likely benign	Benign/Likely benign	0		ROC AUC, PR AUC
ENST00000460680.6:c.67+18C>T	-	unchanged	-0.00457886	intron_variant	2157894	Likely benign	Benign/Likely benign	0		ROC AUC, PR AUC
ENST00000460680.6:c.68-20C>T	-	unchanged	-0.00904274	intron_variant	2028720	Likely benign	Benign/Likely benign	0		ROC AUC, PR AUC
ENST00000460680.6:c.68-18T>C	-	unchanged	-1.49935e-05	intron_variant	627875	Likely benign	Benign/Likely benign	0		ROC AUC, PR AUC
ENST00000460680.6:c.68-17T>A	-	unchanged	0.00263403	intron_variant	490881	Likely benign	Benign/Likely benign	0		ROC AUC, PR AUC
ENST00000460680.6:c.68-16C>T	-	unchanged	-0.000663421	intron_variant	629915	Likely benign	Benign/Likely benign	0		ROC AUC, PR AUC
ENST00000460680.6:c.68-16C>G	-	unchanged	-0.00620728	intron_variant	1533865	Likely benign	Benign/Likely benign	0		ROC AUC, PR AUC
ENST00000460680.6:c.68-15C>A	-	unchanged	-0.0101367	intron_variant	627751	Likely benign	Benign/Likely benign	0		ROC AUC, PR AUC
ENST00000460680.6:c.68-15C>T	-	unchanged	-0.00554037	intron_variant	2143690	Likely benign	Benign/Likely benign	0		ROC AUC, PR AUC
ENST00000460680.6:c.68-11C>T	-	unchanged	0.00186013	intron_variant	918863	Likely benign	Benign/Likely benign	0		ROC AUC, PR AUC
ENST00000460680.6:c.68-10C>T	-	unchanged	-0.0019272	intron_variant	2142395	Likely benign	Benign/Likely benign	0		ROC AUC, PR AUC
ENST00000460680.6:c.68-6T>C	-	unchanged	0.00215968	splice_region_variant,intron_variant	1537651	Likely benign	Benign/Likely benign	0		ROC AUC, PR AUC
ENST00000460680.6:c.68-5C>G	-	unchanged	-0.00357829	splice_region_variant,intron_variant	703172	Likely benign	Benign/Likely benign	0		ROC AUC, PR AUC
ENST00000460680.6:c.68-4G>T	-	unchanged	-0.00208228	splice_region_variant,intron_variant	1755788	Likely benign	Benign/Likely benign	0		ROC AUC, PR AUC
ENST00000460680.6:c.72C>A	ENSP00000417132.1:p.Val24%3D	unchanged	0.00119583	synonymous_variant	490886	Likely benign	Benign/Likely benign	0		ROC AUC, PR AUC
ENST00000460680.6:c.72C>T	ENSP00000417132.1:p.Val24%3D	unchanged	-0.00133209	synonymous_variant	1625073	Likely benign	Benign/Likely benign	0		ROC AUC, PR AUC
ENST00000460680.6:c.75G>A	ENSP00000417132.1:p.Lys25%3D	unchanged	-0.00357405	synonymous_variant	490890	Likely benign	Benign/Likely benign	0		ROC AUC, PR AUC
ENST00000460680.6:c.81G>T	ENSP00000417132.1:p.Val27%3D	unchanged	0.00256363	synonymous_variant	485295	Likely benign	Benign/Likely benign	0		ROC AUC, PR AUC
ENST00000460680.6:c.96C>A	ENSP00000417132.1:p.Ile32%3D	unchanged	0.00127656	synonymous_variant	1529067	Likely benign	Benign/Likely benign	0		ROC AUC, PR AUC
ENST00000460680.6:c.96C>T	ENSP00000417132.1:p.Ile32%3D	unchanged	0.00728405	synonymous_variant	490912	Likely benign	Benign/Likely benign	0		ROC AUC, PR AUC
ENST00000460680.6:c.99C>T	ENSP00000417132.1:p.Tyr33%3D	unchanged	0.00180041	synonymous_variant	1111174	Likely benign	Benign/Likely benign	0		ROC AUC, PR AUC
ENST00000460680.6:c.102C>T	ENSP00000417132.1:p.Asp34%3D	unchanged	1.49935e-05	synonymous_variant	417282	Likely benign	Benign/Likely benign	0		ROC AUC, PR AUC
ENST00000460680.6:c.108G>A	ENSP00000417132.1:p.Gln36%3D	unchanged	-0.000619098	synonymous_variant	1092747	Likely benign	Benign/Likely benign	0		ROC AUC, PR AUC
ENST00000460680.6:c.111C>T	ENSP00000417132.1:p.Ser37%3D	unchanged	0.00842479	synonymous_variant	2039941	Likely benign	Benign/Likely benign	0		ROC AUC, PR AUC
ENST00000460680.6:c.121G>A	ENSP00000417132.1:p.Gly41Ser	unchanged	0.00635335	missense_variant,splice_region_variant	133667	Benign/Likely benign	Benign/Likely benign	0		ROC AUC, PR AUC
ENST00000460680.6:c.122+7G>A	-	unchanged	-0.00584072	splice_region_variant,intron_variant	766124	Likely benign	Benign/Likely benign	0		ROC AUC, PR AUC
ENST00000460680.6:c.122+9C>T	-	unchanged	0.00348091	intron_variant	1646470	Likely benign	Benign/Likely benign	0		ROC AUC, PR AUC
ENST00000460680.6:c.122+10T>C	-	unchanged	0.000744834	intron_variant	1954241	Likely benign	Benign/Likely benign	0		ROC AUC, PR AUC
ENST00000460680.6:c.122+11G>A	-	unchanged	0.0033396	intron_variant	2024523	Likely benign	Benign/Likely benign	0		ROC AUC, PR AUC
ENST00000460680.6:c.122+11G>T	-	unchanged	0.00150835	intron_variant	1544146	Likely benign	Benign/Likely benign	0		ROC AUC, PR AUC
ENST00000460680.6:c.122+12T>C	-	unchanged	-0.0022539	intron_variant	2146461	Likely benign	Benign/Likely benign	0		ROC AUC, PR AUC
ENST00000460680.6:c.122+15A>C	-	unchanged	0.00681307	intron_variant	926710	Likely benign	Benign/Likely benign	0		ROC AUC, PR AUC
ENST00000460680.6:c.122+16C>T	-	unchanged	-0.00210034	intron_variant	1581334	Likely benign	Benign/Likely benign	0		ROC AUC, PR AUC
ENST00000460680.6:c.122+20G>A	-	unchanged	0.00449407	intron_variant	1971017	Likely benign	Benign/Likely benign	0		ROC AUC, PR AUC
ENST00000460680.6:c.123-20C>T	-	enriched	0.0132209	intron_variant	490782	Likely benign	Benign/Likely benign	0		ROC AUC, PR AUC
ENST00000460680.6:c.123-18G>A	-	enriched	0.0193995	intron_variant	629659	Likely benign	Benign/Likely benign	0		ROC AUC, PR AUC
ENST00000460680.6:c.123-17C>T	-	enriched	0.0199198	intron_variant	629914	Likely benign	Benign/Likely benign	0		ROC AUC, PR AUC
ENST00000460680.6:c.123-16C>G	-	depleted	-0.0172796	intron_variant	627861	Likely benign	Benign/Likely benign	0		ROC AUC, PR AUC
ENST00000460680.6:c.123-15C>G	-	enriched	0.0186478	intron_variant	1651271	Likely benign	Benign/Likely benign	0		ROC AUC, PR AUC
ENST00000460680.6:c.123-15C>T	-	enriched	0.01214	intron_variant	631319	Likely benign	Benign/Likely benign	0		ROC AUC, PR AUC
ENST00000460680.6:c.123-11A>G	-	enriched	0.0165125	intron_variant	1658375	Likely benign	Benign/Likely benign	0		ROC AUC, PR AUC
ENST00000460680.6:c.123-10C>T	-	enriched	0.0187812	intron_variant	2049841	Likely benign	Benign/Likely benign	0		ROC AUC, PR AUC
ENST00000460680.6:c.123-9T>C	-	enriched	0.0122914	intron_variant	1603395	Likely benign	Benign/Likely benign	0		ROC AUC, PR AUC
ENST00000460680.6:c.123-7C>T	-	enriched	0.0190012	splice_region_variant,intron_variant	1137211	Likely benign	Benign/Likely benign	0		ROC AUC, PR AUC
ENST00000460680.6:c.123-5C>G	-	unchanged	0.0100623	splice_region_variant,intron_variant	2029597	Likely benign	Benign/Likely benign	0		ROC AUC, PR AUC
ENST00000460680.6:c.123-4C>G	-	enriched	0.0166204	splice_region_variant,intron_variant	1116630	Likely benign	Benign/Likely benign	0		ROC AUC, PR AUC
ENST00000460680.6:c.126T>C	ENSP00000417132.1:p.Pro42%3D	enriched	0.0150744	synonymous_variant	515124	Likely benign	Benign/Likely benign	0		ROC AUC, PR AUC
ENST00000460680.6:c.126T>A	ENSP00000417132.1:p.Pro42%3D	enriched	0.0168764	synonymous_variant	1765176	Likely benign	Benign/Likely benign	0		ROC AUC, PR AUC
ENST00000460680.6:c.129A>G	ENSP00000417132.1:p.Val43%3D	enriched	0.0135906	synonymous_variant	659695	Likely benign	Benign/Likely benign	0		ROC AUC, PR AUC
ENST00000460680.6:c.129A>T	ENSP00000417132.1:p.Val43%3D	unchanged	0.00809626	synonymous_variant	1769299	Likely benign	Benign/Likely benign	0		ROC AUC, PR AUC
ENST00000460680.6:c.132T>C	ENSP00000417132.1:p.Tyr44%3D	unchanged	0.00346955	synonymous_variant	627825	Likely benign	Benign/Likely benign	0		ROC AUC, PR AUC
ENST00000460680.6:c.138T>C	ENSP00000417132.1:p.Phe46%3D	enriched	0.0206674	synonymous_variant	1771523	Likely benign	Benign/Likely benign	0		ROC AUC, PR AUC
ENST00000460680.6:c.141C>T	ENSP00000417132.1:p.Ile47%3D	unchanged	-0.000984742	synonymous_variant	707787	Likely benign	Benign/Likely benign	0		ROC AUC, PR AUC
ENST00000460680.6:c.144C>T	ENSP00000417132.1:p.Phe48%3D	unchanged	-0.00959825	synonymous_variant	1772892	Likely benign	Benign/Likely benign	0		ROC AUC, PR AUC
ENST00000460680.6:c.145C>T	ENSP00000417132.1:p.Leu49%3D	unchanged	0.00872577	synonymous_variant	918652	Likely benign	Benign/Likely benign	0		ROC AUC, PR AUC
ENST00000460680.6:c.153A>G	ENSP00000417132.1:p.Lys51%3D	enriched	0.0132952	synonymous_variant	668689	Likely benign	Benign/Likely benign	0		ROC AUC, PR AUC
ENST00000460680.6:c.159C>T	ENSP00000417132.1:p.Ile53%3D	unchanged	0.00900155	synonymous_variant	490800	Likely benign	Benign/Likely benign	0		ROC AUC, PR AUC
ENST00000460680.6:c.159C>A	ENSP00000417132.1:p.Ile53%3D	depleted	-0.0216413	synonymous_variant	572842	Likely benign	Benign/Likely benign	0		ROC AUC, PR AUC
ENST00000460680.6:c.162A>G	ENSP00000417132.1:p.Glu54%3D	unchanged	0.00827474	synonymous_variant	472674	Likely benign	Benign/Likely benign	0		ROC AUC, PR AUC
ENST00000460680.6:c.165G>A	ENSP00000417132.1:p.Glu55%3D	unchanged	0.0064547	synonymous_variant	1777452	Likely benign	Benign/Likely benign	0		ROC AUC, PR AUC
ENST00000460680.6:c.168C>T	ENSP00000417132.1:p.Arg56%3D	enriched	0.0191856	synonymous_variant	1778105	Likely benign	Benign/Likely benign	0		ROC AUC, PR AUC
ENST00000460680.6:c.169C>A	ENSP00000417132.1:p.Arg57%3D	unchanged	0.0101759	synonymous_variant	629724	Likely benign	Benign/Likely benign	0		ROC AUC, PR AUC
ENST00000460680.6:c.171G>A	ENSP00000417132.1:p.Arg57%3D	enriched	0.0235973	synonymous_variant	925543	Likely benign	Benign/Likely benign	0		ROC AUC, PR AUC
ENST00000460680.6:c.171G>C	ENSP00000417132.1:p.Arg57%3D	unchanged	0.00288372	synonymous_variant	490808	Likely benign	Benign/Likely benign	0		ROC AUC, PR AUC
ENST00000460680.6:c.174C>G	ENSP00000417132.1:p.Ser58%3D	unchanged	0.00969577	synonymous_variant	472677	Likely benign	Benign/Likely benign	0		ROC AUC, PR AUC
ENST00000460680.6:c.175C>A	ENSP00000417132.1:p.Arg59%3D	unchanged	0.00562725	synonymous_variant	1107840	Likely benign	Benign/Likely benign	0		ROC AUC, PR AUC
ENST00000460680.6:c.178C>A	ENSP00000417132.1:p.Arg60%3D	unchanged	0.00701029	synonymous_variant	1117422	Likely benign	Benign/Likely benign	0		ROC AUC, PR AUC
ENST00000460680.6:c.180A>G	ENSP00000417132.1:p.Arg60%3D	enriched	0.0132272	synonymous_variant	630904	Likely benign	Benign/Likely benign	0		ROC AUC, PR AUC
ENST00000460680.6:c.180A>C	ENSP00000417132.1:p.Arg60%3D	unchanged	-0.00579853	synonymous_variant	490817	Likely benign	Benign/Likely benign	0		ROC AUC, PR AUC
ENST00000460680.6:c.180A>T	ENSP00000417132.1:p.Arg60%3D	depleted	-0.01302	synonymous_variant	960498	Likely benign	Benign/Likely benign	0		ROC AUC, PR AUC
ENST00000460680.6:c.186C>G	ENSP00000417132.1:p.Val62%3D	unchanged	0.00676777	synonymous_variant	820195	Likely benign	Benign/Likely benign	0		ROC AUC, PR AUC
ENST00000460680.6:c.189T>C	ENSP00000417132.1:p.Ser63%3D	depleted	-0.0118627	synonymous_variant	507806	Likely benign	Benign/Likely benign	0		ROC AUC, PR AUC
ENST00000460680.6:c.192C>G	ENSP00000417132.1:p.Thr64%3D	unchanged	0.00402469	synonymous_variant	2450436	Likely benign	Benign/Likely benign	0		ROC AUC, PR AUC
ENST00000460680.6:c.192C>T	ENSP00000417132.1:p.Thr64%3D	unchanged	0.00300299	synonymous_variant	820365	Likely benign	Benign/Likely benign	0		ROC AUC, PR AUC
ENST00000460680.6:c.195G>A	ENSP00000417132.1:p.Leu65%3D	unchanged	-0.00666657	synonymous_variant	1783397	Likely benign	Benign/Likely benign	0		ROC AUC, PR AUC
ENST00000460680.6:c.198G>T	ENSP00000417132.1:p.Val66%3D	unchanged	-0.00576069	synonymous_variant	1783948	Likely benign	Benign/Likely benign	0		ROC AUC, PR AUC
ENST00000460680.6:c.201T>C	ENSP00000417132.1:p.Asp67%3D	depleted	-0.0126242	synonymous_variant	1784538	Likely benign	Benign/Likely benign	0		ROC AUC, PR AUC
ENST00000460680.6:c.207G>A	ENSP00000417132.1:p.Thr69%3D	unchanged	-0.000798058	synonymous_variant	472691	Likely benign	Benign/Likely benign	0		ROC AUC, PR AUC
ENST00000460680.6:c.210C>G	ENSP00000417132.1:p.Ser70%3D	unchanged	-0.00397176	synonymous_variant	490843	Likely benign	Benign/Likely benign	0		ROC AUC, PR AUC
ENST00000460680.6:c.210C>T	ENSP00000417132.1:p.Ser70%3D	unchanged	-0.000615835	synonymous_variant	485258	Likely benign	Benign/Likely benign	0		ROC AUC, PR AUC
ENST00000460680.6:c.210C>A	ENSP00000417132.1:p.Ser70%3D	unchanged	-0.00508935	synonymous_variant	1786047	Likely benign	Benign/Likely benign	0		ROC AUC, PR AUC
ENST00000460680.6:c.213G>A	ENSP00000417132.1:p.Val71%3D	depleted	-0.0253174	synonymous_variant	763373	Likely benign	Benign/Likely benign	0		ROC AUC, PR AUC
ENST00000460680.6:c.216T>C	ENSP00000417132.1:p.Ile72%3D	unchanged	0.00655284	synonymous_variant	472692	Likely benign	Benign/Likely benign	0		ROC AUC, PR AUC
ENST00000460680.6:c.216T>A	ENSP00000417132.1:p.Ile72%3D	unchanged	0.000461979	synonymous_variant	631182	Likely benign	Benign/Likely benign	0		ROC AUC, PR AUC
ENST00000460680.6:c.228T>C	ENSP00000417132.1:p.Ile76%3D	unchanged	0.00393176	synonymous_variant	490847	Likely benign	Benign/Likely benign	0		ROC AUC, PR AUC
ENST00000460680.6:c.231G>T	ENSP00000417132.1:p.Val77%3D	depleted	-0.0547874	synonymous_variant	1789559	Likely benign	Benign/Likely benign	0		ROC AUC, PR AUC
ENST00000460680.6:c.243C>T	ENSP00000417132.1:p.Phe81%3D	depleted	-0.0183045	synonymous_variant	1791299	Likely benign	Benign/Likely benign	0		ROC AUC, PR AUC
ENST00000460680.6:c.249C>T	ENSP00000417132.1:p.Ala83%3D	unchanged	-0.00558346	synonymous_variant	755156	Likely benign	Benign/Likely benign	0		ROC AUC, PR AUC
ENST00000460680.6:c.255+9G>T	-	unchanged	-0.00523445	intron_variant	1528630	Likely benign	Benign/Likely benign	0		ROC AUC, PR AUC
ENST00000460680.6:c.255+10A>G	-	unchanged	-0.00136389	intron_variant	928257	Likely benign	Benign/Likely benign	0		ROC AUC, PR AUC
ENST00000460680.6:c.255+13C>T	-	unchanged	0.00869355	intron_variant	1529917	Likely benign	Benign/Likely benign	0		ROC AUC, PR AUC
ENST00000460680.6:c.255+14T>C	-	unchanged	0.000897724	intron_variant	2072898	Likely benign	Benign/Likely benign	0		ROC AUC, PR AUC
ENST00000460680.6:c.255+18C>T	-	unchanged	0.000775759	intron_variant	918644	Likely benign	Benign/Likely benign	0		ROC AUC, PR AUC
ENST00000460680.6:c.255+22G>C	-	depleted	-0.0242474	intron_variant	1697570	Likely benign	Benign/Likely benign	0		ROC AUC, PR AUC
ENST00000460680.6:c.256-18C>T	-	depleted	-0.0134552	intron_variant	490852	Likely benign	Benign/Likely benign	0		ROC AUC, PR AUC
ENST00000460680.6:c.256-17T>C	-	unchanged	0.00446017	intron_variant	629913	Likely benign	Benign/Likely benign	0		ROC AUC, PR AUC
ENST00000460680.6:c.256-16A>G	-	unchanged	-0.00533033	intron_variant	1571021	Likely benign	Benign/Likely benign	0		ROC AUC, PR AUC
ENST00000460680.6:c.267C>T	ENSP00000417132.1:p.Asn89%3D	unchanged	0.00358607	synonymous_variant	1615554	Likely benign	Benign/Likely benign	0		ROC AUC, PR AUC
ENST00000460680.6:c.270T>C	ENSP00000417132.1:p.Ser90%3D	enriched	0.0113912	synonymous_variant	1093367	Likely benign	Benign/Likely benign	0		ROC AUC, PR AUC
ENST00000460680.6:c.270T>G	ENSP00000417132.1:p.Ser90%3D	unchanged	0.0013723	synonymous_variant	1795070	Likely benign	Benign/Likely benign	0		ROC AUC, PR AUC
ENST00000460680.6:c.282T>C	ENSP00000417132.1:p.His94%3D	enriched	0.0142024	synonymous_variant	922025	Likely benign	Benign/Likely benign	0		ROC AUC, PR AUC
ENST00000460680.6:c.285C>T	ENSP00000417132.1:p.Ala95%3D	unchanged	0.0141587	synonymous_variant	696710	Likely benign	Benign/Likely benign	0		ROC AUC, PR AUC
ENST00000460680.6:c.288G>A	ENSP00000417132.1:p.Leu96%3D	depleted	-0.0296984	synonymous_variant	240057	Benign	Benign/Likely benign	0		ROC AUC, PR AUC
ENST00000460680.6:c.291G>C	ENSP00000417132.1:p.Leu97%3D	depleted	-0.0146403	synonymous_variant	1797693	Likely benign	Benign/Likely benign	0		ROC AUC, PR AUC
ENST00000460680.6:c.291G>T	ENSP00000417132.1:p.Leu97%3D	depleted	-0.0242439	synonymous_variant	1797695	Likely benign	Benign/Likely benign	0		ROC AUC, PR AUC
ENST00000460680.6:c.294C>T	ENSP00000417132.1:p.Ser98%3D	enriched	0.00885338	synonymous_variant	259517	Benign/Likely benign	Benign/Likely benign	0		ROC AUC, PR AUC
ENST00000460680.6:c.297G>T	ENSP00000417132.1:p.Val99%3D	unchanged	-0.00214741	synonymous_variant	2565175	Likely benign	Benign/Likely benign	0		ROC AUC, PR AUC
ENST00000460680.6:c.301C>T	ENSP00000417132.1:p.Leu101%3D	unchanged	-0.00304089	synonymous_variant	1798892	Likely benign	Benign/Likely benign	0		ROC AUC, PR AUC
ENST00000460680.6:c.303G>A	ENSP00000417132.1:p.Leu101%3D	unchanged	-0.000971642	synonymous_variant	1591325	Likely benign	Benign/Likely benign	0		ROC AUC, PR AUC
ENST00000460680.6:c.303G>C	ENSP00000417132.1:p.Leu101%3D	unchanged	0.00190761	synonymous_variant	1799147	Likely benign	Benign/Likely benign	0		ROC AUC, PR AUC
ENST00000460680.6:c.303G>T	ENSP00000417132.1:p.Leu101%3D	unchanged	-0.00979398	synonymous_variant	1799149	Likely benign	Benign/Likely benign	0		ROC AUC, PR AUC
ENST00000460680.6:c.306C>T	ENSP00000417132.1:p.Asn102%3D	unchanged	0.00141677	synonymous_variant	1799470	Likely benign	Benign/Likely benign	0		ROC AUC, PR AUC
ENST00000460680.6:c.315C>T	ENSP00000417132.1:p.Ser105%3D	enriched	0.0115483	synonymous_variant	417284	Likely benign	Benign/Likely benign	0		ROC AUC, PR AUC
ENST00000460680.6:c.321C>T	ENSP00000417132.1:p.Asp107%3D	unchanged	0.00626228	synonymous_variant	1560896	Likely benign	Benign/Likely benign	0		ROC AUC, PR AUC
ENST00000460680.6:c.324G>C	ENSP00000417132.1:p.Leu108%3D	unchanged	0.0023301	synonymous_variant	1595156	Likely benign	Benign/Likely benign	0		ROC AUC, PR AUC
ENST00000460680.6:c.333C>T	ENSP00000417132.1:p.Thr111%3D	enriched	0.015016	synonymous_variant	417279	Likely benign	Benign/Likely benign	0		ROC AUC, PR AUC
ENST00000460680.6:c.333C>G	ENSP00000417132.1:p.Thr111%3D	unchanged	0.00864105	synonymous_variant	490854	Likely benign	Benign/Likely benign	0		ROC AUC, PR AUC
ENST00000460680.6:c.334C>T	ENSP00000417132.1:p.Leu112%3D	unchanged	0.0117236	synonymous_variant	490855	Likely benign	Benign/Likely benign	0		ROC AUC, PR AUC
ENST00000460680.6:c.354C>T	ENSP00000417132.1:p.Phe118%3D	unchanged	-0.00642062	synonymous_variant	1171131	Likely benign	Benign/Likely benign	0		ROC AUC, PR AUC
ENST00000460680.6:c.357C>G	ENSP00000417132.1:p.Thr119%3D	unchanged	0.00590063	synonymous_variant	631448	Likely benign	Benign/Likely benign	0		ROC AUC, PR AUC
ENST00000460680.6:c.360G>A	ENSP00000417132.1:p.Lys120%3D	unchanged	0.0108533	synonymous_variant	539942	Benign/Likely benign	Benign/Likely benign	0		ROC AUC, PR AUC
ENST00000460680.6:c.366C>T	ENSP00000417132.1:p.Phe122%3D	unchanged	0.00499782	synonymous_variant	1088855	Likely benign	Benign/Likely benign	0		ROC AUC, PR AUC
ENST00000460680.6:c.372T>A	ENSP00000417132.1:p.Pro124%3D	unchanged	0.00560369	synonymous_variant	1734385	Likely benign	Benign/Likely benign	0		ROC AUC, PR AUC
ENST00000460680.6:c.375+9C>T	-	unchanged	0.00720989	intron_variant	1557346	Likely benign	Benign/Likely benign	0		ROC AUC, PR AUC
ENST00000460680.6:c.375+11G>A	-	unchanged	0.00193614	intron_variant	490861	Likely benign	Benign/Likely benign	0		ROC AUC, PR AUC
ENST00000460680.6:c.375+12T>A	-	unchanged	0.00520553	intron_variant	490862	Benign/Likely benign	Benign/Likely benign	0		ROC AUC, PR AUC
ENST00000460680.6:c.375+16T>A	-	unchanged	-0.00737683	intron_variant	629912	Likely benign	Benign/Likely benign	0		ROC AUC, PR AUC
ENST00000460680.6:c.375+17T>C	-	unchanged	-0.00117143	intron_variant	628369	Likely benign	Benign/Likely benign	0		ROC AUC, PR AUC
ENST00000460680.6:c.375+19A>C	-	unchanged	-0.0113447	intron_variant	926875	Likely benign	Benign/Likely benign	0		ROC AUC, PR AUC
ENST00000460680.6:c.375+20T>C	-	unchanged	0.00317513	intron_variant	1937198	Likely benign	Benign/Likely benign	0		ROC AUC, PR AUC
ENST00000460680.6:c.376-20C>T	-	unchanged	-0.00772207	intron_variant	490865	Likely benign	Benign/Likely benign	0		ROC AUC, PR AUC
ENST00000460680.6:c.376-19C>A	-	unchanged	-0.00733765	intron_variant	629911	Likely benign	Benign/Likely benign	0		ROC AUC, PR AUC
ENST00000460680.6:c.376-19C>T	-	unchanged	-0.0078204	intron_variant	2065200	Likely benign	Benign/Likely benign	0		ROC AUC, PR AUC
ENST00000460680.6:c.376-16A>G	-	unchanged	-0.00437299	intron_variant	490864	Likely benign	Benign/Likely benign	0		ROC AUC, PR AUC
ENST00000460680.6:c.376-15T>C	-	unchanged	-0.000720018	intron_variant	920075	Likely benign	Benign/Likely benign	0		ROC AUC, PR AUC
ENST00000460680.6:c.376-10T>C	-	unchanged	-0.00409513	intron_variant	1557465	Likely benign	Benign/Likely benign	0		ROC AUC, PR AUC
ENST00000460680.6:c.376-8C>T	-	depleted	-0.0121525	splice_region_variant,intron_variant	1572677	Likely benign	Benign/Likely benign	0		ROC AUC, PR AUC
ENST00000460680.6:c.376-4G>A	-	unchanged	-0.00275073	splice_region_variant,intron_variant	240058	Benign/Likely benign	Benign/Likely benign	0		ROC AUC, PR AUC
ENST00000460680.6:c.378C>T	ENSP00000417132.1:p.Ser126%3D	unchanged	-0.00210928	splice_region_variant,synonymous_variant	629910	Likely benign	Benign/Likely benign	0		ROC AUC, PR AUC
ENST00000460680.6:c.381A>G	ENSP00000417132.1:p.Lys127%3D	unchanged	0.00615618	synonymous_variant	1735222	Likely benign	Benign/Likely benign	0		ROC AUC, PR AUC
ENST00000460680.6:c.384A>C	ENSP00000417132.1:p.Gly128%3D	depleted	-0.0121925	synonymous_variant	485248	Likely benign	Benign/Likely benign	0		ROC AUC, PR AUC
ENST00000460680.6:c.387T>C	ENSP00000417132.1:p.Tyr129%3D	unchanged	0.00144757	synonymous_variant	1125286	Likely benign	Benign/Likely benign	0		ROC AUC, PR AUC
ENST00000460680.6:c.390G>A	ENSP00000417132.1:p.Ala130%3D	unchanged	-0.00114992	synonymous_variant	490867	Likely benign	Benign/Likely benign	0		ROC AUC, PR AUC
ENST00000460680.6:c.390G>T	ENSP00000417132.1:p.Ala130%3D	unchanged	-0.00564909	synonymous_variant	922268	Likely benign	Benign/Likely benign	0		ROC AUC, PR AUC
ENST00000460680.6:c.396C>T	ENSP00000417132.1:p.Gly132%3D	enriched	0.00902831	synonymous_variant	1736594	Likely benign	Benign/Likely benign	0		ROC AUC, PR AUC
ENST00000460680.6:c.399T>C	ENSP00000417132.1:p.Asn133%3D	unchanged	-0.00247228	synonymous_variant	1736834	Likely benign	Benign/Likely benign	0		ROC AUC, PR AUC
ENST00000460680.6:c.402C>T	ENSP00000417132.1:p.Ala134%3D	unchanged	-0.000695248	synonymous_variant	809492	Likely benign	Benign/Likely benign	0		ROC AUC, PR AUC
ENST00000460680.6:c.423T>C	ENSP00000417132.1:p.His141%3D	unchanged	0.00347132	synonymous_variant	922267	Likely benign	Benign/Likely benign	0		ROC AUC, PR AUC
ENST00000460680.6:c.426T>C	ENSP00000417132.1:p.Asn142%3D	unchanged	0.00710475	synonymous_variant	918987	Likely benign	Benign/Likely benign	0		ROC AUC, PR AUC
ENST00000460680.6:c.429C>T	ENSP00000417132.1:p.Ser143%3D	enriched	0.011495	synonymous_variant	1555674	Likely benign	Benign/Likely benign	0		ROC AUC, PR AUC
ENST00000460680.6:c.432T>C	ENSP00000417132.1:p.His144%3D	unchanged	0.00511048	synonymous_variant	1739781	Likely benign	Benign/Likely benign	0		ROC AUC, PR AUC
ENST00000460680.6:c.437+7G>A	-	unchanged	-0.00177844	splice_region_variant,intron_variant	2155473	Likely benign	Benign/Likely benign	0		ROC AUC, PR AUC
ENST00000460680.6:c.437+9G>C	-	unchanged	0.0052737	intron_variant	417271	Likely benign	Benign/Likely benign	0		ROC AUC, PR AUC
ENST00000460680.6:c.437+18G>A	-	unchanged	0.0114579	intron_variant	490869	Likely benign	Benign/Likely benign	0		ROC AUC, PR AUC
ENST00000460680.6:c.438-20C>T	-	depleted	-0.0131582	intron_variant	2121257	Likely benign	Benign/Likely benign	0		ROC AUC, PR AUC
ENST00000460680.6:c.438-16C>G	-	depleted	-0.0298939	intron_variant	1581697	Likely benign	Benign/Likely benign	0		ROC AUC, PR AUC
ENST00000460680.6:c.438-15T>A	-	depleted	-0.0119038	intron_variant	1960444	Likely benign	Benign/Likely benign	0		ROC AUC, PR AUC
ENST00000460680.6:c.438-12G>C	-	unchanged	0.00013301	intron_variant	922266	Likely benign	Benign/Likely benign	0		ROC AUC, PR AUC
ENST00000460680.6:c.438-11T>C	-	unchanged	-0.00628786	intron_variant	1615073	Likely benign	Benign/Likely benign	0		ROC AUC, PR AUC
ENST00000460680.6:c.438-7T>C	-	unchanged	0.0050172	splice_region_variant,intron_variant	472703	Likely benign	Benign/Likely benign	0		ROC AUC, PR AUC
ENST00000460680.6:c.438-5C>G	-	unchanged	-0.00561271	splice_region_variant,intron_variant	845570	Likely benign	Benign/Likely benign	0		ROC AUC, PR AUC
ENST00000460680.6:c.438-4C>T	-	unchanged	-0.00338315	splice_region_variant,intron_variant	2144802	Likely benign	Benign/Likely benign	0		ROC AUC, PR AUC
ENST00000460680.6:c.438G>A	ENSP00000417132.1:p.Arg146%3D	unchanged	-0.0108249	splice_region_variant,synonymous_variant	1172222	Likely benign	Benign/Likely benign	0		ROC AUC, PR AUC
ENST00000460680.6:c.441C>G	ENSP00000417132.1:p.Pro147%3D	unchanged	-0.00530627	synonymous_variant	629909	Likely benign	Benign/Likely benign	0		ROC AUC, PR AUC
ENST00000460680.6:c.441C>T	ENSP00000417132.1:p.Pro147%3D	unchanged	0.000893429	synonymous_variant	485273	Likely benign	Benign/Likely benign	0		ROC AUC, PR AUC
ENST00000460680.6:c.441C>A	ENSP00000417132.1:p.Pro147%3D	unchanged	0.00246765	synonymous_variant	1740456	Likely benign	Benign/Likely benign	0		ROC AUC, PR AUC
ENST00000460680.6:c.447A>C	ENSP00000417132.1:p.Pro149%3D	unchanged	-0.000277364	synonymous_variant	1740871	Likely benign	Benign/Likely benign	0		ROC AUC, PR AUC
ENST00000460680.6:c.456C>T	ENSP00000417132.1:p.Leu152%3D	unchanged	-0.00658431	synonymous_variant	1146562	Likely benign	Benign/Likely benign	0		ROC AUC, PR AUC
ENST00000460680.6:c.459T>A	ENSP00000417132.1:p.Pro153%3D	unchanged	-0.00338977	synonymous_variant	825031	Likely benign	Benign/Likely benign	0		ROC AUC, PR AUC
ENST00000460680.6:c.459T>C	ENSP00000417132.1:p.Pro153%3D	unchanged	0.00334436	synonymous_variant	1013481	Likely benign	Benign/Likely benign	0		ROC AUC, PR AUC
ENST00000460680.6:c.465G>A	ENSP00000417132.1:p.Lys155%3D	unchanged	-0.00320815	synonymous_variant	1742242	Likely benign	Benign/Likely benign	0		ROC AUC, PR AUC
ENST00000460680.6:c.468G>A	ENSP00000417132.1:p.Gln156%3D	unchanged	0.00617737	synonymous_variant	1079685	Likely benign	Benign/Likely benign	0		ROC AUC, PR AUC
ENST00000460680.6:c.474C>T	ENSP00000417132.1:p.Gly158%3D	unchanged	0.00735476	synonymous_variant	1643725	Likely benign	Benign/Likely benign	0		ROC AUC, PR AUC
ENST00000460680.6:c.477T>C	ENSP00000417132.1:p.Leu159%3D	unchanged	0.00505597	synonymous_variant	485253	Likely benign	Benign/Likely benign	0		ROC AUC, PR AUC
ENST00000460680.6:c.483A>G	ENSP00000417132.1:p.Ala161%3D	unchanged	-0.00115654	synonymous_variant	772560	Likely benign	Benign/Likely benign	0		ROC AUC, PR AUC
ENST00000460680.6:c.489G>C	ENSP00000417132.1:p.Arg163%3D	unchanged	-0.0084451	synonymous_variant	1743914	Likely benign	Benign/Likely benign	0		ROC AUC, PR AUC
ENST00000460680.6:c.489G>T	ENSP00000417132.1:p.Arg163%3D	unchanged	0.00639344	synonymous_variant	1743916	Likely benign	Benign/Likely benign	0		ROC AUC, PR AUC
ENST00000460680.6:c.501G>A	ENSP00000417132.1:p.Ala167%3D	unchanged	0.00644101	synonymous_variant	240060	Benign/Likely benign	Benign/Likely benign	0		ROC AUC, PR AUC
ENST00000460680.6:c.501G>C	ENSP00000417132.1:p.Ala167%3D	unchanged	0.000245139	synonymous_variant	921839	Likely benign	Benign/Likely benign	0		ROC AUC, PR AUC
ENST00000460680.6:c.504C>T	ENSP00000417132.1:p.Phe168%3D	unchanged	0.0124646	synonymous_variant	2450443	Likely benign	Benign/Likely benign	0		ROC AUC, PR AUC
ENST00000460680.6:c.507C>T	ENSP00000417132.1:p.His169%3D	unchanged	0.0032445	synonymous_variant	1606344	Likely benign	Benign/Likely benign	0		ROC AUC, PR AUC
ENST00000460680.6:c.510T>C	ENSP00000417132.1:p.Phe170%3D	enriched	0.00945103	synonymous_variant	1100177	Likely benign	Benign/Likely benign	0		ROC AUC, PR AUC
ENST00000460680.6:c.519T>C	ENSP00000417132.1:p.Tyr173%3D	unchanged	-0.00667335	synonymous_variant	240061	Benign/Likely benign	Benign/Likely benign	0		ROC AUC, PR AUC
ENST00000460680.6:c.522G>T	ENSP00000417132.1:p.Val174%3D	enriched	0.0108261	synonymous_variant	1746225	Likely benign	Benign/Likely benign	0		ROC AUC, PR AUC
ENST00000460680.6:c.528C>T	ENSP00000417132.1:p.Ile176%3D	unchanged	-0.005003	synonymous_variant	388078	Likely benign	Benign/Likely benign	0		ROC AUC, PR AUC
ENST00000460680.6:c.531A>G	ENSP00000417132.1:p.Thr177%3D	unchanged	-0.0014523	synonymous_variant	1152774	Likely benign	Benign/Likely benign	0		ROC AUC, PR AUC
ENST00000460680.6:c.534C>T	ENSP00000417132.1:p.Gly178%3D	enriched	0.010791	synonymous_variant	240062	Benign/Likely benign	Benign/Likely benign	0		ROC AUC, PR AUC
ENST00000460680.6:c.549G>A	ENSP00000417132.1:p.Leu183%3D	unchanged	0.0024536	synonymous_variant	1747913	Likely benign	Benign/Likely benign	0		ROC AUC, PR AUC
ENST00000460680.6:c.552T>C	ENSP00000417132.1:p.Asp184%3D	enriched	0.0106497	synonymous_variant	767135	Likely benign	Benign/Likely benign	0		ROC AUC, PR AUC
ENST00000460680.6:c.555G>A	ENSP00000417132.1:p.Gly185%3D	unchanged	0.00311188	synonymous_variant	2145103	Likely benign	Benign/Likely benign	0		ROC AUC, PR AUC
ENST00000460680.6:c.555G>T	ENSP00000417132.1:p.Gly185%3D	unchanged	0.00161802	synonymous_variant	1134320	Likely benign	Benign/Likely benign	0		ROC AUC, PR AUC
ENST00000460680.6:c.558G>A	ENSP00000417132.1:p.Leu186%3D	depleted	-0.0184563	synonymous_variant	490871	Likely benign	Benign/Likely benign	0		ROC AUC, PR AUC
ENST00000460680.6:c.561G>A	ENSP00000417132.1:p.Lys187%3D	unchanged	0.000330225	synonymous_variant	825854	Likely benign	Benign/Likely benign	0		ROC AUC, PR AUC
ENST00000460680.6:c.564C>G	ENSP00000417132.1:p.Val188%3D	unchanged	-0.00496846	synonymous_variant	1748840	Likely benign	Benign/Likely benign	0		ROC AUC, PR AUC
ENST00000460680.6:c.576C>T	ENSP00000417132.1:p.Asp192%3D	unchanged	0.00156796	synonymous_variant	1749529	Likely benign	Benign/Likely benign	0		ROC AUC, PR AUC
ENST00000460680.6:c.579T>C	ENSP00000417132.1:p.His193%3D	unchanged	0.00228724	splice_region_variant,synonymous_variant	825976	Likely benign	Benign/Likely benign	0		ROC AUC, PR AUC
ENST00000460680.6:c.580+8C>T	-	unchanged	0.00547079	splice_region_variant,intron_variant	472706	Likely benign	Benign/Likely benign	0		ROC AUC, PR AUC
ENST00000460680.6:c.580+11T>C	-	unchanged	-0.000266438	intron_variant	926109	Likely benign	Benign/Likely benign	0		ROC AUC, PR AUC
ENST00000460680.6:c.580+12G>A	-	unchanged	0.00406193	intron_variant	631151	Likely benign	Benign/Likely benign	0		ROC AUC, PR AUC
ENST00000460680.6:c.580+12G>T	-	unchanged	-0.0027181	intron_variant	1623316	Likely benign	Benign/Likely benign	0		ROC AUC, PR AUC
ENST00000460680.6:c.580+13A>G	-	unchanged	0.00657397	intron_variant	631123	Likely benign	Benign/Likely benign	0		ROC AUC, PR AUC
ENST00000460680.6:c.580+14G>A	-	unchanged	-0.010181	intron_variant	2195734	Likely benign	Benign/Likely benign	0		ROC AUC, PR AUC
ENST00000460680.6:c.580+17G>A	-	unchanged	0.00266806	intron_variant	2163732	Likely benign	Benign/Likely benign	0		ROC AUC, PR AUC
ENST00000460680.6:c.580+18G>A	-	unchanged	-0.000607534	intron_variant	2035679	Likely benign	Benign/Likely benign	0		ROC AUC, PR AUC
ENST00000460680.6:c.580+18G>C	-	unchanged	-0.00269915	intron_variant	2026741	Likely benign	Benign/Likely benign	0		ROC AUC, PR AUC
ENST00000460680.6:c.580+20G>C	-	unchanged	-0.00701019	intron_variant	629908	Likely benign	Benign/Likely benign	0		ROC AUC, PR AUC
ENST00000460680.6:c.581-17G>A	-	unchanged	-0.00781584	intron_variant	1619524	Likely benign	Benign/Likely benign	0		ROC AUC, PR AUC
ENST00000460680.6:c.581-17G>T	-	unchanged	-0.00730984	intron_variant	1617278	Likely benign	Benign/Likely benign	0		ROC AUC, PR AUC
ENST00000460680.6:c.581-16T>C	-	unchanged	-0.00178286	intron_variant	490872	Likely benign	Benign/Likely benign	0		ROC AUC, PR AUC
ENST00000460680.6:c.581-11G>A	-	unchanged	-0.0067416	intron_variant	1569743	Likely benign	Benign/Likely benign	0		ROC AUC, PR AUC
ENST00000460680.6:c.581-11G>T	-	unchanged	-0.00796842	intron_variant	927015	Likely benign	Benign/Likely benign	0		ROC AUC, PR AUC
ENST00000460680.6:c.581-9C>G	-	depleted	-0.027729	intron_variant	240063	Likely benign	Benign/Likely benign	0		ROC AUC, PR AUC
ENST00000460680.6:c.581-5A>G	-	unchanged	-0.000301323	splice_region_variant,intron_variant	2091992	Likely benign	Benign/Likely benign	0		ROC AUC, PR AUC
ENST00000460680.6:c.582G>T	ENSP00000417132.1:p.Gly194%3D	unchanged	-0.004163	splice_region_variant,synonymous_variant	1749962	Likely benign	Benign/Likely benign	0		ROC AUC, PR AUC
ENST00000460680.6:c.585C>A	ENSP00000417132.1:p.Pro195%3D	unchanged	-0.0050068	synonymous_variant	628757	Likely benign	Benign/Likely benign	0		ROC AUC, PR AUC
ENST00000460680.6:c.585C>T	ENSP00000417132.1:p.Pro195%3D	unchanged	-0.00848713	synonymous_variant	1750120	Likely benign	Benign/Likely benign	0		ROC AUC, PR AUC
ENST00000460680.6:c.591G>C	ENSP00000417132.1:p.Gly197%3D	unchanged	-0.00388838	synonymous_variant	1627213	Likely benign	Benign/Likely benign	0		ROC AUC, PR AUC
ENST00000460680.6:c.591G>T	ENSP00000417132.1:p.Gly197%3D	unchanged	-0.00553414	synonymous_variant	657605	Likely benign	Benign/Likely benign	0		ROC AUC, PR AUC
ENST00000460680.6:c.597C>T	ENSP00000417132.1:p.Asp199%3D	depleted	-0.0171748	synonymous_variant	417295	Likely benign	Benign/Likely benign	0		ROC AUC, PR AUC
ENST00000460680.6:c.603G>A	ENSP00000417132.1:p.Glu201%3D	unchanged	-0.00801836	synonymous_variant	1094079	Likely benign	Benign/Likely benign	0		ROC AUC, PR AUC
ENST00000460680.6:c.609A>G	ENSP00000417132.1:p.Thr203%3D	unchanged	0.00301003	synonymous_variant	1139233	Likely benign	Benign/Likely benign	0		ROC AUC, PR AUC
ENST00000460680.6:c.612C>T	ENSP00000417132.1:p.Asp204%3D	depleted	-0.0266095	synonymous_variant	1331858	Likely benign	Benign/Likely benign	0		ROC AUC, PR AUC
ENST00000460680.6:c.615G>A	ENSP00000417132.1:p.Lys205%3D	unchanged	0.00138213	synonymous_variant	928436	Likely benign	Benign/Likely benign	0		ROC AUC, PR AUC
ENST00000460680.6:c.618C>A	ENSP00000417132.1:p.Ala206%3D	unchanged	0.00579851	synonymous_variant	2051476	Likely benign	Benign/Likely benign	0		ROC AUC, PR AUC
ENST00000460680.6:c.619C>A	ENSP00000417132.1:p.Arg207%3D	depleted	-0.0212479	synonymous_variant	2078429	Likely benign	Benign/Likely benign	0		ROC AUC, PR AUC
ENST00000460680.6:c.621G>A	ENSP00000417132.1:p.Arg207%3D	unchanged	0.0037259	synonymous_variant	1578109	Likely benign	Benign/Likely benign	0		ROC AUC, PR AUC
ENST00000460680.6:c.624G>C	ENSP00000417132.1:p.Arg208%3D	unchanged	0.00502995	synonymous_variant	738606	Likely benign	Benign/Likely benign	0		ROC AUC, PR AUC
ENST00000460680.6:c.624G>A	ENSP00000417132.1:p.Arg208%3D	unchanged	0.00557526	synonymous_variant	1752434	Likely benign	Benign/Likely benign	0		ROC AUC, PR AUC
ENST00000460680.6:c.627C>T	ENSP00000417132.1:p.Val209%3D	depleted	-0.0340097	synonymous_variant	1142812	Likely benign	Benign/Likely benign	0		ROC AUC, PR AUC
ENST00000460680.6:c.630C>T	ENSP00000417132.1:p.Ile210%3D	depleted	-0.0643955	synonymous_variant	1109251	Likely benign	Benign/Likely benign	0		ROC AUC, PR AUC
ENST00000460680.6:c.639T>C	ENSP00000417132.1:p.Arg213%3D	enriched	0.0108004	synonymous_variant	1753285	Likely benign	Benign/Likely benign	0		ROC AUC, PR AUC
ENST00000460680.6:c.642C>T	ENSP00000417132.1:p.Ile214%3D	unchanged	-0.000698598	synonymous_variant	417272	Likely benign	Benign/Likely benign	0		ROC AUC, PR AUC
ENST00000460680.6:c.651C>T	ENSP00000417132.1:p.Ala217%3D	enriched	0.014771	synonymous_variant	417292	Benign/Likely benign	Benign/Likely benign	0		ROC AUC, PR AUC
ENST00000460680.6:c.659+7G>T	-	unchanged	0.0030471	splice_region_variant,intron_variant	1411482	Likely benign	Benign/Likely benign	0		ROC AUC, PR AUC
ENST00000460680.6:c.659+10C>T	-	unchanged	0.00467525	intron_variant	539933	Likely benign	Benign/Likely benign	0		ROC AUC, PR AUC
ENST00000460680.6:c.659+11T>C	-	unchanged	0.00832169	intron_variant	490873	Benign/Likely benign	Benign/Likely benign	0		ROC AUC, PR AUC
ENST00000460680.6:c.659+12G>T	-	unchanged	0.00721367	intron_variant	1620960	Likely benign	Benign/Likely benign	0		ROC AUC, PR AUC
ENST00000460680.6:c.659+14G>T	-	enriched	0.0221944	intron_variant	630533	Likely benign	Benign/Likely benign	0		ROC AUC, PR AUC
ENST00000460680.6:c.659+17T>A	-	unchanged	0.000144985	intron_variant	490874	Benign/Likely benign	Benign/Likely benign	0		ROC AUC, PR AUC
ENST00000460680.6:c.659+18G>A	-	unchanged	0.00630466	intron_variant	1621446	Likely benign	Benign/Likely benign	0		ROC AUC, PR AUC
ENST00000460680.6:c.659+18G>C	-	unchanged	0.00641951	intron_variant	490875	Likely benign	Benign/Likely benign	0		ROC AUC, PR AUC
ENST00000460680.6:c.659+18G>T	-	unchanged	0.00711604	intron_variant	390801	Likely benign	Benign/Likely benign	0		ROC AUC, PR AUC
ENST00000460680.6:c.659+19C>T	-	unchanged	0.00523242	intron_variant	2191554	Likely benign	Benign/Likely benign	0		ROC AUC, PR AUC
ENST00000460680.6:c.660-26T>A	-	unchanged	0.00123506	intron_variant	223504	Likely benign	Benign/Likely benign	0		ROC AUC, PR AUC
ENST00000460680.6:c.660-19G>A	-	enriched	0.0128912	intron_variant	2128275	Likely benign	Benign/Likely benign	0		ROC AUC, PR AUC
ENST00000460680.6:c.660-18C>T	-	enriched	0.0141028	intron_variant	2107554	Likely benign	Benign/Likely benign	0		ROC AUC, PR AUC
ENST00000460680.6:c.660-17T>G	-	unchanged	-0.00656557	intron_variant	924773	Likely benign	Benign/Likely benign	0		ROC AUC, PR AUC
ENST00000460680.6:c.660-15C>T	-	enriched	0.0172859	intron_variant	490877	Likely benign	Benign/Likely benign	0		ROC AUC, PR AUC
ENST00000460680.6:c.660-13G>A	-	enriched	0.0126823	intron_variant	1545052	Likely benign	Benign/Likely benign	0		ROC AUC, PR AUC
ENST00000460680.6:c.660-4G>C	-	depleted	-0.0468906	splice_region_variant,intron_variant	2029297	Likely benign	Benign/Likely benign	0		ROC AUC, PR AUC
ENST00000460680.6:c.666C>T	ENSP00000417132.1:p.Pro222%3D	depleted	-0.0269435	synonymous_variant	1754779	Likely benign	Benign/Likely benign	0		ROC AUC, PR AUC
ENST00000460680.6:c.669C>T	ENSP00000417132.1:p.Tyr223%3D	depleted	-0.0380145	synonymous_variant	1754946	Likely benign	Benign/Likely benign	0		ROC AUC, PR AUC
ENST00000460680.6:c.672C>T	ENSP00000417132.1:p.His224%3D	depleted	-0.0745241	synonymous_variant	417277	Benign/Likely benign	Benign/Likely benign	0		ROC AUC, PR AUC
ENST00000460680.6:c.681C>T	ENSP00000417132.1:p.Arg227%3D	unchanged	0.00823365	synonymous_variant	485249	Likely benign	Benign/Likely benign	0		ROC AUC, PR AUC
ENST00000460680.6:c.684C>T	ENSP00000417132.1:p.Phe228%3D	depleted	-0.034659	synonymous_variant	1755780	Likely benign	Benign/Likely benign	0		ROC AUC, PR AUC
ENST00000460680.6:c.687C>T	ENSP00000417132.1:p.Asn229%3D	depleted	-0.0566991	synonymous_variant	1755924	Likely benign	Benign/Likely benign	0		ROC AUC, PR AUC
ENST00000460680.6:c.688C>T	ENSP00000417132.1:p.Leu230%3D	depleted	-0.0128828	synonymous_variant	472712	Likely benign	Benign/Likely benign	0		ROC AUC, PR AUC
ENST00000460680.6:c.690G>A	ENSP00000417132.1:p.Leu230%3D	depleted	-0.0598751	synonymous_variant	1756113	Likely benign	Benign/Likely benign	0		ROC AUC, PR AUC
ENST00000460680.6:c.690G>C	ENSP00000417132.1:p.Leu230%3D	depleted	-0.045885	synonymous_variant	1529091	Likely benign	Benign/Likely benign	0		ROC AUC, PR AUC
ENST00000460680.6:c.690G>T	ENSP00000417132.1:p.Leu230%3D	depleted	-0.0762035	synonymous_variant	1756116	Likely benign	Benign/Likely benign	0		ROC AUC, PR AUC
ENST00000460680.6:c.696A>G	ENSP00000417132.1:p.Ala232%3D	enriched	0.0175606	synonymous_variant	1756352	Likely benign	Benign/Likely benign	0		ROC AUC, PR AUC
ENST00000460680.6:c.696A>T	ENSP00000417132.1:p.Ala232%3D	depleted	-0.0144262	synonymous_variant	1756355	Likely benign	Benign/Likely benign	0		ROC AUC, PR AUC
ENST00000460680.6:c.699G>A	ENSP00000417132.1:p.Val233%3D	enriched	0.017117	synonymous_variant	2125345	Likely benign	Benign/Likely benign	0		ROC AUC, PR AUC
ENST00000460680.6:c.699G>C	ENSP00000417132.1:p.Val233%3D	unchanged	-0.00156211	synonymous_variant	1756532	Likely benign	Benign/Likely benign	0		ROC AUC, PR AUC
ENST00000460680.6:c.699G>T	ENSP00000417132.1:p.Val233%3D	depleted	-0.072169	synonymous_variant	1756534	Likely benign	Benign/Likely benign	0		ROC AUC, PR AUC
ENST00000460680.6:c.702G>A	ENSP00000417132.1:p.Val234%3D	depleted	-0.0119107	synonymous_variant	826785	Likely benign	Benign/Likely benign	0		ROC AUC, PR AUC
ENST00000460680.6:c.702G>C	ENSP00000417132.1:p.Val234%3D	depleted	-0.0225946	synonymous_variant	1756784	Likely benign	Benign/Likely benign	0		ROC AUC, PR AUC
ENST00000460680.6:c.702G>T	ENSP00000417132.1:p.Val234%3D	depleted	-0.045311	synonymous_variant	1756787	Likely benign	Benign/Likely benign	0		ROC AUC, PR AUC
ENST00000460680.6:c.705C>T	ENSP00000417132.1:p.Pro235%3D	unchanged	-0.00351034	synonymous_variant	417280	Likely benign	Benign/Likely benign	0		ROC AUC, PR AUC
ENST00000460680.6:c.708C>T	ENSP00000417132.1:p.Asp236%3D	unchanged	-0.00738004	synonymous_variant	1103003	Likely benign	Benign/Likely benign	0		ROC AUC, PR AUC
ENST00000460680.6:c.720G>A	ENSP00000417132.1:p.Lys240%3D	unchanged	0.00726874	synonymous_variant	485263	Likely benign	Benign/Likely benign	0		ROC AUC, PR AUC
ENST00000460680.6:c.726G>A	ENSP00000417132.1:p.Glu242%3D	unchanged	0.00985751	synonymous_variant	796855	Likely benign	Benign/Likely benign	0		ROC AUC, PR AUC
ENST00000460680.6:c.729C>G	ENSP00000417132.1:p.Ala243%3D	unchanged	0.00274759	synonymous_variant	490885	Likely benign	Benign/Likely benign	0		ROC AUC, PR AUC
ENST00000460680.6:c.732G>A	ENSP00000417132.1:p.Arg244%3D	unchanged	0.00200629	synonymous_variant	826970	Likely benign	Benign/Likely benign	0		ROC AUC, PR AUC
ENST00000460680.6:c.735G>T	ENSP00000417132.1:p.Leu245%3D	enriched	0.0132695	synonymous_variant	1096140	Likely benign	Benign/Likely benign	0		ROC AUC, PR AUC
ENST00000460680.6:c.738T>C	ENSP00000417132.1:p.His246%3D	unchanged	0.00360548	synonymous_variant	472713	Likely benign	Benign/Likely benign	0		ROC AUC, PR AUC
ENST00000460680.6:c.741G>A	ENSP00000417132.1:p.Val247%3D	unchanged	0.00482986	synonymous_variant	924554	Likely benign	Benign/Likely benign	0		ROC AUC, PR AUC
ENST00000460680.6:c.744G>A	ENSP00000417132.1:p.Leu248%3D	unchanged	0.00481618	synonymous_variant	417285	Likely benign	Benign/Likely benign	0		ROC AUC, PR AUC
ENST00000460680.6:c.747G>A	ENSP00000417132.1:p.Lys249%3D	unchanged	-0.00656618	synonymous_variant	707283	Likely benign	Benign/Likely benign	0		ROC AUC, PR AUC
ENST00000460680.6:c.753C>T	ENSP00000417132.1:p.Asn251%3D	unchanged	0.00352851	synonymous_variant	490887	Likely benign	Benign/Likely benign	0		ROC AUC, PR AUC
ENST00000460680.6:c.762A>G	ENSP00000417132.1:p.Thr254%3D	unchanged	-0.000790905	synonymous_variant	701131	Likely benign	Benign/Likely benign	0		ROC AUC, PR AUC
ENST00000460680.6:c.765A>G	ENSP00000417132.1:p.Val255%3D	unchanged	0.00764002	synonymous_variant	539932	Likely benign	Benign/Likely benign	0		ROC AUC, PR AUC
ENST00000460680.6:c.766C>T	ENSP00000417132.1:p.Leu256%3D	unchanged	-0.0120132	synonymous_variant	1331738	Likely benign	Benign/Likely benign	0		ROC AUC, PR AUC
ENST00000460680.6:c.774T>G	ENSP00000417132.1:p.Ala258%3D	unchanged	0.00715477	synonymous_variant	628264	Likely benign	Benign/Likely benign	0		ROC AUC, PR AUC
ENST00000460680.6:c.777G>A	ENSP00000417132.1:p.Leu259%3D	unchanged	-0.00198802	synonymous_variant	920946	Likely benign	Benign/Likely benign	0		ROC AUC, PR AUC
ENST00000460680.6:c.783G>A	ENSP00000417132.1:p.Gln261%3D	unchanged	0.00732407	splice_region_variant,synonymous_variant	240067	Benign/Likely benign	Benign/Likely benign	0		ROC AUC, PR AUC
ENST00000460680.6:c.783+12T>G	-	unchanged	-0.000223226	intron_variant	922265	Likely benign	Benign/Likely benign	0		ROC AUC, PR AUC
ENST00000460680.6:c.783+15T>G	-	unchanged	0.00109752	intron_variant	490892	Likely benign	Benign/Likely benign	0		ROC AUC, PR AUC
ENST00000460680.6:c.783+15T>C	-	unchanged	-0.00230423	intron_variant	490891	Likely benign	Benign/Likely benign	0		ROC AUC, PR AUC
ENST00000460680.6:c.784-20G>A	-	unchanged	-0.0100956	intron_variant	918310	Likely benign	Benign/Likely benign	0		ROC AUC, PR AUC
ENST00000460680.6:c.784-19C>T	-	unchanged	4.41168e-05	intron_variant	1569044	Likely benign	Benign/Likely benign	0		ROC AUC, PR AUC
ENST00000460680.6:c.784-18C>T	-	unchanged	-0.0056965	intron_variant	2091705	Likely benign	Benign/Likely benign	0		ROC AUC, PR AUC
ENST00000460680.6:c.784-16T>C	-	unchanged	-0.00476931	intron_variant	925900	Likely benign	Benign/Likely benign	0		ROC AUC, PR AUC
ENST00000460680.6:c.784-14G>T	-	depleted	-0.0171273	intron_variant	389925	Likely benign	Benign/Likely benign	0		ROC AUC, PR AUC
ENST00000460680.6:c.784-10C>T	-	unchanged	0.00223081	intron_variant	1649006	Likely benign	Benign/Likely benign	0		ROC AUC, PR AUC
ENST00000460680.6:c.784-8G>C	-	unchanged	-0.00354573	splice_region_variant,intron_variant	490893	Likely benign	Benign/Likely benign	0		ROC AUC, PR AUC
ENST00000460680.6:c.784-4T>A	-	unchanged	-0.012204	splice_region_variant,intron_variant	1648655	Likely benign	Benign/Likely benign	0		ROC AUC, PR AUC
ENST00000460680.6:c.784-4T>G	-	depleted	-0.0168261	splice_region_variant,intron_variant	1660068	Likely benign	Benign/Likely benign	0		ROC AUC, PR AUC
ENST00000460680.6:c.784C>T	ENSP00000417132.1:p.Leu262%3D	unchanged	-0.00667214	splice_region_variant,synonymous_variant	490894	Likely benign	Benign/Likely benign	0		ROC AUC, PR AUC
ENST00000460680.6:c.789A>C	ENSP00000417132.1:p.Ile263%3D	unchanged	-0.00506977	synonymous_variant	1761066	Likely benign	Benign/Likely benign	0		ROC AUC, PR AUC
ENST00000460680.6:c.789A>T	ENSP00000417132.1:p.Ile263%3D	unchanged	-0.0146169	synonymous_variant	490895	Likely benign	Benign/Likely benign	0		ROC AUC, PR AUC
ENST00000460680.6:c.792A>G	ENSP00000417132.1:p.Arg264%3D	unchanged	0.000463839	synonymous_variant	1127327	Likely benign	Benign/Likely benign	0		ROC AUC, PR AUC
ENST00000460680.6:c.795A>G	ENSP00000417132.1:p.Val265%3D	unchanged	-0.00215683	synonymous_variant	539939	Likely benign	Benign/Likely benign	0		ROC AUC, PR AUC
ENST00000460680.6:c.798A>G	ENSP00000417132.1:p.Thr266%3D	unchanged	-0.00804147	synonymous_variant	1104793	Likely benign	Benign/Likely benign	0		ROC AUC, PR AUC
ENST00000460680.6:c.801G>A	ENSP00000417132.1:p.Gln267%3D	unchanged	-0.000172274	synonymous_variant	1564435	Likely benign	Benign/Likely benign	0		ROC AUC, PR AUC
ENST00000460680.6:c.807G>A	ENSP00000417132.1:p.Glu269%3D	unchanged	0.00607278	synonymous_variant	1761902	Likely benign	Benign/Likely benign	0		ROC AUC, PR AUC
ENST00000460680.6:c.810G>A	ENSP00000417132.1:p.Leu270%3D	unchanged	0.00401459	synonymous_variant	490896	Likely benign	Benign/Likely benign	0		ROC AUC, PR AUC
ENST00000460680.6:c.810G>C	ENSP00000417132.1:p.Leu270%3D	unchanged	-0.00333957	synonymous_variant	539943	Likely benign	Benign/Likely benign	0		ROC AUC, PR AUC
ENST00000460680.6:c.813T>A	ENSP00000417132.1:p.Ile271%3D	unchanged	-0.0093207	synonymous_variant	1128849	Likely benign	Benign/Likely benign	0		ROC AUC, PR AUC
ENST00000460680.6:c.822C>T	ENSP00000417132.1:p.His274%3D	unchanged	0.00502888	synonymous_variant	630744	Likely benign	Benign/Likely benign	0		ROC AUC, PR AUC
ENST00000460680.6:c.825G>A	ENSP00000417132.1:p.Lys275%3D	unchanged	0.00287747	synonymous_variant	764796	Likely benign	Benign/Likely benign	0		ROC AUC, PR AUC
ENST00000460680.6:c.834G>A	ENSP00000417132.1:p.Glu278%3D	unchanged	0.00248247	synonymous_variant	1763042	Likely benign	Benign/Likely benign	0		ROC AUC, PR AUC
ENST00000460680.6:c.843G>A	ENSP00000417132.1:p.Leu281%3D	unchanged	-0.000167732	synonymous_variant	485299	Likely benign	Benign/Likely benign	0		ROC AUC, PR AUC
ENST00000460680.6:c.849G>A	ENSP00000417132.1:p.Glu283%3D	unchanged	0.00940803	synonymous_variant	758360	Likely benign	Benign/Likely benign	0		ROC AUC, PR AUC
ENST00000460680.6:c.855C>T	ENSP00000417132.1:p.Ser285%3D	unchanged	0.00177592	synonymous_variant	1763853	Likely benign	Benign/Likely benign	0		ROC AUC, PR AUC
ENST00000460680.6:c.858G>A	ENSP00000417132.1:p.Lys286%3D	unchanged	-0.0025581	synonymous_variant	628944	Likely benign	Benign/Likely benign	0		ROC AUC, PR AUC
ENST00000460680.6:c.861A>G	ENSP00000417132.1:p.Ser287%3D	unchanged	0.00260174	synonymous_variant	1142690	Likely benign	Benign/Likely benign	0		ROC AUC, PR AUC
ENST00000460680.6:c.864C>G	ENSP00000417132.1:p.Ala288%3D	unchanged	-0.00215313	synonymous_variant	1171760	Likely benign	Benign/Likely benign	0		ROC AUC, PR AUC
ENST00000460680.6:c.869A>G	ENSP00000417132.1:p.Asn290Ser	unchanged	0.0047214	missense_variant	472716	Benign/Likely benign	Benign/Likely benign	0		ROC AUC, PR AUC
ENST00000460680.6:c.870C>T	ENSP00000417132.1:p.Asn290%3D	unchanged	-0.00184821	synonymous_variant	480862	Likely benign	Benign/Likely benign	0		ROC AUC, PR AUC
ENST00000460680.6:c.879G>A	ENSP00000417132.1:p.Pro293%3D	unchanged	0.00280918	synonymous_variant	417281	Likely benign	Benign/Likely benign	0		ROC AUC, PR AUC
ENST00000460680.6:c.880C>T	ENSP00000417132.1:p.Leu294%3D	unchanged	0.00472111	synonymous_variant	1580356	Likely benign	Benign/Likely benign	0		ROC AUC, PR AUC
ENST00000460680.6:c.882G>A	ENSP00000417132.1:p.Leu294%3D	unchanged	0.0048432	synonymous_variant	629905	Likely benign	Benign/Likely benign	0		ROC AUC, PR AUC
ENST00000460680.6:c.885G>A	ENSP00000417132.1:p.Val295%3D	unchanged	0.00421285	synonymous_variant	1095392	Likely benign	Benign/Likely benign	0		ROC AUC, PR AUC
ENST00000460680.6:c.900G>A	ENSP00000417132.1:p.Arg300%3D	unchanged	-0.0013791	synonymous_variant	490900	Likely benign	Benign/Likely benign	0		ROC AUC, PR AUC
ENST00000460680.6:c.903C>A	ENSP00000417132.1:p.Ala301%3D	unchanged	0.00428458	synonymous_variant	922171	Likely benign	Benign/Likely benign	0		ROC AUC, PR AUC
ENST00000460680.6:c.903C>T	ENSP00000417132.1:p.Ala301%3D	unchanged	0.00152221	synonymous_variant	539938	Likely benign	Benign/Likely benign	0		ROC AUC, PR AUC
ENST00000460680.6:c.906T>C	ENSP00000417132.1:p.Pro302%3D	unchanged	0.00100937	synonymous_variant	1664060	Likely benign	Benign/Likely benign	0		ROC AUC, PR AUC
ENST00000460680.6:c.912C>A	ENSP00000417132.1:p.Ala304%3D	unchanged	-0.00652281	synonymous_variant	417294	Benign/Likely benign	Benign/Likely benign	0		ROC AUC, PR AUC
ENST00000460680.6:c.912C>T	ENSP00000417132.1:p.Ala304%3D	unchanged	0.00191854	synonymous_variant	1109408	Likely benign	Benign/Likely benign	0		ROC AUC, PR AUC
ENST00000460680.6:c.918G>A	ENSP00000417132.1:p.Glu306%3D	unchanged	-0.00190598	synonymous_variant	2010798	Likely benign	Benign/Likely benign	0		ROC AUC, PR AUC
ENST00000460680.6:c.921C>G	ENSP00000417132.1:p.Gly307%3D	unchanged	0.00250741	synonymous_variant	754888	Likely benign	Benign/Likely benign	0		ROC AUC, PR AUC
ENST00000460680.6:c.924C>T	ENSP00000417132.1:p.Asn308%3D	unchanged	-0.00531958	synonymous_variant	472718	Likely benign	Benign/Likely benign	0		ROC AUC, PR AUC
ENST00000460680.6:c.930A>G	ENSP00000417132.1:p.Thr310%3D	depleted	-0.0216672	splice_region_variant,synonymous_variant	823157	Likely benign	Benign/Likely benign	0		ROC AUC, PR AUC
ENST00000460680.6:c.931+6G>T	-	unchanged	0.00681014	splice_region_variant,intron_variant	490905	Likely benign	Benign/Likely benign	0		ROC AUC, PR AUC
ENST00000460680.6:c.931+8G>A	-	unchanged	0.00115971	splice_region_variant,intron_variant	472719	Likely benign	Benign/Likely benign	0		ROC AUC, PR AUC
ENST00000460680.6:c.931+8G>C	-	unchanged	0.00020288	splice_region_variant,intron_variant	1160527	Likely benign	Benign/Likely benign	0		ROC AUC, PR AUC
ENST00000460680.6:c.931+9G>C	-	unchanged	-0.00381831	intron_variant	1131909	Likely benign	Benign/Likely benign	0		ROC AUC, PR AUC
ENST00000460680.6:c.931+10G>C	-	unchanged	-0.00752701	intron_variant	346121	Likely benign	Benign/Likely benign	0		ROC AUC, PR AUC
ENST00000460680.6:c.931+11G>A	-	unchanged	0.00620528	intron_variant	490902	Likely benign	Benign/Likely benign	0		ROC AUC, PR AUC
ENST00000460680.6:c.931+12T>G	-	unchanged	0.00813589	intron_variant	490904	Likely benign	Benign/Likely benign	0		ROC AUC, PR AUC
ENST00000460680.6:c.931+12T>A	-	unchanged	0.00718769	intron_variant	490903	Likely benign	Benign/Likely benign	0		ROC AUC, PR AUC
ENST00000460680.6:c.931+19C>T	-	unchanged	-0.000546534	intron_variant	2038852	Likely benign	Benign/Likely benign	0		ROC AUC, PR AUC
ENST00000460680.6:c.932-20G>A	-	unchanged	-0.00428095	intron_variant	627800	Likely benign	Benign/Likely benign	0		ROC AUC, PR AUC
ENST00000460680.6:c.932-20G>C	-	unchanged	-0.0142895	intron_variant	490908	Likely benign	Benign/Likely benign	0		ROC AUC, PR AUC
ENST00000460680.6:c.932-17T>C	-	unchanged	-0.00274405	intron_variant	628837	Likely benign	Benign/Likely benign	0		ROC AUC, PR AUC
ENST00000460680.6:c.932-14T>C	-	unchanged	-0.00736357	intron_variant	490907	Likely benign	Benign/Likely benign	0		ROC AUC, PR AUC
ENST00000460680.6:c.932-11C>T	-	unchanged	0.00514982	intron_variant	490906	Likely benign	Benign/Likely benign	0		ROC AUC, PR AUC
ENST00000460680.6:c.932-10C>T	-	unchanged	0.000878183	intron_variant	922219	Likely benign	Benign/Likely benign	0		ROC AUC, PR AUC
ENST00000460680.6:c.932-8T>C	-	unchanged	0.00549082	splice_region_variant,intron_variant	240069	Likely benign	Benign/Likely benign	0		ROC AUC, PR AUC
ENST00000460680.6:c.933T>C	ENSP00000417132.1:p.Asp311%3D	unchanged	-0.00695425	splice_region_variant,synonymous_variant	490909	Likely benign	Benign/Likely benign	0		ROC AUC, PR AUC
ENST00000460680.6:c.936T>C	ENSP00000417132.1:p.Gly312%3D	unchanged	0.00470662	synonymous_variant	490910	Likely benign	Benign/Likely benign	0		ROC AUC, PR AUC
ENST00000460680.6:c.936T>G	ENSP00000417132.1:p.Gly312%3D	depleted	-0.125766	synonymous_variant	1766718	Likely benign	Benign/Likely benign	0		ROC AUC, PR AUC
ENST00000460680.6:c.945G>A	ENSP00000417132.1:p.Glu315%3D	unchanged	-0.0101582	synonymous_variant	1331785	Likely benign	Benign/Likely benign	0		ROC AUC, PR AUC
ENST00000460680.6:c.948G>A	ENSP00000417132.1:p.Ala316%3D	unchanged	-0.00614949	synonymous_variant	472720	Likely benign	Benign/Likely benign	0		ROC AUC, PR AUC
ENST00000460680.6:c.954T>C	ENSP00000417132.1:p.Gly318%3D	unchanged	0.00450607	synonymous_variant	1767356	Likely benign	Benign/Likely benign	0		ROC AUC, PR AUC
ENST00000460680.6:c.960C>T	ENSP00000417132.1:p.Cys320%3D	enriched	0.0129077	synonymous_variant	240070	Benign/Likely benign	Benign/Likely benign	0		ROC AUC, PR AUC
ENST00000460680.6:c.963A>C	ENSP00000417132.1:p.Ala321%3D	unchanged	0.000138703	synonymous_variant	925362	Likely benign	Benign/Likely benign	0		ROC AUC, PR AUC
ENST00000460680.6:c.963A>G	ENSP00000417132.1:p.Ala321%3D	unchanged	-0.00419783	synonymous_variant	1107020	Likely benign	Benign/Likely benign	0		ROC AUC, PR AUC
ENST00000460680.6:c.966A>G	ENSP00000417132.1:p.Gln322%3D	unchanged	-0.00216133	synonymous_variant	928105	Likely benign	Benign/Likely benign	0		ROC AUC, PR AUC
ENST00000460680.6:c.969C>A	ENSP00000417132.1:p.Ala323%3D	unchanged	-0.00214186	synonymous_variant	1642902	Likely benign	Benign/Likely benign	0		ROC AUC, PR AUC
ENST00000460680.6:c.969C>T	ENSP00000417132.1:p.Ala323%3D	unchanged	-0.00657137	synonymous_variant	823406	Likely benign	Benign/Likely benign	0		ROC AUC, PR AUC
ENST00000460680.6:c.972A>G	ENSP00000417132.1:p.Pro324%3D	unchanged	-0.00522182	synonymous_variant	761339	Likely benign	Benign/Likely benign	0		ROC AUC, PR AUC
ENST00000460680.6:c.975C>A	ENSP00000417132.1:p.Ser325%3D	unchanged	1.43847e-07	synonymous_variant	1137049	Likely benign	Benign/Likely benign	0		ROC AUC, PR AUC
ENST00000460680.6:c.978C>T	ENSP00000417132.1:p.His326%3D	unchanged	-0.00235348	synonymous_variant	823476	Likely benign	Benign/Likely benign	0		ROC AUC, PR AUC
ENST00000460680.6:c.996C>G	ENSP00000417132.1:p.Pro332%3D	unchanged	-0.00469983	synonymous_variant	703193	Likely benign	Benign/Likely benign	0		ROC AUC, PR AUC
ENST00000460680.6:c.1002A>G	ENSP00000417132.1:p.Leu334%3D	unchanged	-0.00317296	synonymous_variant	220641	Benign/Likely benign	Benign/Likely benign	0		ROC AUC, PR AUC
ENST00000460680.6:c.1014T>C	ENSP00000417132.1:p.Pro338%3D	unchanged	0.00397728	synonymous_variant	1740390	Likely benign	Benign/Likely benign	0		ROC AUC, PR AUC
ENST00000460680.6:c.1017A>G	ENSP00000417132.1:p.Pro339%3D	enriched	0.00812436	synonymous_variant	631327	Likely benign	Benign/Likely benign	0		ROC AUC, PR AUC
ENST00000460680.6:c.1026C>T	ENSP00000417132.1:p.Ser342%3D	unchanged	0.00166312	synonymous_variant	220780	Benign/Likely benign	Benign/Likely benign	0		ROC AUC, PR AUC
ENST00000460680.6:c.1029C>T	ENSP00000417132.1:p.Leu343%3D	unchanged	-0.00175875	synonymous_variant	539936	Likely benign	Benign/Likely benign	0		ROC AUC, PR AUC
ENST00000460680.6:c.1032T>C	ENSP00000417132.1:p.Asn344%3D	enriched	0.0108389	synonymous_variant	753859	Likely benign	Benign/Likely benign	0		ROC AUC, PR AUC
ENST00000460680.6:c.1041C>T	ENSP00000417132.1:p.His347%3D	unchanged	0.0059342	synonymous_variant	490764	Likely benign	Benign/Likely benign	0		ROC AUC, PR AUC
ENST00000460680.6:c.1047C>T	ENSP00000417132.1:p.Asn349%3D	unchanged	-6.92797e-05	synonymous_variant	2051212	Likely benign	Benign/Likely benign	0		ROC AUC, PR AUC
ENST00000460680.6:c.1050C>T	ENSP00000417132.1:p.Pro350%3D	unchanged	-0.00179632	synonymous_variant	1128941	Likely benign	Benign/Likely benign	0		ROC AUC, PR AUC
ENST00000460680.6:c.1053T>A	ENSP00000417132.1:p.Thr351%3D	unchanged	0.00670495	synonymous_variant	1777961	Likely benign	Benign/Likely benign	0		ROC AUC, PR AUC
ENST00000460680.6:c.1062C>A	ENSP00000417132.1:p.Val354%3D	enriched	0.0125771	synonymous_variant	1780597	Likely benign	Benign/Likely benign	0		ROC AUC, PR AUC
ENST00000460680.6:c.1062C>G	ENSP00000417132.1:p.Val354%3D	unchanged	0.00618117	synonymous_variant	1780608	Likely benign	Benign/Likely benign	0		ROC AUC, PR AUC
ENST00000460680.6:c.1065G>A	ENSP00000417132.1:p.Gln355%3D	enriched	0.013158	synonymous_variant	1781586	Likely benign	Benign/Likely benign	0		ROC AUC, PR AUC
ENST00000460680.6:c.1066C>A	ENSP00000417132.1:p.Arg356%3D	unchanged	0.00173664	synonymous_variant	1781832	Likely benign	Benign/Likely benign	0		ROC AUC, PR AUC
ENST00000460680.6:c.1068G>T	ENSP00000417132.1:p.Arg356%3D	unchanged	0.00137852	synonymous_variant	1782550	Likely benign	Benign/Likely benign	0		ROC AUC, PR AUC
ENST00000460680.6:c.1071G>A	ENSP00000417132.1:p.Leu357%3D	enriched	0.0123154	synonymous_variant	1551733	Likely benign	Benign/Likely benign	0		ROC AUC, PR AUC
ENST00000460680.6:c.1074G>A	ENSP00000417132.1:p.Pro358%3D	unchanged	0.00622466	synonymous_variant	485281	Likely benign	Benign/Likely benign	0		ROC AUC, PR AUC
ENST00000460680.6:c.1074G>C	ENSP00000417132.1:p.Pro358%3D	unchanged	0.00566645	synonymous_variant	1784486	Likely benign	Benign/Likely benign	0		ROC AUC, PR AUC
ENST00000460680.6:c.1074G>T	ENSP00000417132.1:p.Pro358%3D	enriched	0.0143784	synonymous_variant	1784504	Likely benign	Benign/Likely benign	0		ROC AUC, PR AUC
ENST00000460680.6:c.1083A>C	ENSP00000417132.1:p.Leu361%3D	unchanged	-0.00138742	synonymous_variant	1786890	Likely benign	Benign/Likely benign	0		ROC AUC, PR AUC
ENST00000460680.6:c.1083A>G	ENSP00000417132.1:p.Leu361%3D	unchanged	0.00581654	synonymous_variant	1786908	Likely benign	Benign/Likely benign	0		ROC AUC, PR AUC
ENST00000460680.6:c.1086C>T	ENSP00000417132.1:p.Asp362%3D	enriched	0.0118887	synonymous_variant	1113180	Likely benign	Benign/Likely benign	0		ROC AUC, PR AUC
ENST00000460680.6:c.1089T>C	ENSP00000417132.1:p.Asn363%3D	unchanged	-0.00678433	synonymous_variant	1788628	Likely benign	Benign/Likely benign	0		ROC AUC, PR AUC
ENST00000460680.6:c.1092C>T	ENSP00000417132.1:p.His364%3D	enriched	0.0141631	synonymous_variant	1789663	Likely benign	Benign/Likely benign	0		ROC AUC, PR AUC
ENST00000460680.6:c.1095T>C	ENSP00000417132.1:p.Asn365%3D	unchanged	0.00130811	synonymous_variant	1790548	Likely benign	Benign/Likely benign	0		ROC AUC, PR AUC
ENST00000460680.6:c.1098T>C	ENSP00000417132.1:p.Tyr366%3D	unchanged	0.00370396	synonymous_variant	922478	Likely benign	Benign/Likely benign	0		ROC AUC, PR AUC
ENST00000460680.6:c.1104G>A	ENSP00000417132.1:p.Lys368%3D	unchanged	0.00777976	synonymous_variant	490769	Likely benign	Benign/Likely benign	0		ROC AUC, PR AUC
ENST00000460680.6:c.1107C>G	ENSP00000417132.1:p.Ser369%3D	unchanged	-0.00380036	synonymous_variant	1793899	Likely benign	Benign/Likely benign	0		ROC AUC, PR AUC
ENST00000460680.6:c.1107C>T	ENSP00000417132.1:p.Ser369%3D	unchanged	0.0044428	synonymous_variant	1793938	Likely benign	Benign/Likely benign	0		ROC AUC, PR AUC
ENST00000460680.6:c.1110C>T	ENSP00000417132.1:p.Pro370%3D	unchanged	-3.0254e-05	synonymous_variant	1145118	Likely benign	Benign/Likely benign	0		ROC AUC, PR AUC
ENST00000460680.6:c.1116+10G>A	-	unchanged	0.00035546	intron_variant	1114168	Likely benign	Benign/Likely benign	0		ROC AUC, PR AUC
ENST00000460680.6:c.1116+11A>G	-	unchanged	-0.00227123	intron_variant	920863	Likely benign	Benign/Likely benign	0		ROC AUC, PR AUC
ENST00000460680.6:c.1116+15C>G	-	unchanged	0.0026531	intron_variant	2005048	Likely benign	Benign/Likely benign	0		ROC AUC, PR AUC
ENST00000460680.6:c.1116+16C>A	-	unchanged	0.000906891	intron_variant	919225	Likely benign	Benign/Likely benign	0		ROC AUC, PR AUC
ENST00000460680.6:c.1116+17C>T	-	unchanged	-0.00196311	intron_variant	1579006	Likely benign	Benign/Likely benign	0		ROC AUC, PR AUC
ENST00000460680.6:c.1117-19G>T	-	unchanged	-0.0109634	intron_variant	490771	Likely benign	Benign/Likely benign	0		ROC AUC, PR AUC
ENST00000460680.6:c.1117-18C>T	-	unchanged	-0.00984536	intron_variant	918264	Likely benign	Benign/Likely benign	0		ROC AUC, PR AUC
ENST00000460680.6:c.1117-17C>G	-	unchanged	-0.00282893	intron_variant	1604685	Likely benign	Benign/Likely benign	0		ROC AUC, PR AUC
ENST00000460680.6:c.1117-17C>T	-	depleted	-0.0122611	intron_variant	1914776	Likely benign	Benign/Likely benign	0		ROC AUC, PR AUC
ENST00000460680.6:c.1117-16C>T	-	unchanged	0.00400037	intron_variant	1592828	Likely benign	Benign/Likely benign	0		ROC AUC, PR AUC
ENST00000460680.6:c.1117-15T>C	-	unchanged	0.0125406	intron_variant	490770	Likely benign	Benign/Likely benign	0		ROC AUC, PR AUC
ENST00000460680.6:c.1117-11C>T	-	unchanged	0.00480134	intron_variant	631301	Likely benign	Benign/Likely benign	0		ROC AUC, PR AUC
ENST00000460680.6:c.1117-10T>A	-	unchanged	-0.0132885	intron_variant	1045582	Likely benign	Benign/Likely benign	0		ROC AUC, PR AUC
ENST00000460680.6:c.1117-9T>C	-	unchanged	-0.00323057	intron_variant	490772	Likely benign	Benign/Likely benign	0		ROC AUC, PR AUC
ENST00000460680.6:c.1117-8T>C	-	enriched	0.011776	splice_region_variant,intron_variant	925926	Likely benign	Benign/Likely benign	0		ROC AUC, PR AUC
ENST00000460680.6:c.1119G>A	ENSP00000417132.1:p.Glu373%3D	unchanged	-0.0039599	splice_region_variant,synonymous_variant	630525	Likely benign	Benign/Likely benign	0		ROC AUC, PR AUC
ENST00000460680.6:c.1128C>T	ENSP00000417132.1:p.Asp376%3D	unchanged	-0.015298	synonymous_variant	1124654	Likely benign	Benign/Likely benign	0		ROC AUC, PR AUC
ENST00000460680.6:c.1134G>A	ENSP00000417132.1:p.Ala378%3D	enriched	0.0128418	synonymous_variant	490773	Likely benign	Benign/Likely benign	0		ROC AUC, PR AUC
ENST00000460680.6:c.1140T>C	ENSP00000417132.1:p.Gly380%3D	unchanged	-0.00343308	synonymous_variant	1731263	Likely benign	Benign/Likely benign	0		ROC AUC, PR AUC
ENST00000460680.6:c.1149C>T	ENSP00000417132.1:p.Arg383%3D	unchanged	0.00715382	synonymous_variant	2565165	Likely benign	Benign/Likely benign	0		ROC AUC, PR AUC
ENST00000460680.6:c.1155A>C	ENSP00000417132.1:p.Arg385%3D	unchanged	-0.000214708	synonymous_variant	1735054	Likely benign	Benign/Likely benign	0		ROC AUC, PR AUC
ENST00000460680.6:c.1158T>C	ENSP00000417132.1:p.Val386%3D	unchanged	-0.0041381	synonymous_variant	1086376	Likely benign	Benign/Likely benign	0		ROC AUC, PR AUC
ENST00000460680.6:c.1161A>G	ENSP00000417132.1:p.Pro387%3D	unchanged	0.00804081	synonymous_variant	1103525	Likely benign	Benign/Likely benign	0		ROC AUC, PR AUC
ENST00000460680.6:c.1164C>T	ENSP00000417132.1:p.Val388%3D	unchanged	-0.00205891	synonymous_variant	748007	Likely benign	Benign/Likely benign	0		ROC AUC, PR AUC
ENST00000460680.6:c.1167C>T	ENSP00000417132.1:p.Arg389%3D	unchanged	0.00241719	synonymous_variant	1633974	Likely benign	Benign/Likely benign	0		ROC AUC, PR AUC
ENST00000460680.6:c.1170A>C	ENSP00000417132.1:p.Pro390%3D	unchanged	0.00101039	synonymous_variant	627749	Likely benign	Benign/Likely benign	0		ROC AUC, PR AUC
ENST00000460680.6:c.1170A>T	ENSP00000417132.1:p.Pro390%3D	unchanged	-0.00196725	synonymous_variant	2030372	Likely benign	Benign/Likely benign	0		ROC AUC, PR AUC
ENST00000460680.6:c.1173C>T	ENSP00000417132.1:p.Pro391%3D	unchanged	0.0077986	synonymous_variant	490776	Likely benign	Benign/Likely benign	0		ROC AUC, PR AUC
ENST00000460680.6:c.1179G>A	ENSP00000417132.1:p.Gln393%3D	unchanged	0.00508081	synonymous_variant	1550914	Likely benign	Benign/Likely benign	0		ROC AUC, PR AUC
ENST00000460680.6:c.1182C>T	ENSP00000417132.1:p.Tyr394%3D	unchanged	0.00836288	synonymous_variant	1131792	Likely benign	Benign/Likely benign	0		ROC AUC, PR AUC
ENST00000460680.6:c.1191T>C	ENSP00000417132.1:p.Asp397%3D	unchanged	-0.0131955	synonymous_variant	1550409	Likely benign	Benign/Likely benign	0		ROC AUC, PR AUC
ENST00000460680.6:c.1194G>A	ENSP00000417132.1:p.Glu398%3D	unchanged	-0.000523315	synonymous_variant	1130187	Likely benign	Benign/Likely benign	0		ROC AUC, PR AUC
ENST00000460680.6:c.1197T>C	ENSP00000417132.1:p.Asp399%3D	unchanged	0.00655183	synonymous_variant	919307	Likely benign	Benign/Likely benign	0		ROC AUC, PR AUC
ENST00000460680.6:c.1200C>T	ENSP00000417132.1:p.Asp400%3D	unchanged	0.00764215	synonymous_variant	417289	Likely benign	Benign/Likely benign	0		ROC AUC, PR AUC
ENST00000460680.6:c.1203T>C	ENSP00000417132.1:p.Tyr401%3D	unchanged	0.010401	synonymous_variant	1558682	Likely benign	Benign/Likely benign	0		ROC AUC, PR AUC
ENST00000460680.6:c.1206G>A	ENSP00000417132.1:p.Glu402%3D	unchanged	0.00833382	synonymous_variant	1106708	Likely benign	Benign/Likely benign	0		ROC AUC, PR AUC
ENST00000460680.6:c.1209T>C	ENSP00000417132.1:p.Asp403%3D	enriched	0.00993544	synonymous_variant	818577	Likely benign	Benign/Likely benign	0		ROC AUC, PR AUC
ENST00000460680.6:c.1212C>T	ENSP00000417132.1:p.Asp404%3D	enriched	0.0140564	synonymous_variant	628594	Likely benign	Benign/Likely benign	0		ROC AUC, PR AUC
ENST00000460680.6:c.1215G>A	ENSP00000417132.1:p.Glu405%3D	unchanged	0.0109068	synonymous_variant	759934	Likely benign	Benign/Likely benign	0		ROC AUC, PR AUC
ENST00000460680.6:c.1218G>A	ENSP00000417132.1:p.Glu406%3D	unchanged	0.00644185	synonymous_variant	1802718	Likely benign	Benign/Likely benign	0		ROC AUC, PR AUC
ENST00000460680.6:c.1221T>C	ENSP00000417132.1:p.Asp407%3D	unchanged	0.00545579	synonymous_variant	490780	Likely benign	Benign/Likely benign	0		ROC AUC, PR AUC
ENST00000460680.6:c.1224C>T	ENSP00000417132.1:p.Asp408%3D	enriched	0.0129751	synonymous_variant	417275	Likely benign	Benign/Likely benign	0		ROC AUC, PR AUC
ENST00000460680.6:c.1233C>T	ENSP00000417132.1:p.Asn411%3D	unchanged	-0.00795663	synonymous_variant	1089495	Likely benign	Benign/Likely benign	0		ROC AUC, PR AUC
ENST00000460680.6:c.1236C>T	ENSP00000417132.1:p.Thr412%3D	unchanged	0.000312211	synonymous_variant	1756930	Likely benign	Benign/Likely benign	0		ROC AUC, PR AUC
ENST00000460680.6:c.1242T>C	ENSP00000417132.1:p.Ser414%3D	unchanged	-0.00153584	synonymous_variant	1634887	Likely benign	Benign/Likely benign	0		ROC AUC, PR AUC
ENST00000460680.6:c.1250+7C>G	-	unchanged	0.0121831	splice_region_variant,intron_variant	240044	Likely benign	Benign/Likely benign	0		ROC AUC, PR AUC
ENST00000460680.6:c.1250+8C>T	-	unchanged	-0.0135	splice_region_variant,intron_variant	755158	Likely benign	Benign/Likely benign	0		ROC AUC, PR AUC
ENST00000460680.6:c.1250+10G>A	-	unchanged	0.0126614	intron_variant	1106503	Likely benign	Benign/Likely benign	0		ROC AUC, PR AUC
ENST00000460680.6:c.1250+11C>G	-	unchanged	0.0143402	intron_variant	490783	Likely benign	Benign/Likely benign	0		ROC AUC, PR AUC
ENST00000460680.6:c.1250+20G>T	-	unchanged	-0.00202498	intron_variant	2108029	Likely benign	Benign/Likely benign	0		ROC AUC, PR AUC
ENST00000460680.6:c.1250+42G>A	-	unchanged	0.0096807	intron_variant	801974	Benign/Likely benign	Benign/Likely benign	0		ROC AUC, PR AUC
ENST00000460680.6:c.1251-20C>T	-	unchanged	-0.00641524	intron_variant	2132749	Likely benign	Benign/Likely benign	0		ROC AUC, PR AUC
ENST00000460680.6:c.1251-19A>G	-	unchanged	0.00370342	intron_variant	1659101	Likely benign	Benign/Likely benign	0		ROC AUC, PR AUC
ENST00000460680.6:c.1251-12C>T	-	unchanged	0.00491982	intron_variant	490784	Likely benign	Benign/Likely benign	0		ROC AUC, PR AUC
ENST00000460680.6:c.1251-11G>C	-	unchanged	0.000464892	intron_variant	1608766	Likely benign	Benign/Likely benign	0		ROC AUC, PR AUC
ENST00000460680.6:c.1251-9G>A	-	unchanged	-0.0087568	intron_variant	490786	Likely benign	Benign/Likely benign	0		ROC AUC, PR AUC
ENST00000460680.6:c.1251-8C>A	-	unchanged	-0.00961141	splice_region_variant,intron_variant	639786	Likely benign	Benign/Likely benign	0		ROC AUC, PR AUC
ENST00000460680.6:c.1251-7C>T	-	unchanged	-0.00825794	splice_region_variant,intron_variant	539945	Likely benign	Benign/Likely benign	0		ROC AUC, PR AUC
ENST00000460680.6:c.1254T>C	ENSP00000417132.1:p.Tyr418%3D	unchanged	-0.00622733	synonymous_variant	490787	Likely benign	Benign/Likely benign	0		ROC AUC, PR AUC
ENST00000460680.6:c.1257G>A	ENSP00000417132.1:p.Lys419%3D	unchanged	0.00544612	synonymous_variant	1762135	Likely benign	Benign/Likely benign	0		ROC AUC, PR AUC
ENST00000460680.6:c.1266A>T	ENSP00000417132.1:p.Gly422%3D	unchanged	0.0070903	synonymous_variant	1764155	Likely benign	Benign/Likely benign	0		ROC AUC, PR AUC
ENST00000460680.6:c.1268C>A	ENSP00000417132.1:p.Thr423Lys	unchanged	0.00183057	missense_variant	240045	Benign/Likely benign	Benign/Likely benign	0		ROC AUC, PR AUC
ENST00000460680.6:c.1281G>A	ENSP00000417132.1:p.Gly427%3D	unchanged	-0.00366573	synonymous_variant	818785	Likely benign	Benign/Likely benign	0		ROC AUC, PR AUC
ENST00000460680.6:c.1285T>C	ENSP00000417132.1:p.Leu429%3D	unchanged	0.00522045	synonymous_variant	1768961	Likely benign	Benign/Likely benign	0		ROC AUC, PR AUC
ENST00000460680.6:c.1287G>A	ENSP00000417132.1:p.Leu429%3D	unchanged	0.00191639	synonymous_variant	1768996	Likely benign	Benign/Likely benign	0		ROC AUC, PR AUC
ENST00000460680.6:c.1299T>C	ENSP00000417132.1:p.Ala433%3D	unchanged	0.00665677	synonymous_variant	509824	Likely benign	Benign/Likely benign	0		ROC AUC, PR AUC
ENST00000460680.6:c.1305G>T	ENSP00000417132.1:p.Gly435%3D	unchanged	0.00655615	synonymous_variant	490791	Likely benign	Benign/Likely benign	0		ROC AUC, PR AUC
ENST00000460680.6:c.1308A>G	ENSP00000417132.1:p.Gln436%3D	unchanged	0.00609939	synonymous_variant	417291	Likely benign	Benign/Likely benign	0		ROC AUC, PR AUC
ENST00000460680.6:c.1311G>C	ENSP00000417132.1:p.Leu437%3D	unchanged	0.00945801	synonymous_variant	1171532	Likely benign	Benign/Likely benign	0		ROC AUC, PR AUC
ENST00000460680.6:c.1311G>T	ENSP00000417132.1:p.Leu437%3D	unchanged	-0.013404	synonymous_variant	1769677	Likely benign	Benign/Likely benign	0		ROC AUC, PR AUC
ENST00000460680.6:c.1314A>C	ENSP00000417132.1:p.Ser438%3D	depleted	-0.122235	synonymous_variant	755105	Likely benign	Benign/Likely benign	0		ROC AUC, PR AUC
ENST00000460680.6:c.1314A>G	ENSP00000417132.1:p.Ser438%3D	depleted	-0.043684	synonymous_variant	1769734	Likely benign	Benign/Likely benign	0		ROC AUC, PR AUC
ENST00000460680.6:c.1314A>T	ENSP00000417132.1:p.Ser438%3D	depleted	-0.141084	synonymous_variant	1769735	Likely benign	Benign/Likely benign	0		ROC AUC, PR AUC
ENST00000460680.6:c.1317G>C	ENSP00000417132.1:p.Val439%3D	unchanged	-0.00467489	synonymous_variant	1769817	Likely benign	Benign/Likely benign	0		ROC AUC, PR AUC
ENST00000460680.6:c.1317G>T	ENSP00000417132.1:p.Val439%3D	unchanged	0.0132165	synonymous_variant	1769818	Likely benign	Benign/Likely benign	0		ROC AUC, PR AUC
ENST00000460680.6:c.1318C>T	ENSP00000417132.1:p.Leu440%3D	enriched	0.0190819	synonymous_variant	1769830	Likely benign	Benign/Likely benign	0		ROC AUC, PR AUC
ENST00000460680.6:c.1320G>A	ENSP00000417132.1:p.Leu440%3D	enriched	0.0145045	synonymous_variant	417293	Benign/Likely benign	Benign/Likely benign	0		ROC AUC, PR AUC
ENST00000460680.6:c.1323G>A	ENSP00000417132.1:p.Gln441%3D	enriched	0.012566	synonymous_variant	485274	Likely benign	Benign/Likely benign	0		ROC AUC, PR AUC
ENST00000460680.6:c.1332C>T	ENSP00000417132.1:p.Thr444%3D	enriched	0.0133563	synonymous_variant	630715	Likely benign	Benign/Likely benign	0		ROC AUC, PR AUC
ENST00000460680.6:c.1335C>A	ENSP00000417132.1:p.Ile445%3D	unchanged	2.13618e-05	synonymous_variant	1153083	Likely benign	Benign/Likely benign	0		ROC AUC, PR AUC
ENST00000460680.6:c.1338C>T	ENSP00000417132.1:p.Asn446%3D	unchanged	-0.000349181	synonymous_variant	346119	Benign/Likely benign	Benign/Likely benign	0		ROC AUC, PR AUC
ENST00000460680.6:c.1341C>A	ENSP00000417132.1:p.Val447%3D	unchanged	-0.00866995	synonymous_variant	799754	Likely benign	Benign/Likely benign	0		ROC AUC, PR AUC
ENST00000460680.6:c.1342T>C	ENSP00000417132.1:p.Leu448%3D	unchanged	-0.00108274	synonymous_variant	1770399	Likely benign	Benign/Likely benign	0		ROC AUC, PR AUC
ENST00000460680.6:c.1344G>A	ENSP00000417132.1:p.Leu448%3D	unchanged	0.00463194	synonymous_variant	240046	Likely benign	Benign/Likely benign	0		ROC AUC, PR AUC
ENST00000460680.6:c.1347T>A	ENSP00000417132.1:p.Ala449%3D	depleted	-0.0709034	synonymous_variant	1770512	Likely benign	Benign/Likely benign	0		ROC AUC, PR AUC
ENST00000460680.6:c.1350G>A	ENSP00000417132.1:p.Glu450%3D	unchanged	0	synonymous_variant	1092123	Likely benign	Benign/Likely benign	0		ROC AUC, PR AUC
ENST00000460680.6:c.1353G>A	ENSP00000417132.1:p.Lys451%3D	unchanged	0.000234255	synonymous_variant	490793	Likely benign	Benign/Likely benign	0		ROC AUC, PR AUC
ENST00000460680.6:c.1356C>T	ENSP00000417132.1:p.Leu452%3D	unchanged	0.00347106	synonymous_variant	1692859	Likely benign	Benign/Likely benign	0		ROC AUC, PR AUC
ENST00000460680.6:c.1359A>G	ENSP00000417132.1:p.Lys453%3D	unchanged	0.00547881	synonymous_variant	2103732	Likely benign	Benign/Likely benign	0		ROC AUC, PR AUC
ENST00000460680.6:c.1362G>A	ENSP00000417132.1:p.Glu454%3D	unchanged	0.00316116	synonymous_variant	1095467	Likely benign	Benign/Likely benign	0		ROC AUC, PR AUC
ENST00000460680.6:c.1365C>A	ENSP00000417132.1:p.Ser455%3D	unchanged	-0.00345811	synonymous_variant	1770916	Likely benign	Benign/Likely benign	0		ROC AUC, PR AUC
ENST00000460680.6:c.1365C>T	ENSP00000417132.1:p.Ser455%3D	unchanged	0.00449999	synonymous_variant	1152823	Likely benign	Benign/Likely benign	0		ROC AUC, PR AUC
ENST00000460680.6:c.1371G>A	ENSP00000417132.1:p.Lys457%3D	unchanged	-0.00769256	synonymous_variant	1592531	Likely benign	Benign/Likely benign	0		ROC AUC, PR AUC
ENST00000460680.6:c.1380A>G	ENSP00000417132.1:p.Ser460%3D	unchanged	-0.00113294	synonymous_variant	1579519	Likely benign	Benign/Likely benign	0		ROC AUC, PR AUC
ENST00000460680.6:c.1380A>T	ENSP00000417132.1:p.Ser460%3D	unchanged	0.00332831	synonymous_variant	1771273	Likely benign	Benign/Likely benign	0		ROC AUC, PR AUC
ENST00000460680.6:c.1387C>T	ENSP00000417132.1:p.Leu463%3D	unchanged	0.0102221	synonymous_variant	417278	Likely benign	Benign/Likely benign	0		ROC AUC, PR AUC
ENST00000460680.6:c.1389G>A	ENSP00000417132.1:p.Leu463%3D	unchanged	-0.00593178	synonymous_variant	490794	Likely benign	Benign/Likely benign	0		ROC AUC, PR AUC
ENST00000460680.6:c.1389G>T	ENSP00000417132.1:p.Leu463%3D	enriched	0.0192133	synonymous_variant	1771487	Likely benign	Benign/Likely benign	0		ROC AUC, PR AUC
ENST00000460680.6:c.1392C>T	ENSP00000417132.1:p.Ser464%3D	unchanged	0.0129505	synonymous_variant	1771575	Likely benign	Benign/Likely benign	0		ROC AUC, PR AUC
ENST00000460680.6:c.1401T>G	ENSP00000417132.1:p.Thr467%3D	unchanged	0.00920323	synonymous_variant	750710	Likely benign	Benign/Likely benign	0		ROC AUC, PR AUC
ENST00000460680.6:c.1401T>A	ENSP00000417132.1:p.Thr467%3D	unchanged	0.00089197	synonymous_variant	1771821	Likely benign	Benign/Likely benign	0		ROC AUC, PR AUC
ENST00000460680.6:c.1407C>T	ENSP00000417132.1:p.Ser469%3D	enriched	0.0119397	synonymous_variant	240047	Likely benign	Benign/Likely benign	0		ROC AUC, PR AUC
ENST00000460680.6:c.1410G>A	ENSP00000417132.1:p.Gly470%3D	unchanged	0.00344856	synonymous_variant	1772023	Likely benign	Benign/Likely benign	0		ROC AUC, PR AUC
ENST00000460680.6:c.1410G>C	ENSP00000417132.1:p.Gly470%3D	unchanged	1.81197e-05	synonymous_variant	1772026	Likely benign	Benign/Likely benign	0		ROC AUC, PR AUC
ENST00000460680.6:c.1410G>T	ENSP00000417132.1:p.Gly470%3D	unchanged	0.000632175	synonymous_variant	1085458	Likely benign	Benign/Likely benign	0		ROC AUC, PR AUC
ENST00000460680.6:c.1413T>G	ENSP00000417132.1:p.Ala471%3D	unchanged	-0.00382353	synonymous_variant	346118	Benign	Benign/Likely benign	0		ROC AUC, PR AUC
ENST00000460680.6:c.1413T>C	ENSP00000417132.1:p.Ala471%3D	unchanged	0.00678417	synonymous_variant	1772091	Likely benign	Benign/Likely benign	0		ROC AUC, PR AUC
ENST00000460680.6:c.1416G>A	ENSP00000417132.1:p.Gly472%3D	unchanged	-0.00631217	synonymous_variant	539934	Likely benign	Benign/Likely benign	0		ROC AUC, PR AUC
ENST00000460680.6:c.1416G>C	ENSP00000417132.1:p.Gly472%3D	unchanged	-0.00308892	synonymous_variant	2166803	Likely benign	Benign/Likely benign	0		ROC AUC, PR AUC
ENST00000460680.6:c.1422G>A	ENSP00000417132.1:p.Pro474%3D	unchanged	-0.00113363	synonymous_variant	417290	Likely benign	Benign/Likely benign	0		ROC AUC, PR AUC
ENST00000460680.6:c.1427T>C	ENSP00000417132.1:p.Val476Ala	unchanged	-0.00134491	missense_variant	240048	Benign/Likely benign	Benign/Likely benign	0		ROC AUC, PR AUC
ENST00000460680.6:c.1434G>A	ENSP00000417132.1:p.Val478%3D	unchanged	0.00425866	synonymous_variant	629901	Likely benign	Benign/Likely benign	0		ROC AUC, PR AUC
ENST00000460680.6:c.1437C>T	ENSP00000417132.1:p.Pro479%3D	unchanged	0.00458148	synonymous_variant	1772635	Likely benign	Benign/Likely benign	0		ROC AUC, PR AUC
ENST00000460680.6:c.1440A>T	ENSP00000417132.1:p.Thr480%3D	unchanged	-0.00570578	synonymous_variant	1772692	Likely benign	Benign/Likely benign	0		ROC AUC, PR AUC
ENST00000460680.6:c.1443C>T	ENSP00000417132.1:p.His481%3D	unchanged	0.0104358	synonymous_variant	1107990	Likely benign	Benign/Likely benign	0		ROC AUC, PR AUC
ENST00000460680.6:c.1446G>A	ENSP00000417132.1:p.Ser482%3D	enriched	0.0129138	synonymous_variant	1098948	Likely benign	Benign/Likely benign	0		ROC AUC, PR AUC
ENST00000460680.6:c.1446G>T	ENSP00000417132.1:p.Ser482%3D	unchanged	-0.00137114	synonymous_variant	1772806	Likely benign	Benign/Likely benign	0		ROC AUC, PR AUC
ENST00000460680.6:c.1449G>A	ENSP00000417132.1:p.Gln483%3D	unchanged	0.0047006	synonymous_variant	1772863	Likely benign	Benign/Likely benign	0		ROC AUC, PR AUC
ENST00000460680.6:c.1455A>G	ENSP00000417132.1:p.Ser485%3D	unchanged	0.00356386	synonymous_variant	1773028	Likely benign	Benign/Likely benign	0		ROC AUC, PR AUC
ENST00000460680.6:c.1455A>T	ENSP00000417132.1:p.Ser485%3D	unchanged	0.00143074	synonymous_variant	1773030	Likely benign	Benign/Likely benign	0		ROC AUC, PR AUC
ENST00000460680.6:c.1458C>T	ENSP00000417132.1:p.Pro486%3D	unchanged	-0.0141514	synonymous_variant	1773085	Likely benign	Benign/Likely benign	0		ROC AUC, PR AUC
ENST00000460680.6:c.1458C>A	ENSP00000417132.1:p.Pro486%3D	unchanged	-0.00479611	synonymous_variant	485272	Likely benign	Benign/Likely benign	0		ROC AUC, PR AUC
ENST00000460680.6:c.1461C>T	ENSP00000417132.1:p.Thr487%3D	unchanged	0.00174134	synonymous_variant	472670	Likely benign	Benign/Likely benign	0		ROC AUC, PR AUC
ENST00000460680.6:c.1461C>A	ENSP00000417132.1:p.Thr487%3D	unchanged	-0.00798781	synonymous_variant	1546980	Likely benign	Benign/Likely benign	0		ROC AUC, PR AUC
ENST00000460680.6:c.1467C>T	ENSP00000417132.1:p.Ser489%3D	unchanged	0.00300136	synonymous_variant	1959663	Likely benign	Benign/Likely benign	0		ROC AUC, PR AUC
ENST00000460680.6:c.1470T>C	ENSP00000417132.1:p.Asn490%3D	unchanged	-0.000890859	synonymous_variant	1158816	Likely benign	Benign/Likely benign	0		ROC AUC, PR AUC
ENST00000460680.6:c.1473G>A	ENSP00000417132.1:p.Glu491%3D	unchanged	0.000393585	synonymous_variant	2125539	Likely benign	Benign/Likely benign	0		ROC AUC, PR AUC
ENST00000460680.6:c.1476T>C	ENSP00000417132.1:p.Ser492%3D	unchanged	0.00824692	synonymous_variant	924558	Likely benign	Benign/Likely benign	0		ROC AUC, PR AUC
ENST00000460680.6:c.1479A>G	ENSP00000417132.1:p.Thr493%3D	unchanged	0.0029045	synonymous_variant	628548	Likely benign	Benign/Likely benign	0		ROC AUC, PR AUC
ENST00000460680.6:c.1485G>A	ENSP00000417132.1:p.Thr495%3D	unchanged	-0.00860862	synonymous_variant	417274	Likely benign	Benign/Likely benign	0		ROC AUC, PR AUC
ENST00000460680.6:c.1488C>G	ENSP00000417132.1:p.Ala496%3D	unchanged	-0.00656684	synonymous_variant	1171702	Likely benign	Benign/Likely benign	0		ROC AUC, PR AUC
ENST00000460680.6:c.1491T>C	ENSP00000417132.1:p.Ser497%3D	enriched	0.0152902	synonymous_variant	1773797	Likely benign	Benign/Likely benign	0		ROC AUC, PR AUC
ENST00000460680.6:c.1494G>A	ENSP00000417132.1:p.Glu498%3D	unchanged	0.00115223	synonymous_variant	1773850	Likely benign	Benign/Likely benign	0		ROC AUC, PR AUC
ENST00000460680.6:c.1497C>T	ENSP00000417132.1:p.Ile499%3D	unchanged	0.00380934	synonymous_variant	346117	Likely benign	Benign/Likely benign	0		ROC AUC, PR AUC
ENST00000460680.6:c.1497C>A	ENSP00000417132.1:p.Ile499%3D	unchanged	-0.00494226	synonymous_variant	1964542	Likely benign	Benign/Likely benign	0		ROC AUC, PR AUC
ENST00000460680.6:c.1509C>T	ENSP00000417132.1:p.Phe503%3D	unchanged	-0.0123044	synonymous_variant	1774132	Likely benign	Benign/Likely benign	0		ROC AUC, PR AUC
ENST00000460680.6:c.1515G>A	ENSP00000417132.1:p.Ser505%3D	enriched	0.0111789	synonymous_variant	490795	Likely benign	Benign/Likely benign	0		ROC AUC, PR AUC
ENST00000460680.6:c.1515G>T	ENSP00000417132.1:p.Ser505%3D	unchanged	-0.00124164	synonymous_variant	1774309	Likely benign	Benign/Likely benign	0		ROC AUC, PR AUC
ENST00000460680.6:c.1518A>T	ENSP00000417132.1:p.Pro506%3D	unchanged	0.00585878	synonymous_variant	1774354	Likely benign	Benign/Likely benign	0		ROC AUC, PR AUC
ENST00000460680.6:c.1519C>T	ENSP00000417132.1:p.Leu507%3D	unchanged	2.77815e-06	synonymous_variant	2457554	Likely benign	Benign/Likely benign	0		ROC AUC, PR AUC
ENST00000460680.6:c.1521G>A	ENSP00000417132.1:p.Leu507%3D	unchanged	0.00366187	synonymous_variant	1774436	Likely benign	Benign/Likely benign	0		ROC AUC, PR AUC
ENST00000460680.6:c.1521G>C	ENSP00000417132.1:p.Leu507%3D	unchanged	-0.00947002	synonymous_variant	1774440	Likely benign	Benign/Likely benign	0		ROC AUC, PR AUC
ENST00000460680.6:c.1521G>T	ENSP00000417132.1:p.Leu507%3D	unchanged	-0.00305933	synonymous_variant	490796	Likely benign	Benign/Likely benign	0		ROC AUC, PR AUC
ENST00000460680.6:c.1524C>G	ENSP00000417132.1:p.Arg508%3D	unchanged	0.00630241	synonymous_variant	630556	Likely benign	Benign/Likely benign	0		ROC AUC, PR AUC
ENST00000460680.6:c.1527G>A	ENSP00000417132.1:p.Ser509%3D	enriched	0.0140826	synonymous_variant	539940	Likely benign	Benign/Likely benign	0		ROC AUC, PR AUC
ENST00000460680.6:c.1527G>C	ENSP00000417132.1:p.Ser509%3D	unchanged	0.00187075	synonymous_variant	1774546	Likely benign	Benign/Likely benign	0		ROC AUC, PR AUC
ENST00000460680.6:c.1527G>T	ENSP00000417132.1:p.Ser509%3D	unchanged	0.00806181	synonymous_variant	1774548	Likely benign	Benign/Likely benign	0		ROC AUC, PR AUC
ENST00000460680.6:c.1536C>T	ENSP00000417132.1:p.Arg512%3D	unchanged	0.0117512	synonymous_variant	417287	Likely benign	Benign/Likely benign	0		ROC AUC, PR AUC
ENST00000460680.6:c.1542C>G	ENSP00000417132.1:p.Ala514%3D	unchanged	-0.00133489	synonymous_variant	1662211	Likely benign	Benign/Likely benign	0		ROC AUC, PR AUC
ENST00000460680.6:c.1542C>T	ENSP00000417132.1:p.Ala514%3D	unchanged	0.00601536	synonymous_variant	472671	Likely benign	Benign/Likely benign	0		ROC AUC, PR AUC
ENST00000460680.6:c.1545C>T	ENSP00000417132.1:p.Asn515%3D	unchanged	0.00143481	synonymous_variant	1145027	Likely benign	Benign/Likely benign	0		ROC AUC, PR AUC
ENST00000460680.6:c.1548G>A	ENSP00000417132.1:p.Pro516%3D	unchanged	0.00171369	synonymous_variant	240049	Likely benign	Benign/Likely benign	0		ROC AUC, PR AUC
ENST00000460680.6:c.1548G>T	ENSP00000417132.1:p.Pro516%3D	unchanged	-0.00865423	synonymous_variant	1130623	Likely benign	Benign/Likely benign	0		ROC AUC, PR AUC
ENST00000460680.6:c.1551G>A	ENSP00000417132.1:p.Thr517%3D	unchanged	0.006797	synonymous_variant	480841	Benign/Likely benign	Benign/Likely benign	0		ROC AUC, PR AUC
ENST00000460680.6:c.1554G>C	ENSP00000417132.1:p.Arg518%3D	unchanged	-0.00205784	synonymous_variant	1775131	Likely benign	Benign/Likely benign	0		ROC AUC, PR AUC
ENST00000460680.6:c.1557C>T	ENSP00000417132.1:p.Pro519%3D	unchanged	-0.00143886	synonymous_variant	1775174	Likely benign	Benign/Likely benign	0		ROC AUC, PR AUC
ENST00000460680.6:c.1560C>A	ENSP00000417132.1:p.Ser520%3D	depleted	-0.0125646	synonymous_variant	1775249	Likely benign	Benign/Likely benign	0		ROC AUC, PR AUC
ENST00000460680.6:c.1560C>T	ENSP00000417132.1:p.Ser520%3D	unchanged	9.88382e-05	synonymous_variant	1132803	Likely benign	Benign/Likely benign	0		ROC AUC, PR AUC
ENST00000460680.6:c.1563C>T	ENSP00000417132.1:p.Ser521%3D	unchanged	-0.00179078	synonymous_variant	756363	Likely benign	Benign/Likely benign	0		ROC AUC, PR AUC
ENST00000460680.6:c.1566T>C	ENSP00000417132.1:p.Pro522%3D	enriched	0.0074392	synonymous_variant	1128479	Likely benign	Benign/Likely benign	0		ROC AUC, PR AUC
ENST00000460680.6:c.1569C>A	ENSP00000417132.1:p.Val523%3D	unchanged	-0.00457639	synonymous_variant	1775432	Likely benign	Benign/Likely benign	0		ROC AUC, PR AUC
ENST00000460680.6:c.1569C>T	ENSP00000417132.1:p.Val523%3D	unchanged	0.00563318	synonymous_variant	1775439	Likely benign	Benign/Likely benign	0		ROC AUC, PR AUC
ENST00000460680.6:c.1572C>T	ENSP00000417132.1:p.Thr524%3D	unchanged	0.00564302	synonymous_variant	1119376	Likely benign	Benign/Likely benign	0		ROC AUC, PR AUC
ENST00000460680.6:c.1575C>G	ENSP00000417132.1:p.Ser525%3D	unchanged	-0.00224982	synonymous_variant	1080256	Likely benign	Benign/Likely benign	0		ROC AUC, PR AUC
ENST00000460680.6:c.1575C>T	ENSP00000417132.1:p.Ser525%3D	unchanged	-0.000678908	synonymous_variant	1775572	Likely benign	Benign/Likely benign	0		ROC AUC, PR AUC
ENST00000460680.6:c.1578C>T	ENSP00000417132.1:p.His526%3D	unchanged	-0.00926475	synonymous_variant	920420	Likely benign	Benign/Likely benign	0		ROC AUC, PR AUC
ENST00000460680.6:c.1581C>T	ENSP00000417132.1:p.Ile527%3D	unchanged	0.000494336	synonymous_variant	919802	Likely benign	Benign/Likely benign	0		ROC AUC, PR AUC
ENST00000460680.6:c.1599A>G	ENSP00000417132.1:p.Gly533%3D	unchanged	-0.000402299	synonymous_variant	1776051	Likely benign	Benign/Likely benign	0		ROC AUC, PR AUC
ENST00000460680.6:c.1599A>T	ENSP00000417132.1:p.Gly533%3D	unchanged	-0.00415815	synonymous_variant	1776052	Likely benign	Benign/Likely benign	0		ROC AUC, PR AUC
ENST00000460680.6:c.1602G>A	ENSP00000417132.1:p.Glu534%3D	unchanged	6.42401e-05	synonymous_variant	1671175	Likely benign	Benign/Likely benign	0		ROC AUC, PR AUC
ENST00000460680.6:c.1605T>C	ENSP00000417132.1:p.Asp535%3D	unchanged	0.00185493	synonymous_variant	1158815	Likely benign	Benign/Likely benign	0		ROC AUC, PR AUC
ENST00000460680.6:c.1611C>T	ENSP00000417132.1:p.Ser537%3D	unchanged	0.00797022	synonymous_variant	485257	Likely benign	Benign/Likely benign	0		ROC AUC, PR AUC
ENST00000460680.6:c.1614G>A	ENSP00000417132.1:p.Leu538%3D	unchanged	-0.00474262	synonymous_variant	627920	Likely benign	Benign/Likely benign	0		ROC AUC, PR AUC
ENST00000460680.6:c.1626C>T	ENSP00000417132.1:p.Asp542%3D	unchanged	-0.00224	synonymous_variant	794302	Likely benign	Benign/Likely benign	0		ROC AUC, PR AUC
ENST00000460680.6:c.1629C>T	ENSP00000417132.1:p.Cys543%3D	enriched	0.00919154	synonymous_variant	629900	Likely benign	Benign/Likely benign	0		ROC AUC, PR AUC
ENST00000460680.6:c.1641C>T	ENSP00000417132.1:p.Asn547%3D	unchanged	0.0014984	synonymous_variant	1132802	Likely benign	Benign/Likely benign	0		ROC AUC, PR AUC
ENST00000460680.6:c.1644T>A	ENSP00000417132.1:p.Arg548%3D	unchanged	0.00776327	synonymous_variant	1777121	Likely benign	Benign/Likely benign	0		ROC AUC, PR AUC
ENST00000460680.6:c.1644T>C	ENSP00000417132.1:p.Arg548%3D	unchanged	0.0117042	synonymous_variant	1777123	Likely benign	Benign/Likely benign	0		ROC AUC, PR AUC
ENST00000460680.6:c.1650C>A	ENSP00000417132.1:p.Val550%3D	unchanged	0.00951447	synonymous_variant	1106637	Likely benign	Benign/Likely benign	0		ROC AUC, PR AUC
ENST00000460680.6:c.1653T>C	ENSP00000417132.1:p.Arg551%3D	unchanged	0.00790648	synonymous_variant	1080255	Likely benign	Benign/Likely benign	0		ROC AUC, PR AUC
ENST00000460680.6:c.1656T>C	ENSP00000417132.1:p.Asp552%3D	unchanged	-0.00408372	synonymous_variant	1158814	Likely benign	Benign/Likely benign	0		ROC AUC, PR AUC
ENST00000460680.6:c.1659G>A	ENSP00000417132.1:p.Leu553%3D	unchanged	-0.00152288	synonymous_variant	1777415	Likely benign	Benign/Likely benign	0		ROC AUC, PR AUC
ENST00000460680.6:c.1659G>T	ENSP00000417132.1:p.Leu553%3D	unchanged	0.00973669	synonymous_variant	630760	Likely benign	Benign/Likely benign	0		ROC AUC, PR AUC
ENST00000460680.6:c.1665T>C	ENSP00000417132.1:p.Pro555%3D	enriched	0.00915809	synonymous_variant	1152420	Likely benign	Benign/Likely benign	0		ROC AUC, PR AUC
ENST00000460680.6:c.1668C>T	ENSP00000417132.1:p.Val556%3D	unchanged	-0.00032069	synonymous_variant	2188198	Likely benign	Benign/Likely benign	0		ROC AUC, PR AUC
ENST00000460680.6:c.1671C>A	ENSP00000417132.1:p.Ile557%3D	unchanged	0.0025409	synonymous_variant	1777696	Likely benign	Benign/Likely benign	0		ROC AUC, PR AUC
ENST00000460680.6:c.1671C>T	ENSP00000417132.1:p.Ile557%3D	unchanged	0.00349691	synonymous_variant	490803	Likely benign	Benign/Likely benign	0		ROC AUC, PR AUC
ENST00000460680.6:c.1674C>T	ENSP00000417132.1:p.Ser558%3D	unchanged	0.00239785	synonymous_variant	1125319	Likely benign	Benign/Likely benign	0		ROC AUC, PR AUC
ENST00000460680.6:c.1681C>T	ENSP00000417132.1:p.Leu561%3D	unchanged	0.00503706	synonymous_variant	490804	Likely benign	Benign/Likely benign	0		ROC AUC, PR AUC
ENST00000460680.6:c.1686G>A	ENSP00000417132.1:p.Leu562%3D	enriched	0.0116828	synonymous_variant	1932997	Likely benign	Benign/Likely benign	0		ROC AUC, PR AUC
ENST00000460680.6:c.1690C>T	ENSP00000417132.1:p.Leu564%3D	unchanged	-0.000861432	synonymous_variant	681434	Likely benign	Benign/Likely benign	0		ROC AUC, PR AUC
ENST00000460680.6:c.1692G>A	ENSP00000417132.1:p.Leu564%3D	unchanged	0.00954121	synonymous_variant	485283	Likely benign	Benign/Likely benign	0		ROC AUC, PR AUC
ENST00000460680.6:c.1692G>C	ENSP00000417132.1:p.Leu564%3D	unchanged	0.00762113	synonymous_variant	1092554	Likely benign	Benign/Likely benign	0		ROC AUC, PR AUC
ENST00000460680.6:c.1704G>A	ENSP00000417132.1:p.Gly568%3D	unchanged	-0.000102591	synonymous_variant	490805	Likely benign	Benign/Likely benign	0		ROC AUC, PR AUC
ENST00000460680.6:c.1707G>A	ENSP00000417132.1:p.Val569%3D	unchanged	0.0097643	synonymous_variant	1778481	Likely benign	Benign/Likely benign	0		ROC AUC, PR AUC
ENST00000460680.6:c.1708C>T	ENSP00000417132.1:p.Leu570%3D	enriched	0.0105791	synonymous_variant	509952	Likely benign	Benign/Likely benign	0		ROC AUC, PR AUC
ENST00000460680.6:c.1716C>T	ENSP00000417132.1:p.Pro572%3D	unchanged	0.00205572	synonymous_variant	539929	Likely benign	Benign/Likely benign	0		ROC AUC, PR AUC
ENST00000460680.6:c.1719G>T	ENSP00000417132.1:p.Leu573%3D	unchanged	0.000722711	synonymous_variant	1778688	Likely benign	Benign/Likely benign	0		ROC AUC, PR AUC
ENST00000460680.6:c.1722G>A	ENSP00000417132.1:p.Ala574%3D	enriched	0.0113444	synonymous_variant	417288	Likely benign	Benign/Likely benign	0		ROC AUC, PR AUC
ENST00000460680.6:c.1722G>C	ENSP00000417132.1:p.Ala574%3D	unchanged	0.0111323	synonymous_variant	1778804	Likely benign	Benign/Likely benign	0		ROC AUC, PR AUC
ENST00000460680.6:c.1722G>T	ENSP00000417132.1:p.Ala574%3D	unchanged	0.00217396	synonymous_variant	1660631	Likely benign	Benign/Likely benign	0		ROC AUC, PR AUC
ENST00000460680.6:c.1725G>A	ENSP00000417132.1:p.Leu575%3D	unchanged	0.00750851	synonymous_variant	472676	Likely benign	Benign/Likely benign	0		ROC AUC, PR AUC
ENST00000460680.6:c.1729+7C>T	-	unchanged	0.00104548	splice_region_variant,intron_variant	1080616	Likely benign	Benign/Likely benign	0		ROC AUC, PR AUC
ENST00000460680.6:c.1729+8T>C	-	unchanged	0.00833746	splice_region_variant,intron_variant	240050	Benign/Likely benign	Benign/Likely benign	0		ROC AUC, PR AUC
ENST00000460680.6:c.1729+9T>C	-	unchanged	-0.0105754	intron_variant	2095225	Likely benign	Benign/Likely benign	0		ROC AUC, PR AUC
ENST00000460680.6:c.1729+10G>A	-	unchanged	-0.00149473	intron_variant	921963	Likely benign	Benign/Likely benign	0		ROC AUC, PR AUC
ENST00000460680.6:c.1729+11G>A	-	unchanged	0.00718865	intron_variant	630974	Likely benign	Benign/Likely benign	0		ROC AUC, PR AUC
ENST00000460680.6:c.1729+13C>T	-	unchanged	0.0055665	intron_variant	928422	Likely benign	Benign/Likely benign	0		ROC AUC, PR AUC
ENST00000460680.6:c.1729+16G>A	-	enriched	0.0137317	intron_variant	628744	Likely benign	Benign/Likely benign	0		ROC AUC, PR AUC
ENST00000460680.6:c.1730-19T>C	-	unchanged	-0.00395729	intron_variant	490811	Likely benign	Benign/Likely benign	0		ROC AUC, PR AUC
ENST00000460680.6:c.1730-17G>A	-	unchanged	0.00349155	intron_variant	490810	Likely benign	Benign/Likely benign	0		ROC AUC, PR AUC
ENST00000460680.6:c.1730-14A>C	-	unchanged	0.010416	intron_variant	630665	Likely benign	Benign/Likely benign	0		ROC AUC, PR AUC
ENST00000460680.6:c.1730-12C>T	-	unchanged	0.00705786	intron_variant	628802	Likely benign	Benign/Likely benign	0		ROC AUC, PR AUC
ENST00000460680.6:c.1730-10C>T	-	unchanged	-0.0102654	intron_variant	703941	Likely benign	Benign/Likely benign	0		ROC AUC, PR AUC
ENST00000460680.6:c.1730-7T>C	-	depleted	-0.0123751	splice_region_variant,intron_variant	2077027	Likely benign	Benign/Likely benign	0		ROC AUC, PR AUC
ENST00000460680.6:c.1730-4C>T	-	unchanged	0.0108176	splice_region_variant,intron_variant	1778967	Likely benign	Benign/Likely benign	0		ROC AUC, PR AUC
ENST00000460680.6:c.1734T>A	ENSP00000417132.1:p.Gly578%3D	unchanged	-0.00836824	synonymous_variant	630589	Likely benign	Benign/Likely benign	0		ROC AUC, PR AUC
ENST00000460680.6:c.1734T>G	ENSP00000417132.1:p.Gly578%3D	unchanged	-0.00443616	synonymous_variant	485280	Likely benign	Benign/Likely benign	0		ROC AUC, PR AUC
ENST00000460680.6:c.1737G>A	ENSP00000417132.1:p.Gly579%3D	unchanged	-0.0127641	synonymous_variant	490812	Likely benign	Benign/Likely benign	0		ROC AUC, PR AUC
ENST00000460680.6:c.1746C>T	ENSP00000417132.1:p.Ser582%3D	unchanged	0.00262095	synonymous_variant	490813	Likely benign	Benign/Likely benign	0		ROC AUC, PR AUC
ENST00000460680.6:c.1749G>T	ENSP00000417132.1:p.Ser583%3D	unchanged	-0.00374825	synonymous_variant	1779349	Likely benign	Benign/Likely benign	0		ROC AUC, PR AUC
ENST00000460680.6:c.1752C>T	ENSP00000417132.1:p.Pro584%3D	unchanged	0.00502155	synonymous_variant	2150846	Likely benign	Benign/Likely benign	0		ROC AUC, PR AUC
ENST00000460680.6:c.1767C>A	ENSP00000417132.1:p.Ile589%3D	unchanged	-0.00534735	synonymous_variant	1172094	Likely benign	Benign/Likely benign	0		ROC AUC, PR AUC
ENST00000460680.6:c.1767C>T	ENSP00000417132.1:p.Ile589%3D	unchanged	-0.0048139	synonymous_variant	1779703	Likely benign	Benign/Likely benign	0		ROC AUC, PR AUC
ENST00000460680.6:c.1782G>A	ENSP00000417132.1:p.Gly594%3D	unchanged	-0.000898066	synonymous_variant	1149277	Likely benign	Benign/Likely benign	0		ROC AUC, PR AUC
ENST00000460680.6:c.1782G>C	ENSP00000417132.1:p.Gly594%3D	unchanged	-0.00399841	synonymous_variant	1780032	Likely benign	Benign/Likely benign	0		ROC AUC, PR AUC
ENST00000460680.6:c.1785C>G	ENSP00000417132.1:p.Ser595%3D	unchanged	-0.00196917	synonymous_variant	1780072	Likely benign	Benign/Likely benign	0		ROC AUC, PR AUC
ENST00000460680.6:c.1785C>T	ENSP00000417132.1:p.Ser595%3D	unchanged	0.000801603	synonymous_variant	753414	Likely benign	Benign/Likely benign	0		ROC AUC, PR AUC
ENST00000460680.6:c.1786A>G	ENSP00000417132.1:p.Ser596Gly	unchanged	-0.00694121	missense_variant	133664	Benign	Benign/Likely benign	0		ROC AUC, PR AUC
ENST00000460680.6:c.1791C>T	ENSP00000417132.1:p.Ser597%3D	unchanged	0.00587505	synonymous_variant	346116	Likely benign	Benign/Likely benign	0		ROC AUC, PR AUC
ENST00000460680.6:c.1794A>C	ENSP00000417132.1:p.Pro598%3D	unchanged	0.00132684	synonymous_variant	631367	Likely benign	Benign/Likely benign	0		ROC AUC, PR AUC
ENST00000460680.6:c.1797G>A	ENSP00000417132.1:p.Val599%3D	unchanged	0.00100282	synonymous_variant	485262	Likely benign	Benign/Likely benign	0		ROC AUC, PR AUC
ENST00000460680.6:c.1800G>A	ENSP00000417132.1:p.Glu600%3D	unchanged	-0.000850788	synonymous_variant	1144082	Likely benign	Benign/Likely benign	0		ROC AUC, PR AUC
ENST00000460680.6:c.1803G>A	ENSP00000417132.1:p.Lys601%3D	unchanged	-0.00492659	synonymous_variant	920239	Likely benign	Benign/Likely benign	0		ROC AUC, PR AUC
ENST00000460680.6:c.1806G>A	ENSP00000417132.1:p.Glu602%3D	unchanged	-0.0105136	synonymous_variant	490816	Likely benign	Benign/Likely benign	0		ROC AUC, PR AUC
ENST00000460680.6:c.1809C>T	ENSP00000417132.1:p.Val603%3D	unchanged	-0.00430526	synonymous_variant	1110506	Likely benign	Benign/Likely benign	0		ROC AUC, PR AUC
ENST00000460680.6:c.1809C>A	ENSP00000417132.1:p.Val603%3D	unchanged	-0.00386745	synonymous_variant	922358	Likely benign	Benign/Likely benign	0		ROC AUC, PR AUC
ENST00000460680.6:c.1812G>T	ENSP00000417132.1:p.Val604%3D	unchanged	0.00107599	synonymous_variant	1780612	Likely benign	Benign/Likely benign	0		ROC AUC, PR AUC
ENST00000460680.6:c.1818C>T	ENSP00000417132.1:p.Ala606%3D	unchanged	-2.67145e-05	synonymous_variant	485282	Likely benign	Benign/Likely benign	0		ROC AUC, PR AUC
ENST00000460680.6:c.1821G>A	ENSP00000417132.1:p.Thr607%3D	unchanged	-0.000863304	synonymous_variant	472680	Likely benign	Benign/Likely benign	0		ROC AUC, PR AUC
ENST00000460680.6:c.1824C>T	ENSP00000417132.1:p.Asp608%3D	depleted	-0.0153687	synonymous_variant	539935	Likely benign	Benign/Likely benign	0		ROC AUC, PR AUC
ENST00000460680.6:c.1827C>T	ENSP00000417132.1:p.Ser609%3D	unchanged	-0.00630034	synonymous_variant	820151	Likely benign	Benign/Likely benign	0		ROC AUC, PR AUC
ENST00000460680.6:c.1830A>G	ENSP00000417132.1:p.Arg610%3D	unchanged	-0.00843634	synonymous_variant	921348	Likely benign	Benign/Likely benign	0		ROC AUC, PR AUC
ENST00000460680.6:c.1833G>A	ENSP00000417132.1:p.Glu611%3D	unchanged	-0.00633728	synonymous_variant	1135033	Likely benign	Benign/Likely benign	0		ROC AUC, PR AUC
ENST00000460680.6:c.1838C>T	ENSP00000417132.1:p.Thr613Met	unchanged	0.00909891	missense_variant	133665	Benign/Likely benign	Benign/Likely benign	0		ROC AUC, PR AUC
ENST00000460680.6:c.1839G>A	ENSP00000417132.1:p.Thr613%3D	unchanged	0.0116369	synonymous_variant	490819	Likely benign	Benign/Likely benign	0		ROC AUC, PR AUC
ENST00000460680.6:c.1839G>C	ENSP00000417132.1:p.Thr613%3D	unchanged	0.00971413	synonymous_variant	1781097	Likely benign	Benign/Likely benign	0		ROC AUC, PR AUC
ENST00000460680.6:c.1839G>T	ENSP00000417132.1:p.Thr613%3D	enriched	0.0134976	synonymous_variant	1127194	Likely benign	Benign/Likely benign	0		ROC AUC, PR AUC
ENST00000460680.6:c.1842G>C	ENSP00000417132.1:p.Gly614%3D	unchanged	0.00487654	synonymous_variant	490820	Likely benign	Benign/Likely benign	0		ROC AUC, PR AUC
ENST00000460680.6:c.1842G>A	ENSP00000417132.1:p.Gly614%3D	unchanged	-0.00428478	synonymous_variant	417286	Likely benign	Benign/Likely benign	0		ROC AUC, PR AUC
ENST00000460680.6:c.1857C>G	ENSP00000417132.1:p.Gly619%3D	enriched	0.0122534	synonymous_variant	1781423	Likely benign	Benign/Likely benign	0		ROC AUC, PR AUC
ENST00000460680.6:c.1866G>A	ENSP00000417132.1:p.Leu622%3D	unchanged	0.000787682	synonymous_variant	1528908	Likely benign	Benign/Likely benign	0		ROC AUC, PR AUC
ENST00000460680.6:c.1872G>A	ENSP00000417132.1:p.Gly624%3D	unchanged	0.000349629	synonymous_variant	472683	Benign/Likely benign	Benign/Likely benign	0		ROC AUC, PR AUC
ENST00000460680.6:c.1872G>C	ENSP00000417132.1:p.Gly624%3D	unchanged	-0.00396469	synonymous_variant	795773	Likely benign	Benign/Likely benign	0		ROC AUC, PR AUC
ENST00000460680.6:c.1881C>T	ENSP00000417132.1:p.Tyr627%3D	unchanged	-0.0046853	synonymous_variant	485284	Likely benign	Benign/Likely benign	0		ROC AUC, PR AUC
ENST00000460680.6:c.1887C>G	ENSP00000417132.1:p.Pro629%3D	unchanged	0.00797048	synonymous_variant	1111081	Likely benign	Benign/Likely benign	0		ROC AUC, PR AUC
ENST00000460680.6:c.1890+9C>G	-	unchanged	0.00190253	intron_variant	472684	Likely benign	Benign/Likely benign	0		ROC AUC, PR AUC
ENST00000460680.6:c.1890+9C>T	-	unchanged	0.000132582	intron_variant	1640375	Likely benign	Benign/Likely benign	0		ROC AUC, PR AUC
ENST00000460680.6:c.1890+10C>T	-	unchanged	-0.00654875	intron_variant	490821	Likely benign	Benign/Likely benign	0		ROC AUC, PR AUC
ENST00000460680.6:c.1890+11G>A	-	unchanged	-0.00341272	intron_variant	490822	Benign/Likely benign	Benign/Likely benign	0		ROC AUC, PR AUC
ENST00000460680.6:c.1890+11G>C	-	unchanged	0.00446962	intron_variant	390384	Likely benign	Benign/Likely benign	0		ROC AUC, PR AUC
ENST00000460680.6:c.1890+12T>C	-	unchanged	-0.00540738	intron_variant	1632071	Likely benign	Benign/Likely benign	0		ROC AUC, PR AUC
ENST00000460680.6:c.1890+13T>G	-	unchanged	0.000919713	intron_variant	1610592	Likely benign	Benign/Likely benign	0		ROC AUC, PR AUC
ENST00000460680.6:c.1890+14G>T	-	unchanged	-0.00447357	intron_variant	2023105	Likely benign	Benign/Likely benign	0		ROC AUC, PR AUC
ENST00000460680.6:c.1890+16G>C	-	unchanged	-0.00328453	intron_variant	2034791	Likely benign	Benign/Likely benign	0		ROC AUC, PR AUC
ENST00000460680.6:c.1890+20T>C	-	unchanged	0.00263075	intron_variant	2031573	Likely benign	Benign/Likely benign	0		ROC AUC, PR AUC
ENST00000460680.6:c.1891-30G>C	-	unchanged	0.00775659	intron_variant	676849	Benign/Likely benign	Benign/Likely benign	0		ROC AUC, PR AUC
ENST00000460680.6:c.1891-20G>C	-	unchanged	0.00156423	intron_variant	490824	Likely benign	Benign/Likely benign	0		ROC AUC, PR AUC
ENST00000460680.6:c.1891-17A>G	-	depleted	-0.0311478	intron_variant	490823	Likely benign	Benign/Likely benign	0		ROC AUC, PR AUC
ENST00000460680.6:c.1891-11G>C	-	unchanged	-0.000720796	intron_variant	2156932	Likely benign	Benign/Likely benign	0		ROC AUC, PR AUC
ENST00000460680.6:c.1896G>A	ENSP00000417132.1:p.Leu632%3D	unchanged	0.00269238	synonymous_variant	485296	Likely benign	Benign/Likely benign	0		ROC AUC, PR AUC
ENST00000460680.6:c.1899G>A	ENSP00000417132.1:p.Leu633%3D	unchanged	-0.00141521	synonymous_variant	1782222	Likely benign	Benign/Likely benign	0		ROC AUC, PR AUC
ENST00000460680.6:c.1902A>C	ENSP00000417132.1:p.Ala634%3D	unchanged	-0.00276232	synonymous_variant	1616179	Likely benign	Benign/Likely benign	0		ROC AUC, PR AUC
ENST00000460680.6:c.1905G>A	ENSP00000417132.1:p.Leu635%3D	unchanged	0.00246392	synonymous_variant	920702	Likely benign	Benign/Likely benign	0		ROC AUC, PR AUC
ENST00000460680.6:c.1914T>C	ENSP00000417132.1:p.Cys638%3D	unchanged	0.00283815	synonymous_variant	628098	Likely benign	Benign/Likely benign	0		ROC AUC, PR AUC
ENST00000460680.6:c.1920G>A	ENSP00000417132.1:p.Glu640%3D	unchanged	0.00253176	synonymous_variant	1782676	Likely benign	Benign/Likely benign	0		ROC AUC, PR AUC
ENST00000460680.6:c.1923T>C	ENSP00000417132.1:p.Ala641%3D	unchanged	0.00475873	synonymous_variant	628603	Likely benign	Benign/Likely benign	0		ROC AUC, PR AUC
ENST00000460680.6:c.1923T>G	ENSP00000417132.1:p.Ala641%3D	unchanged	-0.00192771	synonymous_variant	1782737	Likely benign	Benign/Likely benign	0		ROC AUC, PR AUC
ENST00000460680.6:c.1932A>C	ENSP00000417132.1:p.Ala644%3D	unchanged	-0.00606916	synonymous_variant	1116646	Likely benign	Benign/Likely benign	0		ROC AUC, PR AUC
ENST00000460680.6:c.1935C>T	ENSP00000417132.1:p.Asn645%3D	unchanged	0.000336215	synonymous_variant	928031	Likely benign	Benign/Likely benign	0		ROC AUC, PR AUC
ENST00000460680.6:c.1944G>A	ENSP00000417132.1:p.Ala648%3D	unchanged	-1.08088e-05	synonymous_variant	472686	Likely benign	Benign/Likely benign	0		ROC AUC, PR AUC
ENST00000460680.6:c.1947C>T	ENSP00000417132.1:p.Cys649%3D	unchanged	0.00826961	synonymous_variant	508493	Likely benign	Benign/Likely benign	0		ROC AUC, PR AUC
ENST00000460680.6:c.1950C>G	ENSP00000417132.1:p.Leu650%3D	unchanged	0.0136612	synonymous_variant	1783219	Likely benign	Benign/Likely benign	0		ROC AUC, PR AUC
ENST00000460680.6:c.1950C>T	ENSP00000417132.1:p.Leu650%3D	unchanged	0.00246728	synonymous_variant	1783221	Likely benign	Benign/Likely benign	0		ROC AUC, PR AUC
ENST00000460680.6:c.1956G>A	ENSP00000417132.1:p.Glu652%3D	unchanged	-0.00105877	synonymous_variant	485246	Benign/Likely benign	Benign/Likely benign	0		ROC AUC, PR AUC
ENST00000460680.6:c.1959G>A	ENSP00000417132.1:p.Glu653%3D	unchanged	0.00135702	synonymous_variant	490826	Likely benign	Benign/Likely benign	0		ROC AUC, PR AUC
ENST00000460680.6:c.1962A>C	ENSP00000417132.1:p.Val654%3D	unchanged	0.00680763	synonymous_variant	240054	Benign/Likely benign	Benign/Likely benign	0		ROC AUC, PR AUC
ENST00000460680.6:c.1962A>G	ENSP00000417132.1:p.Val654%3D	unchanged	0.0034359	synonymous_variant	1914861	Likely benign	Benign/Likely benign	0		ROC AUC, PR AUC
ENST00000460680.6:c.1965G>A	ENSP00000417132.1:p.Glu655%3D	unchanged	0.000353153	synonymous_variant	1160062	Likely benign	Benign/Likely benign	0		ROC AUC, PR AUC
ENST00000460680.6:c.1968G>A	ENSP00000417132.1:p.Lys656%3D	unchanged	0.00454398	synonymous_variant	490827	Likely benign	Benign/Likely benign	0		ROC AUC, PR AUC
ENST00000460680.6:c.1971G>A	ENSP00000417132.1:p.Arg657%3D	unchanged	-0.000736917	synonymous_variant	1783631	Likely benign	Benign/Likely benign	0		ROC AUC, PR AUC
ENST00000460680.6:c.1977G>A	ENSP00000417132.1:p.Lys659%3D	unchanged	0.00452129	synonymous_variant	1082873	Likely benign	Benign/Likely benign	0		ROC AUC, PR AUC
ENST00000460680.6:c.1983+8A>G	-	unchanged	0.00197193	splice_region_variant,intron_variant	539931	Likely benign	Benign/Likely benign	0		ROC AUC, PR AUC
ENST00000460680.6:c.1983+12C>T	-	unchanged	0.00090296	intron_variant	1648947	Likely benign	Benign/Likely benign	0		ROC AUC, PR AUC
ENST00000460680.6:c.1983+13T>C	-	unchanged	-0.00561412	intron_variant	1997547	Likely benign	Benign/Likely benign	0		ROC AUC, PR AUC
ENST00000460680.6:c.1983+14C>G	-	unchanged	0.00124042	intron_variant	1944475	Likely benign	Benign/Likely benign	0		ROC AUC, PR AUC
ENST00000460680.6:c.1983+15C>T	-	unchanged	0.00415452	intron_variant	629897	Likely benign	Benign/Likely benign	0		ROC AUC, PR AUC
ENST00000460680.6:c.1983+17G>A	-	unchanged	-0.0012839	intron_variant	1673562	Likely benign	Benign/Likely benign	0		ROC AUC, PR AUC
ENST00000460680.6:c.1983+18T>C	-	unchanged	0.00308087	intron_variant	490829	Likely benign	Benign/Likely benign	0		ROC AUC, PR AUC
ENST00000460680.6:c.1984-16T>G	-	unchanged	-0.00248116	intron_variant	490831	Likely benign	Benign/Likely benign	0		ROC AUC, PR AUC
ENST00000460680.6:c.1984-14C>T	-	unchanged	-0.00264572	intron_variant	630784	Likely benign	Benign/Likely benign	0		ROC AUC, PR AUC
ENST00000460680.6:c.1984-9C>G	-	unchanged	-5.80884e-05	intron_variant	472688	Likely benign	Benign/Likely benign	0		ROC AUC, PR AUC
ENST00000460680.6:c.1984-8T>C	-	unchanged	-0.000643143	splice_region_variant,intron_variant	2161668	Likely benign	Benign/Likely benign	0		ROC AUC, PR AUC
ENST00000460680.6:c.1984-7C>T	-	unchanged	-0.0010214	splice_region_variant,intron_variant	1129328	Likely benign	Benign/Likely benign	0		ROC AUC, PR AUC
ENST00000460680.6:c.1984-6C>T	-	unchanged	0.00288617	splice_region_variant,intron_variant	1537739	Likely benign	Benign/Likely benign	0		ROC AUC, PR AUC
ENST00000460680.6:c.1984-5T>C	-	unchanged	-0.00639485	splice_region_variant,intron_variant	1147196	Likely benign	Benign/Likely benign	0		ROC AUC, PR AUC
ENST00000460680.6:c.1984-4A>G	-	unchanged	0.00399332	splice_region_variant,intron_variant	1783849	Likely benign	Benign/Likely benign	0		ROC AUC, PR AUC
ENST00000460680.6:c.1984-3C>T	-	unchanged	-0.000943471	splice_region_variant,intron_variant	2158922	Likely benign	Benign/Likely benign	0		ROC AUC, PR AUC
ENST00000460680.6:c.1992C>T	ENSP00000417132.1:p.Asp664%3D	unchanged	0.00572128	synonymous_variant	490832	Likely benign	Benign/Likely benign	0		ROC AUC, PR AUC
ENST00000460680.6:c.1999A>C	ENSP00000417132.1:p.Arg667%3D	unchanged	0.00256162	synonymous_variant	820503	Likely benign	Benign/Likely benign	0		ROC AUC, PR AUC
ENST00000460680.6:c.2004C>T	ENSP00000417132.1:p.Thr668%3D	unchanged	-0.000776002	synonymous_variant	1954297	Likely benign	Benign/Likely benign	0		ROC AUC, PR AUC
ENST00000460680.6:c.2013C>T	ENSP00000417132.1:p.Tyr671%3D	unchanged	-0.00665076	synonymous_variant	417283	Benign/Likely benign	Benign/Likely benign	0		ROC AUC, PR AUC
ENST00000460680.6:c.2016T>C	ENSP00000417132.1:p.Asp672%3D	unchanged	0.000420612	synonymous_variant	472689	Likely benign	Benign/Likely benign	0		ROC AUC, PR AUC
ENST00000460680.6:c.2025C>A	ENSP00000417132.1:p.Ile675%3D	unchanged	0.00698374	synonymous_variant	1784633	Likely benign	Benign/Likely benign	0		ROC AUC, PR AUC
ENST00000460680.6:c.2031C>T	ENSP00000417132.1:p.Thr677%3D	unchanged	0.00531548	synonymous_variant	629896	Likely benign	Benign/Likely benign	0		ROC AUC, PR AUC
ENST00000460680.6:c.2034T>C	ENSP00000417132.1:p.Phe678%3D	unchanged	-0.0012901	synonymous_variant	1581571	Likely benign	Benign/Likely benign	0		ROC AUC, PR AUC
ENST00000460680.6:c.2037C>A	ENSP00000417132.1:p.Ile679%3D	unchanged	0.00223915	synonymous_variant	1784828	Likely benign	Benign/Likely benign	0		ROC AUC, PR AUC
ENST00000460680.6:c.2037C>T	ENSP00000417132.1:p.Ile679%3D	unchanged	-0.00568683	synonymous_variant	921705	Likely benign	Benign/Likely benign	0		ROC AUC, PR AUC
ENST00000460680.6:c.2040C>T	ENSP00000417132.1:p.Ser680%3D	unchanged	0.00396306	synonymous_variant	701523	Likely benign	Benign/Likely benign	0		ROC AUC, PR AUC
ENST00000460680.6:c.2044C>T	ENSP00000417132.1:p.Leu682%3D	unchanged	0.00123539	synonymous_variant	1784944	Likely benign	Benign/Likely benign	0		ROC AUC, PR AUC
ENST00000460680.6:c.2056+7G>A	-	enriched	0.0100732	splice_region_variant,intron_variant	490837	Likely benign	Benign/Likely benign	0		ROC AUC, PR AUC
ENST00000460680.6:c.2056+11G>A	-	unchanged	-0.00658357	intron_variant	1610118	Likely benign	Benign/Likely benign	0		ROC AUC, PR AUC
ENST00000460680.6:c.2056+12C>T	-	unchanged	0.00103985	intron_variant	490833	Likely benign	Benign/Likely benign	0		ROC AUC, PR AUC
ENST00000460680.6:c.2056+13G>A	-	unchanged	-0.00167559	intron_variant	490834	Likely benign	Benign/Likely benign	0		ROC AUC, PR AUC
ENST00000460680.6:c.2056+14C>T	-	unchanged	0.00430466	intron_variant	921893	Likely benign	Benign/Likely benign	0		ROC AUC, PR AUC
ENST00000460680.6:c.2056+15T>A	-	unchanged	-0.000709881	intron_variant	2000873	Likely benign	Benign/Likely benign	0		ROC AUC, PR AUC
ENST00000460680.6:c.2056+15T>C	-	unchanged	-0.00279792	intron_variant	923671	Likely benign	Benign/Likely benign	0		ROC AUC, PR AUC
ENST00000460680.6:c.2056+16G>A	-	unchanged	0.0033479	intron_variant	1539186	Likely benign	Benign/Likely benign	0		ROC AUC, PR AUC
ENST00000460680.6:c.2056+16G>T	-	unchanged	0.00313707	intron_variant	1543267	Likely benign	Benign/Likely benign	0		ROC AUC, PR AUC
ENST00000460680.6:c.2056+18T>C	-	unchanged	0.00741037	intron_variant	1938761	Likely benign	Benign/Likely benign	0		ROC AUC, PR AUC
ENST00000460680.6:c.2056+19G>A	-	unchanged	0.00136827	intron_variant	490835	Likely benign	Benign/Likely benign	0		ROC AUC, PR AUC
ENST00000460680.6:c.2057-22A>C	-	unchanged	0.000241573	intron_variant	223507	Benign/Likely benign	Benign/Likely benign	0		ROC AUC, PR AUC
ENST00000460680.6:c.2057-20G>A	-	unchanged	-0.00499941	intron_variant	925815	Likely benign	Benign/Likely benign	0		ROC AUC, PR AUC
ENST00000460680.6:c.2057-18G>A	-	unchanged	0.00845354	intron_variant	918308	Likely benign	Benign/Likely benign	0		ROC AUC, PR AUC
ENST00000460680.6:c.2057-17T>G	-	unchanged	-0.00263442	intron_variant	627877	Likely benign	Benign/Likely benign	0		ROC AUC, PR AUC
ENST00000460680.6:c.2057-16C>T	-	unchanged	0.0015161	intron_variant	490838	Likely benign	Benign/Likely benign	0		ROC AUC, PR AUC
ENST00000460680.6:c.2057-12A>G	-	unchanged	-0.00246003	intron_variant	1636012	Likely benign	Benign/Likely benign	0		ROC AUC, PR AUC
ENST00000460680.6:c.2057-12A>C	-	unchanged	0.00225443	intron_variant	1988493	Likely benign	Benign/Likely benign	0		ROC AUC, PR AUC
ENST00000460680.6:c.2057-11C>T	-	unchanged	-0.00308021	intron_variant	1553700	Likely benign	Benign/Likely benign	0		ROC AUC, PR AUC
ENST00000460680.6:c.2057-10C>T	-	unchanged	-0.00198374	intron_variant	2058746	Likely benign	Benign/Likely benign	0		ROC AUC, PR AUC
ENST00000460680.6:c.2057-8C>G	-	unchanged	-0.00426804	splice_region_variant,intron_variant	2084340	Likely benign	Benign/Likely benign	0		ROC AUC, PR AUC
ENST00000460680.6:c.2057-8C>T	-	unchanged	-0.000101653	splice_region_variant,intron_variant	1560571	Likely benign	Benign/Likely benign	0		ROC AUC, PR AUC
ENST00000460680.6:c.2057-5C>T	-	unchanged	0.00615418	splice_region_variant,intron_variant	628595	Likely benign	Benign/Likely benign	0		ROC AUC, PR AUC
ENST00000460680.6:c.2057-5C>G	-	unchanged	-0.00370569	splice_region_variant,intron_variant	2034585	Likely benign	Benign/Likely benign	0		ROC AUC, PR AUC
ENST00000460680.6:c.2062C>T	ENSP00000417132.1:p.Leu688%3D	unchanged	0.00235202	synonymous_variant	820595	Likely benign	Benign/Likely benign	0		ROC AUC, PR AUC
ENST00000460680.6:c.2064G>A	ENSP00000417132.1:p.Leu688%3D	unchanged	0.00753979	synonymous_variant	1655515	Likely benign	Benign/Likely benign	0		ROC AUC, PR AUC
ENST00000460680.6:c.2067C>T	ENSP00000417132.1:p.Ala689%3D	unchanged	0.00251732	synonymous_variant	490839	Likely benign	Benign/Likely benign	0		ROC AUC, PR AUC
ENST00000460680.6:c.2070C>T	ENSP00000417132.1:p.Asn690%3D	unchanged	-0.00257284	synonymous_variant	539937	Likely benign	Benign/Likely benign	0		ROC AUC, PR AUC
ENST00000460680.6:c.2071C>T	ENSP00000417132.1:p.Leu691%3D	unchanged	-0.00560784	synonymous_variant	631141	Likely benign	Benign/Likely benign	0		ROC AUC, PR AUC
ENST00000460680.6:c.2073A>C	ENSP00000417132.1:p.Leu691%3D	unchanged	-0.00179	synonymous_variant	2450431	Likely benign	Benign/Likely benign	0		ROC AUC, PR AUC
ENST00000460680.6:c.2073A>G	ENSP00000417132.1:p.Leu691%3D	unchanged	-0.0045041	synonymous_variant	490840	Likely benign	Benign/Likely benign	0		ROC AUC, PR AUC
ENST00000460680.6:c.2076G>A	ENSP00000417132.1:p.Val692%3D	unchanged	-0.00128573	synonymous_variant	485245	Likely benign	Benign/Likely benign	0		ROC AUC, PR AUC
ENST00000460680.6:c.2079G>A	ENSP00000417132.1:p.Glu693%3D	unchanged	0.00540936	synonymous_variant	921892	Likely benign	Benign/Likely benign	0		ROC AUC, PR AUC
ENST00000460680.6:c.2082G>A	ENSP00000417132.1:p.Gln694%3D	unchanged	-0.00223224	synonymous_variant	1650073	Likely benign	Benign/Likely benign	0		ROC AUC, PR AUC
ENST00000460680.6:c.2085C>T	ENSP00000417132.1:p.Asn695%3D	unchanged	-0.0030651	synonymous_variant	1157564	Likely benign	Benign/Likely benign	0		ROC AUC, PR AUC
ENST00000460680.6:c.2088C>A	ENSP00000417132.1:p.Ile696%3D	unchanged	0.00243375	synonymous_variant	2099925	Likely benign	Benign/Likely benign	0		ROC AUC, PR AUC
ENST00000460680.6:c.2088C>T	ENSP00000417132.1:p.Ile696%3D	unchanged	-0.000329963	synonymous_variant	490841	Likely benign	Benign/Likely benign	0		ROC AUC, PR AUC
ENST00000460680.6:c.2091C>T	ENSP00000417132.1:p.Ser697%3D	unchanged	0.00261894	synonymous_variant	240056	Benign/Likely benign	Benign/Likely benign	0		ROC AUC, PR AUC
ENST00000460680.6:c.2094G>C	ENSP00000417132.1:p.Val698%3D	unchanged	0.00152705	synonymous_variant	2450444	Likely benign	Benign/Likely benign	0		ROC AUC, PR AUC
ENST00000460680.6:c.2103C>T	ENSP00000417132.1:p.Arg701%3D	unchanged	0.00379131	synonymous_variant	383809	Likely benign	Benign/Likely benign	0		ROC AUC, PR AUC
ENST00000460680.6:c.2109G>A	ENSP00000417132.1:p.Gly703%3D	unchanged	0.00264018	synonymous_variant	1786032	Likely benign	Benign/Likely benign	0		ROC AUC, PR AUC
ENST00000460680.6:c.2115C>T	ENSP00000417132.1:p.Ser705%3D	unchanged	-0.000797415	synonymous_variant	757269	Likely benign	Benign/Likely benign	0		ROC AUC, PR AUC
ENST00000460680.6:c.2118C>A	ENSP00000417132.1:p.Ile706%3D	unchanged	0.00199498	synonymous_variant	668539	Likely benign	Benign/Likely benign	0		ROC AUC, PR AUC
ENST00000460680.6:c.2118C>T	ENSP00000417132.1:p.Ile706%3D	unchanged	0.00109879	synonymous_variant	490844	Likely benign	Benign/Likely benign	0		ROC AUC, PR AUC
ENST00000460680.6:c.2121C>T	ENSP00000417132.1:p.Gly707%3D	unchanged	0.00100612	synonymous_variant	1786249	Likely benign	Benign/Likely benign	0		ROC AUC, PR AUC
ENST00000460680.6:c.2124G>A	ENSP00000417132.1:p.Arg708%3D	unchanged	-0.000136493	synonymous_variant	630523	Likely benign	Benign/Likely benign	0		ROC AUC, PR AUC
ENST00000460680.6:c.2124G>C	ENSP00000417132.1:p.Arg708%3D	unchanged	-0.00327153	synonymous_variant	1786298	Likely benign	Benign/Likely benign	0		ROC AUC, PR AUC
ENST00000460680.6:c.2124G>T	ENSP00000417132.1:p.Arg708%3D	unchanged	-0.000914345	synonymous_variant	1786300	Likely benign	Benign/Likely benign	0		ROC AUC, PR AUC
ENST00000460680.6:c.2127C>T	ENSP00000417132.1:p.Leu709%3D	unchanged	0.00236305	synonymous_variant	923155	Likely benign	Benign/Likely benign	0		ROC AUC, PR AUC
ENST00000460680.6:c.2133G>A	ENSP00000417132.1:p.Lys711%3D	unchanged	0.00517805	synonymous_variant	1786443	Likely benign	Benign/Likely benign	0		ROC AUC, PR AUC
ENST00000460680.6:c.2142G>A	ENSP00000417132.1:p.Lys714%3D	unchanged	0.00433092	synonymous_variant	1654977	Likely benign	Benign/Likely benign	0		ROC AUC, PR AUC
ENST00000460680.6:c.2145T>C	ENSP00000417132.1:p.Pro715%3D	unchanged	0.00206101	synonymous_variant	385113	Likely benign	Benign/Likely benign	0		ROC AUC, PR AUC
ENST00000460680.6:c.2151G>A	ENSP00000417132.1:p.Arg717%3D	unchanged	0.000228527	synonymous_variant	2450421	Likely benign	Benign/Likely benign	0		ROC AUC, PR AUC
ENST00000460680.6:c.2152C>A	ENSP00000417132.1:p.Arg718%3D	unchanged	0.00654045	synonymous_variant	631009	Likely benign	Benign/Likely benign	0		ROC AUC, PR AUC
ENST00000460680.6:c.2154G>A	ENSP00000417132.1:p.Arg718%3D	unchanged	0.00409967	synonymous_variant	1786799	Likely benign	Benign/Likely benign	0		ROC AUC, PR AUC
ENST00000460680.6:c.2160C>G	ENSP00000417132.1:p.Arg720%3D	unchanged	0.000239011	synonymous_variant	1786899	Likely benign	Benign/Likely benign	0		ROC AUC, PR AUC
ENST00000460680.6:c.2160C>T	ENSP00000417132.1:p.Arg720%3D	unchanged	-0.00506	synonymous_variant	1786902	Likely benign	Benign/Likely benign	0		ROC AUC, PR AUC
ENST00000460680.6:c.2166C>A	ENSP00000417132.1:p.Arg722%3D	unchanged	-0.00214628	synonymous_variant	630790	Likely benign	Benign/Likely benign	0		ROC AUC, PR AUC
ENST00000460680.6:c.2166C>G	ENSP00000417132.1:p.Arg722%3D	unchanged	0.000511842	synonymous_variant	1786980	Likely benign	Benign/Likely benign	0		ROC AUC, PR AUC
ENST00000460680.6:c.2166C>T	ENSP00000417132.1:p.Arg722%3D	unchanged	-0.000129277	synonymous_variant	705758	Likely benign	Benign/Likely benign	0		ROC AUC, PR AUC
ENST00000460680.6:c.2169C>G	ENSP00000417132.1:p.Pro723%3D	unchanged	0.00245299	synonymous_variant	797454	Likely benign	Benign/Likely benign	0		ROC AUC, PR AUC
ENST00000460680.6:c.2169C>T	ENSP00000417132.1:p.Pro723%3D	unchanged	-0.000396154	synonymous_variant	1787029	Likely benign	Benign/Likely benign	0		ROC AUC, PR AUC
ENST00000460680.6:c.2172C>T	ENSP00000417132.1:p.Tyr724%3D	unchanged	0.00135718	synonymous_variant	1579513	Likely benign	Benign/Likely benign	0		ROC AUC, PR AUC
ENST00000460680.6:c.2187G>A	ENSP00000417132.1:p.Gln729%3D	unchanged	-0.00829452	synonymous_variant	2450442	Likely benign	Benign/Likely benign	0		ROC AUC, PR AUC
ENST00000460680.6:c.*3A>G	-	unchanged	0.0052959	3_prime_UTR_variant	1331980	Likely benign	Benign/Likely benign	0		ROC AUC, PR AUC
ENST00000460680.6:c.*20T>C	-	unchanged	-0.000175923	3_prime_UTR_variant	630476	Likely benign	Benign/Likely benign	0		ROC AUC, PR AUC
ENST00000460680.6:c.*37G>A	-	unchanged	0.00162269	3_prime_UTR_variant	346115	Benign/Likely benign	Benign/Likely benign	0		ROC AUC, PR AUC
ENST00000460680.6:c.*45C>G	-	unchanged	0.0110442	3_prime_UTR_variant	346114	Benign	Benign/Likely benign	0		ROC AUC, PR AUC
ENST00000460680.6:c.38-7del	-	unchanged	-0.00420894	intron_variant	472699	Likely benign	Benign/Likely benign	0		ROC AUC, PR AUC
ENST00000460680.6:c.255+9del	-	unchanged	-0.00626971	splice_region_variant,intron_variant	490851	Likely benign	Benign/Likely benign	0		ROC AUC, PR AUC
ENST00000460680.6:c.376-11del	-	unchanged	-0.00388707	intron_variant	1171796	Likely benign	Benign/Likely benign	0		ROC AUC, PR AUC
ENST00000460680.6:c.783+13del	-	enriched	0.0208833	intron_variant	1566223	Likely benign	Benign/Likely benign	0		ROC AUC, PR AUC
ENST00000460680.6:c.1116+10del	-	unchanged	-0.000146901	splice_region_variant,intron_variant	922623	Likely benign	Benign/Likely benign	0		ROC AUC, PR AUC
ENST00000460680.6:c.1251-15del	-	unchanged	0.00361854	intron_variant	926249	Likely benign	Benign/Likely benign	0		ROC AUC, PR AUC
ENST00000460680.6:c.1983+20del	-	unchanged	0.000386886	intron_variant	2159486	Benign	Benign/Likely benign	0		ROC AUC, PR AUC
ENST00000460680.6:c.38-19_38-17del	-	unchanged	-0.000152524	intron_variant	629266	Likely benign	Benign/Likely benign	0		ROC AUC, PR AUC
ENST00000460680.6:c.68-7_68-5del	-	unchanged	0.00482831	splice_region_variant,intron_variant	490882	Likely benign	Benign/Likely benign	0		ROC AUC, PR AUC
ENST00000460680.6:c.123-11dup	-	depleted	-0.0497011	intron_variant	490781	Likely benign	Benign/Likely benign	0		ROC AUC, PR AUC
ENST00000460680.6:c.255+16_255+17del	-	depleted	-0.0123506	intron_variant	627750	Likely benign	Benign/Likely benign	0		ROC AUC, PR AUC
ENST00000460680.6:c.437+15_437+23del	-	unchanged	-0.00194258	intron_variant	490868	Likely benign	Benign/Likely benign	0		ROC AUC, PR AUC
ENST00000460680.6:c.659+20_659+21del	-	unchanged	0.000758952	intron_variant	927757	Likely benign	Benign/Likely benign	0		ROC AUC, PR AUC
ENST00000460680.6:c.1116+11dup	-	unchanged	0.00121548	intron_variant	922281	Likely benign	Benign/Likely benign	0		ROC AUC, PR AUC
ENST00000460680.6:c.1984-22_1984-21del	-	unchanged	-0.00106792	intron_variant	630588	Likely benign	Benign/Likely benign	0		ROC AUC, PR AUC
ENST00000460680.6:c.1984-21_1984-20del	-	unchanged	0.00957698	intron_variant	926988	Likely benign	Benign/Likely benign	0		ROC AUC, PR AUC
ENST00000460680.6:c.1_3delinsTGA	ENSP00000417132.1:p.Met1?	depleted	-0.227224	stop_gained,start_lost	NA	NA	Unobserved	Pathogenic	-	ACMG
ENST00000460680.6:c.10_12delinsTGA	ENSP00000417132.1:p.Gly4Ter	depleted	-0.22695	stop_gained	NA	NA	Unobserved	Pathogenic	-	ACMG
ENST00000460680.6:c.100_102delinsTGA	ENSP00000417132.1:p.Asp34Ter	depleted	-0.19688	stop_gained	NA	NA	Unobserved	Pathogenic	-	ACMG
ENST00000460680.6:c.1000_1001delinsTG	ENSP00000417132.1:p.Leu334Ter	depleted	-0.170277	stop_gained	NA	NA	Unobserved	Pathogenic	-	ACMG
ENST00000460680.6:c.1000del	ENSP00000417132.1:p.Leu334Ter	depleted	-0.163335	frameshift_variant	NA	NA	Unobserved	Pathogenic	-	ACMG
ENST00000460680.6:c.1001del	ENSP00000417132.1:p.Leu334GlnfsTer3	depleted	-0.16569	frameshift_variant	NA	NA	Unobserved	Pathogenic	-	ACMG
ENST00000460680.6:c.1002del	ENSP00000417132.1:p.Val335TrpfsTer2	depleted	-0.169983	frameshift_variant	NA	NA	Unobserved	Pathogenic	-	ACMG
ENST00000460680.6:c.1003_1005delinsTGA	ENSP00000417132.1:p.Val335Ter	depleted	-0.178045	stop_gained	NA	NA	Unobserved	Pathogenic	-	ACMG
ENST00000460680.6:c.1003del	ENSP00000417132.1:p.Val335TrpfsTer2	depleted	-0.158714	frameshift_variant	NA	NA	Unobserved	Pathogenic	-	ACMG
ENST00000460680.6:c.1004del	ENSP00000417132.1:p.Val335GlyfsTer2	depleted	-0.148778	frameshift_variant	NA	NA	Unobserved	Pathogenic	-	ACMG
ENST00000460680.6:c.1006_1008delinsTGA	ENSP00000417132.1:p.Val336Ter	depleted	-0.15865	stop_gained	NA	NA	Unobserved	Pathogenic	-	ACMG
ENST00000460680.6:c.1006del	ENSP00000417132.1:p.Val336Ter	depleted	-0.162489	frameshift_variant	NA	NA	Unobserved	Pathogenic	-	ACMG
ENST00000460680.6:c.1007del	ENSP00000417132.1:p.Val336GlyfsTer26	depleted	-0.17237	frameshift_variant	NA	NA	Unobserved	Pathogenic	-	ACMG
ENST00000460680.6:c.1008del	ENSP00000417132.1:p.Lys337SerfsTer25	depleted	-0.16223	frameshift_variant	NA	NA	Unobserved	Pathogenic	-	ACMG
ENST00000460680.6:c.1009_1011delinsTGA	ENSP00000417132.1:p.Lys337Ter	depleted	-0.188374	stop_gained	NA	NA	Unobserved	Pathogenic	-	ACMG
ENST00000460680.6:c.1009A>T	ENSP00000417132.1:p.Lys337Ter	depleted	-0.126748	stop_gained	NA	NA	Unobserved	Pathogenic	-	ACMG
ENST00000460680.6:c.100del	ENSP00000417132.1:p.Asp34ThrfsTer38	depleted	-0.195521	frameshift_variant	NA	NA	Unobserved	Pathogenic	-	ACMG
ENST00000460680.6:c.1010del	ENSP00000417132.1:p.Lys337SerfsTer25	depleted	-0.173285	frameshift_variant	NA	NA	Unobserved	Pathogenic	-	ACMG
ENST00000460680.6:c.1011del	ENSP00000417132.1:p.Lys337AsnfsTer25	depleted	-0.170653	frameshift_variant	NA	NA	Unobserved	Pathogenic	-	ACMG
ENST00000460680.6:c.1012_1014delinsTGA	ENSP00000417132.1:p.Pro338Ter	depleted	-0.16968	stop_gained	NA	NA	Unobserved	Pathogenic	-	ACMG
ENST00000460680.6:c.1013del	ENSP00000417132.1:p.Pro338LeufsTer24	depleted	-0.171528	frameshift_variant	NA	NA	Unobserved	Pathogenic	-	ACMG
ENST00000460680.6:c.1014del	ENSP00000417132.1:p.Pro339GlnfsTer23	depleted	-0.160853	frameshift_variant	NA	NA	Unobserved	Pathogenic	-	ACMG
ENST00000460680.6:c.1015_1016delinsTG	ENSP00000417132.1:p.Pro339Ter	depleted	-0.160107	stop_gained	NA	NA	Unobserved	Pathogenic	-	ACMG
ENST00000460680.6:c.1016del	ENSP00000417132.1:p.Pro339GlnfsTer23	depleted	-0.167686	frameshift_variant	NA	NA	Unobserved	Pathogenic	-	ACMG
ENST00000460680.6:c.1017del	ENSP00000417132.1:p.Gly340AlafsTer22	depleted	-0.168057	frameshift_variant	NA	NA	Unobserved	Pathogenic	-	ACMG
ENST00000460680.6:c.1018_1020delinsTGA	ENSP00000417132.1:p.Gly340Ter	depleted	-0.182248	stop_gained	NA	NA	Unobserved	Pathogenic	-	ACMG
ENST00000460680.6:c.1019del	ENSP00000417132.1:p.Gly340AlafsTer22	depleted	-0.168802	frameshift_variant	NA	NA	Unobserved	Pathogenic	-	ACMG
ENST00000460680.6:c.101del	ENSP00000417132.1:p.Asp34AlafsTer38	depleted	-0.196776	frameshift_variant	NA	NA	Unobserved	Pathogenic	-	ACMG
ENST00000460680.6:c.1020del	ENSP00000417132.1:p.Ser341AlafsTer21	depleted	-0.160586	frameshift_variant	NA	NA	Unobserved	Pathogenic	-	ACMG
ENST00000460680.6:c.1021_1023delinsTGA	ENSP00000417132.1:p.Ser341Ter	depleted	-0.160981	stop_gained	NA	NA	Unobserved	Pathogenic	-	ACMG
ENST00000460680.6:c.1021del	ENSP00000417132.1:p.Ser341AlafsTer21	depleted	-0.162906	frameshift_variant	NA	NA	Unobserved	Pathogenic	-	ACMG
ENST00000460680.6:c.1022del	ENSP00000417132.1:p.Ser341ThrfsTer21	depleted	-0.170622	frameshift_variant	NA	NA	Unobserved	Pathogenic	-	ACMG
ENST00000460680.6:c.1023del	ENSP00000417132.1:p.Ser341ArgfsTer21	depleted	-0.169394	frameshift_variant	NA	NA	Unobserved	Pathogenic	-	ACMG
ENST00000460680.6:c.1024_1026delinsTGA	ENSP00000417132.1:p.Ser342Ter	depleted	-0.166335	stop_gained	NA	NA	Unobserved	Pathogenic	-	ACMG
ENST00000460680.6:c.1024del	ENSP00000417132.1:p.Ser342AlafsTer20	depleted	-0.166274	frameshift_variant	NA	NA	Unobserved	Pathogenic	-	ACMG
ENST00000460680.6:c.1025del	ENSP00000417132.1:p.Ser342ThrfsTer20	depleted	-0.157771	frameshift_variant	NA	NA	Unobserved	Pathogenic	-	ACMG
ENST00000460680.6:c.1027_1029delinsTGA	ENSP00000417132.1:p.Leu343Ter	depleted	-0.180969	stop_gained	NA	NA	Unobserved	Pathogenic	-	ACMG
ENST00000460680.6:c.1027del	ENSP00000417132.1:p.Leu343SerfsTer19	depleted	-0.170289	frameshift_variant	NA	NA	Unobserved	Pathogenic	-	ACMG
ENST00000460680.6:c.1028del	ENSP00000417132.1:p.Leu343ProfsTer19	depleted	-0.155941	frameshift_variant	NA	NA	Unobserved	Pathogenic	-	ACMG
ENST00000460680.6:c.1029del	ENSP00000417132.1:p.Asn344MetfsTer18	depleted	-0.159984	frameshift_variant	NA	NA	Unobserved	Pathogenic	-	ACMG
ENST00000460680.6:c.103_105delinsTGA	ENSP00000417132.1:p.Leu35Ter	depleted	-0.193113	stop_gained	NA	NA	Unobserved	Pathogenic	-	ACMG
ENST00000460680.6:c.1030_1032delinsTGA	ENSP00000417132.1:p.Asn344Ter	depleted	-0.173449	stop_gained	NA	NA	Unobserved	Pathogenic	-	ACMG
ENST00000460680.6:c.1030A>C	ENSP00000417132.1:p.Asn344His	unchanged	0.00218394	missense_variant	1171767	Uncertain significance	Uncertain significance	Benign	BS3_BS1	ACMG
ENST00000460680.6:c.1031A>G	ENSP00000417132.1:p.Asn344Ser	unchanged	0.00542555	missense_variant	412411	Conflicting interpretations of pathogenicity	Conflicting interpretation	Benign	BS3_BS1	ACMG
ENST00000460680.6:c.1031del	ENSP00000417132.1:p.Asn344MetfsTer18	depleted	-0.160252	frameshift_variant	NA	NA	Unobserved	Pathogenic	-	ACMG
ENST00000460680.6:c.1032del	ENSP00000417132.1:p.Asn344LysfsTer18	depleted	-0.170968	frameshift_variant	NA	NA	Unobserved	Pathogenic	-	ACMG
ENST00000460680.6:c.1033_1035delinsTGA	ENSP00000417132.1:p.Gly345Ter	depleted	-0.16942	stop_gained	NA	NA	Unobserved	Pathogenic	-	ACMG
ENST00000460680.6:c.1036_1038delinsTGA	ENSP00000417132.1:p.Val346Ter	depleted	-0.17175	stop_gained	NA	NA	Unobserved	Pathogenic	-	ACMG
ENST00000460680.6:c.1036del	ENSP00000417132.1:p.Val346PhefsTer16	depleted	-0.156572	frameshift_variant	950274	Pathogenic	Pathogenic/Likely pathogenic	Pathogenic	-	ACMG
ENST00000460680.6:c.1038del	ENSP00000417132.1:p.His347ThrfsTer15	depleted	-0.167178	frameshift_variant	NA	NA	Unobserved	Pathogenic	-	ACMG
ENST00000460680.6:c.1039_1041delinsTGA	ENSP00000417132.1:p.His347Ter	depleted	-0.162269	stop_gained	NA	NA	Unobserved	Pathogenic	-	ACMG
ENST00000460680.6:c.1039C>T	ENSP00000417132.1:p.His347Tyr	unchanged	0.00686542	missense_variant	1439949	Uncertain significance	Uncertain significance	Benign	BS3_BS1	ACMG
ENST00000460680.6:c.1039del	ENSP00000417132.1:p.His347ThrfsTer15	depleted	-0.167837	frameshift_variant	NA	NA	Unobserved	Pathogenic	-	ACMG
ENST00000460680.6:c.103del	ENSP00000417132.1:p.Leu35PhefsTer37	depleted	-0.208811	frameshift_variant	NA	NA	Unobserved	Pathogenic	-	ACMG
ENST00000460680.6:c.1040del	ENSP00000417132.1:p.His347ProfsTer15	depleted	-0.166137	frameshift_variant	NA	NA	Unobserved	Pathogenic	-	ACMG
ENST00000460680.6:c.1041C>G	ENSP00000417132.1:p.His347Gln	enriched	0.00921289	missense_variant	941276	Uncertain significance	Uncertain significance	Benign	BS3_BS1_sup	ACMG
ENST00000460680.6:c.1042_1044delinsTGA	ENSP00000417132.1:p.Pro348Ter	depleted	-0.160057	stop_gained	NA	NA	Unobserved	Pathogenic	-	ACMG
ENST00000460680.6:c.1044del	ENSP00000417132.1:p.Asn349ThrfsTer13	depleted	-0.12502	frameshift_variant	NA	NA	Unobserved	Pathogenic	-	ACMG
ENST00000460680.6:c.1045_1047delinsTGA	ENSP00000417132.1:p.Asn349Ter	depleted	-0.154752	stop_gained	NA	NA	Unobserved	Pathogenic	-	ACMG
ENST00000460680.6:c.1045A>G	ENSP00000417132.1:p.Asn349Asp	enriched	0.00771797	missense_variant	490766	Uncertain significance	Uncertain significance	Benign	BS3_BS1	ACMG
ENST00000460680.6:c.1046del	ENSP00000417132.1:p.Asn349ThrfsTer13	depleted	-0.144221	frameshift_variant	NA	NA	Unobserved	Pathogenic	-	ACMG
ENST00000460680.6:c.1047C>G	ENSP00000417132.1:p.Asn349Lys	unchanged	0.00114747	missense_variant	489604	Uncertain significance	Uncertain significance	Benign	BS3_BS1	ACMG
ENST00000460680.6:c.1048_1050delinsTGA	ENSP00000417132.1:p.Pro350Ter	depleted	-0.156082	stop_gained	NA	NA	Unobserved	Pathogenic	-	ACMG
ENST00000460680.6:c.1050del	ENSP00000417132.1:p.Thr351LeufsTer11	depleted	-0.128311	frameshift_variant	NA	NA	Unobserved	Pathogenic	-	ACMG
ENST00000460680.6:c.1051_1053delinsTGA	ENSP00000417132.1:p.Thr351Ter	depleted	-0.155196	stop_gained	NA	NA	Unobserved	Pathogenic	-	ACMG
ENST00000460680.6:c.1051del	ENSP00000417132.1:p.Thr351LeufsTer11	depleted	-0.161725	frameshift_variant	NA	NA	Unobserved	Pathogenic	-	ACMG
ENST00000460680.6:c.1052C>T	ENSP00000417132.1:p.Thr351Ile	unchanged	0.00178424	missense_variant	579183	Conflicting interpretations of pathogenicity	Conflicting interpretation	Benign	BS3_BS1	ACMG
ENST00000460680.6:c.1052del	ENSP00000417132.1:p.Thr351IlefsTer11	depleted	-0.171493	frameshift_variant	NA	NA	Unobserved	Pathogenic	-	ACMG
ENST00000460680.6:c.1053del	ENSP00000417132.1:p.Ile353LeufsTer9	depleted	-0.159727	frameshift_variant	NA	NA	Unobserved	Pathogenic	-	ACMG
ENST00000460680.6:c.1054_1056delinsTGA	ENSP00000417132.1:p.Pro352Ter	depleted	-0.152071	stop_gained	NA	NA	Unobserved	Pathogenic	-	ACMG
ENST00000460680.6:c.1056del	ENSP00000417132.1:p.Ile353LeufsTer9	depleted	-0.160884	frameshift_variant	NA	NA	Unobserved	Pathogenic	-	ACMG
ENST00000460680.6:c.1057_1059delinsTGA	ENSP00000417132.1:p.Ile353Ter	depleted	-0.171154	stop_gained	NA	NA	Unobserved	Pathogenic	-	ACMG
ENST00000460680.6:c.1057A>G	ENSP00000417132.1:p.Ile353Val	unchanged	0.00354413	missense_variant	848981	Uncertain significance	Uncertain significance	Benign	BS3_BS1_sup	ACMG
ENST00000460680.6:c.1057del	ENSP00000417132.1:p.Ile353LeufsTer9	depleted	-0.177794	frameshift_variant	NA	NA	Unobserved	Pathogenic	-	ACMG
ENST00000460680.6:c.1059del	ENSP00000417132.1:p.Ile353MetfsTer9	depleted	-0.162958	frameshift_variant	NA	NA	Unobserved	Pathogenic	-	ACMG
ENST00000460680.6:c.105del	ENSP00000417132.1:p.Gln36ArgfsTer36	depleted	-0.215435	frameshift_variant	NA	NA	Unobserved	Pathogenic	-	ACMG
ENST00000460680.6:c.106_108delinsTGA	ENSP00000417132.1:p.Gln36Ter	depleted	-0.212629	stop_gained	NA	NA	Unobserved	Pathogenic	-	ACMG
ENST00000460680.6:c.1060_1062delinsTGA	ENSP00000417132.1:p.Val354Ter	depleted	-0.17289	stop_gained	NA	NA	Unobserved	Pathogenic	-	ACMG
ENST00000460680.6:c.1060del	ENSP00000417132.1:p.Val354SerfsTer8	depleted	-0.161105	frameshift_variant	NA	NA	Unobserved	Pathogenic	-	ACMG
ENST00000460680.6:c.1060G>A	ENSP00000417132.1:p.Val354Ile	enriched	0.0106489	missense_variant	490767	Uncertain significance	Uncertain significance	Benign	BS3_BS1	ACMG
ENST00000460680.6:c.1061del	ENSP00000417132.1:p.Val354AlafsTer8	depleted	-0.177467	frameshift_variant	NA	NA	Unobserved	Pathogenic	-	ACMG
ENST00000460680.6:c.1063_1065delinsTGA	ENSP00000417132.1:p.Gln355Ter	depleted	-0.186028	stop_gained	NA	NA	Unobserved	Pathogenic	-	ACMG
ENST00000460680.6:c.1063C>T	ENSP00000417132.1:p.Gln355Ter	depleted	-0.0987609	stop_gained	224520	Pathogenic	Pathogenic/Likely pathogenic	Pathogenic	-	ACMG
ENST00000460680.6:c.1063del	ENSP00000417132.1:p.Gln355SerfsTer7	depleted	-0.156444	frameshift_variant	NA	NA	Unobserved	Pathogenic	-	ACMG
ENST00000460680.6:c.1064del	ENSP00000417132.1:p.Gln355ArgfsTer7	depleted	-0.179467	frameshift_variant	NA	NA	Unobserved	Pathogenic	-	ACMG
ENST00000460680.6:c.1065del	ENSP00000417132.1:p.Gln355HisfsTer7	depleted	-0.186879	frameshift_variant	NA	NA	Unobserved	Pathogenic	-	ACMG
ENST00000460680.6:c.1066_1068delinsTGA	ENSP00000417132.1:p.Arg356Ter	depleted	-0.164687	stop_gained	NA	NA	Unobserved	Pathogenic	-	ACMG
ENST00000460680.6:c.1066del	ENSP00000417132.1:p.Arg356GlyfsTer6	depleted	-0.166141	frameshift_variant	NA	NA	Unobserved	Pathogenic	-	ACMG
ENST00000460680.6:c.1068del	ENSP00000417132.1:p.Leu357CysfsTer5	depleted	-0.17059	frameshift_variant	NA	NA	Unobserved	Pathogenic	-	ACMG
ENST00000460680.6:c.1069_1071delinsTGA	ENSP00000417132.1:p.Leu357Ter	depleted	-0.16276	stop_gained	NA	NA	Unobserved	Pathogenic	-	ACMG
ENST00000460680.6:c.1069del	ENSP00000417132.1:p.Leu357CysfsTer5	depleted	-0.167267	frameshift_variant	NA	NA	Unobserved	Pathogenic	-	ACMG
ENST00000460680.6:c.106C>T	ENSP00000417132.1:p.Gln36Ter	depleted	-0.193977	stop_gained	1454143	Pathogenic	Pathogenic/Likely pathogenic	Pathogenic	-	ACMG
ENST00000460680.6:c.106del	ENSP00000417132.1:p.Gln36ArgfsTer36	depleted	-0.211911	frameshift_variant	NA	NA	Unobserved	Pathogenic	-	ACMG
ENST00000460680.6:c.1070del	ENSP00000417132.1:p.Leu357ArgfsTer5	depleted	-0.154545	frameshift_variant	NA	NA	Unobserved	Pathogenic	-	ACMG
ENST00000460680.6:c.1071del	ENSP00000417132.1:p.Pro358ArgfsTer4	depleted	-0.167905	frameshift_variant	NA	NA	Unobserved	Pathogenic	-	ACMG
ENST00000460680.6:c.1072_1074delinsTGA	ENSP00000417132.1:p.Pro358Ter	depleted	-0.176156	stop_gained	NA	NA	Unobserved	Pathogenic	-	ACMG
ENST00000460680.6:c.1073del	ENSP00000417132.1:p.Pro358ArgfsTer4	depleted	-0.152221	frameshift_variant	NA	NA	Unobserved	Pathogenic	-	ACMG
ENST00000460680.6:c.1075_1077delinsTGA	ENSP00000417132.1:p.Ala359Ter	depleted	-0.169738	stop_gained	NA	NA	Unobserved	Pathogenic	-	ACMG
ENST00000460680.6:c.1075del	ENSP00000417132.1:p.Ala359ProfsTer3	depleted	-0.156846	frameshift_variant	NA	NA	Unobserved	Pathogenic	-	ACMG
ENST00000460680.6:c.1077del	ENSP00000417132.1:p.Leu361Ter	depleted	-0.152424	frameshift_variant	NA	NA	Unobserved	Pathogenic	-	ACMG
ENST00000460680.6:c.1079_1080delinsGA	ENSP00000417132.1:p.Phe360Ter	depleted	-0.151651	stop_gained	NA	NA	Unobserved	Pathogenic	-	ACMG
ENST00000460680.6:c.107del	ENSP00000417132.1:p.Gln36ArgfsTer36	depleted	-0.193974	frameshift_variant	NA	NA	Unobserved	Pathogenic	-	ACMG
ENST00000460680.6:c.1080del	ENSP00000417132.1:p.Leu361Ter	depleted	-0.1308	frameshift_variant	NA	NA	Unobserved	Pathogenic	-	ACMG
ENST00000460680.6:c.1081_1082delinsTG	ENSP00000417132.1:p.Leu361Ter	depleted	-0.182392	stop_gained	NA	NA	Unobserved	Pathogenic	-	ACMG
ENST00000460680.6:c.1081del	ENSP00000417132.1:p.Leu361Ter	depleted	-0.154114	frameshift_variant	NA	NA	Unobserved	Pathogenic	-	ACMG
ENST00000460680.6:c.1082del	ENSP00000417132.1:p.Leu361GlnfsTer69	depleted	-0.189594	frameshift_variant	NA	NA	Unobserved	Pathogenic	-	ACMG
ENST00000460680.6:c.1083del	ENSP00000417132.1:p.Asp362ThrfsTer68	depleted	-0.182764	frameshift_variant	NA	NA	Unobserved	Pathogenic	-	ACMG
ENST00000460680.6:c.1084_1086delinsTGA	ENSP00000417132.1:p.Asp362Ter	depleted	-0.146187	stop_gained	NA	NA	Unobserved	Pathogenic	-	ACMG
ENST00000460680.6:c.1084del	ENSP00000417132.1:p.Asp362ThrfsTer68	depleted	-0.190479	frameshift_variant	NA	NA	Unobserved	Pathogenic	-	ACMG
ENST00000460680.6:c.1085del	ENSP00000417132.1:p.Asp362AlafsTer68	depleted	-0.172518	frameshift_variant	NA	NA	Unobserved	Pathogenic	-	ACMG
ENST00000460680.6:c.1086del	ENSP00000417132.1:p.Asp362GlufsTer68	depleted	-0.158486	frameshift_variant	NA	NA	Unobserved	Pathogenic	-	ACMG
ENST00000460680.6:c.1087_1089delinsTGA	ENSP00000417132.1:p.Asn363Ter	depleted	-0.166985	stop_gained	NA	NA	Unobserved	Pathogenic	-	ACMG
ENST00000460680.6:c.1088del	ENSP00000417132.1:p.Asn363IlefsTer67	depleted	-0.148721	frameshift_variant	1788223	Pathogenic	Pathogenic/Likely pathogenic	Pathogenic	-	ACMG
ENST00000460680.6:c.1089del	ENSP00000417132.1:p.His364ThrfsTer66	depleted	-0.17531	frameshift_variant	NA	NA	Unobserved	Pathogenic	-	ACMG
ENST00000460680.6:c.108del	ENSP00000417132.1:p.Ser37AlafsTer35	depleted	-0.194176	frameshift_variant	NA	NA	Unobserved	Pathogenic	-	ACMG
ENST00000460680.6:c.109_111delinsTGA	ENSP00000417132.1:p.Ser37Ter	depleted	-0.196361	stop_gained	NA	NA	Unobserved	Pathogenic	-	ACMG
ENST00000460680.6:c.1090_1092delinsTGA	ENSP00000417132.1:p.His364Ter	depleted	-0.166636	stop_gained	NA	NA	Unobserved	Pathogenic	-	ACMG
ENST00000460680.6:c.1090del	ENSP00000417132.1:p.His364ThrfsTer66	depleted	-0.182675	frameshift_variant	NA	NA	Unobserved	Pathogenic	-	ACMG
ENST00000460680.6:c.1091del	ENSP00000417132.1:p.His364ProfsTer66	depleted	-0.181904	frameshift_variant	NA	NA	Unobserved	Pathogenic	-	ACMG
ENST00000460680.6:c.1092del	ENSP00000417132.1:p.His364GlnfsTer66	depleted	-0.185097	frameshift_variant	NA	NA	Unobserved	Pathogenic	-	ACMG
ENST00000460680.6:c.1093_1095delinsTGA	ENSP00000417132.1:p.Asn365Ter	depleted	-0.172519	stop_gained	NA	NA	Unobserved	Pathogenic	-	ACMG
ENST00000460680.6:c.1094del	ENSP00000417132.1:p.Asn365IlefsTer65	depleted	-0.162334	frameshift_variant	NA	NA	Unobserved	Pathogenic	-	ACMG
ENST00000460680.6:c.1096del	ENSP00000417132.1:p.Tyr366MetfsTer64	depleted	-0.151651	frameshift_variant	NA	NA	Unobserved	Pathogenic	-	ACMG
ENST00000460680.6:c.1097_1098delinsGA	ENSP00000417132.1:p.Tyr366Ter	depleted	-0.191282	stop_gained	NA	NA	Unobserved	Pathogenic	-	ACMG
ENST00000460680.6:c.1097del	ENSP00000417132.1:p.Tyr366LeufsTer64	depleted	-0.159939	frameshift_variant	NA	NA	Unobserved	Pathogenic	-	ACMG
ENST00000460680.6:c.1098del	ENSP00000417132.1:p.Tyr366Ter	depleted	-0.16602	frameshift_variant	NA	NA	Unobserved	Pathogenic	-	ACMG
ENST00000460680.6:c.1098T>A	ENSP00000417132.1:p.Tyr366Ter	depleted	-0.122916	stop_gained	NA	NA	Unobserved	Pathogenic	-	ACMG
ENST00000460680.6:c.1098T>G	ENSP00000417132.1:p.Tyr366Ter	depleted	-0.180271	stop_gained	862537	Pathogenic	Pathogenic/Likely pathogenic	Pathogenic	-	ACMG
ENST00000460680.6:c.1099_1101delinsTGA	ENSP00000417132.1:p.Ala367Ter	depleted	-0.175661	stop_gained	NA	NA	Unobserved	Pathogenic	-	ACMG
ENST00000460680.6:c.1099del	ENSP00000417132.1:p.Ala367ProfsTer63	depleted	-0.148127	frameshift_variant	NA	NA	Unobserved	Pathogenic	-	ACMG
ENST00000460680.6:c.109del	ENSP00000417132.1:p.Ser37AlafsTer35	depleted	-0.196542	frameshift_variant	NA	NA	Unobserved	Pathogenic	-	ACMG
ENST00000460680.6:c.1101del	ENSP00000417132.1:p.Lys368SerfsTer62	depleted	-0.186773	frameshift_variant	NA	NA	Unobserved	Pathogenic	-	ACMG
ENST00000460680.6:c.1102_1104delinsTGA	ENSP00000417132.1:p.Lys368Ter	depleted	-0.166736	stop_gained	NA	NA	Unobserved	Pathogenic	-	ACMG
ENST00000460680.6:c.1102A>T	ENSP00000417132.1:p.Lys368Ter	depleted	-0.139108	stop_gained	NA	NA	Unobserved	Pathogenic	-	ACMG
ENST00000460680.6:c.1103del	ENSP00000417132.1:p.Lys368SerfsTer62	depleted	-0.158109	frameshift_variant	NA	NA	Unobserved	Pathogenic	-	ACMG
ENST00000460680.6:c.1104del	ENSP00000417132.1:p.Lys368AsnfsTer62	depleted	-0.161398	frameshift_variant	NA	NA	Unobserved	Pathogenic	-	ACMG
ENST00000460680.6:c.1105del	ENSP00000417132.1:p.Ser369ProfsTer61	depleted	-0.156476	frameshift_variant	NA	NA	Unobserved	Pathogenic	-	ACMG
ENST00000460680.6:c.1106_1107delinsGA	ENSP00000417132.1:p.Ser369Ter	depleted	-0.167102	stop_gained	NA	NA	Unobserved	Pathogenic	-	ACMG
ENST00000460680.6:c.1108_1110delinsTGA	ENSP00000417132.1:p.Pro370Ter	depleted	-0.18478	stop_gained	NA	NA	Unobserved	Pathogenic	-	ACMG
ENST00000460680.6:c.110del	ENSP00000417132.1:p.Ser37ThrfsTer35	depleted	-0.210582	frameshift_variant	NA	NA	Unobserved	Pathogenic	-	ACMG
ENST00000460680.6:c.1110del	ENSP00000417132.1:p.Met371CysfsTer59	depleted	-0.0983039	frameshift_variant	NA	NA	Unobserved	Pathogenic	-	ACMG
ENST00000460680.6:c.1110dup	ENSP00000417132.1:p.Met371HisfsTer27	depleted	-0.155696	frameshift_variant	640282	Pathogenic	Pathogenic/Likely pathogenic	Pathogenic	-	ACMG
ENST00000460680.6:c.1111_1113delinsTGA	ENSP00000417132.1:p.Met371Ter	depleted	-0.146138	stop_gained	NA	NA	Unobserved	Pathogenic	-	ACMG
ENST00000460680.6:c.1111del	ENSP00000417132.1:p.Met371CysfsTer59	depleted	-0.154948	frameshift_variant	NA	NA	Unobserved	Pathogenic	-	ACMG
ENST00000460680.6:c.1112del	ENSP00000417132.1:p.Met371SerfsTer59	depleted	-0.156967	frameshift_variant	NA	NA	Unobserved	Pathogenic	-	ACMG
ENST00000460680.6:c.1113del	ENSP00000417132.1:p.Met371IlefsTer59	depleted	-0.187269	frameshift_variant	NA	NA	Unobserved	Pathogenic	-	ACMG
ENST00000460680.6:c.1114_1116delinsTGA	ENSP00000417132.1:p.Gln372Ter	depleted	-0.167783	stop_gained,splice_region_variant	NA	NA	Unobserved	Pathogenic	-	ACMG
ENST00000460680.6:c.1114C>T	ENSP00000417132.1:p.Gln372Ter	depleted	-0.0359032	stop_gained,splice_region_variant	NA	NA	Unobserved	Pathogenic	-	ACMG
ENST00000460680.6:c.1114del	ENSP00000417132.1:p.Gln372ArgfsTer58	depleted	-0.171752	frameshift_variant,splice_region_variant	NA	NA	Unobserved	Pathogenic	-	ACMG
ENST00000460680.6:c.1115del	ENSP00000417132.1:p.Gln372ArgfsTer58	depleted	-0.152167	frameshift_variant,splice_region_variant	NA	NA	Unobserved	Pathogenic	-	ACMG
ENST00000460680.6:c.1116+1del	-	depleted	-0.154852	frameshift_variant,splice_region_variant	NA	NA	Unobserved	Pathogenic	-	ACMG
ENST00000460680.6:c.1117_1119delinsTGA	ENSP00000417132.1:p.Glu373Ter	depleted	-0.223932	stop_gained,splice_region_variant	NA	NA	Unobserved	Pathogenic	-	ACMG
ENST00000460680.6:c.1117G>T	ENSP00000417132.1:p.Glu373Ter	depleted	-0.0436396	stop_gained,splice_region_variant	NA	NA	Unobserved	Pathogenic	-	ACMG
ENST00000460680.6:c.1118del	ENSP00000417132.1:p.Glu373GlyfsTer57	depleted	-0.14846	frameshift_variant,splice_region_variant	NA	NA	Unobserved	Pathogenic	-	ACMG
ENST00000460680.6:c.111del	ENSP00000417132.1:p.Ser37ArgfsTer35	depleted	-0.186282	frameshift_variant	NA	NA	Unobserved	Pathogenic	-	ACMG
ENST00000460680.6:c.112_113delinsTG	ENSP00000417132.1:p.Lys38Ter	depleted	-0.181722	stop_gained	NA	NA	Unobserved	Pathogenic	-	ACMG
ENST00000460680.6:c.1120_1121delinsTG	ENSP00000417132.1:p.Glu374Ter	depleted	-0.245677	stop_gained	NA	NA	Unobserved	Pathogenic	-	ACMG
ENST00000460680.6:c.1120del	ENSP00000417132.1:p.Glu374LysfsTer56	depleted	-0.132002	frameshift_variant,splice_region_variant	NA	NA	Unobserved	Pathogenic	-	ACMG
ENST00000460680.6:c.1120G>T	ENSP00000417132.1:p.Glu374Ter	depleted	-0.134198	stop_gained	NA	NA	Unobserved	Pathogenic	-	ACMG
ENST00000460680.6:c.1122del	ENSP00000417132.1:p.Glu375LysfsTer55	depleted	-0.149109	frameshift_variant	NA	NA	Unobserved	Pathogenic	-	ACMG
ENST00000460680.6:c.1123_1124delinsTG	ENSP00000417132.1:p.Glu375Ter	depleted	-0.240233	stop_gained	NA	NA	Unobserved	Pathogenic	-	ACMG
ENST00000460680.6:c.1123del	ENSP00000417132.1:p.Glu375LysfsTer55	depleted	-0.127753	frameshift_variant	NA	NA	Unobserved	Pathogenic	-	ACMG
ENST00000460680.6:c.1123G>T	ENSP00000417132.1:p.Glu375Ter	depleted	-0.215942	stop_gained	NA	NA	Unobserved	Pathogenic	-	ACMG
ENST00000460680.6:c.1125del	ENSP00000417132.1:p.Asp376ThrfsTer54	depleted	-0.139931	frameshift_variant	NA	NA	Unobserved	Pathogenic	-	ACMG
ENST00000460680.6:c.1126_1128delinsTGA	ENSP00000417132.1:p.Asp376Ter	depleted	-0.213932	stop_gained	NA	NA	Unobserved	Pathogenic	-	ACMG
ENST00000460680.6:c.1126del	ENSP00000417132.1:p.Asp376ThrfsTer54	depleted	-0.127539	frameshift_variant	NA	NA	Unobserved	Pathogenic	-	ACMG
ENST00000460680.6:c.1127del	ENSP00000417132.1:p.Asp376AlafsTer54	depleted	-0.151938	frameshift_variant	NA	NA	Unobserved	Pathogenic	-	ACMG
ENST00000460680.6:c.1129_1131delinsTGA	ENSP00000417132.1:p.Leu377Ter	depleted	-0.197215	stop_gained	NA	NA	Unobserved	Pathogenic	-	ACMG
ENST00000460680.6:c.1129del	ENSP00000417132.1:p.Leu377TrpfsTer53	depleted	-0.145108	frameshift_variant	NA	NA	Unobserved	Pathogenic	-	ACMG
ENST00000460680.6:c.112A>T	ENSP00000417132.1:p.Lys38Ter	depleted	-0.181326	stop_gained	NA	NA	Unobserved	Pathogenic	-	ACMG
ENST00000460680.6:c.1130del	ENSP00000417132.1:p.Leu377ArgfsTer53	depleted	-0.134814	frameshift_variant	NA	NA	Unobserved	Pathogenic	-	ACMG
ENST00000460680.6:c.1132_1134delinsTGA	ENSP00000417132.1:p.Ala378Ter	depleted	-0.229047	stop_gained	NA	NA	Unobserved	Pathogenic	-	ACMG
ENST00000460680.6:c.1132del	ENSP00000417132.1:p.Ala378ArgfsTer52	depleted	-0.126064	frameshift_variant	NA	NA	Unobserved	Pathogenic	-	ACMG
ENST00000460680.6:c.1133del	ENSP00000417132.1:p.Ala378GlyfsTer52	depleted	-0.134756	frameshift_variant	NA	NA	Unobserved	Pathogenic	-	ACMG
ENST00000460680.6:c.1135_1136delinsTG	ENSP00000417132.1:p.Ala379Ter	depleted	-0.223827	stop_gained	NA	NA	Unobserved	Pathogenic	-	ACMG
ENST00000460680.6:c.1135del	ENSP00000417132.1:p.Ala379GlnfsTer51	depleted	-0.152061	frameshift_variant	NA	NA	Unobserved	Pathogenic	-	ACMG
ENST00000460680.6:c.1136del	ENSP00000417132.1:p.Ala379GlufsTer51	depleted	-0.142085	frameshift_variant	NA	NA	Unobserved	Pathogenic	-	ACMG
ENST00000460680.6:c.1137del	ENSP00000417132.1:p.Gly380ValfsTer50	depleted	-0.132382	frameshift_variant	NA	NA	Unobserved	Pathogenic	-	ACMG
ENST00000460680.6:c.1138_1140delinsTGA	ENSP00000417132.1:p.Gly380Ter	depleted	-0.227948	stop_gained	NA	NA	Unobserved	Pathogenic	-	ACMG
ENST00000460680.6:c.1139del	ENSP00000417132.1:p.Gly380ValfsTer50	depleted	-0.126407	frameshift_variant	NA	NA	Unobserved	Pathogenic	-	ACMG
ENST00000460680.6:c.1140del	ENSP00000417132.1:p.Val381TrpfsTer49	depleted	-0.153393	frameshift_variant	NA	NA	Unobserved	Pathogenic	-	ACMG
ENST00000460680.6:c.1141_1143delinsTGA	ENSP00000417132.1:p.Val381Ter	depleted	-0.196122	stop_gained	NA	NA	Unobserved	Pathogenic	-	ACMG
ENST00000460680.6:c.1141del	ENSP00000417132.1:p.Val381TrpfsTer49	depleted	-0.1255	frameshift_variant	NA	NA	Unobserved	Pathogenic	-	ACMG
ENST00000460680.6:c.1142del	ENSP00000417132.1:p.Val381GlyfsTer49	depleted	-0.131672	frameshift_variant	NA	NA	Unobserved	Pathogenic	-	ACMG
ENST00000460680.6:c.1144_1146delinsTGA	ENSP00000417132.1:p.Gly382Ter	depleted	-0.227527	stop_gained	NA	NA	Unobserved	Pathogenic	-	ACMG
ENST00000460680.6:c.1145del	ENSP00000417132.1:p.Gly382AlafsTer48	depleted	-0.135016	frameshift_variant	NA	NA	Unobserved	Pathogenic	-	ACMG
ENST00000460680.6:c.1147_1149delinsTGA	ENSP00000417132.1:p.Arg383Ter	depleted	-0.207559	stop_gained	NA	NA	Unobserved	Pathogenic	-	ACMG
ENST00000460680.6:c.1147C>T	ENSP00000417132.1:p.Arg383Cys	unchanged	0.00702484	missense_variant	240042	Conflicting interpretations of pathogenicity	Conflicting interpretation	Benign	BA1	ACMG
ENST00000460680.6:c.1147del	ENSP00000417132.1:p.Arg383AlafsTer47	depleted	-0.148242	frameshift_variant	NA	NA	Unobserved	Pathogenic	-	ACMG
ENST00000460680.6:c.1148del	ENSP00000417132.1:p.Arg383ProfsTer47	depleted	-0.132398	frameshift_variant	NA	NA	Unobserved	Pathogenic	-	ACMG
ENST00000460680.6:c.1148G>A	ENSP00000417132.1:p.Arg383His	unchanged	0.0108031	missense_variant	412440	Uncertain significance	Uncertain significance	Benign	BA1	ACMG
ENST00000460680.6:c.1149del	ENSP00000417132.1:p.Ser384AlafsTer46	depleted	-0.137778	frameshift_variant	NA	NA	Unobserved	Pathogenic	-	ACMG
ENST00000460680.6:c.114del	ENSP00000417132.1:p.Lys38AsnfsTer34	depleted	-0.200514	frameshift_variant	NA	NA	Unobserved	Pathogenic	-	ACMG
ENST00000460680.6:c.1150_1152delinsTGA	ENSP00000417132.1:p.Ser384Ter	depleted	-0.213358	stop_gained	NA	NA	Unobserved	Pathogenic	-	ACMG
ENST00000460680.6:c.1150del	ENSP00000417132.1:p.Ser384AlafsTer46	depleted	-0.134383	frameshift_variant	NA	NA	Unobserved	Pathogenic	-	ACMG
ENST00000460680.6:c.1151del	ENSP00000417132.1:p.Ser384ThrfsTer46	depleted	-0.127096	frameshift_variant	NA	NA	Unobserved	Pathogenic	-	ACMG
ENST00000460680.6:c.1152C>G	ENSP00000417132.1:p.Ser384Arg	unchanged	0.00412426	missense_variant	923251	Uncertain significance	Uncertain significance	Benign	BS3_BS1	ACMG
ENST00000460680.6:c.1153_1154delinsTA	ENSP00000417132.1:p.Arg385Ter	depleted	-0.229713	stop_gained	NA	NA	Unobserved	Pathogenic	-	ACMG
ENST00000460680.6:c.1153C>G	ENSP00000417132.1:p.Arg385Gly	unchanged	-0.00191901	missense_variant	NA	NA	Unobserved	Benign	BS3_BS1	ACMG
ENST00000460680.6:c.1153C>T	ENSP00000417132.1:p.Arg385Ter	depleted	-0.110978	stop_gained	485271	Pathogenic	Pathogenic/Likely pathogenic	Pathogenic	-	ACMG
ENST00000460680.6:c.1153del	ENSP00000417132.1:p.Arg385GlufsTer45	depleted	-0.150522	frameshift_variant	NA	NA	Unobserved	Pathogenic	-	ACMG
ENST00000460680.6:c.1154del	ENSP00000417132.1:p.Arg385GlnfsTer45	depleted	-0.135756	frameshift_variant	NA	NA	Unobserved	Pathogenic	-	ACMG
ENST00000460680.6:c.1155del	ENSP00000417132.1:p.Val386PhefsTer44	depleted	-0.151083	frameshift_variant	NA	NA	Unobserved	Pathogenic	-	ACMG
ENST00000460680.6:c.1156_1158delinsTGA	ENSP00000417132.1:p.Val386Ter	depleted	-0.231957	stop_gained	NA	NA	Unobserved	Pathogenic	-	ACMG
ENST00000460680.6:c.1156del	ENSP00000417132.1:p.Val386PhefsTer44	depleted	-0.149519	frameshift_variant	NA	NA	Unobserved	Pathogenic	-	ACMG
ENST00000460680.6:c.1158del	ENSP00000417132.1:p.Pro387GlnfsTer43	depleted	-0.1428	frameshift_variant	NA	NA	Unobserved	Pathogenic	-	ACMG
ENST00000460680.6:c.1159_1160delinsTG	ENSP00000417132.1:p.Pro387Ter	depleted	-0.198546	stop_gained	NA	NA	Unobserved	Pathogenic	-	ACMG
ENST00000460680.6:c.115del	ENSP00000417132.1:p.Cys39ValfsTer33	depleted	-0.201239	frameshift_variant	NA	NA	Unobserved	Pathogenic	-	ACMG
ENST00000460680.6:c.116_117delinsAA	ENSP00000417132.1:p.Cys39Ter	depleted	-0.201307	stop_gained	NA	NA	Unobserved	Pathogenic	-	ACMG
ENST00000460680.6:c.1160C>A	ENSP00000417132.1:p.Pro387Gln	unchanged	-0.0143933	missense_variant	490774	Uncertain significance	Uncertain significance	Benign	BS3_BS1_sup	ACMG
ENST00000460680.6:c.1160del	ENSP00000417132.1:p.Pro387GlnfsTer43	depleted	-0.150946	frameshift_variant	NA	NA	Unobserved	Pathogenic	-	ACMG
ENST00000460680.6:c.1161del	ENSP00000417132.1:p.Val388SerfsTer42	depleted	-0.15233	frameshift_variant	NA	NA	Unobserved	Pathogenic	-	ACMG
ENST00000460680.6:c.1162_1164delinsTGA	ENSP00000417132.1:p.Val388Ter	depleted	-0.215577	stop_gained	NA	NA	Unobserved	Pathogenic	-	ACMG
ENST00000460680.6:c.1162del	ENSP00000417132.1:p.Val388SerfsTer42	depleted	-0.155796	frameshift_variant	NA	NA	Unobserved	Pathogenic	-	ACMG
ENST00000460680.6:c.1163del	ENSP00000417132.1:p.Val388AlafsTer42	depleted	-0.154809	frameshift_variant	NA	NA	Unobserved	Pathogenic	-	ACMG
ENST00000460680.6:c.1165_1167delinsTGA	ENSP00000417132.1:p.Arg389Ter	depleted	-0.236493	stop_gained	NA	NA	Unobserved	Pathogenic	-	ACMG
ENST00000460680.6:c.1165C>T	ENSP00000417132.1:p.Arg389Cys	unchanged	-2.17521e-05	missense_variant	472659	Uncertain significance	Uncertain significance	Benign	BS3_BS1	ACMG
ENST00000460680.6:c.1165del	ENSP00000417132.1:p.Arg389AlafsTer41	depleted	-0.134526	frameshift_variant	NA	NA	Unobserved	Pathogenic	-	ACMG
ENST00000460680.6:c.1166del	ENSP00000417132.1:p.Arg389ProfsTer41	depleted	-0.156851	frameshift_variant	NA	NA	Unobserved	Pathogenic	-	ACMG
ENST00000460680.6:c.1166G>A	ENSP00000417132.1:p.Arg389His	unchanged	0.00732559	missense_variant	472660	Conflicting interpretations of pathogenicity	Conflicting interpretation	Benign	BA1	ACMG
ENST00000460680.6:c.1168_1169delinsTG	ENSP00000417132.1:p.Pro390Ter	depleted	-0.224936	stop_gained	NA	NA	Unobserved	Pathogenic	-	ACMG
ENST00000460680.6:c.1169del	ENSP00000417132.1:p.Pro390HisfsTer40	depleted	-0.136395	frameshift_variant	NA	NA	Unobserved	Pathogenic	-	ACMG
ENST00000460680.6:c.1169dup	ENSP00000417132.1:p.Pro391ThrfsTer7	depleted	-0.214641	frameshift_variant	818479	Pathogenic	Pathogenic/Likely pathogenic	Pathogenic	-	ACMG
ENST00000460680.6:c.116del	ENSP00000417132.1:p.Cys39PhefsTer33	depleted	-0.192982	frameshift_variant	NA	NA	Unobserved	Pathogenic	-	ACMG
ENST00000460680.6:c.1170del	ENSP00000417132.1:p.Gln392SerfsTer38	depleted	-0.15541	frameshift_variant	NA	NA	Unobserved	Pathogenic	-	ACMG
ENST00000460680.6:c.1171_1173delinsTGA	ENSP00000417132.1:p.Pro391Ter	depleted	-0.210116	stop_gained	NA	NA	Unobserved	Pathogenic	-	ACMG
ENST00000460680.6:c.1174_1176delinsTGA	ENSP00000417132.1:p.Gln392Ter	depleted	-0.224222	stop_gained	NA	NA	Unobserved	Pathogenic	-	ACMG
ENST00000460680.6:c.1174C>T	ENSP00000417132.1:p.Gln392Ter	depleted	-0.191543	stop_gained	490777	Pathogenic	Pathogenic/Likely pathogenic	Pathogenic	-	ACMG
ENST00000460680.6:c.1174del	ENSP00000417132.1:p.Gln392SerfsTer38	depleted	-0.108415	frameshift_variant	NA	NA	Unobserved	Pathogenic	-	ACMG
ENST00000460680.6:c.1175del	ENSP00000417132.1:p.Gln392ArgfsTer38	depleted	-0.151248	frameshift_variant	NA	NA	Unobserved	Pathogenic	-	ACMG
ENST00000460680.6:c.1176del	ENSP00000417132.1:p.Gln392HisfsTer38	depleted	-0.151404	frameshift_variant	NA	NA	Unobserved	Pathogenic	-	ACMG
ENST00000460680.6:c.1177_1179delinsTGA	ENSP00000417132.1:p.Gln393Ter	depleted	-0.235358	stop_gained	NA	NA	Unobserved	Pathogenic	-	ACMG
ENST00000460680.6:c.1177C>T	ENSP00000417132.1:p.Gln393Ter	depleted	-0.0608697	stop_gained	2450419	Pathogenic	Pathogenic/Likely pathogenic	Pathogenic	-	ACMG
ENST00000460680.6:c.1177del	ENSP00000417132.1:p.Gln393SerfsTer37	depleted	-0.164484	frameshift_variant	NA	NA	Unobserved	Pathogenic	-	ACMG
ENST00000460680.6:c.1178del	ENSP00000417132.1:p.Gln393ArgfsTer37	depleted	-0.168248	frameshift_variant	NA	NA	Unobserved	Pathogenic	-	ACMG
ENST00000460680.6:c.1179del	ENSP00000417132.1:p.Gln393HisfsTer37	depleted	-0.133783	frameshift_variant	NA	NA	Unobserved	Pathogenic	-	ACMG
ENST00000460680.6:c.1179G>T	ENSP00000417132.1:p.Gln393His	unchanged	-0.00209339	missense_variant	412416	Conflicting interpretations of pathogenicity	Conflicting interpretation	Benign	BA1	ACMG
ENST00000460680.6:c.117del	ENSP00000417132.1:p.Gln40ArgfsTer32	depleted	-0.197804	frameshift_variant	NA	NA	Unobserved	Pathogenic	-	ACMG
ENST00000460680.6:c.117T>A	ENSP00000417132.1:p.Cys39Ter	depleted	-0.181925	stop_gained	NA	NA	Unobserved	Pathogenic	-	ACMG
ENST00000460680.6:c.118_120delinsTGA	ENSP00000417132.1:p.Gln40Ter	depleted	-0.199504	stop_gained,splice_region_variant	NA	NA	Unobserved	Pathogenic	-	ACMG
ENST00000460680.6:c.1180del	ENSP00000417132.1:p.Tyr394ThrfsTer36	depleted	-0.14485	frameshift_variant	NA	NA	Unobserved	Pathogenic	-	ACMG
ENST00000460680.6:c.1181_1182delinsGA	ENSP00000417132.1:p.Tyr394Ter	depleted	-0.240524	stop_gained	NA	NA	Unobserved	Pathogenic	-	ACMG
ENST00000460680.6:c.1181del	ENSP00000417132.1:p.Tyr394SerfsTer36	depleted	-0.160665	frameshift_variant	NA	NA	Unobserved	Pathogenic	-	ACMG
ENST00000460680.6:c.1182C>A	ENSP00000417132.1:p.Tyr394Ter	depleted	-0.184795	stop_gained	NA	NA	Unobserved	Pathogenic	-	ACMG
ENST00000460680.6:c.1182C>G	ENSP00000417132.1:p.Tyr394Ter	depleted	-0.195067	stop_gained	1450451	Pathogenic	Pathogenic/Likely pathogenic	Pathogenic	-	ACMG
ENST00000460680.6:c.1182del	ENSP00000417132.1:p.Ser395GlnfsTer35	depleted	-0.159832	frameshift_variant	NA	NA	Unobserved	Pathogenic	-	ACMG
ENST00000460680.6:c.1183del	ENSP00000417132.1:p.Ser395GlnfsTer35	depleted	-0.142297	frameshift_variant	NA	NA	Unobserved	Pathogenic	-	ACMG
ENST00000460680.6:c.1184C>A	ENSP00000417132.1:p.Ser395Ter	depleted	-0.0744038	stop_gained	NA	NA	Unobserved	Pathogenic	-	ACMG
ENST00000460680.6:c.1184C>G	ENSP00000417132.1:p.Ser395Ter	depleted	-0.141539	stop_gained	2576551	Likely pathogenic	Pathogenic/Likely pathogenic	Pathogenic	-	ACMG
ENST00000460680.6:c.1184del	ENSP00000417132.1:p.Ser395Ter	depleted	-0.167523	frameshift_variant	NA	NA	Unobserved	Pathogenic	-	ACMG
ENST00000460680.6:c.1185del	ENSP00000417132.1:p.Asp396MetfsTer34	depleted	-0.151028	frameshift_variant	NA	NA	Unobserved	Pathogenic	-	ACMG
ENST00000460680.6:c.1185dup	ENSP00000417132.1:p.Asp396ArgfsTer2	depleted	-0.240931	frameshift_variant	412415	Pathogenic	Pathogenic/Likely pathogenic	Pathogenic	-	ACMG
ENST00000460680.6:c.1186_1188delinsTGA	ENSP00000417132.1:p.Asp396Ter	depleted	-0.2141	stop_gained	NA	NA	Unobserved	Pathogenic	-	ACMG
ENST00000460680.6:c.1186del	ENSP00000417132.1:p.Asp396MetfsTer34	depleted	-0.180858	frameshift_variant	NA	NA	Unobserved	Pathogenic	-	ACMG
ENST00000460680.6:c.1187del	ENSP00000417132.1:p.Asp396ValfsTer34	depleted	-0.166497	frameshift_variant	NA	NA	Unobserved	Pathogenic	-	ACMG
ENST00000460680.6:c.1188del	ENSP00000417132.1:p.Asp396GlufsTer34	depleted	-0.135748	frameshift_variant	NA	NA	Unobserved	Pathogenic	-	ACMG
ENST00000460680.6:c.1189_1191delinsTGA	ENSP00000417132.1:p.Asp397Ter	depleted	-0.24477	stop_gained	NA	NA	Unobserved	Pathogenic	-	ACMG
ENST00000460680.6:c.1189del	ENSP00000417132.1:p.Asp397MetfsTer33	depleted	-0.217026	frameshift_variant	NA	NA	Unobserved	Pathogenic	-	ACMG
ENST00000460680.6:c.118C>T	ENSP00000417132.1:p.Gln40Ter	depleted	-0.155958	stop_gained	539912	Pathogenic/Likely pathogenic	Pathogenic/Likely pathogenic	Pathogenic	-	ACMG
ENST00000460680.6:c.118del	ENSP00000417132.1:p.Gln40ArgfsTer32	depleted	-0.22096	frameshift_variant	NA	NA	Unobserved	Pathogenic	-	ACMG
ENST00000460680.6:c.1190del	ENSP00000417132.1:p.Asp397ValfsTer33	depleted	-0.23236	frameshift_variant	NA	NA	Unobserved	Pathogenic	-	ACMG
ENST00000460680.6:c.1191del	ENSP00000417132.1:p.Asp397GlufsTer33	depleted	-0.231196	frameshift_variant	NA	NA	Unobserved	Pathogenic	-	ACMG
ENST00000460680.6:c.1192_1194delinsTGA	ENSP00000417132.1:p.Glu398Ter	depleted	-0.216521	stop_gained	NA	NA	Unobserved	Pathogenic	-	ACMG
ENST00000460680.6:c.1192del	ENSP00000417132.1:p.Glu398ArgfsTer32	depleted	-0.232138	frameshift_variant	NA	NA	Unobserved	Pathogenic	-	ACMG
ENST00000460680.6:c.1192G>T	ENSP00000417132.1:p.Glu398Ter	depleted	-0.14714	stop_gained	NA	NA	Unobserved	Pathogenic	-	ACMG
ENST00000460680.6:c.1193del	ENSP00000417132.1:p.Glu398GlyfsTer32	depleted	-0.184453	frameshift_variant	NA	NA	Unobserved	Pathogenic	-	ACMG
ENST00000460680.6:c.1195_1197delinsTGA	ENSP00000417132.1:p.Asp399Ter	depleted	-0.217033	stop_gained	NA	NA	Unobserved	Pathogenic	-	ACMG
ENST00000460680.6:c.1195del	ENSP00000417132.1:p.Asp399MetfsTer31	depleted	-0.22962	frameshift_variant	NA	NA	Unobserved	Pathogenic	-	ACMG
ENST00000460680.6:c.1196del	ENSP00000417132.1:p.Asp399ValfsTer31	depleted	-0.224387	frameshift_variant	NA	NA	Unobserved	Pathogenic	-	ACMG
ENST00000460680.6:c.1197del	ENSP00000417132.1:p.Asp399GlufsTer31	depleted	-0.23829	frameshift_variant	NA	NA	Unobserved	Pathogenic	-	ACMG
ENST00000460680.6:c.1198_1200delinsTGA	ENSP00000417132.1:p.Asp400Ter	depleted	-0.246453	stop_gained	NA	NA	Unobserved	Pathogenic	-	ACMG
ENST00000460680.6:c.1198del	ENSP00000417132.1:p.Asp400ThrfsTer30	depleted	-0.216011	frameshift_variant	NA	NA	Unobserved	Pathogenic	-	ACMG
ENST00000460680.6:c.1199del	ENSP00000417132.1:p.Asp400AlafsTer30	depleted	-0.204545	frameshift_variant	NA	NA	Unobserved	Pathogenic	-	ACMG
ENST00000460680.6:c.119del	ENSP00000417132.1:p.Gln40ArgfsTer32	depleted	-0.209816	frameshift_variant	NA	NA	Unobserved	Pathogenic	-	ACMG
ENST00000460680.6:c.11del	ENSP00000417132.1:p.Gly4AlafsTer68	depleted	-0.21252	frameshift_variant	566165	Pathogenic	Pathogenic/Likely pathogenic	Pathogenic	-	ACMG
ENST00000460680.6:c.1200del	ENSP00000417132.1:p.Tyr401MetfsTer29	depleted	-0.203147	frameshift_variant	NA	NA	Unobserved	Pathogenic	-	ACMG
ENST00000460680.6:c.1201del	ENSP00000417132.1:p.Tyr401MetfsTer29	depleted	-0.217528	frameshift_variant	NA	NA	Unobserved	Pathogenic	-	ACMG
ENST00000460680.6:c.1201T>G	ENSP00000417132.1:p.Tyr401Asp	unchanged	-0.00163509	missense_variant	584648	Uncertain significance	Uncertain significance	Benign	BA1	ACMG
ENST00000460680.6:c.1202_1203del	ENSP00000417132.1:p.Tyr401Ter	depleted	-0.25032	frameshift_variant	346120	Conflicting interpretations of pathogenicity	Conflicting interpretation	Pathogenic	-	ACMG
ENST00000460680.6:c.1202_1203delinsGA	ENSP00000417132.1:p.Tyr401Ter	depleted	-0.214452	stop_gained	NA	NA	Unobserved	Pathogenic	-	ACMG
ENST00000460680.6:c.1202del	ENSP00000417132.1:p.Tyr401LeufsTer29	depleted	-0.192431	frameshift_variant	NA	NA	Unobserved	Pathogenic	-	ACMG
ENST00000460680.6:c.1203del	ENSP00000417132.1:p.Tyr401Ter	depleted	-0.245752	frameshift_variant	NA	NA	Unobserved	Pathogenic	-	ACMG
ENST00000460680.6:c.1203dup	ENSP00000417132.1:p.Glu402Ter	depleted	-0.232038	frameshift_variant	449856	Pathogenic	Pathogenic/Likely pathogenic	Pathogenic	-	ACMG
ENST00000460680.6:c.1203T>A	ENSP00000417132.1:p.Tyr401Ter	depleted	-0.150181	stop_gained	NA	NA	Unobserved	Pathogenic	-	ACMG
ENST00000460680.6:c.1203T>G	ENSP00000417132.1:p.Tyr401Ter	depleted	-0.137812	stop_gained	584647	Pathogenic	Pathogenic/Likely pathogenic	Pathogenic	-	ACMG
ENST00000460680.6:c.1204_1206delinsTGA	ENSP00000417132.1:p.Glu402Ter	depleted	-0.23857	stop_gained	NA	NA	Unobserved	Pathogenic	-	ACMG
ENST00000460680.6:c.1204del	ENSP00000417132.1:p.Glu402ArgfsTer28	depleted	-0.194752	frameshift_variant	NA	NA	Unobserved	Pathogenic	-	ACMG
ENST00000460680.6:c.1204G>T	ENSP00000417132.1:p.Glu402Ter	depleted	-0.139143	stop_gained	NA	NA	Unobserved	Pathogenic	-	ACMG
ENST00000460680.6:c.1205del	ENSP00000417132.1:p.Glu402GlyfsTer28	depleted	-0.195299	frameshift_variant	NA	NA	Unobserved	Pathogenic	-	ACMG
ENST00000460680.6:c.1207_1209delinsTGA	ENSP00000417132.1:p.Asp403Ter	depleted	-0.213498	stop_gained	NA	NA	Unobserved	Pathogenic	-	ACMG
ENST00000460680.6:c.1207del	ENSP00000417132.1:p.Asp403MetfsTer27	depleted	-0.209985	frameshift_variant	NA	NA	Unobserved	Pathogenic	-	ACMG
ENST00000460680.6:c.1208A>G	ENSP00000417132.1:p.Asp403Gly	enriched	0.0124701	missense_variant	836127	Conflicting interpretations of pathogenicity	Conflicting interpretation	Benign	BS3_BS1	ACMG
ENST00000460680.6:c.1208del	ENSP00000417132.1:p.Asp403ValfsTer27	depleted	-0.234485	frameshift_variant	NA	NA	Unobserved	Pathogenic	-	ACMG
ENST00000460680.6:c.1209del	ENSP00000417132.1:p.Asp403GlufsTer27	depleted	-0.20796	frameshift_variant	NA	NA	Unobserved	Pathogenic	-	ACMG
ENST00000460680.6:c.1210_1212delinsTGA	ENSP00000417132.1:p.Asp404Ter	depleted	-0.238719	stop_gained	NA	NA	Unobserved	Pathogenic	-	ACMG
ENST00000460680.6:c.1210del	ENSP00000417132.1:p.Asp404ThrfsTer26	depleted	-0.209787	frameshift_variant	NA	NA	Unobserved	Pathogenic	-	ACMG
ENST00000460680.6:c.1210G>A	ENSP00000417132.1:p.Asp404Asn	unchanged	0.0101356	missense_variant	472661	Uncertain significance	Uncertain significance	Benign	BS3_BS1_sup	ACMG
ENST00000460680.6:c.1211del	ENSP00000417132.1:p.Asp404AlafsTer26	depleted	-0.210686	frameshift_variant	NA	NA	Unobserved	Pathogenic	-	ACMG
ENST00000460680.6:c.1212C>G	ENSP00000417132.1:p.Asp404Glu	enriched	0.0149537	missense_variant	412427	Conflicting interpretations of pathogenicity	Conflicting interpretation	Benign	BA1	ACMG
ENST00000460680.6:c.1212del	ENSP00000417132.1:p.Asp404GlufsTer26	depleted	-0.198237	frameshift_variant	NA	NA	Unobserved	Pathogenic	-	ACMG
ENST00000460680.6:c.1213_1215delinsTGA	ENSP00000417132.1:p.Glu405Ter	depleted	-0.224046	stop_gained	NA	NA	Unobserved	Pathogenic	-	ACMG
ENST00000460680.6:c.1213del	ENSP00000417132.1:p.Glu405ArgfsTer25	depleted	-0.204273	frameshift_variant	NA	NA	Unobserved	Pathogenic	-	ACMG
ENST00000460680.6:c.1213G>A	ENSP00000417132.1:p.Glu405Lys	unchanged	0.00843997	missense_variant	851038	Uncertain significance	Uncertain significance	Benign	BS3_BS1_sup	ACMG
ENST00000460680.6:c.1213G>T	ENSP00000417132.1:p.Glu405Ter	depleted	-0.135353	stop_gained	1171962	Pathogenic	Pathogenic/Likely pathogenic	Pathogenic	-	ACMG
ENST00000460680.6:c.1214del	ENSP00000417132.1:p.Glu405GlyfsTer25	depleted	-0.203793	frameshift_variant	NA	NA	Unobserved	Pathogenic	-	ACMG
ENST00000460680.6:c.1216_1218delinsTGA	ENSP00000417132.1:p.Glu406Ter	depleted	-0.233394	stop_gained	NA	NA	Unobserved	Pathogenic	-	ACMG
ENST00000460680.6:c.1216del	ENSP00000417132.1:p.Glu406ArgfsTer24	depleted	-0.192133	frameshift_variant	NA	NA	Unobserved	Pathogenic	-	ACMG
ENST00000460680.6:c.1216G>A	ENSP00000417132.1:p.Glu406Lys	unchanged	0.0080319	missense_variant	412432	Conflicting interpretations of pathogenicity	Conflicting interpretation	Benign	BA1	ACMG
ENST00000460680.6:c.1216G>T	ENSP00000417132.1:p.Glu406Ter	depleted	-0.151224	stop_gained	NA	NA	Unobserved	Pathogenic	-	ACMG
ENST00000460680.6:c.1217A>C	ENSP00000417132.1:p.Glu406Ala	enriched	0.0133725	missense_variant	412424	Conflicting interpretations of pathogenicity	Conflicting interpretation	Benign	BA1	ACMG
ENST00000460680.6:c.1217del	ENSP00000417132.1:p.Glu406GlyfsTer24	depleted	-0.217212	frameshift_variant	NA	NA	Unobserved	Pathogenic	-	ACMG
ENST00000460680.6:c.1218G>T	ENSP00000417132.1:p.Glu406Asp	unchanged	0.00619686	missense_variant	539920	Uncertain significance	Uncertain significance	Benign	BS3_BS1	ACMG
ENST00000460680.6:c.1219_1221delinsTGA	ENSP00000417132.1:p.Asp407Ter	depleted	-0.217795	stop_gained	NA	NA	Unobserved	Pathogenic	-	ACMG
ENST00000460680.6:c.1219del	ENSP00000417132.1:p.Asp407MetfsTer23	depleted	-0.193759	frameshift_variant	NA	NA	Unobserved	Pathogenic	-	ACMG
ENST00000460680.6:c.1219G>A	ENSP00000417132.1:p.Asp407Asn	unchanged	0.0017219	missense_variant	472663	Conflicting interpretations of pathogenicity	Conflicting interpretation	Benign	BA1	ACMG
ENST00000460680.6:c.121G>A	ENSP00000417132.1:p.Gly41Ser	unchanged	0.00635335	missense_variant,splice_region_variant	133667	Benign/Likely benign	Benign/Likely benign	Benign	BA1	ACMG
ENST00000460680.6:c.122+1del	-	depleted	-0.189841	frameshift_variant,splice_region_variant	NA	NA	Unobserved	Pathogenic	-	ACMG
ENST00000460680.6:c.1220del	ENSP00000417132.1:p.Asp407ValfsTer23	depleted	-0.213623	frameshift_variant	NA	NA	Unobserved	Pathogenic	-	ACMG
ENST00000460680.6:c.1221del	ENSP00000417132.1:p.Asp407GlufsTer23	depleted	-0.202029	frameshift_variant	NA	NA	Unobserved	Pathogenic	-	ACMG
ENST00000460680.6:c.1222_1224delinsTGA	ENSP00000417132.1:p.Asp408Ter	depleted	-0.218255	stop_gained	NA	NA	Unobserved	Pathogenic	-	ACMG
ENST00000460680.6:c.1222del	ENSP00000417132.1:p.Asp408ThrfsTer22	depleted	-0.227769	frameshift_variant	NA	NA	Unobserved	Pathogenic	-	ACMG
ENST00000460680.6:c.1223del	ENSP00000417132.1:p.Asp408AlafsTer22	depleted	-0.222319	frameshift_variant	NA	NA	Unobserved	Pathogenic	-	ACMG
ENST00000460680.6:c.1224del	ENSP00000417132.1:p.Asp408GlufsTer22	depleted	-0.224705	frameshift_variant	2431318	Pathogenic	Pathogenic/Likely pathogenic	Pathogenic	-	ACMG
ENST00000460680.6:c.1225_1227delinsTGA	ENSP00000417132.1:p.Val409Ter	depleted	-0.233103	stop_gained	NA	NA	Unobserved	Pathogenic	-	ACMG
ENST00000460680.6:c.1225del	ENSP00000417132.1:p.Val409CysfsTer21	depleted	-0.208918	frameshift_variant	NA	NA	Unobserved	Pathogenic	-	ACMG
ENST00000460680.6:c.1225G>A	ENSP00000417132.1:p.Val409Met	unchanged	0.00439321	missense_variant	485267	Uncertain significance	Uncertain significance	Benign	BS3_BS1_sup	ACMG
ENST00000460680.6:c.1225G>C	ENSP00000417132.1:p.Val409Leu	unchanged	0.0145947	missense_variant	1053711	Uncertain significance	Uncertain significance	Benign	BS3_BS1_sup	ACMG
ENST00000460680.6:c.1226del	ENSP00000417132.1:p.Val409GlyfsTer21	depleted	-0.212105	frameshift_variant	NA	NA	Unobserved	Pathogenic	-	ACMG
ENST00000460680.6:c.1227del	ENSP00000417132.1:p.Gln410ArgfsTer20	depleted	-0.217675	frameshift_variant	NA	NA	Unobserved	Pathogenic	-	ACMG
ENST00000460680.6:c.1228_1230delinsTGA	ENSP00000417132.1:p.Gln410Ter	depleted	-0.219575	stop_gained	NA	NA	Unobserved	Pathogenic	-	ACMG
ENST00000460680.6:c.1228C>T	ENSP00000417132.1:p.Gln410Ter	depleted	-0.0532192	stop_gained	2573286	Pathogenic	Pathogenic/Likely pathogenic	Pathogenic	-	ACMG
ENST00000460680.6:c.1228del	ENSP00000417132.1:p.Gln410ArgfsTer20	depleted	-0.216978	frameshift_variant	NA	NA	Unobserved	Pathogenic	-	ACMG
ENST00000460680.6:c.1229del	ENSP00000417132.1:p.Gln410ArgfsTer20	depleted	-0.196381	frameshift_variant	NA	NA	Unobserved	Pathogenic	-	ACMG
ENST00000460680.6:c.122G>C	ENSP00000417132.1:p.Gly41Ala	unchanged	-0.00128756	missense_variant,splice_region_variant	539927	Uncertain significance	Uncertain significance	Benign	BS3_BS1_sup	ACMG
ENST00000460680.6:c.1230del	ENSP00000417132.1:p.Asn411ThrfsTer19	depleted	-0.215006	frameshift_variant	NA	NA	Unobserved	Pathogenic	-	ACMG
ENST00000460680.6:c.1231_1233delinsTGA	ENSP00000417132.1:p.Asn411Ter	depleted	-0.218693	stop_gained	NA	NA	Unobserved	Pathogenic	-	ACMG
ENST00000460680.6:c.1232del	ENSP00000417132.1:p.Asn411ThrfsTer19	depleted	-0.181523	frameshift_variant	NA	NA	Unobserved	Pathogenic	-	ACMG
ENST00000460680.6:c.1233del	ENSP00000417132.1:p.Asn411LysfsTer19	depleted	-0.245243	frameshift_variant	NA	NA	Unobserved	Pathogenic	-	ACMG
ENST00000460680.6:c.1234_1236delinsTGA	ENSP00000417132.1:p.Thr412Ter	depleted	-0.220387	stop_gained	NA	NA	Unobserved	Pathogenic	-	ACMG
ENST00000460680.6:c.1234del	ENSP00000417132.1:p.Thr412ProfsTer18	depleted	-0.212499	frameshift_variant	NA	NA	Unobserved	Pathogenic	-	ACMG
ENST00000460680.6:c.1235C>A	ENSP00000417132.1:p.Thr412Asn	unchanged	0.0283622	missense_variant	NA	NA	Unobserved	Benign	BS3_BS1	ACMG
ENST00000460680.6:c.1235C>T	ENSP00000417132.1:p.Thr412Ile	unchanged	0.00665241	missense_variant	489608	Uncertain significance	Uncertain significance	Benign	BS3_BS1	ACMG
ENST00000460680.6:c.1236del	ENSP00000417132.1:p.Asn413ThrfsTer17	depleted	-0.20908	frameshift_variant	NA	NA	Unobserved	Pathogenic	-	ACMG
ENST00000460680.6:c.1237_1239delinsTGA	ENSP00000417132.1:p.Asn413Ter	depleted	-0.18913	stop_gained	NA	NA	Unobserved	Pathogenic	-	ACMG
ENST00000460680.6:c.1238A>C	ENSP00000417132.1:p.Asn413Thr	unchanged	-0.00111373	missense_variant	864032	Uncertain significance	Uncertain significance	Benign	BS3_BS1_sup	ACMG
ENST00000460680.6:c.1238del	ENSP00000417132.1:p.Asn413ThrfsTer17	depleted	-0.190273	frameshift_variant	NA	NA	Unobserved	Pathogenic	-	ACMG
ENST00000460680.6:c.1239del	ENSP00000417132.1:p.Ser414LeufsTer16	depleted	-0.231869	frameshift_variant	NA	NA	Unobserved	Pathogenic	-	ACMG
ENST00000460680.6:c.124_126delinsTGA	ENSP00000417132.1:p.Pro42Ter	depleted	-0.190132	stop_gained,splice_region_variant	NA	NA	Unobserved	Pathogenic	-	ACMG
ENST00000460680.6:c.1240del	ENSP00000417132.1:p.Ser414LeufsTer16	depleted	-0.188134	frameshift_variant	NA	NA	Unobserved	Pathogenic	-	ACMG
ENST00000460680.6:c.1241_1242delinsGA	ENSP00000417132.1:p.Ser414Ter	depleted	-0.189178	stop_gained	NA	NA	Unobserved	Pathogenic	-	ACMG
ENST00000460680.6:c.1241del	ENSP00000417132.1:p.Ser414LeufsTer16	depleted	-0.185537	frameshift_variant	NA	NA	Unobserved	Pathogenic	-	ACMG
ENST00000460680.6:c.1242del	ENSP00000417132.1:p.Ala415ProfsTer15	depleted	-0.242625	frameshift_variant	NA	NA	Unobserved	Pathogenic	-	ACMG
ENST00000460680.6:c.1243_1245delinsTGA	ENSP00000417132.1:p.Ala415Ter	depleted	-0.248476	stop_gained	NA	NA	Unobserved	Pathogenic	-	ACMG
ENST00000460680.6:c.1243del	ENSP00000417132.1:p.Ala415ProfsTer15	depleted	-0.195632	frameshift_variant	NA	NA	Unobserved	Pathogenic	-	ACMG
ENST00000460680.6:c.1246_1248delinsTGA	ENSP00000417132.1:p.Leu416Ter	depleted	-0.196551	stop_gained,splice_region_variant	NA	NA	Unobserved	Pathogenic	-	ACMG
ENST00000460680.6:c.1246del	ENSP00000417132.1:p.Arg417GlyfsTer13	depleted	-0.191781	frameshift_variant	NA	NA	Unobserved	Pathogenic	-	ACMG
ENST00000460680.6:c.1248del	ENSP00000417132.1:p.Arg417GlyfsTer13	depleted	-0.1599	frameshift_variant	NA	NA	Unobserved	Pathogenic	-	ACMG
ENST00000460680.6:c.1249del	ENSP00000417132.1:p.Arg417GlyfsTer13	depleted	-0.20093	frameshift_variant,splice_region_variant	NA	NA	Unobserved	Pathogenic	-	ACMG
ENST00000460680.6:c.1250+1del	-	depleted	-0.0566839	frameshift_variant,splice_region_variant	NA	NA	Unobserved	Pathogenic	-	ACMG
ENST00000460680.6:c.1252del	ENSP00000417132.1:p.Tyr418IlefsTer12	depleted	-0.153037	frameshift_variant,splice_region_variant	NA	NA	Unobserved	Pathogenic	-	ACMG
ENST00000460680.6:c.1253_1254delinsGA	ENSP00000417132.1:p.Tyr418Ter	depleted	-0.153304	stop_gained,splice_region_variant	NA	NA	Unobserved	Pathogenic	-	ACMG
ENST00000460680.6:c.1253A>G	ENSP00000417132.1:p.Tyr418Cys	unchanged	0.00406021	missense_variant,splice_region_variant	569477	Uncertain significance	Uncertain significance	Benign	BA1	ACMG
ENST00000460680.6:c.1253del	ENSP00000417132.1:p.Tyr418LeufsTer12	depleted	-0.179222	frameshift_variant,splice_region_variant	NA	NA	Unobserved	Pathogenic	-	ACMG
ENST00000460680.6:c.1254del	ENSP00000417132.1:p.Tyr418Ter	depleted	-0.142488	frameshift_variant	NA	NA	Unobserved	Pathogenic	-	ACMG
ENST00000460680.6:c.1254T>A	ENSP00000417132.1:p.Tyr418Ter	depleted	-0.145889	stop_gained	422448	Pathogenic	Pathogenic/Likely pathogenic	Pathogenic	-	ACMG
ENST00000460680.6:c.1254T>G	ENSP00000417132.1:p.Tyr418Ter	depleted	-0.147635	stop_gained	NA	NA	Unobserved	Pathogenic	-	ACMG
ENST00000460680.6:c.1255_1257delinsTGA	ENSP00000417132.1:p.Lys419Ter	depleted	-0.152925	stop_gained	NA	NA	Unobserved	Pathogenic	-	ACMG
ENST00000460680.6:c.1255A>T	ENSP00000417132.1:p.Lys419Ter	depleted	-0.165845	stop_gained	NA	NA	Unobserved	Pathogenic	-	ACMG
ENST00000460680.6:c.1256del	ENSP00000417132.1:p.Lys419ArgfsTer11	depleted	-0.142329	frameshift_variant	NA	NA	Unobserved	Pathogenic	-	ACMG
ENST00000460680.6:c.1258_1260delinsTGA	ENSP00000417132.1:p.Gly420Ter	depleted	-0.182121	stop_gained	NA	NA	Unobserved	Pathogenic	-	ACMG
ENST00000460680.6:c.1259G>A	ENSP00000417132.1:p.Gly420Glu	unchanged	-0.00304421	missense_variant	1410889	Uncertain significance	Uncertain significance	Benign	BA1	ACMG
ENST00000460680.6:c.125del	ENSP00000417132.1:p.Pro42LeufsTer30	depleted	-0.179985	frameshift_variant,splice_region_variant	NA	NA	Unobserved	Pathogenic	-	ACMG
ENST00000460680.6:c.1260del	ENSP00000417132.1:p.Lys421ArgfsTer9	depleted	-0.161385	frameshift_variant	NA	NA	Unobserved	Pathogenic	-	ACMG
ENST00000460680.6:c.1261_1263delinsTGA	ENSP00000417132.1:p.Lys421Ter	depleted	-0.171596	stop_gained	NA	NA	Unobserved	Pathogenic	-	ACMG
ENST00000460680.6:c.1261A>T	ENSP00000417132.1:p.Lys421Ter	depleted	-0.111981	stop_gained	NA	NA	Unobserved	Pathogenic	-	ACMG
ENST00000460680.6:c.1262del	ENSP00000417132.1:p.Lys421ArgfsTer9	depleted	-0.119085	frameshift_variant	NA	NA	Unobserved	Pathogenic	-	ACMG
ENST00000460680.6:c.1264_1265delinsTA	ENSP00000417132.1:p.Gly422Ter	depleted	-0.183056	stop_gained	NA	NA	Unobserved	Pathogenic	-	ACMG
ENST00000460680.6:c.1264G>T	ENSP00000417132.1:p.Gly422Ter	depleted	-0.125912	stop_gained	NA	NA	Unobserved	Pathogenic	-	ACMG
ENST00000460680.6:c.1265del	ENSP00000417132.1:p.Gly422GlufsTer8	depleted	-0.171808	frameshift_variant	NA	NA	Unobserved	Pathogenic	-	ACMG
ENST00000460680.6:c.1267_1268delinsTG	ENSP00000417132.1:p.Thr423Ter	depleted	-0.158507	stop_gained	NA	NA	Unobserved	Pathogenic	-	ACMG
ENST00000460680.6:c.1267del	ENSP00000417132.1:p.Thr423GlnfsTer7	depleted	-0.157678	frameshift_variant	NA	NA	Unobserved	Pathogenic	-	ACMG
ENST00000460680.6:c.1268C>A	ENSP00000417132.1:p.Thr423Lys	unchanged	0.00183057	missense_variant	240045	Benign/Likely benign	Benign/Likely benign	Benign	BA1	ACMG
ENST00000460680.6:c.1268del	ENSP00000417132.1:p.Thr423LysfsTer7	depleted	-0.160563	frameshift_variant	NA	NA	Unobserved	Pathogenic	-	ACMG
ENST00000460680.6:c.1269del	ENSP00000417132.1:p.Lys425SerfsTer5	depleted	-0.19384	frameshift_variant	NA	NA	Unobserved	Pathogenic	-	ACMG
ENST00000460680.6:c.126del	ENSP00000417132.1:p.Val43TyrfsTer29	depleted	-0.18729	frameshift_variant	NA	NA	Unobserved	Pathogenic	-	ACMG
ENST00000460680.6:c.127_128delinsTG	ENSP00000417132.1:p.Val43Ter	depleted	-0.184265	stop_gained	NA	NA	Unobserved	Pathogenic	-	ACMG
ENST00000460680.6:c.1270_1272delinsTGA	ENSP00000417132.1:p.Gly424Ter	depleted	-0.178507	stop_gained	NA	NA	Unobserved	Pathogenic	-	ACMG
ENST00000460680.6:c.1272del	ENSP00000417132.1:p.Lys425SerfsTer5	depleted	-0.16656	frameshift_variant	NA	NA	Unobserved	Pathogenic	-	ACMG
ENST00000460680.6:c.1273_1275delinsTGA	ENSP00000417132.1:p.Lys425Ter	depleted	-0.147289	stop_gained	NA	NA	Unobserved	Pathogenic	-	ACMG
ENST00000460680.6:c.1273A>T	ENSP00000417132.1:p.Lys425Ter	depleted	-0.144383	stop_gained	NA	NA	Unobserved	Pathogenic	-	ACMG
ENST00000460680.6:c.1274del	ENSP00000417132.1:p.Lys425SerfsTer5	depleted	-0.159723	frameshift_variant	NA	NA	Unobserved	Pathogenic	-	ACMG
ENST00000460680.6:c.1275del	ENSP00000417132.1:p.Lys425AsnfsTer5	depleted	-0.154129	frameshift_variant	NA	NA	Unobserved	Pathogenic	-	ACMG
ENST00000460680.6:c.1276_1277delinsTG	ENSP00000417132.1:p.Pro426Ter	depleted	-0.17807	stop_gained	NA	NA	Unobserved	Pathogenic	-	ACMG
ENST00000460680.6:c.1277del	ENSP00000417132.1:p.Pro426GlnfsTer4	depleted	-0.162969	frameshift_variant	NA	NA	Unobserved	Pathogenic	-	ACMG
ENST00000460680.6:c.1278del	ENSP00000417132.1:p.Ala428HisfsTer2	depleted	-0.152992	frameshift_variant	NA	NA	Unobserved	Pathogenic	-	ACMG
ENST00000460680.6:c.1279_1281delinsTGA	ENSP00000417132.1:p.Gly427Ter	depleted	-0.17402	stop_gained	NA	NA	Unobserved	Pathogenic	-	ACMG
ENST00000460680.6:c.1279G>A	ENSP00000417132.1:p.Gly427Arg	unchanged	-0.000466884	missense_variant	489610	Uncertain significance	Uncertain significance	Benign	BS3_BS1_sup	ACMG
ENST00000460680.6:c.127del	ENSP00000417132.1:p.Val43TyrfsTer29	depleted	-0.193417	frameshift_variant	NA	NA	Unobserved	Pathogenic	-	ACMG
ENST00000460680.6:c.127dup	ENSP00000417132.1:p.Val43GlyfsTer26	depleted	-0.191342	frameshift_variant	490788	Pathogenic	Pathogenic/Likely pathogenic	Pathogenic	-	ACMG
ENST00000460680.6:c.1280G>T	ENSP00000417132.1:p.Gly427Val	unchanged	0.0027844	missense_variant	412407	Uncertain significance	Uncertain significance	Benign	BS3_BS1_sup	ACMG
ENST00000460680.6:c.1282_1283delinsTG	ENSP00000417132.1:p.Ala428Ter	depleted	-0.168174	stop_gained	NA	NA	Unobserved	Pathogenic	-	ACMG
ENST00000460680.6:c.1282del	ENSP00000417132.1:p.Ala428HisfsTer2	depleted	-0.0976602	frameshift_variant	NA	NA	Unobserved	Pathogenic	-	ACMG
ENST00000460680.6:c.1283del	ENSP00000417132.1:p.Ala428AspfsTer2	depleted	-0.16396	frameshift_variant	NA	NA	Unobserved	Pathogenic	-	ACMG
ENST00000460680.6:c.1284del	ENSP00000417132.1:p.Leu429Ter	depleted	-0.187567	frameshift_variant	NA	NA	Unobserved	Pathogenic	-	ACMG
ENST00000460680.6:c.1286_1287delinsGA	ENSP00000417132.1:p.Leu429Ter	depleted	-0.18737	stop_gained	NA	NA	Unobserved	Pathogenic	-	ACMG
ENST00000460680.6:c.1286del	ENSP00000417132.1:p.Leu429Ter	depleted	-0.151109	frameshift_variant	NA	NA	Unobserved	Pathogenic	-	ACMG
ENST00000460680.6:c.1286T>A	ENSP00000417132.1:p.Leu429Ter	depleted	-0.153016	stop_gained	NA	NA	Unobserved	Pathogenic	-	ACMG
ENST00000460680.6:c.1287del	ENSP00000417132.1:p.Ser430AlafsTer141	depleted	-0.132124	frameshift_variant	NA	NA	Unobserved	Pathogenic	-	ACMG
ENST00000460680.6:c.1288_1290delinsTGA	ENSP00000417132.1:p.Ser430Ter	depleted	-0.177604	stop_gained	NA	NA	Unobserved	Pathogenic	-	ACMG
ENST00000460680.6:c.1288del	ENSP00000417132.1:p.Ser430AlafsTer141	depleted	-0.15292	frameshift_variant	NA	NA	Unobserved	Pathogenic	-	ACMG
ENST00000460680.6:c.1289del	ENSP00000417132.1:p.Ser430ThrfsTer141	depleted	-0.175725	frameshift_variant	NA	NA	Unobserved	Pathogenic	-	ACMG
ENST00000460680.6:c.128del	ENSP00000417132.1:p.Val43AspfsTer29	depleted	-0.183668	frameshift_variant	NA	NA	Unobserved	Pathogenic	-	ACMG
ENST00000460680.6:c.1290del	ENSP00000417132.1:p.Ser430ArgfsTer141	depleted	-0.17895	frameshift_variant	NA	NA	Unobserved	Pathogenic	-	ACMG
ENST00000460680.6:c.1291_1293delinsTGA	ENSP00000417132.1:p.Gly431Ter	depleted	-0.18218	stop_gained	NA	NA	Unobserved	Pathogenic	-	ACMG
ENST00000460680.6:c.1291G>A	ENSP00000417132.1:p.Gly431Ser	unchanged	0.0136831	missense_variant	539916	Conflicting interpretations of pathogenicity	Conflicting interpretation	Benign	BS3_BS1	ACMG
ENST00000460680.6:c.1292del	ENSP00000417132.1:p.Gly431ValfsTer140	depleted	-0.174136	frameshift_variant	NA	NA	Unobserved	Pathogenic	-	ACMG
ENST00000460680.6:c.1294del	ENSP00000417132.1:p.Ser432LeufsTer139	depleted	-0.138319	frameshift_variant	NA	NA	Unobserved	Pathogenic	-	ACMG
ENST00000460680.6:c.1295_1296delinsGA	ENSP00000417132.1:p.Ser432Ter	depleted	-0.181238	stop_gained	NA	NA	Unobserved	Pathogenic	-	ACMG
ENST00000460680.6:c.1295del	ENSP00000417132.1:p.Ser432LeufsTer139	depleted	-0.17259	frameshift_variant	NA	NA	Unobserved	Pathogenic	-	ACMG
ENST00000460680.6:c.1296del	ENSP00000417132.1:p.Ala433LeufsTer138	depleted	-0.185296	frameshift_variant	NA	NA	Unobserved	Pathogenic	-	ACMG
ENST00000460680.6:c.1297_1299delinsTGA	ENSP00000417132.1:p.Ala433Ter	depleted	-0.155802	stop_gained	NA	NA	Unobserved	Pathogenic	-	ACMG
ENST00000460680.6:c.1297del	ENSP00000417132.1:p.Ala433LeufsTer138	depleted	-0.166941	frameshift_variant	NA	NA	Unobserved	Pathogenic	-	ACMG
ENST00000460680.6:c.1298del	ENSP00000417132.1:p.Ala433ValfsTer138	depleted	-0.160502	frameshift_variant	NA	NA	Unobserved	Pathogenic	-	ACMG
ENST00000460680.6:c.1299del	ENSP00000417132.1:p.Asp434MetfsTer137	depleted	-0.162933	frameshift_variant	NA	NA	Unobserved	Pathogenic	-	ACMG
ENST00000460680.6:c.129del	ENSP00000417132.1:p.Tyr44MetfsTer28	depleted	-0.189002	frameshift_variant	NA	NA	Unobserved	Pathogenic	-	ACMG
ENST00000460680.6:c.12del	ENSP00000417132.1:p.Trp5GlyfsTer67	depleted	-0.214841	frameshift_variant	NA	NA	Unobserved	Pathogenic	-	ACMG
ENST00000460680.6:c.1300_1302delinsTGA	ENSP00000417132.1:p.Asp434Ter	depleted	-0.163627	stop_gained	NA	NA	Unobserved	Pathogenic	-	ACMG
ENST00000460680.6:c.1300del	ENSP00000417132.1:p.Asp434MetfsTer137	depleted	-0.153255	frameshift_variant	NA	NA	Unobserved	Pathogenic	-	ACMG
ENST00000460680.6:c.1301del	ENSP00000417132.1:p.Asp434ValfsTer137	depleted	-0.168333	frameshift_variant	NA	NA	Unobserved	Pathogenic	-	ACMG
ENST00000460680.6:c.1302del	ENSP00000417132.1:p.Asp434GlufsTer137	depleted	-0.170869	frameshift_variant	NA	NA	Unobserved	Pathogenic	-	ACMG
ENST00000460680.6:c.1303_1305delinsTGA	ENSP00000417132.1:p.Gly435Ter	depleted	-0.149762	stop_gained	NA	NA	Unobserved	Pathogenic	-	ACMG
ENST00000460680.6:c.1305del	ENSP00000417132.1:p.Gln436AsnfsTer135	depleted	-0.177858	frameshift_variant	NA	NA	Unobserved	Pathogenic	-	ACMG
ENST00000460680.6:c.1306_1307delinsTG	ENSP00000417132.1:p.Gln436Ter	depleted	-0.181176	stop_gained	NA	NA	Unobserved	Pathogenic	-	ACMG
ENST00000460680.6:c.1306C>T	ENSP00000417132.1:p.Gln436Ter	depleted	-0.0981188	stop_gained	NA	NA	Unobserved	Pathogenic	-	ACMG
ENST00000460680.6:c.1306del	ENSP00000417132.1:p.Gln436AsnfsTer135	depleted	-0.180313	frameshift_variant	NA	NA	Unobserved	Pathogenic	-	ACMG
ENST00000460680.6:c.1308del	ENSP00000417132.1:p.Gln436HisfsTer135	depleted	-0.175575	frameshift_variant	NA	NA	Unobserved	Pathogenic	-	ACMG
ENST00000460680.6:c.1309_1311delinsTGA	ENSP00000417132.1:p.Leu437Ter	depleted	-0.162198	stop_gained	NA	NA	Unobserved	Pathogenic	-	ACMG
ENST00000460680.6:c.1309del	ENSP00000417132.1:p.Leu437CysfsTer134	depleted	-0.156454	frameshift_variant	NA	NA	Unobserved	Pathogenic	-	ACMG
ENST00000460680.6:c.130del	ENSP00000417132.1:p.Tyr44MetfsTer28	depleted	-0.195771	frameshift_variant	NA	NA	Unobserved	Pathogenic	-	ACMG
ENST00000460680.6:c.131_132delinsGA	ENSP00000417132.1:p.Tyr44Ter	depleted	-0.19058	stop_gained	NA	NA	Unobserved	Pathogenic	-	ACMG
ENST00000460680.6:c.1310del	ENSP00000417132.1:p.Leu437ArgfsTer134	depleted	-0.181287	frameshift_variant	NA	NA	Unobserved	Pathogenic	-	ACMG
ENST00000460680.6:c.1311del	ENSP00000417132.1:p.Ser438GlnfsTer133	depleted	-0.17417	frameshift_variant	1675925	Pathogenic	Pathogenic/Likely pathogenic	Pathogenic	-	ACMG
ENST00000460680.6:c.1312del	ENSP00000417132.1:p.Ser438GlnfsTer133	depleted	-0.176079	frameshift_variant	NA	NA	Unobserved	Pathogenic	-	ACMG
ENST00000460680.6:c.1313C>A	ENSP00000417132.1:p.Ser438Ter	depleted	-0.133898	stop_gained	942550	Pathogenic	Pathogenic/Likely pathogenic	Pathogenic	-	ACMG
ENST00000460680.6:c.1313C>G	ENSP00000417132.1:p.Ser438Ter	depleted	-0.121669	stop_gained	NA	NA	Unobserved	Pathogenic	-	ACMG
ENST00000460680.6:c.1313del	ENSP00000417132.1:p.Ser438Ter	depleted	-0.160905	frameshift_variant	NA	NA	Unobserved	Pathogenic	-	ACMG
ENST00000460680.6:c.1314del	ENSP00000417132.1:p.Val439CysfsTer132	depleted	-0.163163	frameshift_variant	NA	NA	Unobserved	Pathogenic	-	ACMG
ENST00000460680.6:c.1315_1317delinsTGA	ENSP00000417132.1:p.Val439Ter	depleted	-0.195566	stop_gained	NA	NA	Unobserved	Pathogenic	-	ACMG
ENST00000460680.6:c.1315del	ENSP00000417132.1:p.Val439CysfsTer132	depleted	-0.174903	frameshift_variant	NA	NA	Unobserved	Pathogenic	-	ACMG
ENST00000460680.6:c.1316del	ENSP00000417132.1:p.Val439GlyfsTer132	depleted	-0.172054	frameshift_variant	NA	NA	Unobserved	Pathogenic	-	ACMG
ENST00000460680.6:c.1317del	ENSP00000417132.1:p.Leu440CysfsTer131	depleted	-0.035131	frameshift_variant	NA	NA	Unobserved	Pathogenic	-	ACMG
ENST00000460680.6:c.1318_1320delinsTGA	ENSP00000417132.1:p.Leu440Ter	depleted	-0.18221	stop_gained	NA	NA	Unobserved	Pathogenic	-	ACMG
ENST00000460680.6:c.1318del	ENSP00000417132.1:p.Leu440CysfsTer131	depleted	-0.140404	frameshift_variant	NA	NA	Unobserved	Pathogenic	-	ACMG
ENST00000460680.6:c.1319del	ENSP00000417132.1:p.Leu440ArgfsTer131	depleted	-0.159624	frameshift_variant	NA	NA	Unobserved	Pathogenic	-	ACMG
ENST00000460680.6:c.131del	ENSP00000417132.1:p.Tyr44LeufsTer28	depleted	-0.18973	frameshift_variant	NA	NA	Unobserved	Pathogenic	-	ACMG
ENST00000460680.6:c.1320del	ENSP00000417132.1:p.Gln441SerfsTer130	depleted	-0.160172	frameshift_variant	NA	NA	Unobserved	Pathogenic	-	ACMG
ENST00000460680.6:c.1321_1323delinsTGA	ENSP00000417132.1:p.Gln441Ter	depleted	-0.161006	stop_gained	NA	NA	Unobserved	Pathogenic	-	ACMG
ENST00000460680.6:c.1321C>T	ENSP00000417132.1:p.Gln441Ter	depleted	-0.0845741	stop_gained	584646	Pathogenic	Pathogenic/Likely pathogenic	Pathogenic	-	ACMG
ENST00000460680.6:c.1321del	ENSP00000417132.1:p.Gln441SerfsTer130	depleted	-0.167888	frameshift_variant	NA	NA	Unobserved	Pathogenic	-	ACMG
ENST00000460680.6:c.1322del	ENSP00000417132.1:p.Gln441ArgfsTer130	depleted	-0.166361	frameshift_variant	NA	NA	Unobserved	Pathogenic	-	ACMG
ENST00000460680.6:c.1323del	ENSP00000417132.1:p.Gln441HisfsTer130	depleted	-0.182777	frameshift_variant	NA	NA	Unobserved	Pathogenic	-	ACMG
ENST00000460680.6:c.132del	ENSP00000417132.1:p.Tyr44Ter	depleted	-0.196739	frameshift_variant	1216875	Pathogenic	Pathogenic/Likely pathogenic	Pathogenic	-	ACMG
ENST00000460680.6:c.132T>A	ENSP00000417132.1:p.Tyr44Ter	depleted	-0.167914	stop_gained	NA	NA	Unobserved	Pathogenic	-	ACMG
ENST00000460680.6:c.132T>G	ENSP00000417132.1:p.Tyr44Ter	depleted	-0.174224	stop_gained	1073405	Pathogenic	Pathogenic/Likely pathogenic	Pathogenic	-	ACMG
ENST00000460680.6:c.133_134delinsTA	ENSP00000417132.1:p.Gly45Ter	depleted	-0.184446	stop_gained	NA	NA	Unobserved	Pathogenic	-	ACMG
ENST00000460680.6:c.1330_1332delinsTGA	ENSP00000417132.1:p.Thr444Ter	depleted	-0.177687	stop_gained	NA	NA	Unobserved	Pathogenic	-	ACMG
ENST00000460680.6:c.1330A>G	ENSP00000417132.1:p.Thr444Ala	enriched	0.015754	missense_variant	412441	Conflicting interpretations of pathogenicity	Conflicting interpretation	Benign	BA1	ACMG
ENST00000460680.6:c.1330del	ENSP00000417132.1:p.Thr444ProfsTer127	depleted	-0.164083	frameshift_variant	NA	NA	Unobserved	Pathogenic	-	ACMG
ENST00000460680.6:c.1331C>T	ENSP00000417132.1:p.Thr444Ile	enriched	0.0152124	missense_variant	628387	Conflicting interpretations of pathogenicity	Conflicting interpretation	Benign	BS3_BS1	ACMG
ENST00000460680.6:c.1332del	ENSP00000417132.1:p.Ile445SerfsTer126	depleted	-0.161333	frameshift_variant	NA	NA	Unobserved	Pathogenic	-	ACMG
ENST00000460680.6:c.1333_1335delinsTGA	ENSP00000417132.1:p.Ile445Ter	depleted	-0.16616	stop_gained	NA	NA	Unobserved	Pathogenic	-	ACMG
ENST00000460680.6:c.1333del	ENSP00000417132.1:p.Ile445SerfsTer126	depleted	-0.186066	frameshift_variant	NA	NA	Unobserved	Pathogenic	-	ACMG
ENST00000460680.6:c.1334del	ENSP00000417132.1:p.Ile445ThrfsTer126	depleted	-0.146408	frameshift_variant	NA	NA	Unobserved	Pathogenic	-	ACMG
ENST00000460680.6:c.1335del	ENSP00000417132.1:p.Asn446ThrfsTer125	depleted	-0.157128	frameshift_variant	NA	NA	Unobserved	Pathogenic	-	ACMG
ENST00000460680.6:c.1336_1338delinsTGA	ENSP00000417132.1:p.Asn446Ter	depleted	-0.15697	stop_gained	NA	NA	Unobserved	Pathogenic	-	ACMG
ENST00000460680.6:c.1337A>C	ENSP00000417132.1:p.Asn446Thr	unchanged	0.00258941	missense_variant	660841	Uncertain significance	Uncertain significance	Benign	BS3_BS1	ACMG
ENST00000460680.6:c.1337A>G	ENSP00000417132.1:p.Asn446Ser	unchanged	0.00669742	missense_variant	485251	Conflicting interpretations of pathogenicity	Conflicting interpretation	Benign	BA1	ACMG
ENST00000460680.6:c.1337A>T	ENSP00000417132.1:p.Asn446Ile	unchanged	0.00659943	missense_variant	489613	Uncertain significance	Uncertain significance	Benign	BS3_BS1	ACMG
ENST00000460680.6:c.1337del	ENSP00000417132.1:p.Asn446ThrfsTer125	depleted	-0.148616	frameshift_variant	NA	NA	Unobserved	Pathogenic	-	ACMG
ENST00000460680.6:c.1338C>A	ENSP00000417132.1:p.Asn446Lys	unchanged	0.00529385	missense_variant	NA	NA	Unobserved	Benign	BS3_BS1	ACMG
ENST00000460680.6:c.1338del	ENSP00000417132.1:p.Asn446LysfsTer125	depleted	-0.168211	frameshift_variant	NA	NA	Unobserved	Pathogenic	-	ACMG
ENST00000460680.6:c.1339_1341delinsTGA	ENSP00000417132.1:p.Val447Ter	depleted	-0.159561	stop_gained	NA	NA	Unobserved	Pathogenic	-	ACMG
ENST00000460680.6:c.1339del	ENSP00000417132.1:p.Val447SerfsTer124	depleted	-0.160184	frameshift_variant	NA	NA	Unobserved	Pathogenic	-	ACMG
ENST00000460680.6:c.1339G>A	ENSP00000417132.1:p.Val447Ile	enriched	0.0181347	missense_variant	472665	Uncertain significance	Uncertain significance	Benign	BA1	ACMG
ENST00000460680.6:c.133G>T	ENSP00000417132.1:p.Gly45Ter	depleted	-0.157254	stop_gained	835021	Pathogenic	Pathogenic/Likely pathogenic	Pathogenic	-	ACMG
ENST00000460680.6:c.1340del	ENSP00000417132.1:p.Val447AlafsTer124	depleted	-0.1553	frameshift_variant	NA	NA	Unobserved	Pathogenic	-	ACMG
ENST00000460680.6:c.1341del	ENSP00000417132.1:p.Leu448TrpfsTer123	depleted	-0.148811	frameshift_variant	NA	NA	Unobserved	Pathogenic	-	ACMG
ENST00000460680.6:c.1343_1344delinsGA	ENSP00000417132.1:p.Leu448Ter	depleted	-0.142128	stop_gained	NA	NA	Unobserved	Pathogenic	-	ACMG
ENST00000460680.6:c.1343del	ENSP00000417132.1:p.Leu448TrpfsTer123	depleted	-0.159455	frameshift_variant	NA	NA	Unobserved	Pathogenic	-	ACMG
ENST00000460680.6:c.1343T>A	ENSP00000417132.1:p.Leu448Ter	depleted	-0.15475	stop_gained	NA	NA	Unobserved	Pathogenic	-	ACMG
ENST00000460680.6:c.1345_1347delinsTGA	ENSP00000417132.1:p.Ala449Ter	depleted	-0.195825	stop_gained	NA	NA	Unobserved	Pathogenic	-	ACMG
ENST00000460680.6:c.1345del	ENSP00000417132.1:p.Ala449LeufsTer122	depleted	-0.128517	frameshift_variant	NA	NA	Unobserved	Pathogenic	-	ACMG
ENST00000460680.6:c.1346del	ENSP00000417132.1:p.Ala449ValfsTer122	depleted	-0.143051	frameshift_variant	NA	NA	Unobserved	Pathogenic	-	ACMG
ENST00000460680.6:c.1347del	ENSP00000417132.1:p.Glu450ArgfsTer121	depleted	-0.179014	frameshift_variant	NA	NA	Unobserved	Pathogenic	-	ACMG
ENST00000460680.6:c.1348_1350delinsTGA	ENSP00000417132.1:p.Glu450Ter	depleted	-0.152119	stop_gained	NA	NA	Unobserved	Pathogenic	-	ACMG
ENST00000460680.6:c.1348del	ENSP00000417132.1:p.Glu450ArgfsTer121	depleted	-0.167682	frameshift_variant	NA	NA	Unobserved	Pathogenic	-	ACMG
ENST00000460680.6:c.1348G>T	ENSP00000417132.1:p.Glu450Ter	depleted	-0.121682	stop_gained	NA	NA	Unobserved	Pathogenic	-	ACMG
ENST00000460680.6:c.1349del	ENSP00000417132.1:p.Glu450GlyfsTer121	depleted	-0.17596	frameshift_variant	NA	NA	Unobserved	Pathogenic	-	ACMG
ENST00000460680.6:c.134del	ENSP00000417132.1:p.Gly45AspfsTer27	depleted	-0.180657	frameshift_variant	NA	NA	Unobserved	Pathogenic	-	ACMG
ENST00000460680.6:c.1350del	ENSP00000417132.1:p.Lys451SerfsTer120	depleted	-0.170592	frameshift_variant	NA	NA	Unobserved	Pathogenic	-	ACMG
ENST00000460680.6:c.1351_1353delinsTGA	ENSP00000417132.1:p.Lys451Ter	depleted	-0.143325	stop_gained	NA	NA	Unobserved	Pathogenic	-	ACMG
ENST00000460680.6:c.1351A>T	ENSP00000417132.1:p.Lys451Ter	depleted	-0.131512	stop_gained	NA	NA	Unobserved	Pathogenic	-	ACMG
ENST00000460680.6:c.1352del	ENSP00000417132.1:p.Lys451SerfsTer120	depleted	-0.153554	frameshift_variant	NA	NA	Unobserved	Pathogenic	-	ACMG
ENST00000460680.6:c.1353del	ENSP00000417132.1:p.Lys451AsnfsTer120	depleted	-0.138161	frameshift_variant	NA	NA	Unobserved	Pathogenic	-	ACMG
ENST00000460680.6:c.1354_1356delinsTGA	ENSP00000417132.1:p.Leu452Ter	depleted	-0.148115	stop_gained	NA	NA	Unobserved	Pathogenic	-	ACMG
ENST00000460680.6:c.1354del	ENSP00000417132.1:p.Leu452SerfsTer119	depleted	-0.159867	frameshift_variant	NA	NA	Unobserved	Pathogenic	-	ACMG
ENST00000460680.6:c.1355del	ENSP00000417132.1:p.Leu452ProfsTer119	depleted	-0.155262	frameshift_variant	NA	NA	Unobserved	Pathogenic	-	ACMG
ENST00000460680.6:c.1356del	ENSP00000417132.1:p.Glu454SerfsTer117	depleted	-0.152543	frameshift_variant	NA	NA	Unobserved	Pathogenic	-	ACMG
ENST00000460680.6:c.1357_1358delinsTG	ENSP00000417132.1:p.Lys453Ter	depleted	-0.132333	stop_gained	NA	NA	Unobserved	Pathogenic	-	ACMG
ENST00000460680.6:c.1357A>T	ENSP00000417132.1:p.Lys453Ter	depleted	-0.145877	stop_gained	NA	NA	Unobserved	Pathogenic	-	ACMG
ENST00000460680.6:c.1358_1359del	ENSP00000417132.1:p.Lys453ArgfsTer15	depleted	-0.133868	frameshift_variant	434478	Pathogenic	Pathogenic/Likely pathogenic	Pathogenic	-	ACMG
ENST00000460680.6:c.1358A>G	ENSP00000417132.1:p.Lys453Arg	unchanged	0.000185958	missense_variant	489614	Uncertain significance	Uncertain significance	Benign	BS3_BS1	ACMG
ENST00000460680.6:c.1359del	ENSP00000417132.1:p.Glu454SerfsTer117	depleted	-0.159907	frameshift_variant	NA	NA	Unobserved	Pathogenic	-	ACMG
ENST00000460680.6:c.135del	ENSP00000417132.1:p.Phe46LeufsTer26	depleted	-0.188348	frameshift_variant	NA	NA	Unobserved	Pathogenic	-	ACMG
ENST00000460680.6:c.1360_1362delinsTGA	ENSP00000417132.1:p.Glu454Ter	depleted	-0.168483	stop_gained	NA	NA	Unobserved	Pathogenic	-	ACMG
ENST00000460680.6:c.1360del	ENSP00000417132.1:p.Glu454SerfsTer117	depleted	-0.16169	frameshift_variant	NA	NA	Unobserved	Pathogenic	-	ACMG
ENST00000460680.6:c.1360G>T	ENSP00000417132.1:p.Glu454Ter	depleted	-0.105527	stop_gained	NA	NA	Unobserved	Pathogenic	-	ACMG
ENST00000460680.6:c.1361del	ENSP00000417132.1:p.Glu454GlyfsTer117	depleted	-0.163356	frameshift_variant	NA	NA	Unobserved	Pathogenic	-	ACMG
ENST00000460680.6:c.1362del	ENSP00000417132.1:p.Glu454AspfsTer117	depleted	-0.159057	frameshift_variant	NA	NA	Unobserved	Pathogenic	-	ACMG
ENST00000460680.6:c.1363del	ENSP00000417132.1:p.Ser455ProfsTer116	depleted	-0.160578	frameshift_variant	NA	NA	Unobserved	Pathogenic	-	ACMG
ENST00000460680.6:c.1364_1365delinsGA	ENSP00000417132.1:p.Ser455Ter	depleted	-0.160336	stop_gained	NA	NA	Unobserved	Pathogenic	-	ACMG
ENST00000460680.6:c.1366_1368delinsTGA	ENSP00000417132.1:p.Gln456Ter	depleted	-0.0606666	stop_gained	NA	NA	Unobserved	Pathogenic	-	ACMG
ENST00000460680.6:c.1366C>T	ENSP00000417132.1:p.Gln456Ter	depleted	-0.0338442	stop_gained	NA	NA	Unobserved	Pathogenic	-	ACMG
ENST00000460680.6:c.1366del	ENSP00000417132.1:p.Gln456ArgfsTer115	depleted	-0.104791	frameshift_variant	NA	NA	Unobserved	Pathogenic	-	ACMG
ENST00000460680.6:c.1367del	ENSP00000417132.1:p.Gln456ArgfsTer115	depleted	-0.118319	frameshift_variant	NA	NA	Unobserved	Pathogenic	-	ACMG
ENST00000460680.6:c.1368del	ENSP00000417132.1:p.Lys457ArgfsTer114	depleted	-0.104724	frameshift_variant	NA	NA	Unobserved	Pathogenic	-	ACMG
ENST00000460680.6:c.1369_1371delinsTGA	ENSP00000417132.1:p.Lys457Ter	depleted	-0.0775471	stop_gained	NA	NA	Unobserved	Pathogenic	-	ACMG
ENST00000460680.6:c.1369A>T	ENSP00000417132.1:p.Lys457Ter	depleted	-0.0702997	stop_gained	NA	NA	Unobserved	Pathogenic	-	ACMG
ENST00000460680.6:c.137_138delinsGA	ENSP00000417132.1:p.Phe46Ter	depleted	-0.173118	stop_gained	NA	NA	Unobserved	Pathogenic	-	ACMG
ENST00000460680.6:c.1370A>G	ENSP00000417132.1:p.Lys457Arg	unchanged	0.000987891	missense_variant	472666	Uncertain significance	Uncertain significance	Benign	BS3_BS1_sup	ACMG
ENST00000460680.6:c.1370del	ENSP00000417132.1:p.Lys457ArgfsTer114	depleted	-0.128327	frameshift_variant	NA	NA	Unobserved	Pathogenic	-	ACMG
ENST00000460680.6:c.1372_1374delinsTGA	ENSP00000417132.1:p.Asp458Ter	depleted	-0.0445553	stop_gained	NA	NA	Unobserved	Pathogenic	-	ACMG
ENST00000460680.6:c.1372del	ENSP00000417132.1:p.Asp458ThrfsTer113	depleted	-0.143675	frameshift_variant	NA	NA	Unobserved	Pathogenic	-	ACMG
ENST00000460680.6:c.1373del	ENSP00000417132.1:p.Asp458AlafsTer113	depleted	-0.120602	frameshift_variant	NA	NA	Unobserved	Pathogenic	-	ACMG
ENST00000460680.6:c.1375_1377delinsTGA	ENSP00000417132.1:p.Leu459Ter	depleted	-0.0359978	stop_gained	NA	NA	Unobserved	Pathogenic	-	ACMG
ENST00000460680.6:c.1375del	ENSP00000417132.1:p.Leu459SerfsTer112	depleted	-0.0766435	frameshift_variant	NA	NA	Unobserved	Pathogenic	-	ACMG
ENST00000460680.6:c.1376del	ENSP00000417132.1:p.Leu459ProfsTer112	depleted	-0.138519	frameshift_variant	NA	NA	Unobserved	Pathogenic	-	ACMG
ENST00000460680.6:c.1377del	ENSP00000417132.1:p.Ser460GlnfsTer111	depleted	-0.158373	frameshift_variant	NA	NA	Unobserved	Pathogenic	-	ACMG
ENST00000460680.6:c.1378del	ENSP00000417132.1:p.Ser460GlnfsTer111	depleted	-0.187437	frameshift_variant	NA	NA	Unobserved	Pathogenic	-	ACMG
ENST00000460680.6:c.1379C>A	ENSP00000417132.1:p.Ser460Ter	depleted	-0.0574003	stop_gained	472667	Pathogenic	Pathogenic/Likely pathogenic	Pathogenic	-	ACMG
ENST00000460680.6:c.1379C>G	ENSP00000417132.1:p.Ser460Ter	depleted	-0.0983367	stop_gained	650623	Pathogenic	Pathogenic/Likely pathogenic	Pathogenic	-	ACMG
ENST00000460680.6:c.1379del	ENSP00000417132.1:p.Ser460Ter	depleted	-0.0627669	frameshift_variant	NA	NA	Unobserved	Pathogenic	-	ACMG
ENST00000460680.6:c.1381_1383delinsTGA	ENSP00000417132.1:p.Ile461Ter	depleted	-0.101188	stop_gained	NA	NA	Unobserved	Pathogenic	-	ACMG
ENST00000460680.6:c.1381del	ENSP00000417132.1:p.Ile461PhefsTer110	depleted	-0.0873021	frameshift_variant	628351	Pathogenic	Pathogenic/Likely pathogenic	Pathogenic	-	ACMG
ENST00000460680.6:c.1383del	ENSP00000417132.1:p.Pro462LeufsTer109	depleted	-0.151306	frameshift_variant	NA	NA	Unobserved	Pathogenic	-	ACMG
ENST00000460680.6:c.1384_1386delinsTGA	ENSP00000417132.1:p.Pro462Ter	depleted	-0.182286	stop_gained	NA	NA	Unobserved	Pathogenic	-	ACMG
ENST00000460680.6:c.1385del	ENSP00000417132.1:p.Pro462LeufsTer109	depleted	-0.065806	frameshift_variant	NA	NA	Unobserved	Pathogenic	-	ACMG
ENST00000460680.6:c.1386del	ENSP00000417132.1:p.Leu463CysfsTer108	depleted	-0.123519	frameshift_variant	NA	NA	Unobserved	Pathogenic	-	ACMG
ENST00000460680.6:c.1387_1389delinsTGA	ENSP00000417132.1:p.Leu463Ter	depleted	-0.145518	stop_gained	NA	NA	Unobserved	Pathogenic	-	ACMG
ENST00000460680.6:c.1387del	ENSP00000417132.1:p.Leu463CysfsTer108	depleted	-0.104693	frameshift_variant	NA	NA	Unobserved	Pathogenic	-	ACMG
ENST00000460680.6:c.1388del	ENSP00000417132.1:p.Leu463ArgfsTer108	depleted	-0.17608	frameshift_variant	NA	NA	Unobserved	Pathogenic	-	ACMG
ENST00000460680.6:c.1389del	ENSP00000417132.1:p.Ser464ProfsTer107	depleted	-0.148926	frameshift_variant	NA	NA	Unobserved	Pathogenic	-	ACMG
ENST00000460680.6:c.138del	ENSP00000417132.1:p.Phe46LeufsTer26	depleted	-0.196154	frameshift_variant	NA	NA	Unobserved	Pathogenic	-	ACMG
ENST00000460680.6:c.139_141delinsTGA	ENSP00000417132.1:p.Ile47Ter	depleted	-0.207844	stop_gained	NA	NA	Unobserved	Pathogenic	-	ACMG
ENST00000460680.6:c.1390del	ENSP00000417132.1:p.Ser464ProfsTer107	depleted	-0.155506	frameshift_variant	NA	NA	Unobserved	Pathogenic	-	ACMG
ENST00000460680.6:c.1391_1392delinsGA	ENSP00000417132.1:p.Ser464Ter	depleted	-0.146239	stop_gained	NA	NA	Unobserved	Pathogenic	-	ACMG
ENST00000460680.6:c.1392del	ENSP00000417132.1:p.Ile465SerfsTer106	depleted	-0.187709	frameshift_variant	NA	NA	Unobserved	Pathogenic	-	ACMG
ENST00000460680.6:c.1393_1395delinsTGA	ENSP00000417132.1:p.Ile465Ter	depleted	-0.127519	stop_gained	NA	NA	Unobserved	Pathogenic	-	ACMG
ENST00000460680.6:c.1393del	ENSP00000417132.1:p.Ile465SerfsTer106	depleted	-0.0390751	frameshift_variant	NA	NA	Unobserved	Pathogenic	-	ACMG
ENST00000460680.6:c.1394del	ENSP00000417132.1:p.Ile465ThrfsTer106	depleted	-0.179129	frameshift_variant	NA	NA	Unobserved	Pathogenic	-	ACMG
ENST00000460680.6:c.1395del	ENSP00000417132.1:p.Lys466ArgfsTer105	depleted	-0.0991855	frameshift_variant	NA	NA	Unobserved	Pathogenic	-	ACMG
ENST00000460680.6:c.1396_1398delinsTGA	ENSP00000417132.1:p.Lys466Ter	depleted	-0.109155	stop_gained	NA	NA	Unobserved	Pathogenic	-	ACMG
ENST00000460680.6:c.1396A>T	ENSP00000417132.1:p.Lys466Ter	depleted	-0.169896	stop_gained	NA	NA	Unobserved	Pathogenic	-	ACMG
ENST00000460680.6:c.1397del	ENSP00000417132.1:p.Lys466ArgfsTer105	depleted	-0.192068	frameshift_variant	NA	NA	Unobserved	Pathogenic	-	ACMG
ENST00000460680.6:c.1398del	ENSP00000417132.1:p.Thr467LeufsTer104	depleted	-0.128038	frameshift_variant	NA	NA	Unobserved	Pathogenic	-	ACMG
ENST00000460680.6:c.1399_1401delinsTGA	ENSP00000417132.1:p.Thr467Ter	depleted	-0.162353	stop_gained	NA	NA	Unobserved	Pathogenic	-	ACMG
ENST00000460680.6:c.1399del	ENSP00000417132.1:p.Thr467LeufsTer104	depleted	-0.139994	frameshift_variant	NA	NA	Unobserved	Pathogenic	-	ACMG
ENST00000460680.6:c.139del	ENSP00000417132.1:p.Ile47SerfsTer25	depleted	-0.18948	frameshift_variant	NA	NA	Unobserved	Pathogenic	-	ACMG
ENST00000460680.6:c.13del	ENSP00000417132.1:p.Trp5GlyfsTer67	depleted	-0.227078	frameshift_variant	NA	NA	Unobserved	Pathogenic	-	ACMG
ENST00000460680.6:c.14_15delinsAA	ENSP00000417132.1:p.Trp5Ter	depleted	-0.218221	stop_gained	NA	NA	Unobserved	Pathogenic	-	ACMG
ENST00000460680.6:c.1400del	ENSP00000417132.1:p.Thr467IlefsTer104	depleted	-0.0576976	frameshift_variant	NA	NA	Unobserved	Pathogenic	-	ACMG
ENST00000460680.6:c.1401del	ENSP00000417132.1:p.Ser468AlafsTer103	depleted	-0.0152842	frameshift_variant	NA	NA	Unobserved	Pathogenic	-	ACMG
ENST00000460680.6:c.1402_1404delinsTGA	ENSP00000417132.1:p.Ser468Ter	depleted	-0.14911	stop_gained	NA	NA	Unobserved	Pathogenic	-	ACMG
ENST00000460680.6:c.1402del	ENSP00000417132.1:p.Ser468AlafsTer103	depleted	-0.0484459	frameshift_variant	NA	NA	Unobserved	Pathogenic	-	ACMG
ENST00000460680.6:c.1403del	ENSP00000417132.1:p.Ser468ThrfsTer103	depleted	-0.0300833	frameshift_variant	NA	NA	Unobserved	Pathogenic	-	ACMG
ENST00000460680.6:c.1404del	ENSP00000417132.1:p.Ser468ArgfsTer103	depleted	-0.15823	frameshift_variant	NA	NA	Unobserved	Pathogenic	-	ACMG
ENST00000460680.6:c.1405_1407delinsTGA	ENSP00000417132.1:p.Ser469Ter	depleted	-0.165352	stop_gained	NA	NA	Unobserved	Pathogenic	-	ACMG
ENST00000460680.6:c.1405del	ENSP00000417132.1:p.Ser469AlafsTer102	depleted	-0.150634	frameshift_variant	NA	NA	Unobserved	Pathogenic	-	ACMG
ENST00000460680.6:c.1406del	ENSP00000417132.1:p.Ser469ThrfsTer102	depleted	-0.148293	frameshift_variant	NA	NA	Unobserved	Pathogenic	-	ACMG
ENST00000460680.6:c.1407del	ENSP00000417132.1:p.Ser469ArgfsTer102	depleted	-0.163889	frameshift_variant	NA	NA	Unobserved	Pathogenic	-	ACMG
ENST00000460680.6:c.1408_1410delinsTGA	ENSP00000417132.1:p.Gly470Ter	depleted	-0.170867	stop_gained	NA	NA	Unobserved	Pathogenic	-	ACMG
ENST00000460680.6:c.1408G>A	ENSP00000417132.1:p.Gly470Arg	unchanged	-0.00272681	missense_variant	133663	Conflicting interpretations of pathogenicity	Conflicting interpretation	Benign	BA1	ACMG
ENST00000460680.6:c.140del	ENSP00000417132.1:p.Ile47ThrfsTer25	depleted	-0.192089	frameshift_variant	NA	NA	Unobserved	Pathogenic	-	ACMG
ENST00000460680.6:c.1411_1413delinsTGA	ENSP00000417132.1:p.Ala471Ter	depleted	-0.192549	stop_gained	NA	NA	Unobserved	Pathogenic	-	ACMG
ENST00000460680.6:c.1411del	ENSP00000417132.1:p.Ala471LeufsTer100	depleted	-0.148663	frameshift_variant	NA	NA	Unobserved	Pathogenic	-	ACMG
ENST00000460680.6:c.1412del	ENSP00000417132.1:p.Ala471ValfsTer100	depleted	-0.145387	frameshift_variant	NA	NA	Unobserved	Pathogenic	-	ACMG
ENST00000460680.6:c.1413del	ENSP00000417132.1:p.Ser473ValfsTer98	depleted	-0.139565	frameshift_variant	NA	NA	Unobserved	Pathogenic	-	ACMG
ENST00000460680.6:c.1414_1416delinsTGA	ENSP00000417132.1:p.Gly472Ter	depleted	-0.167929	stop_gained	NA	NA	Unobserved	Pathogenic	-	ACMG
ENST00000460680.6:c.1416del	ENSP00000417132.1:p.Ser473ValfsTer98	depleted	-0.154983	frameshift_variant	412409	Pathogenic	Pathogenic/Likely pathogenic	Pathogenic	-	ACMG
ENST00000460680.6:c.1417_1419delinsTGA	ENSP00000417132.1:p.Ser473Ter	depleted	-0.148604	stop_gained	NA	NA	Unobserved	Pathogenic	-	ACMG
ENST00000460680.6:c.1417del	ENSP00000417132.1:p.Ser473ValfsTer98	depleted	-0.194193	frameshift_variant	NA	NA	Unobserved	Pathogenic	-	ACMG
ENST00000460680.6:c.1418del	ENSP00000417132.1:p.Ser473IlefsTer98	depleted	-0.167452	frameshift_variant	NA	NA	Unobserved	Pathogenic	-	ACMG
ENST00000460680.6:c.1419del	ENSP00000417132.1:p.Pro474ArgfsTer97	depleted	-0.15866	frameshift_variant	NA	NA	Unobserved	Pathogenic	-	ACMG
ENST00000460680.6:c.141del	ENSP00000417132.1:p.Phe48SerfsTer24	depleted	-0.193168	frameshift_variant	NA	NA	Unobserved	Pathogenic	-	ACMG
ENST00000460680.6:c.1420_1422delinsTGA	ENSP00000417132.1:p.Pro474Ter	depleted	-0.142798	stop_gained	NA	NA	Unobserved	Pathogenic	-	ACMG
ENST00000460680.6:c.1421C>T	ENSP00000417132.1:p.Pro474Leu	enriched	0.0115844	missense_variant	489618	Conflicting interpretations of pathogenicity	Conflicting interpretation	Benign	BS3_BS1	ACMG
ENST00000460680.6:c.1421del	ENSP00000417132.1:p.Pro474ArgfsTer97	depleted	-0.155478	frameshift_variant	NA	NA	Unobserved	Pathogenic	-	ACMG
ENST00000460680.6:c.1423_1425delinsTGA	ENSP00000417132.1:p.Ala475Ter	depleted	-0.157114	stop_gained	NA	NA	Unobserved	Pathogenic	-	ACMG
ENST00000460680.6:c.1423del	ENSP00000417132.1:p.Ala475LeufsTer96	depleted	-0.153878	frameshift_variant	NA	NA	Unobserved	Pathogenic	-	ACMG
ENST00000460680.6:c.1424del	ENSP00000417132.1:p.Ala475ValfsTer96	depleted	-0.182518	frameshift_variant	NA	NA	Unobserved	Pathogenic	-	ACMG
ENST00000460680.6:c.1425del	ENSP00000417132.1:p.Val476TrpfsTer95	depleted	-0.187609	frameshift_variant	NA	NA	Unobserved	Pathogenic	-	ACMG
ENST00000460680.6:c.1426_1428delinsTGA	ENSP00000417132.1:p.Val476Ter	depleted	-0.177417	stop_gained	NA	NA	Unobserved	Pathogenic	-	ACMG
ENST00000460680.6:c.1426del	ENSP00000417132.1:p.Val476TrpfsTer95	depleted	-0.164966	frameshift_variant	NA	NA	Unobserved	Pathogenic	-	ACMG
ENST00000460680.6:c.1427del	ENSP00000417132.1:p.Val476GlyfsTer95	depleted	-0.180036	frameshift_variant	NA	NA	Unobserved	Pathogenic	-	ACMG
ENST00000460680.6:c.1427T>C	ENSP00000417132.1:p.Val476Ala	unchanged	-0.00134491	missense_variant	240048	Benign/Likely benign	Benign/Likely benign	Benign	BA1	ACMG
ENST00000460680.6:c.1429_1430delinsTG	ENSP00000417132.1:p.Ala477Ter	depleted	-0.152625	stop_gained	NA	NA	Unobserved	Pathogenic	-	ACMG
ENST00000460680.6:c.1429del	ENSP00000417132.1:p.Ala477GlnfsTer94	depleted	-0.171136	frameshift_variant	NA	NA	Unobserved	Pathogenic	-	ACMG
ENST00000460680.6:c.143_144delinsGA	ENSP00000417132.1:p.Phe48Ter	depleted	-0.169072	stop_gained	NA	NA	Unobserved	Pathogenic	-	ACMG
ENST00000460680.6:c.1430del	ENSP00000417132.1:p.Ala477GlufsTer94	depleted	-0.180847	frameshift_variant	NA	NA	Unobserved	Pathogenic	-	ACMG
ENST00000460680.6:c.1431del	ENSP00000417132.1:p.Val478CysfsTer93	depleted	-0.0919573	frameshift_variant	NA	NA	Unobserved	Pathogenic	-	ACMG
ENST00000460680.6:c.1432_1434delinsTGA	ENSP00000417132.1:p.Val478Ter	depleted	-0.140603	stop_gained	NA	NA	Unobserved	Pathogenic	-	ACMG
ENST00000460680.6:c.1432del	ENSP00000417132.1:p.Val478CysfsTer93	depleted	-0.044082	frameshift_variant	NA	NA	Unobserved	Pathogenic	-	ACMG
ENST00000460680.6:c.1433del	ENSP00000417132.1:p.Val478GlyfsTer93	depleted	-0.0741696	frameshift_variant	NA	NA	Unobserved	Pathogenic	-	ACMG
ENST00000460680.6:c.1434del	ENSP00000417132.1:p.Thr480HisfsTer91	depleted	-0.0676171	frameshift_variant	NA	NA	Unobserved	Pathogenic	-	ACMG
ENST00000460680.6:c.1435_1437delinsTGA	ENSP00000417132.1:p.Pro479Ter	depleted	-0.147066	stop_gained	NA	NA	Unobserved	Pathogenic	-	ACMG
ENST00000460680.6:c.1437del	ENSP00000417132.1:p.Thr480HisfsTer91	depleted	-0.102548	frameshift_variant	856406	Pathogenic	Pathogenic/Likely pathogenic	Pathogenic	-	ACMG
ENST00000460680.6:c.1438_1439delinsTG	ENSP00000417132.1:p.Thr480Ter	depleted	-0.0754313	stop_gained	NA	NA	Unobserved	Pathogenic	-	ACMG
ENST00000460680.6:c.1438del	ENSP00000417132.1:p.Thr480HisfsTer91	depleted	-0.10266	frameshift_variant	NA	NA	Unobserved	Pathogenic	-	ACMG
ENST00000460680.6:c.1439del	ENSP00000417132.1:p.Thr480AsnfsTer91	depleted	-0.115168	frameshift_variant	NA	NA	Unobserved	Pathogenic	-	ACMG
ENST00000460680.6:c.143del	ENSP00000417132.1:p.Phe48SerfsTer24	depleted	-0.198116	frameshift_variant	NA	NA	Unobserved	Pathogenic	-	ACMG
ENST00000460680.6:c.1440del	ENSP00000417132.1:p.His481ThrfsTer90	depleted	-0.178082	frameshift_variant	NA	NA	Unobserved	Pathogenic	-	ACMG
ENST00000460680.6:c.1441_1443delinsTGA	ENSP00000417132.1:p.His481Ter	depleted	-0.0783981	stop_gained	NA	NA	Unobserved	Pathogenic	-	ACMG
ENST00000460680.6:c.1441C>A	ENSP00000417132.1:p.His481Asn	unchanged	-0.00445019	missense_variant	472669	Conflicting interpretations of pathogenicity	Conflicting interpretation	Benign	BS3_BS1	ACMG
ENST00000460680.6:c.1441C>T	ENSP00000417132.1:p.His481Tyr	unchanged	0.00473398	missense_variant	944970	Uncertain significance	Uncertain significance	Benign	BS3_BS1	ACMG
ENST00000460680.6:c.1441del	ENSP00000417132.1:p.His481ThrfsTer90	depleted	-0.0995869	frameshift_variant	NA	NA	Unobserved	Pathogenic	-	ACMG
ENST00000460680.6:c.1442A>G	ENSP00000417132.1:p.His481Arg	unchanged	1.64507759726905e-05	missense_variant	412446	Uncertain significance	Uncertain significance	Benign	BS3_BS1	ACMG
ENST00000460680.6:c.1442del	ENSP00000417132.1:p.His481ProfsTer90	depleted	-0.15994	frameshift_variant	NA	NA	Unobserved	Pathogenic	-	ACMG
ENST00000460680.6:c.1443del	ENSP00000417132.1:p.Ser482ArgfsTer89	depleted	-0.17737	frameshift_variant	NA	NA	Unobserved	Pathogenic	-	ACMG
ENST00000460680.6:c.1444del	ENSP00000417132.1:p.Ser482ArgfsTer89	depleted	-0.215921	frameshift_variant	NA	NA	Unobserved	Pathogenic	-	ACMG
ENST00000460680.6:c.1445_1446delinsGA	ENSP00000417132.1:p.Ser482Ter	unchanged	-0.00174878	stop_gained	NA	NA	Unobserved	Pathogenic	-	ACMG
ENST00000460680.6:c.1445C>A	ENSP00000417132.1:p.Ser482Ter	depleted	-0.097789	stop_gained	NA	NA	Unobserved	Pathogenic	-	ACMG
ENST00000460680.6:c.1445del	ENSP00000417132.1:p.Ser482CysfsTer89	depleted	-0.155128	frameshift_variant	NA	NA	Unobserved	Pathogenic	-	ACMG
ENST00000460680.6:c.1446del	ENSP00000417132.1:p.Gln483SerfsTer88	depleted	-0.160172	frameshift_variant	NA	NA	Unobserved	Pathogenic	-	ACMG
ENST00000460680.6:c.1447_1449delinsTGA	ENSP00000417132.1:p.Gln483Ter	depleted	-0.017289	stop_gained	NA	NA	Unobserved	Pathogenic	-	ACMG
ENST00000460680.6:c.1447C>T	ENSP00000417132.1:p.Gln483Ter	depleted	-0.0684341	stop_gained	NA	NA	Unobserved	Pathogenic	-	ACMG
ENST00000460680.6:c.1447del	ENSP00000417132.1:p.Gln483SerfsTer88	depleted	-0.209801	frameshift_variant	NA	NA	Unobserved	Pathogenic	-	ACMG
ENST00000460680.6:c.1448del	ENSP00000417132.1:p.Gln483ArgfsTer88	unchanged	-0.0193178	frameshift_variant	NA	NA	Unobserved	Pathogenic	-	ACMG
ENST00000460680.6:c.1449del	ENSP00000417132.1:p.Gln483HisfsTer88	depleted	-0.0201944	frameshift_variant	NA	NA	Unobserved	Pathogenic	-	ACMG
ENST00000460680.6:c.145_147delinsTGA	ENSP00000417132.1:p.Leu49Ter	depleted	-0.20026	stop_gained	NA	NA	Unobserved	Pathogenic	-	ACMG
ENST00000460680.6:c.1450_1452delinsTGA	ENSP00000417132.1:p.Pro484Ter	depleted	-0.177308	stop_gained	NA	NA	Unobserved	Pathogenic	-	ACMG
ENST00000460680.6:c.1452del	ENSP00000417132.1:p.Ser485HisfsTer86	depleted	-0.167924	frameshift_variant	NA	NA	Unobserved	Pathogenic	-	ACMG
ENST00000460680.6:c.1453del	ENSP00000417132.1:p.Ser485HisfsTer86	depleted	-0.163503	frameshift_variant	NA	NA	Unobserved	Pathogenic	-	ACMG
ENST00000460680.6:c.1454C>A	ENSP00000417132.1:p.Ser485Ter	depleted	-0.105272	stop_gained	NA	NA	Unobserved	Pathogenic	-	ACMG
ENST00000460680.6:c.1454C>G	ENSP00000417132.1:p.Ser485Ter	depleted	-0.149462	stop_gained	NA	NA	Unobserved	Pathogenic	-	ACMG
ENST00000460680.6:c.1454del	ENSP00000417132.1:p.Ser485TyrfsTer86	depleted	-0.169769	frameshift_variant	NA	NA	Unobserved	Pathogenic	-	ACMG
ENST00000460680.6:c.1455del	ENSP00000417132.1:p.Thr487ProfsTer84	depleted	-0.145412	frameshift_variant	NA	NA	Unobserved	Pathogenic	-	ACMG
ENST00000460680.6:c.1456_1458delinsTGA	ENSP00000417132.1:p.Pro486Ter	depleted	-0.167436	stop_gained	NA	NA	Unobserved	Pathogenic	-	ACMG
ENST00000460680.6:c.1458del	ENSP00000417132.1:p.Thr487ProfsTer84	depleted	-0.164637	frameshift_variant	NA	NA	Unobserved	Pathogenic	-	ACMG
ENST00000460680.6:c.1459_1461delinsTGA	ENSP00000417132.1:p.Thr487Ter	depleted	-0.162676	stop_gained	NA	NA	Unobserved	Pathogenic	-	ACMG
ENST00000460680.6:c.1459del	ENSP00000417132.1:p.Thr487ProfsTer84	depleted	-0.138051	frameshift_variant	NA	NA	Unobserved	Pathogenic	-	ACMG
ENST00000460680.6:c.145del	ENSP00000417132.1:p.Leu49CysfsTer23	depleted	-0.174164	frameshift_variant	NA	NA	Unobserved	Pathogenic	-	ACMG
ENST00000460680.6:c.1462_1464delinsTGA	ENSP00000417132.1:p.Pro488Ter	depleted	-0.166258	stop_gained	NA	NA	Unobserved	Pathogenic	-	ACMG
ENST00000460680.6:c.1464del	ENSP00000417132.1:p.Ser489AlafsTer82	depleted	-0.0717858	frameshift_variant	539913	Pathogenic	Pathogenic/Likely pathogenic	Pathogenic	-	ACMG
ENST00000460680.6:c.1465_1467delinsTGA	ENSP00000417132.1:p.Ser489Ter	depleted	-0.183331	stop_gained	NA	NA	Unobserved	Pathogenic	-	ACMG
ENST00000460680.6:c.1465del	ENSP00000417132.1:p.Ser489AlafsTer82	depleted	-0.155744	frameshift_variant	NA	NA	Unobserved	Pathogenic	-	ACMG
ENST00000460680.6:c.1466del	ENSP00000417132.1:p.Ser489ThrfsTer82	depleted	-0.173353	frameshift_variant	NA	NA	Unobserved	Pathogenic	-	ACMG
ENST00000460680.6:c.1467del	ENSP00000417132.1:p.Ser489ArgfsTer82	depleted	-0.161199	frameshift_variant	NA	NA	Unobserved	Pathogenic	-	ACMG
ENST00000460680.6:c.1468_1470delinsTGA	ENSP00000417132.1:p.Asn490Ter	depleted	-0.172491	stop_gained	NA	NA	Unobserved	Pathogenic	-	ACMG
ENST00000460680.6:c.1469del	ENSP00000417132.1:p.Asn490MetfsTer81	depleted	-0.16113	frameshift_variant	NA	NA	Unobserved	Pathogenic	-	ACMG
ENST00000460680.6:c.146del	ENSP00000417132.1:p.Leu49ArgfsTer23	depleted	-0.191396	frameshift_variant	NA	NA	Unobserved	Pathogenic	-	ACMG
ENST00000460680.6:c.1470del	ENSP00000417132.1:p.Asn490LysfsTer81	depleted	-0.196173	frameshift_variant	NA	NA	Unobserved	Pathogenic	-	ACMG
ENST00000460680.6:c.1471_1473delinsTGA	ENSP00000417132.1:p.Glu491Ter	depleted	-0.163573	stop_gained	NA	NA	Unobserved	Pathogenic	-	ACMG
ENST00000460680.6:c.1471del	ENSP00000417132.1:p.Glu491ArgfsTer80	depleted	-0.160777	frameshift_variant	NA	NA	Unobserved	Pathogenic	-	ACMG
ENST00000460680.6:c.1471G>T	ENSP00000417132.1:p.Glu491Ter	depleted	-0.146768	stop_gained	NA	NA	Unobserved	Pathogenic	-	ACMG
ENST00000460680.6:c.1472del	ENSP00000417132.1:p.Glu491GlyfsTer80	depleted	-0.171896	frameshift_variant	NA	NA	Unobserved	Pathogenic	-	ACMG
ENST00000460680.6:c.1473del	ENSP00000417132.1:p.Ser492ValfsTer79	depleted	-0.185497	frameshift_variant	NA	NA	Unobserved	Pathogenic	-	ACMG
ENST00000460680.6:c.1474_1475del	ENSP00000417132.1:p.Ser492TyrfsTer6	depleted	-0.147365	frameshift_variant	570763	Pathogenic	Pathogenic/Likely pathogenic	Pathogenic	-	ACMG
ENST00000460680.6:c.1474_1476delinsTGA	ENSP00000417132.1:p.Ser492Ter	depleted	-0.171215	stop_gained	NA	NA	Unobserved	Pathogenic	-	ACMG
ENST00000460680.6:c.1474del	ENSP00000417132.1:p.Ser492ValfsTer79	depleted	-0.156014	frameshift_variant	NA	NA	Unobserved	Pathogenic	-	ACMG
ENST00000460680.6:c.1475del	ENSP00000417132.1:p.Ser492IlefsTer79	depleted	-0.183137	frameshift_variant	NA	NA	Unobserved	Pathogenic	-	ACMG
ENST00000460680.6:c.1476del	ENSP00000417132.1:p.Ser492ArgfsTer79	depleted	-0.172519	frameshift_variant	NA	NA	Unobserved	Pathogenic	-	ACMG
ENST00000460680.6:c.1477_1478delinsTG	ENSP00000417132.1:p.Thr493Ter	depleted	-0.197209	stop_gained	NA	NA	Unobserved	Pathogenic	-	ACMG
ENST00000460680.6:c.1477del	ENSP00000417132.1:p.Thr493GlnfsTer78	depleted	-0.16923	frameshift_variant	NA	NA	Unobserved	Pathogenic	-	ACMG
ENST00000460680.6:c.1478del	ENSP00000417132.1:p.Thr493LysfsTer78	depleted	-0.160545	frameshift_variant	NA	NA	Unobserved	Pathogenic	-	ACMG
ENST00000460680.6:c.1479del	ENSP00000417132.1:p.Asp494ThrfsTer77	depleted	-0.172252	frameshift_variant	NA	NA	Unobserved	Pathogenic	-	ACMG
ENST00000460680.6:c.147del	ENSP00000417132.1:p.Phe50SerfsTer22	depleted	-0.17866	frameshift_variant	NA	NA	Unobserved	Pathogenic	-	ACMG
ENST00000460680.6:c.1480_1482delinsTGA	ENSP00000417132.1:p.Asp494Ter	depleted	-0.200152	stop_gained	NA	NA	Unobserved	Pathogenic	-	ACMG
ENST00000460680.6:c.1480del	ENSP00000417132.1:p.Asp494ThrfsTer77	depleted	-0.192621	frameshift_variant	NA	NA	Unobserved	Pathogenic	-	ACMG
ENST00000460680.6:c.1481del	ENSP00000417132.1:p.Asp494AlafsTer77	depleted	-0.176762	frameshift_variant	NA	NA	Unobserved	Pathogenic	-	ACMG
ENST00000460680.6:c.1482del	ENSP00000417132.1:p.Asp494GlufsTer77	depleted	-0.17402	frameshift_variant	NA	NA	Unobserved	Pathogenic	-	ACMG
ENST00000460680.6:c.1483_1485delinsTGA	ENSP00000417132.1:p.Thr495Ter	depleted	-0.165106	stop_gained	NA	NA	Unobserved	Pathogenic	-	ACMG
ENST00000460680.6:c.1483del	ENSP00000417132.1:p.Thr495ArgfsTer76	depleted	-0.165366	frameshift_variant	NA	NA	Unobserved	Pathogenic	-	ACMG
ENST00000460680.6:c.1484del	ENSP00000417132.1:p.Thr495ArgfsTer76	depleted	-0.175776	frameshift_variant	NA	NA	Unobserved	Pathogenic	-	ACMG
ENST00000460680.6:c.1486_1488delinsTGA	ENSP00000417132.1:p.Ala496Ter	depleted	-0.16258	stop_gained	NA	NA	Unobserved	Pathogenic	-	ACMG
ENST00000460680.6:c.1486del	ENSP00000417132.1:p.Ala496ProfsTer75	depleted	-0.181383	frameshift_variant	NA	NA	Unobserved	Pathogenic	-	ACMG
ENST00000460680.6:c.1488del	ENSP00000417132.1:p.Ser497LeufsTer74	depleted	-0.167405	frameshift_variant	NA	NA	Unobserved	Pathogenic	-	ACMG
ENST00000460680.6:c.1489del	ENSP00000417132.1:p.Ser497LeufsTer74	depleted	-0.157826	frameshift_variant	NA	NA	Unobserved	Pathogenic	-	ACMG
ENST00000460680.6:c.149_150delinsGA	ENSP00000417132.1:p.Phe50Ter	depleted	-0.166538	stop_gained	NA	NA	Unobserved	Pathogenic	-	ACMG
ENST00000460680.6:c.1490_1491delinsGA	ENSP00000417132.1:p.Ser497Ter	depleted	-0.167042	stop_gained	NA	NA	Unobserved	Pathogenic	-	ACMG
ENST00000460680.6:c.1490del	ENSP00000417132.1:p.Ser497LeufsTer74	depleted	-0.145847	frameshift_variant	NA	NA	Unobserved	Pathogenic	-	ACMG
ENST00000460680.6:c.1491del	ENSP00000417132.1:p.Glu498ArgfsTer73	depleted	-0.164237	frameshift_variant	NA	NA	Unobserved	Pathogenic	-	ACMG
ENST00000460680.6:c.1492_1494delinsTGA	ENSP00000417132.1:p.Glu498Ter	depleted	-0.0540218	stop_gained	NA	NA	Unobserved	Pathogenic	-	ACMG
ENST00000460680.6:c.1492del	ENSP00000417132.1:p.Glu498ArgfsTer73	depleted	-0.164313	frameshift_variant	NA	NA	Unobserved	Pathogenic	-	ACMG
ENST00000460680.6:c.1492G>T	ENSP00000417132.1:p.Glu498Ter	depleted	-0.122906	stop_gained	NA	NA	Unobserved	Pathogenic	-	ACMG
ENST00000460680.6:c.1493del	ENSP00000417132.1:p.Glu498GlyfsTer73	depleted	-0.156157	frameshift_variant	NA	NA	Unobserved	Pathogenic	-	ACMG
ENST00000460680.6:c.1494del	ENSP00000417132.1:p.Ile499SerfsTer72	depleted	-0.162574	frameshift_variant	NA	NA	Unobserved	Pathogenic	-	ACMG
ENST00000460680.6:c.1495_1497delinsTGA	ENSP00000417132.1:p.Ile499Ter	depleted	-0.160576	stop_gained	NA	NA	Unobserved	Pathogenic	-	ACMG
ENST00000460680.6:c.1495A>G	ENSP00000417132.1:p.Ile499Val	unchanged	0.0129557	missense_variant	1019014	Uncertain significance	Uncertain significance	Benign	BS3_BS1_sup	ACMG
ENST00000460680.6:c.1495del	ENSP00000417132.1:p.Ile499SerfsTer72	depleted	-0.182322	frameshift_variant	NA	NA	Unobserved	Pathogenic	-	ACMG
ENST00000460680.6:c.1496del	ENSP00000417132.1:p.Ile499ThrfsTer72	depleted	-0.146441	frameshift_variant	NA	NA	Unobserved	Pathogenic	-	ACMG
ENST00000460680.6:c.1497del	ENSP00000417132.1:p.Ile499MetfsTer72	depleted	-0.190024	frameshift_variant	NA	NA	Unobserved	Pathogenic	-	ACMG
ENST00000460680.6:c.1498_1500delinsTGA	ENSP00000417132.1:p.Gly500Ter	depleted	-0.180076	stop_gained	NA	NA	Unobserved	Pathogenic	-	ACMG
ENST00000460680.6:c.1499del	ENSP00000417132.1:p.Gly500AlafsTer71	depleted	-0.163982	frameshift_variant	NA	NA	Unobserved	Pathogenic	-	ACMG
ENST00000460680.6:c.149del	ENSP00000417132.1:p.Phe50SerfsTer22	depleted	-0.173145	frameshift_variant	NA	NA	Unobserved	Pathogenic	-	ACMG
ENST00000460680.6:c.14G>A	ENSP00000417132.1:p.Trp5Ter	depleted	-0.153031	stop_gained	1773980	Pathogenic	Pathogenic/Likely pathogenic	Pathogenic	-	ACMG
ENST00000460680.6:c.1500del	ENSP00000417132.1:p.Ser501ValfsTer70	depleted	-0.170298	frameshift_variant	NA	NA	Unobserved	Pathogenic	-	ACMG
ENST00000460680.6:c.1501_1503delinsTGA	ENSP00000417132.1:p.Ser501Ter	depleted	-0.184565	stop_gained	NA	NA	Unobserved	Pathogenic	-	ACMG
ENST00000460680.6:c.1501del	ENSP00000417132.1:p.Ser501ValfsTer70	depleted	-0.158232	frameshift_variant	NA	NA	Unobserved	Pathogenic	-	ACMG
ENST00000460680.6:c.1502del	ENSP00000417132.1:p.Ser501MetfsTer70	depleted	-0.193491	frameshift_variant	NA	NA	Unobserved	Pathogenic	-	ACMG
ENST00000460680.6:c.1503del	ENSP00000417132.1:p.Ser501ArgfsTer70	depleted	-0.199697	frameshift_variant	NA	NA	Unobserved	Pathogenic	-	ACMG
ENST00000460680.6:c.1504_1506delinsTGA	ENSP00000417132.1:p.Ala502Ter	depleted	-0.185995	stop_gained	NA	NA	Unobserved	Pathogenic	-	ACMG
ENST00000460680.6:c.1504del	ENSP00000417132.1:p.Ala502LeufsTer69	depleted	-0.192037	frameshift_variant	NA	NA	Unobserved	Pathogenic	-	ACMG
ENST00000460680.6:c.1505del	ENSP00000417132.1:p.Ala502ValfsTer69	depleted	-0.173531	frameshift_variant	NA	NA	Unobserved	Pathogenic	-	ACMG
ENST00000460680.6:c.1508_1509delinsGA	ENSP00000417132.1:p.Phe503Ter	depleted	-0.168565	stop_gained	NA	NA	Unobserved	Pathogenic	-	ACMG
ENST00000460680.6:c.1508del	ENSP00000417132.1:p.Phe503SerfsTer68	depleted	-0.138352	frameshift_variant	NA	NA	Unobserved	Pathogenic	-	ACMG
ENST00000460680.6:c.1509del	ENSP00000417132.1:p.Phe503LeufsTer68	depleted	-0.164226	frameshift_variant	NA	NA	Unobserved	Pathogenic	-	ACMG
ENST00000460680.6:c.150del	ENSP00000417132.1:p.Phe50LeufsTer22	depleted	-0.209183	frameshift_variant	NA	NA	Unobserved	Pathogenic	-	ACMG
ENST00000460680.6:c.151_152delinsTG	ENSP00000417132.1:p.Lys51Ter	depleted	-0.199791	stop_gained	NA	NA	Unobserved	Pathogenic	-	ACMG
ENST00000460680.6:c.1510_1512delinsTGA	ENSP00000417132.1:p.Asn504Ter	depleted	-0.162869	stop_gained	NA	NA	Unobserved	Pathogenic	-	ACMG
ENST00000460680.6:c.1511A>G	ENSP00000417132.1:p.Asn504Ser	unchanged	0.00992092	missense_variant	1774209	Uncertain significance	Uncertain significance	Benign	BS3_BS1	ACMG
ENST00000460680.6:c.1511del	ENSP00000417132.1:p.Asn504ThrfsTer67	depleted	-0.17711	frameshift_variant	NA	NA	Unobserved	Pathogenic	-	ACMG
ENST00000460680.6:c.1512del	ENSP00000417132.1:p.Ser505ArgfsTer66	depleted	-0.189025	frameshift_variant	NA	NA	Unobserved	Pathogenic	-	ACMG
ENST00000460680.6:c.1513_1514del	ENSP00000417132.1:p.Ser505AlafsTer31	depleted	-0.180295	frameshift_variant	819430	Pathogenic	Pathogenic/Likely pathogenic	Pathogenic	-	ACMG
ENST00000460680.6:c.1513del	ENSP00000417132.1:p.Ser505ArgfsTer66	depleted	-0.172474	frameshift_variant	NA	NA	Unobserved	Pathogenic	-	ACMG
ENST00000460680.6:c.1514_1515delinsGA	ENSP00000417132.1:p.Ser505Ter	depleted	-0.189491	stop_gained	NA	NA	Unobserved	Pathogenic	-	ACMG
ENST00000460680.6:c.1514C>A	ENSP00000417132.1:p.Ser505Ter	depleted	-0.113262	stop_gained	1183824	Pathogenic	Pathogenic/Likely pathogenic	Pathogenic	-	ACMG
ENST00000460680.6:c.1514del	ENSP00000417132.1:p.Ser505CysfsTer66	depleted	-0.167875	frameshift_variant	NA	NA	Unobserved	Pathogenic	-	ACMG
ENST00000460680.6:c.1515del	ENSP00000417132.1:p.Pro506HisfsTer65	depleted	-0.194891	frameshift_variant	NA	NA	Unobserved	Pathogenic	-	ACMG
ENST00000460680.6:c.1516_1517delinsTG	ENSP00000417132.1:p.Pro506Ter	depleted	-0.1814	stop_gained	NA	NA	Unobserved	Pathogenic	-	ACMG
ENST00000460680.6:c.1517del	ENSP00000417132.1:p.Pro506HisfsTer65	depleted	-0.144067	frameshift_variant	NA	NA	Unobserved	Pathogenic	-	ACMG
ENST00000460680.6:c.1518del	ENSP00000417132.1:p.Leu507CysfsTer64	depleted	-0.171056	frameshift_variant	NA	NA	Unobserved	Pathogenic	-	ACMG
ENST00000460680.6:c.1519_1521delinsTGA	ENSP00000417132.1:p.Leu507Ter	depleted	-0.147953	stop_gained	NA	NA	Unobserved	Pathogenic	-	ACMG
ENST00000460680.6:c.1519del	ENSP00000417132.1:p.Leu507CysfsTer64	depleted	-0.189851	frameshift_variant	NA	NA	Unobserved	Pathogenic	-	ACMG
ENST00000460680.6:c.151A>T	ENSP00000417132.1:p.Lys51Ter	depleted	-0.178067	stop_gained	NA	NA	Unobserved	Pathogenic	-	ACMG
ENST00000460680.6:c.1520del	ENSP00000417132.1:p.Leu507ArgfsTer64	depleted	-0.168633	frameshift_variant	NA	NA	Unobserved	Pathogenic	-	ACMG
ENST00000460680.6:c.1521del	ENSP00000417132.1:p.Arg508AlafsTer63	depleted	-0.163661	frameshift_variant	NA	NA	Unobserved	Pathogenic	-	ACMG
ENST00000460680.6:c.1522_1524delinsTGA	ENSP00000417132.1:p.Arg508Ter	depleted	-0.150554	stop_gained	NA	NA	Unobserved	Pathogenic	-	ACMG
ENST00000460680.6:c.1522del	ENSP00000417132.1:p.Arg508AlafsTer63	depleted	-0.147677	frameshift_variant	NA	NA	Unobserved	Pathogenic	-	ACMG
ENST00000460680.6:c.1523del	ENSP00000417132.1:p.Arg508ProfsTer63	depleted	-0.164445	frameshift_variant	1774477	Pathogenic	Pathogenic/Likely pathogenic	Pathogenic	-	ACMG
ENST00000460680.6:c.1524del	ENSP00000417132.1:p.Ser509ArgfsTer62	depleted	-0.15597	frameshift_variant	NA	NA	Unobserved	Pathogenic	-	ACMG
ENST00000460680.6:c.1525del	ENSP00000417132.1:p.Ser509ArgfsTer62	depleted	-0.193243	frameshift_variant	NA	NA	Unobserved	Pathogenic	-	ACMG
ENST00000460680.6:c.1526_1527delinsGA	ENSP00000417132.1:p.Ser509Ter	depleted	-0.171715	stop_gained	NA	NA	Unobserved	Pathogenic	-	ACMG
ENST00000460680.6:c.1526C>A	ENSP00000417132.1:p.Ser509Ter	depleted	-0.0874909	stop_gained	1774524	Pathogenic	Pathogenic/Likely pathogenic	Pathogenic	-	ACMG
ENST00000460680.6:c.1526del	ENSP00000417132.1:p.Ser509CysfsTer62	depleted	-0.143792	frameshift_variant	NA	NA	Unobserved	Pathogenic	-	ACMG
ENST00000460680.6:c.1527del	ENSP00000417132.1:p.Pro510LeufsTer61	depleted	-0.171194	frameshift_variant	NA	NA	Unobserved	Pathogenic	-	ACMG
ENST00000460680.6:c.1528_1530delinsTGA	ENSP00000417132.1:p.Pro510Ter	depleted	-0.147292	stop_gained	NA	NA	Unobserved	Pathogenic	-	ACMG
ENST00000460680.6:c.1529del	ENSP00000417132.1:p.Pro510LeufsTer61	depleted	-0.182897	frameshift_variant	NA	NA	Unobserved	Pathogenic	-	ACMG
ENST00000460680.6:c.1530del	ENSP00000417132.1:p.Ile511SerfsTer60	depleted	-0.167906	frameshift_variant	NA	NA	Unobserved	Pathogenic	-	ACMG
ENST00000460680.6:c.1531_1533delinsTGA	ENSP00000417132.1:p.Ile511Ter	depleted	-0.17032	stop_gained	NA	NA	Unobserved	Pathogenic	-	ACMG
ENST00000460680.6:c.1531del	ENSP00000417132.1:p.Ile511SerfsTer60	depleted	-0.170851	frameshift_variant	NA	NA	Unobserved	Pathogenic	-	ACMG
ENST00000460680.6:c.1532del	ENSP00000417132.1:p.Ile511ThrfsTer60	depleted	-0.166589	frameshift_variant	NA	NA	Unobserved	Pathogenic	-	ACMG
ENST00000460680.6:c.1533C>G	ENSP00000417132.1:p.Ile511Met	unchanged	-0.00727436	missense_variant	1774667	Uncertain significance	Uncertain significance	Benign	BA1	ACMG
ENST00000460680.6:c.1534_1536delinsTGA	ENSP00000417132.1:p.Arg512Ter	depleted	-0.161398	stop_gained	NA	NA	Unobserved	Pathogenic	-	ACMG
ENST00000460680.6:c.1534C>T	ENSP00000417132.1:p.Arg512Cys	unchanged	0.00773331	missense_variant	926989	Uncertain significance	Uncertain significance	Benign	BS3_BS1_sup	ACMG
ENST00000460680.6:c.1534del	ENSP00000417132.1:p.Arg512AlafsTer59	depleted	-0.155204	frameshift_variant	NA	NA	Unobserved	Pathogenic	-	ACMG
ENST00000460680.6:c.1535del	ENSP00000417132.1:p.Arg512ProfsTer59	depleted	-0.178345	frameshift_variant	NA	NA	Unobserved	Pathogenic	-	ACMG
ENST00000460680.6:c.1535G>A	ENSP00000417132.1:p.Arg512His	enriched	0.0165749	missense_variant	819484	Uncertain significance	Uncertain significance	Benign	BS3_BS1_sup	ACMG
ENST00000460680.6:c.1536del	ENSP00000417132.1:p.Ser513GlnfsTer58	depleted	-0.18347	frameshift_variant	NA	NA	Unobserved	Pathogenic	-	ACMG
ENST00000460680.6:c.1537del	ENSP00000417132.1:p.Ser513GlnfsTer58	depleted	-0.110961	frameshift_variant	NA	NA	Unobserved	Pathogenic	-	ACMG
ENST00000460680.6:c.1538C>A	ENSP00000417132.1:p.Ser513Ter	depleted	-0.0625809	stop_gained	NA	NA	Unobserved	Pathogenic	-	ACMG
ENST00000460680.6:c.1538C>G	ENSP00000417132.1:p.Ser513Ter	depleted	-0.12384	stop_gained	NA	NA	Unobserved	Pathogenic	-	ACMG
ENST00000460680.6:c.1538del	ENSP00000417132.1:p.Ser513Ter	depleted	-0.148375	frameshift_variant	NA	NA	Unobserved	Pathogenic	-	ACMG
ENST00000460680.6:c.1539del	ENSP00000417132.1:p.Ala514ProfsTer57	depleted	-0.139026	frameshift_variant	NA	NA	Unobserved	Pathogenic	-	ACMG
ENST00000460680.6:c.153del	ENSP00000417132.1:p.Lys51AsnfsTer21	depleted	-0.178021	frameshift_variant	NA	NA	Unobserved	Pathogenic	-	ACMG
ENST00000460680.6:c.1540_1542delinsTGA	ENSP00000417132.1:p.Ala514Ter	depleted	-0.19518	stop_gained	NA	NA	Unobserved	Pathogenic	-	ACMG
ENST00000460680.6:c.1540del	ENSP00000417132.1:p.Ala514ProfsTer57	depleted	-0.149794	frameshift_variant	NA	NA	Unobserved	Pathogenic	-	ACMG
ENST00000460680.6:c.1542del	ENSP00000417132.1:p.Asn515ThrfsTer56	depleted	-0.168172	frameshift_variant	NA	NA	Unobserved	Pathogenic	-	ACMG
ENST00000460680.6:c.1543_1545delinsTGA	ENSP00000417132.1:p.Asn515Ter	depleted	-0.161086	stop_gained	NA	NA	Unobserved	Pathogenic	-	ACMG
ENST00000460680.6:c.1543A>C	ENSP00000417132.1:p.Asn515His	unchanged	0.000134365	missense_variant	1774887	Uncertain significance	Uncertain significance	Benign	BS3_BS1	ACMG
ENST00000460680.6:c.1544del	ENSP00000417132.1:p.Asn515ThrfsTer56	depleted	-0.161004	frameshift_variant	1443121	Pathogenic	Pathogenic/Likely pathogenic	Pathogenic	-	ACMG
ENST00000460680.6:c.1546_1548delinsTGA	ENSP00000417132.1:p.Pro516Ter	depleted	-0.178412	stop_gained	NA	NA	Unobserved	Pathogenic	-	ACMG
ENST00000460680.6:c.1547C>T	ENSP00000417132.1:p.Pro516Leu	unchanged	-0.00610045	missense_variant	472672	Uncertain significance	Uncertain significance	Benign	BS3_BS1	ACMG
ENST00000460680.6:c.1547del	ENSP00000417132.1:p.Pro516ArgfsTer55	depleted	-0.156223	frameshift_variant	NA	NA	Unobserved	Pathogenic	-	ACMG
ENST00000460680.6:c.1548del	ENSP00000417132.1:p.Thr517ArgfsTer54	depleted	-0.177629	frameshift_variant	NA	NA	Unobserved	Pathogenic	-	ACMG
ENST00000460680.6:c.1549_1551delinsTGA	ENSP00000417132.1:p.Thr517Ter	depleted	-0.180153	stop_gained	NA	NA	Unobserved	Pathogenic	-	ACMG
ENST00000460680.6:c.1549del	ENSP00000417132.1:p.Thr517ArgfsTer54	depleted	-0.171775	frameshift_variant	NA	NA	Unobserved	Pathogenic	-	ACMG
ENST00000460680.6:c.154del	ENSP00000417132.1:p.Trp52GlyfsTer20	depleted	-0.208783	frameshift_variant	NA	NA	Unobserved	Pathogenic	-	ACMG
ENST00000460680.6:c.155_156delinsAA	ENSP00000417132.1:p.Trp52Ter	depleted	-0.194895	stop_gained	NA	NA	Unobserved	Pathogenic	-	ACMG
ENST00000460680.6:c.1550del	ENSP00000417132.1:p.Thr517SerfsTer54	depleted	-0.156115	frameshift_variant	NA	NA	Unobserved	Pathogenic	-	ACMG
ENST00000460680.6:c.1551del	ENSP00000417132.1:p.Arg518GlyfsTer53	depleted	-0.163767	frameshift_variant	NA	NA	Unobserved	Pathogenic	-	ACMG
ENST00000460680.6:c.1552_1554delinsTGA	ENSP00000417132.1:p.Arg518Ter	depleted	-0.174613	stop_gained	NA	NA	Unobserved	Pathogenic	-	ACMG
ENST00000460680.6:c.1552C>T	ENSP00000417132.1:p.Arg518Trp	unchanged	0.00579094	missense_variant	412442	Conflicting interpretations of pathogenicity	Conflicting interpretation	Benign	BA1	ACMG
ENST00000460680.6:c.1552del	ENSP00000417132.1:p.Arg518GlyfsTer53	depleted	-0.149081	frameshift_variant	NA	NA	Unobserved	Pathogenic	-	ACMG
ENST00000460680.6:c.1553G>A	ENSP00000417132.1:p.Arg518Gln	unchanged	0.00543282	missense_variant	485247	Uncertain significance	Uncertain significance	Benign	BS3_BS1	ACMG
ENST00000460680.6:c.1554del	ENSP00000417132.1:p.Ser520ProfsTer51	depleted	-0.18678	frameshift_variant	NA	NA	Unobserved	Pathogenic	-	ACMG
ENST00000460680.6:c.1555_1557delinsTGA	ENSP00000417132.1:p.Pro519Ter	depleted	-0.163564	stop_gained	NA	NA	Unobserved	Pathogenic	-	ACMG
ENST00000460680.6:c.1555C>G	ENSP00000417132.1:p.Pro519Ala	depleted	-0.0128011	missense_variant	2203396	Uncertain significance	Uncertain significance	Benign	BS3_BS1_sup	ACMG
ENST00000460680.6:c.1555C>T	ENSP00000417132.1:p.Pro519Ser	enriched	0.00599691	missense_variant	629419	Uncertain significance	Uncertain significance	Benign	BS3_BS1	ACMG
ENST00000460680.6:c.1557del	ENSP00000417132.1:p.Ser520ProfsTer51	depleted	-0.164266	frameshift_variant	NA	NA	Unobserved	Pathogenic	-	ACMG
ENST00000460680.6:c.1558del	ENSP00000417132.1:p.Ser520ProfsTer51	depleted	-0.129643	frameshift_variant	NA	NA	Unobserved	Pathogenic	-	ACMG
ENST00000460680.6:c.1559_1560delinsGA	ENSP00000417132.1:p.Ser520Ter	depleted	-0.180358	stop_gained	NA	NA	Unobserved	Pathogenic	-	ACMG
ENST00000460680.6:c.155G>A	ENSP00000417132.1:p.Trp52Ter	depleted	-0.111414	stop_gained	629139	Pathogenic	Pathogenic/Likely pathogenic	Pathogenic	-	ACMG
ENST00000460680.6:c.1560del	ENSP00000417132.1:p.Ser521AlafsTer50	depleted	-0.178317	frameshift_variant	NA	NA	Unobserved	Pathogenic	-	ACMG
ENST00000460680.6:c.1561_1563delinsTGA	ENSP00000417132.1:p.Ser521Ter	depleted	-0.188296	stop_gained	NA	NA	Unobserved	Pathogenic	-	ACMG
ENST00000460680.6:c.1561del	ENSP00000417132.1:p.Ser521AlafsTer50	depleted	-0.172824	frameshift_variant	NA	NA	Unobserved	Pathogenic	-	ACMG
ENST00000460680.6:c.1562del	ENSP00000417132.1:p.Ser521ThrfsTer50	depleted	-0.170605	frameshift_variant	NA	NA	Unobserved	Pathogenic	-	ACMG
ENST00000460680.6:c.1564_1566delinsTGA	ENSP00000417132.1:p.Pro522Ter	depleted	-0.200595	stop_gained	NA	NA	Unobserved	Pathogenic	-	ACMG
ENST00000460680.6:c.1565_1566del	ENSP00000417132.1:p.Pro522ArgfsTer14	depleted	-0.168458	frameshift_variant	970811	Pathogenic	Pathogenic/Likely pathogenic	Pathogenic	-	ACMG
ENST00000460680.6:c.1565del	ENSP00000417132.1:p.Pro522LeufsTer49	depleted	-0.143798	frameshift_variant	NA	NA	Unobserved	Pathogenic	-	ACMG
ENST00000460680.6:c.1566del	ENSP00000417132.1:p.Val523SerfsTer48	depleted	-0.174131	frameshift_variant	NA	NA	Unobserved	Pathogenic	-	ACMG
ENST00000460680.6:c.1567_1569delinsTGA	ENSP00000417132.1:p.Val523Ter	depleted	-0.184255	stop_gained	NA	NA	Unobserved	Pathogenic	-	ACMG
ENST00000460680.6:c.1567del	ENSP00000417132.1:p.Val523SerfsTer48	depleted	-0.163037	frameshift_variant	NA	NA	Unobserved	Pathogenic	-	ACMG
ENST00000460680.6:c.1568del	ENSP00000417132.1:p.Val523AlafsTer48	depleted	-0.166981	frameshift_variant	NA	NA	Unobserved	Pathogenic	-	ACMG
ENST00000460680.6:c.1569del	ENSP00000417132.1:p.Thr524ProfsTer47	depleted	-0.194829	frameshift_variant	NA	NA	Unobserved	Pathogenic	-	ACMG
ENST00000460680.6:c.156del	ENSP00000417132.1:p.Trp52Ter	depleted	-0.190014	frameshift_variant	NA	NA	Unobserved	Pathogenic	-	ACMG
ENST00000460680.6:c.156G>A	ENSP00000417132.1:p.Trp52Ter	depleted	-0.146294	stop_gained	NA	NA	Unobserved	Pathogenic	-	ACMG
ENST00000460680.6:c.157_159delinsTGA	ENSP00000417132.1:p.Ile53Ter	depleted	-0.184742	stop_gained	NA	NA	Unobserved	Pathogenic	-	ACMG
ENST00000460680.6:c.1570_1572delinsTGA	ENSP00000417132.1:p.Thr524Ter	depleted	-0.189503	stop_gained	NA	NA	Unobserved	Pathogenic	-	ACMG
ENST00000460680.6:c.1570del	ENSP00000417132.1:p.Thr524ProfsTer47	depleted	-0.175148	frameshift_variant	NA	NA	Unobserved	Pathogenic	-	ACMG
ENST00000460680.6:c.1572del	ENSP00000417132.1:p.Ser525ProfsTer46	depleted	-0.161809	frameshift_variant	NA	NA	Unobserved	Pathogenic	-	ACMG
ENST00000460680.6:c.1573del	ENSP00000417132.1:p.Ser525ProfsTer46	depleted	-0.163551	frameshift_variant	NA	NA	Unobserved	Pathogenic	-	ACMG
ENST00000460680.6:c.1574_1575delinsGA	ENSP00000417132.1:p.Ser525Ter	depleted	-0.167741	stop_gained	NA	NA	Unobserved	Pathogenic	-	ACMG
ENST00000460680.6:c.1576_1578delinsTGA	ENSP00000417132.1:p.His526Ter	depleted	-0.157639	stop_gained	NA	NA	Unobserved	Pathogenic	-	ACMG
ENST00000460680.6:c.1576del	ENSP00000417132.1:p.His526ThrfsTer45	depleted	-0.144205	frameshift_variant	NA	NA	Unobserved	Pathogenic	-	ACMG
ENST00000460680.6:c.1577del	ENSP00000417132.1:p.His526ProfsTer45	depleted	-0.161487	frameshift_variant	NA	NA	Unobserved	Pathogenic	-	ACMG
ENST00000460680.6:c.1578C>A	ENSP00000417132.1:p.His526Gln	unchanged	-0.0104935	missense_variant	845107	Uncertain significance	Uncertain significance	Benign	BS3_BS1	ACMG
ENST00000460680.6:c.1578del	ENSP00000417132.1:p.His526GlnfsTer45	depleted	-0.177943	frameshift_variant	NA	NA	Unobserved	Pathogenic	-	ACMG
ENST00000460680.6:c.1579_1581delinsTGA	ENSP00000417132.1:p.Ile527Ter	depleted	-0.179932	stop_gained	NA	NA	Unobserved	Pathogenic	-	ACMG
ENST00000460680.6:c.1579del	ENSP00000417132.1:p.Ile527SerfsTer44	depleted	-0.201672	frameshift_variant	NA	NA	Unobserved	Pathogenic	-	ACMG
ENST00000460680.6:c.157del	ENSP00000417132.1:p.Ile53SerfsTer19	depleted	-0.174796	frameshift_variant	NA	NA	Unobserved	Pathogenic	-	ACMG
ENST00000460680.6:c.1580del	ENSP00000417132.1:p.Ile527ThrfsTer44	depleted	-0.151795	frameshift_variant	NA	NA	Unobserved	Pathogenic	-	ACMG
ENST00000460680.6:c.1581del	ENSP00000417132.1:p.Ser528ProfsTer43	depleted	-0.177623	frameshift_variant	NA	NA	Unobserved	Pathogenic	-	ACMG
ENST00000460680.6:c.1582del	ENSP00000417132.1:p.Ser528ProfsTer43	depleted	-0.191763	frameshift_variant	NA	NA	Unobserved	Pathogenic	-	ACMG
ENST00000460680.6:c.1583_1584delinsGA	ENSP00000417132.1:p.Ser528Ter	depleted	-0.172661	stop_gained	NA	NA	Unobserved	Pathogenic	-	ACMG
ENST00000460680.6:c.1584del	ENSP00000417132.1:p.Lys529ArgfsTer42	depleted	-0.163754	frameshift_variant	NA	NA	Unobserved	Pathogenic	-	ACMG
ENST00000460680.6:c.1584dup	ENSP00000417132.1:p.Lys529GlnfsTer8	depleted	-0.158008	frameshift_variant	939169	Pathogenic	Pathogenic/Likely pathogenic	Pathogenic	-	ACMG
ENST00000460680.6:c.1585_1587delinsTGA	ENSP00000417132.1:p.Lys529Ter	depleted	-0.173752	stop_gained	NA	NA	Unobserved	Pathogenic	-	ACMG
ENST00000460680.6:c.1585A>T	ENSP00000417132.1:p.Lys529Ter	depleted	-0.137146	stop_gained	NA	NA	Unobserved	Pathogenic	-	ACMG
ENST00000460680.6:c.1586del	ENSP00000417132.1:p.Lys529ArgfsTer42	depleted	-0.178218	frameshift_variant	NA	NA	Unobserved	Pathogenic	-	ACMG
ENST00000460680.6:c.1587_1594delinsCACACCTCCCACA	ENSP00000417132.1:p.Lys529AsnfsTer44	depleted	-0.175974	frameshift_variant	819549	Pathogenic	Pathogenic/Likely pathogenic	Pathogenic	-	ACMG
ENST00000460680.6:c.1588_1590delinsTGA	ENSP00000417132.1:p.Val530Ter	depleted	-0.192002	stop_gained	NA	NA	Unobserved	Pathogenic	-	ACMG
ENST00000460680.6:c.1588del	ENSP00000417132.1:p.Val530CysfsTer41	depleted	-0.169792	frameshift_variant	1338674	Pathogenic/Likely pathogenic	Pathogenic/Likely pathogenic	Pathogenic	-	ACMG
ENST00000460680.6:c.1589del	ENSP00000417132.1:p.Val530GlyfsTer41	depleted	-0.157101	frameshift_variant	NA	NA	Unobserved	Pathogenic	-	ACMG
ENST00000460680.6:c.158del	ENSP00000417132.1:p.Ile53ThrfsTer19	depleted	-0.182505	frameshift_variant	NA	NA	Unobserved	Pathogenic	-	ACMG
ENST00000460680.6:c.1590del	ENSP00000417132.1:p.Leu531PhefsTer40	depleted	-0.174292	frameshift_variant	NA	NA	Unobserved	Pathogenic	-	ACMG
ENST00000460680.6:c.1591_1593delinsTGA	ENSP00000417132.1:p.Leu531Ter	depleted	-0.170706	stop_gained	NA	NA	Unobserved	Pathogenic	-	ACMG
ENST00000460680.6:c.1591del	ENSP00000417132.1:p.Leu531PhefsTer40	depleted	-0.190729	frameshift_variant	NA	NA	Unobserved	Pathogenic	-	ACMG
ENST00000460680.6:c.1595_1596delinsGA	ENSP00000417132.1:p.Phe532Ter	depleted	-0.170983	stop_gained	NA	NA	Unobserved	Pathogenic	-	ACMG
ENST00000460680.6:c.1596del	ENSP00000417132.1:p.Phe532LeufsTer39	depleted	-0.0561167	frameshift_variant	NA	NA	Unobserved	Pathogenic	-	ACMG
ENST00000460680.6:c.1597_1598delinsTA	ENSP00000417132.1:p.Gly533Ter	depleted	-0.183743	stop_gained	NA	NA	Unobserved	Pathogenic	-	ACMG
ENST00000460680.6:c.1597G>T	ENSP00000417132.1:p.Gly533Ter	depleted	-0.14235	stop_gained	NA	NA	Unobserved	Pathogenic	-	ACMG
ENST00000460680.6:c.1598del	ENSP00000417132.1:p.Gly533GlufsTer38	depleted	-0.179009	frameshift_variant	NA	NA	Unobserved	Pathogenic	-	ACMG
ENST00000460680.6:c.1599del	ENSP00000417132.1:p.Glu534ArgfsTer37	depleted	-0.165003	frameshift_variant	NA	NA	Unobserved	Pathogenic	-	ACMG
ENST00000460680.6:c.159del	ENSP00000417132.1:p.Ile53MetfsTer19	depleted	-0.190639	frameshift_variant	NA	NA	Unobserved	Pathogenic	-	ACMG
ENST00000460680.6:c.15del	ENSP00000417132.1:p.Trp5CysfsTer67	depleted	-0.210106	frameshift_variant	NA	NA	Unobserved	Pathogenic	-	ACMG
ENST00000460680.6:c.15G>A	ENSP00000417132.1:p.Trp5Ter	depleted	-0.0871869	stop_gained	575817	Pathogenic	Pathogenic/Likely pathogenic	Pathogenic	-	ACMG
ENST00000460680.6:c.16_18delinsTGA	ENSP00000417132.1:p.Leu6Ter	depleted	-0.1747	stop_gained	NA	NA	Unobserved	Pathogenic	-	ACMG
ENST00000460680.6:c.160_161delinsTG	ENSP00000417132.1:p.Glu54Ter	depleted	-0.173516	stop_gained	NA	NA	Unobserved	Pathogenic	-	ACMG
ENST00000460680.6:c.1600_1602delinsTGA	ENSP00000417132.1:p.Glu534Ter	depleted	-0.183922	stop_gained	NA	NA	Unobserved	Pathogenic	-	ACMG
ENST00000460680.6:c.1600del	ENSP00000417132.1:p.Glu534ArgfsTer37	depleted	-0.202769	frameshift_variant	NA	NA	Unobserved	Pathogenic	-	ACMG
ENST00000460680.6:c.1600G>T	ENSP00000417132.1:p.Glu534Ter	depleted	-0.148418	stop_gained	NA	NA	Unobserved	Pathogenic	-	ACMG
ENST00000460680.6:c.1601del	ENSP00000417132.1:p.Glu534GlyfsTer37	depleted	-0.163167	frameshift_variant	NA	NA	Unobserved	Pathogenic	-	ACMG
ENST00000460680.6:c.1603_1605delinsTGA	ENSP00000417132.1:p.Asp535Ter	depleted	-0.189507	stop_gained	NA	NA	Unobserved	Pathogenic	-	ACMG
ENST00000460680.6:c.1603del	ENSP00000417132.1:p.Asp535MetfsTer36	depleted	-0.182421	frameshift_variant	NA	NA	Unobserved	Pathogenic	-	ACMG
ENST00000460680.6:c.1604del	ENSP00000417132.1:p.Asp535ValfsTer36	depleted	-0.165036	frameshift_variant	NA	NA	Unobserved	Pathogenic	-	ACMG
ENST00000460680.6:c.1605del	ENSP00000417132.1:p.Asp535GlufsTer36	depleted	-0.169582	frameshift_variant	NA	NA	Unobserved	Pathogenic	-	ACMG
ENST00000460680.6:c.1606_1608delinsTGA	ENSP00000417132.1:p.Asp536Ter	depleted	-0.193466	stop_gained	NA	NA	Unobserved	Pathogenic	-	ACMG
ENST00000460680.6:c.1606del	ENSP00000417132.1:p.Asp536ThrfsTer35	depleted	-0.166052	frameshift_variant	NA	NA	Unobserved	Pathogenic	-	ACMG
ENST00000460680.6:c.1607del	ENSP00000417132.1:p.Asp536AlafsTer35	depleted	-0.180366	frameshift_variant	NA	NA	Unobserved	Pathogenic	-	ACMG
ENST00000460680.6:c.1608del	ENSP00000417132.1:p.Asp536GlufsTer35	depleted	-0.14743	frameshift_variant	NA	NA	Unobserved	Pathogenic	-	ACMG
ENST00000460680.6:c.1609_1611delinsTGA	ENSP00000417132.1:p.Ser537Ter	depleted	-0.166084	stop_gained	NA	NA	Unobserved	Pathogenic	-	ACMG
ENST00000460680.6:c.1609A>G	ENSP00000417132.1:p.Ser537Gly	unchanged	0.00371364	missense_variant	539898	Conflicting interpretations of pathogenicity	Conflicting interpretation	Benign	BA1	ACMG
ENST00000460680.6:c.1609del	ENSP00000417132.1:p.Ser537AlafsTer34	depleted	-0.18778	frameshift_variant	NA	NA	Unobserved	Pathogenic	-	ACMG
ENST00000460680.6:c.160del	ENSP00000417132.1:p.Glu54LysfsTer18	depleted	-0.187806	frameshift_variant	NA	NA	Unobserved	Pathogenic	-	ACMG
ENST00000460680.6:c.160G>T	ENSP00000417132.1:p.Glu54Ter	depleted	-0.15327	stop_gained	NA	NA	Unobserved	Pathogenic	-	ACMG
ENST00000460680.6:c.1610del	ENSP00000417132.1:p.Ser537ThrfsTer34	depleted	-0.189245	frameshift_variant	NA	NA	Unobserved	Pathogenic	-	ACMG
ENST00000460680.6:c.1610G>A	ENSP00000417132.1:p.Ser537Asn	unchanged	0.00647739	missense_variant	1020025	Uncertain significance	Uncertain significance	Benign	BS3_BS1	ACMG
ENST00000460680.6:c.1612_1614delinsTGA	ENSP00000417132.1:p.Leu538Ter	depleted	-0.185818	stop_gained	NA	NA	Unobserved	Pathogenic	-	ACMG
ENST00000460680.6:c.1612del	ENSP00000417132.1:p.Leu538CysfsTer33	depleted	-0.191191	frameshift_variant	NA	NA	Unobserved	Pathogenic	-	ACMG
ENST00000460680.6:c.1613del	ENSP00000417132.1:p.Leu538ArgfsTer33	depleted	-0.177713	frameshift_variant	NA	NA	Unobserved	Pathogenic	-	ACMG
ENST00000460680.6:c.1614del	ENSP00000417132.1:p.Leu539CysfsTer32	depleted	-0.150645	frameshift_variant	NA	NA	Unobserved	Pathogenic	-	ACMG
ENST00000460680.6:c.1615_1617delinsTGA	ENSP00000417132.1:p.Leu539Ter	depleted	-0.160798	stop_gained	NA	NA	Unobserved	Pathogenic	-	ACMG
ENST00000460680.6:c.1615del	ENSP00000417132.1:p.Leu539CysfsTer32	depleted	-0.168182	frameshift_variant	NA	NA	Unobserved	Pathogenic	-	ACMG
ENST00000460680.6:c.1616del	ENSP00000417132.1:p.Leu539ArgfsTer32	depleted	-0.185045	frameshift_variant	NA	NA	Unobserved	Pathogenic	-	ACMG
ENST00000460680.6:c.1617del	ENSP00000417132.1:p.Arg540ValfsTer31	depleted	-0.1644	frameshift_variant	NA	NA	Unobserved	Pathogenic	-	ACMG
ENST00000460680.6:c.1618_1620delinsTGA	ENSP00000417132.1:p.Arg540Ter	depleted	-0.188561	stop_gained	NA	NA	Unobserved	Pathogenic	-	ACMG
ENST00000460680.6:c.1618del	ENSP00000417132.1:p.Arg540ValfsTer31	depleted	-0.185273	frameshift_variant	NA	NA	Unobserved	Pathogenic	-	ACMG
ENST00000460680.6:c.1619del	ENSP00000417132.1:p.Arg540LeufsTer31	depleted	-0.179007	frameshift_variant	NA	NA	Unobserved	Pathogenic	-	ACMG
ENST00000460680.6:c.1620del	ENSP00000417132.1:p.Val541LeufsTer30	depleted	-0.189208	frameshift_variant	NA	NA	Unobserved	Pathogenic	-	ACMG
ENST00000460680.6:c.1621_1623delinsTGA	ENSP00000417132.1:p.Val541Ter	depleted	-0.181876	stop_gained	NA	NA	Unobserved	Pathogenic	-	ACMG
ENST00000460680.6:c.1621del	ENSP00000417132.1:p.Val541LeufsTer30	depleted	-0.182406	frameshift_variant	NA	NA	Unobserved	Pathogenic	-	ACMG
ENST00000460680.6:c.1623del	ENSP00000417132.1:p.Asp542ThrfsTer29	depleted	-0.170506	frameshift_variant	NA	NA	Unobserved	Pathogenic	-	ACMG
ENST00000460680.6:c.1624_1626delinsTGA	ENSP00000417132.1:p.Asp542Ter	depleted	-0.172415	stop_gained	NA	NA	Unobserved	Pathogenic	-	ACMG
ENST00000460680.6:c.1624del	ENSP00000417132.1:p.Asp542ThrfsTer29	depleted	-0.17593	frameshift_variant	NA	NA	Unobserved	Pathogenic	-	ACMG
ENST00000460680.6:c.1625del	ENSP00000417132.1:p.Asp542AlafsTer29	depleted	-0.172266	frameshift_variant	NA	NA	Unobserved	Pathogenic	-	ACMG
ENST00000460680.6:c.1626del	ENSP00000417132.1:p.Cys543AlafsTer28	depleted	-0.176489	frameshift_variant	NA	NA	Unobserved	Pathogenic	-	ACMG
ENST00000460680.6:c.1627del	ENSP00000417132.1:p.Cys543AlafsTer28	depleted	-0.180794	frameshift_variant	NA	NA	Unobserved	Pathogenic	-	ACMG
ENST00000460680.6:c.1628_1629delinsAA	ENSP00000417132.1:p.Cys543Ter	depleted	-0.162899	stop_gained	NA	NA	Unobserved	Pathogenic	-	ACMG
ENST00000460680.6:c.1628del	ENSP00000417132.1:p.Cys543SerfsTer28	depleted	-0.178253	frameshift_variant	NA	NA	Unobserved	Pathogenic	-	ACMG
ENST00000460680.6:c.1628G>A	ENSP00000417132.1:p.Cys543Tyr	unchanged	0.00418078	missense_variant	412438	Uncertain significance	Uncertain significance	Benign	BS3_BS1_sup	ACMG
ENST00000460680.6:c.1629C>A	ENSP00000417132.1:p.Cys543Ter	depleted	-0.114814	stop_gained	NA	NA	Unobserved	Pathogenic	-	ACMG
ENST00000460680.6:c.1629del	ENSP00000417132.1:p.Cys543Ter	depleted	-0.18479	frameshift_variant	NA	NA	Unobserved	Pathogenic	-	ACMG
ENST00000460680.6:c.162del	ENSP00000417132.1:p.Glu55SerfsTer17	depleted	-0.187448	frameshift_variant	NA	NA	Unobserved	Pathogenic	-	ACMG
ENST00000460680.6:c.163_165delinsTGA	ENSP00000417132.1:p.Glu55Ter	depleted	-0.193547	stop_gained	NA	NA	Unobserved	Pathogenic	-	ACMG
ENST00000460680.6:c.1630_1631delinsTG	ENSP00000417132.1:p.Ile544Ter	depleted	-0.176669	stop_gained	NA	NA	Unobserved	Pathogenic	-	ACMG
ENST00000460680.6:c.1630del	ENSP00000417132.1:p.Ile544TyrfsTer27	depleted	-0.190164	frameshift_variant	NA	NA	Unobserved	Pathogenic	-	ACMG
ENST00000460680.6:c.1631del	ENSP00000417132.1:p.Ile544AsnfsTer27	depleted	-0.185078	frameshift_variant	NA	NA	Unobserved	Pathogenic	-	ACMG
ENST00000460680.6:c.1632del	ENSP00000417132.1:p.Arg545AlafsTer26	depleted	-0.203724	frameshift_variant	NA	NA	Unobserved	Pathogenic	-	ACMG
ENST00000460680.6:c.1633_1635delinsTGA	ENSP00000417132.1:p.Arg545Ter	depleted	-0.16788	stop_gained	NA	NA	Unobserved	Pathogenic	-	ACMG
ENST00000460680.6:c.1633del	ENSP00000417132.1:p.Arg545AlafsTer26	depleted	-0.180707	frameshift_variant	NA	NA	Unobserved	Pathogenic	-	ACMG
ENST00000460680.6:c.1634del	ENSP00000417132.1:p.Arg545ProfsTer26	depleted	-0.203248	frameshift_variant	NA	NA	Unobserved	Pathogenic	-	ACMG
ENST00000460680.6:c.1635del	ENSP00000417132.1:p.Tyr546ThrfsTer25	depleted	-0.178194	frameshift_variant	NA	NA	Unobserved	Pathogenic	-	ACMG
ENST00000460680.6:c.1636del	ENSP00000417132.1:p.Tyr546ThrfsTer25	depleted	-0.183498	frameshift_variant	NA	NA	Unobserved	Pathogenic	-	ACMG
ENST00000460680.6:c.1637_1638delinsGA	ENSP00000417132.1:p.Tyr546Ter	depleted	-0.174199	stop_gained	NA	NA	Unobserved	Pathogenic	-	ACMG
ENST00000460680.6:c.1637del	ENSP00000417132.1:p.Tyr546SerfsTer25	depleted	-0.184185	frameshift_variant	NA	NA	Unobserved	Pathogenic	-	ACMG
ENST00000460680.6:c.1638C>A	ENSP00000417132.1:p.Tyr546Ter	depleted	-0.182993	stop_gained	NA	NA	Unobserved	Pathogenic	-	ACMG
ENST00000460680.6:c.1638C>G	ENSP00000417132.1:p.Tyr546Ter	depleted	-0.152693	stop_gained	NA	NA	Unobserved	Pathogenic	-	ACMG
ENST00000460680.6:c.1638del	ENSP00000417132.1:p.Tyr546Ter	depleted	-0.17354	frameshift_variant	NA	NA	Unobserved	Pathogenic	-	ACMG
ENST00000460680.6:c.1639_1641delinsTGA	ENSP00000417132.1:p.Asn547Ter	depleted	-0.164824	stop_gained	NA	NA	Unobserved	Pathogenic	-	ACMG
ENST00000460680.6:c.163del	ENSP00000417132.1:p.Glu55SerfsTer17	depleted	-0.19221	frameshift_variant	NA	NA	Unobserved	Pathogenic	-	ACMG
ENST00000460680.6:c.163G>T	ENSP00000417132.1:p.Glu55Ter	depleted	-0.168647	stop_gained	NA	NA	Unobserved	Pathogenic	-	ACMG
ENST00000460680.6:c.1640del	ENSP00000417132.1:p.Asn547ThrfsTer24	depleted	-0.194109	frameshift_variant	NA	NA	Unobserved	Pathogenic	-	ACMG
ENST00000460680.6:c.1642_1644delinsTGA	ENSP00000417132.1:p.Arg548Ter	depleted	-0.167692	stop_gained	NA	NA	Unobserved	Pathogenic	-	ACMG
ENST00000460680.6:c.1642del	ENSP00000417132.1:p.Arg548ValfsTer23	depleted	-0.184047	frameshift_variant	NA	NA	Unobserved	Pathogenic	-	ACMG
ENST00000460680.6:c.1643del	ENSP00000417132.1:p.Arg548LeufsTer23	depleted	-0.185872	frameshift_variant	NA	NA	Unobserved	Pathogenic	-	ACMG
ENST00000460680.6:c.1644del	ENSP00000417132.1:p.Ala549LeufsTer22	depleted	-0.153462	frameshift_variant	NA	NA	Unobserved	Pathogenic	-	ACMG
ENST00000460680.6:c.1645_1647delinsTGA	ENSP00000417132.1:p.Ala549Ter	depleted	-0.158359	stop_gained	NA	NA	Unobserved	Pathogenic	-	ACMG
ENST00000460680.6:c.1645del	ENSP00000417132.1:p.Ala549LeufsTer22	depleted	-0.172148	frameshift_variant	NA	NA	Unobserved	Pathogenic	-	ACMG
ENST00000460680.6:c.1646del	ENSP00000417132.1:p.Ala549ValfsTer22	depleted	-0.183616	frameshift_variant	NA	NA	Unobserved	Pathogenic	-	ACMG
ENST00000460680.6:c.1647del	ENSP00000417132.1:p.Val550SerfsTer21	depleted	-0.1585	frameshift_variant	NA	NA	Unobserved	Pathogenic	-	ACMG
ENST00000460680.6:c.1648_1650delinsTGA	ENSP00000417132.1:p.Val550Ter	depleted	-0.18319	stop_gained	NA	NA	Unobserved	Pathogenic	-	ACMG
ENST00000460680.6:c.1648del	ENSP00000417132.1:p.Val550SerfsTer21	depleted	-0.186835	frameshift_variant	NA	NA	Unobserved	Pathogenic	-	ACMG
ENST00000460680.6:c.1648G>A	ENSP00000417132.1:p.Val550Ile	unchanged	0.00890295	missense_variant	NA	NA	Unobserved	Benign	BS3_BS1_sup	ACMG
ENST00000460680.6:c.1649del	ENSP00000417132.1:p.Val550AlafsTer21	depleted	-0.185862	frameshift_variant	1916047	Pathogenic	Pathogenic/Likely pathogenic	Pathogenic	-	ACMG
ENST00000460680.6:c.164del	ENSP00000417132.1:p.Glu55GlyfsTer17	depleted	-0.203938	frameshift_variant	NA	NA	Unobserved	Pathogenic	-	ACMG
ENST00000460680.6:c.1651_1653delinsTGA	ENSP00000417132.1:p.Arg551Ter	depleted	-0.180182	stop_gained	NA	NA	Unobserved	Pathogenic	-	ACMG
ENST00000460680.6:c.1651C>T	ENSP00000417132.1:p.Arg551Cys	unchanged	0.00161159	missense_variant	485254	Conflicting interpretations of pathogenicity	Conflicting interpretation	Benign	BS3_BS1	ACMG
ENST00000460680.6:c.1651del	ENSP00000417132.1:p.Arg551ValfsTer20	depleted	-0.168767	frameshift_variant	NA	NA	Unobserved	Pathogenic	-	ACMG
ENST00000460680.6:c.1652del	ENSP00000417132.1:p.Arg551LeufsTer20	depleted	-0.146467	frameshift_variant	NA	NA	Unobserved	Pathogenic	-	ACMG
ENST00000460680.6:c.1652G>A	ENSP00000417132.1:p.Arg551His	enriched	0.00921209	missense_variant	489622	Uncertain significance	Uncertain significance	Benign	BS3_BS1_sup	ACMG
ENST00000460680.6:c.1653del	ENSP00000417132.1:p.Asp552IlefsTer19	depleted	-0.168363	frameshift_variant	NA	NA	Unobserved	Pathogenic	-	ACMG
ENST00000460680.6:c.1654_1656delinsTGA	ENSP00000417132.1:p.Asp552Ter	depleted	-0.183238	stop_gained	NA	NA	Unobserved	Pathogenic	-	ACMG
ENST00000460680.6:c.1654del	ENSP00000417132.1:p.Asp552IlefsTer19	depleted	-0.193518	frameshift_variant	NA	NA	Unobserved	Pathogenic	-	ACMG
ENST00000460680.6:c.1655del	ENSP00000417132.1:p.Asp552ValfsTer19	depleted	-0.179882	frameshift_variant	NA	NA	Unobserved	Pathogenic	-	ACMG
ENST00000460680.6:c.1656del	ENSP00000417132.1:p.Leu553TrpfsTer18	depleted	-0.198634	frameshift_variant	NA	NA	Unobserved	Pathogenic	-	ACMG
ENST00000460680.6:c.1657_1659delinsTGA	ENSP00000417132.1:p.Leu553Ter	depleted	-0.172701	stop_gained	NA	NA	Unobserved	Pathogenic	-	ACMG
ENST00000460680.6:c.1657del	ENSP00000417132.1:p.Leu553TrpfsTer18	depleted	-0.198107	frameshift_variant	NA	NA	Unobserved	Pathogenic	-	ACMG
ENST00000460680.6:c.1658del	ENSP00000417132.1:p.Leu553ArgfsTer18	depleted	-0.184354	frameshift_variant	NA	NA	Unobserved	Pathogenic	-	ACMG
ENST00000460680.6:c.165del	ENSP00000417132.1:p.Glu55AspfsTer17	depleted	-0.1713	frameshift_variant	2132954	Pathogenic	Pathogenic/Likely pathogenic	Pathogenic	-	ACMG
ENST00000460680.6:c.166_168delinsTGA	ENSP00000417132.1:p.Arg56Ter	depleted	-0.185841	stop_gained	NA	NA	Unobserved	Pathogenic	-	ACMG
ENST00000460680.6:c.1660_1662delinsTGA	ENSP00000417132.1:p.Gly554Ter	depleted	-0.182211	stop_gained	NA	NA	Unobserved	Pathogenic	-	ACMG
ENST00000460680.6:c.1661del	ENSP00000417132.1:p.Gly554ValfsTer17	depleted	-0.160805	frameshift_variant	1422258	Pathogenic	Pathogenic/Likely pathogenic	Pathogenic	-	ACMG
ENST00000460680.6:c.1662del	ENSP00000417132.1:p.Pro555LeufsTer16	depleted	-0.176263	frameshift_variant	NA	NA	Unobserved	Pathogenic	-	ACMG
ENST00000460680.6:c.1663_1665delinsTGA	ENSP00000417132.1:p.Pro555Ter	depleted	-0.163156	stop_gained	NA	NA	Unobserved	Pathogenic	-	ACMG
ENST00000460680.6:c.1664del	ENSP00000417132.1:p.Pro555LeufsTer16	depleted	-0.181045	frameshift_variant	NA	NA	Unobserved	Pathogenic	-	ACMG
ENST00000460680.6:c.1665del	ENSP00000417132.1:p.Val556SerfsTer15	depleted	-0.176316	frameshift_variant	NA	NA	Unobserved	Pathogenic	-	ACMG
ENST00000460680.6:c.1666_1668delinsTGA	ENSP00000417132.1:p.Val556Ter	depleted	-0.176149	stop_gained	NA	NA	Unobserved	Pathogenic	-	ACMG
ENST00000460680.6:c.1666del	ENSP00000417132.1:p.Val556SerfsTer15	depleted	-0.180304	frameshift_variant	NA	NA	Unobserved	Pathogenic	-	ACMG
[truncated: 1,613 more rows]

## Sheet: Supplementary Table 5
Supplementary Table 5: Germline variants in Walpole et al 2018 analysed in SGE BAP1 screen (SGE fields in orange, Walpole fields in blue)
HGVSc	functional_classification	functional_score	Fam_FID	FamilyName	Fam_Exon	Fam_Pathogenicity	Fam_MutationType	Fam_MutGroup	PID	Proband	Gender	Age_at_last_update	Age_at_death	CarrierStatus	Status	PDID	ICD_Grouping	ICD_GroupingDescriptor	Abbrevdis	ICD_Code	ICD_CodeDescriptor	Code	Term	AgeOfOnset	seer_median
c.1028T>C	unchanged	0.00691386	102	Rizz9	11	Uncertain significance	Missense	Missense	563	1	Male	68	NA	Carrier	Proband	709	C45	Mesothelioma	PleuMeso	C45.0	Mesothelioma of pleura	9052/3	Epithelioid mesothelioma, malignant; Epithelioid mesothelioma, NOS	68.3	74
c.106C>T	depleted	-0.193977	130	Family G	3	Likely Pathogenic	Nonsense	Null	695	1	Female	68	NA	Carrier	Proband	881	C69	Eye	UM	C69.9	Malignant neoplasm of eye, unspecified	8720/3	Malignant melanoma, NOS; Melanoma, NOS	59	62
c.1147C>T	unchanged	0.00702484	72	ABS3023	12	Uncertain significance	Missense	Missense	497	1	Unknown	81	NA	Carrier	Proband	624	C45	Mesothelioma	varMeso	C45.9	Mesothelioma, unspecified	9050/3	Mesothelioma, malignant; Mesothelioma, NOS	81	74
c.1153C>T	depleted	-0.110978	55	ID5	12	Pathogenic	Nonsense	Null	651	0	Male	62	NA	Carrier	Non-proband	821	C69	Eye	UM	C69.9	Malignant neoplasm of eye, unspecified	8720/3	Malignant melanoma, NOS; Melanoma, NOS	62	62
c.1174C>T	depleted	-0.191543	210	Speicher1	12	Pathogenic	Nonsense	Null	1202	1	Male	48	NA	Carrier	Proband	1501	D22	Melanocytic naevus	N/A	D22.9	Melanocytic naevi, unspecified	8727/0	Dysplastic nevus	47	NA
c.1182C>G	depleted	-0.195067	30	FUM103	12	Likely Pathogenic	Nonsense	Null	217	1	Male	49	NA	Carrier	Proband	1467	C33-34	Lung	N/A	C34.9	Malignant neoplasm of bronchus or lung, unspecified	8000/1	Neoplasm, uncertain whether benign or malignant; Neoplasm, NOS; Tumor, NOS; Unclassified tumor, uncertain whether benign or malignant; Unclassified tumor, borderline malignancy	48	70
c.121G>A	unchanged	0.00635335	107	FARL1	3	Uncertain significance	Missense	Missense	565	1	Unknown	NA	NA	Carrier	Proband	711	C64	Kidney	RCC	C64	Malignant neoplasm of kidney, except renal pelvis	8312/3	Renal cell carcinoma, NOS; Renal cell adenocarcinoma; Grawitz tumor; Hypernephroma	NA	64
c.123-1G>A	depleted	-0.0947339	64	Shea3	Intron 3	Uncertain significance	Splice	Null	453	1	Unknown	25	NA	Carrier	Proband	530	C43	Melanoma of the skin	CM	C43.9	Malignant melanoma of skin, unspecified	8720/3	Malignant melanoma, NOS; Melanoma, NOS	25	64
c.1253A>G	unchanged	0.00406021	157	Shea9	13	Uncertain significance	Missense	Missense	818	1	Unknown	NA	NA	Carrier	Proband	1030	C43	Melanoma of the skin	CM	C43.9	Malignant melanoma of skin, unspecified	8720/3	Malignant melanoma, NOS; Melanoma, NOS	NA	64
c.1313C>A	depleted	-0.133898	200	FUM403	13	Likely Pathogenic	Nonsense	Null	1104	1	Male	53	NA	Carrier	Proband	1391	D31	Naevus of eye	N/A	D31.3	Benign neoplasm of choroid	8000/0	Neoplasm, benign; Tumor, benign; Unclassified tumor, benign	NA	NA
c.1321C>T	depleted	-0.0845741	114	Ger1	13	Likely Pathogenic	Nonsense	Null	604	0	Female	26	NA	Carrier	Non-proband	752	D22	Melanocytic naevus	BIMT	D22.9	Melanocytic naevi, unspecified	8770/8	Spitz Naevus; BAP1 IHC negative; BAP1-inactivated melanocytic tumour	26	NA
c.1337A>T	unchanged	0.00659943	92	11937	13	Uncertain significance	Missense	Missense	552	1	Female	68	NA	Carrier	Proband	693	C33-34	Lung	N/A	C34.9	Malignant neoplasm of bronchus or lung, unspecified	8250/3	Bronchiolo-alveolar adenocarcinoma, NOS; Bronchiolo-alveolar carcinoma, NOS; Bronchiolar adenocarcinoma; Bronchiolar carcinoma; Alveolar cell carcinoma	68	70
c.1441C>A	unchanged	-0.00445019	194	F5	13	Uncertain significance	Missense	Missense	1019	1	Female	35	NA	Carrier	Proband	1293	C43	Melanoma of the skin	CM	C43.9	Malignant melanoma of skin, unspecified	8720/3	Malignant melanoma, NOS; Melanoma, NOS	32	64
c.1445C>T	unchanged	0.0035848	38	Gup19	13	Uncertain significance	Missense	Missense	255	1	Unknown	NA	NA	Carrier	Proband	310	C69	Eye	UM	C69.9	Malignant neoplasm of eye, unspecified	8720/3	Malignant melanoma, NOS; Melanoma, NOS	NA	62
c.1538C>A	depleted	-0.0625809	145	Family Y	13	Likely Pathogenic	Nonsense	Null	774	1	Male	11	NA	Carrier	Proband	977	D22	Melanocytic naevus	BIMT	D22.9	Melanocytic naevi, unspecified	8770/8	Spitz Naevus; BAP1 IHC negative; BAP1-inactivated melanocytic tumour	NA	NA
c.1555C>G	depleted	-0.0128011	93	52809	13	Uncertain significance	Missense	Missense	553	1	Female	67	NA	Carrier	Proband	1314	C50	Breast	N/A	C50.9	Malignant neoplasm of breast, unspecified part	8500/3	Infiltrating duct carcinoma, NOS; Infiltrating duct adenocarcinoma; Duct adenocarcinoma, NOS; Duct carcinoma, NOS; Duct cell carcinoma; Ductal carcinoma, NOS	67	62
c.15G>A	depleted	-0.0871869	205	FUM408	1	Likely Pathogenic	Nonsense	Null	1141	1	Male	30	NA	Carrier	Proband	1439	C69	Eye	UM	C69.3	Malignant neoplasm of choroid	8720/3	Malignant melanoma, NOS; Melanoma, NOS	29	62
c.1643G>A	unchanged	0.00384984	66	Shea5	13	Uncertain significance	Missense	Missense	461	1	Unknown	30	NA	Carrier	Proband	540	C43	Melanoma of the skin	CM	C43.9	Malignant melanoma of skin, unspecified	8720/3	Malignant melanoma, NOS; Melanoma, NOS	30	64
c.1689C>A	unchanged	0.0110695	108	Tur1	13	Uncertain significance	Missense	Missense	569	1	Unknown	NA	NA	Carrier	Proband	715	C69	Eye	UM	C69.9	Malignant neoplasm of eye, unspecified	8720/3	Malignant melanoma, NOS; Melanoma, NOS	NA	62
c.1700A>C	unchanged	0.00709125	56	ID16	13	Uncertain significance	Missense	Missense	383	1	Female	35	NA	Carrier	Proband	449	C43	Melanoma of the skin	CM	C43.9	Malignant melanoma of skin, unspecified	8720/3	Malignant melanoma, NOS; Melanoma, NOS	25	64
c.1708C>G	depleted	-0.121804	9	Wa6	13	Likely Pathogenic	Splice	Null	72	0	Female	27	NA	Carrier	Non-proband	699	C43	Melanoma of the skin	CM	C43.9	Malignant melanoma of skin, unspecified	8720/3	Malignant melanoma, NOS; Melanoma, NOS	27	64
c.1727C>T	unchanged	-0.0030159	109	Tur2	13	Uncertain significance	Missense	Missense	570	1	Female	NA	NA	Carrier	Proband	716	C69	Eye	UM	C69.9	Malignant neoplasm of eye, unspecified	8720/3	Malignant melanoma, NOS; Melanoma, NOS	NA	62
c.1729+1G>A	depleted	-0.0686503	78	MC7039	Intron 13	Likely Pathogenic	Splice	Null	516	1	Male	53	NA	Carrier	Proband	647	C45	Mesothelioma	varMeso	C45.9	Mesothelioma, unspecified	9050/3	Mesothelioma, malignant; Mesothelioma, NOS	53	74
c.1748C>T	unchanged	-0.000833223	73	ABS3313	14	Uncertain significance	Missense	Missense	509	1	Male	67	NA	Carrier	Proband	639	C44	Non-melanoma of the skin	BCC	C44.9	Malignant neoplasm of skin, unspecified	8090/3	Basal cell carcinoma, NOS; Basal cell epithelioma; Rodent ulcer; Pigmented basal cell carcinoma	NA	NA
c.1751C>A	unchanged	0.00118465	183	41378	14	Uncertain significance	Missense	Missense	998	1	Male	NA	74	Carrier	Proband	1268	C43	Melanoma of the skin	CM	C43.6	Malignant melanoma of upper limb, including shoulder	8743/3	Superficial spreading melanoma	56	64
c.1768C>T	depleted	-0.100854	169	Nielsen5	14	Likely Pathogenic	Nonsense	Null	906	1	Female	60	NA	Carrier	Proband	1143	D22	Melanocytic naevus	BIMT	D22.9	Melanocytic naevi, unspecified	8770/8	Spitz Naevus; BAP1 IHC negative; BAP1-inactivated melanocytic tumour	60	NA
c.1777C>T	depleted	-0.0794287	70	McD1	14	Pathogenic	Nonsense	Null	485	1	Female	54	NA	Carrier	Proband	611	C43	Melanoma of the skin	CM	C43.9	Malignant melanoma of skin, unspecified	8720/3	Malignant melanoma, NOS; Melanoma, NOS	54	64
c.178C>T	depleted	-0.0701792	44	Wa3	4	Likely Pathogenic	Nonsense	Null	286	0	Female	65	NA	Carrier	Non-proband	568	C44	Non-melanoma of the skin	BCC	C44.9	Malignant neoplasm of skin, unspecified	8090/3	Basal cell carcinoma, NOS; Basal cell epithelioma; Rodent ulcer; Pigmented basal cell carcinoma	NA	NA
c.1806G>C	unchanged	0.00168431	87	AOU3	14	Uncertain significance	Missense	Missense	542	1	Unknown	NA	NA	Carrier	Proband	680	C69	Eye	UM	C69.9	Malignant neoplasm of eye, unspecified	8720/3	Malignant melanoma, NOS; Melanoma, NOS	NA	62
c.1810G>A	unchanged	0.00272588	94	50611	14	Uncertain significance	Missense	Missense	554	1	Male	NA	88	Carrier	Proband	696	C43	Melanoma of the skin	CM	C43.5	Malignant melanoma of trunk	8743/3	Superficial spreading melanoma	64	64
c.1831_1834del	depleted	-0.147158	84	Fam3123	14	Likely Pathogenic	Frameshift deletion	Null	537	1	Male	NA	37	Carrier	Proband	674	C69	Eye	UM	C69.3	Malignant neoplasm of choroid	8720/3	Malignant melanoma, NOS; Melanoma, NOS	NA	62
c.184G>T	unchanged	0.00948026	201	FUM404	4	Uncertain significance	Missense	Missense	1105	1	Female	NA	NA	Carrier	Proband	NA	NA	NA	Hlthy	NA	NA	NA	NA	NA	NA
c.1891-1G>A	depleted	-0.0428603	79	MC7058	Intron 14	Likely Pathogenic	Splice	Null	500	1	Unknown	47	NA	Carrier	Proband	1027	C44	Non-melanoma of the skin	BCC	C44.9	Malignant neoplasm of skin, unspecified	8090/3	Basal cell carcinoma, NOS; Basal cell epithelioma; Rodent ulcer; Pigmented basal cell carcinoma	NA	NA
c.1938T>A	depleted	-0.131545	147	Family AC	15	Likely Pathogenic	Nonsense	Null	782	1	Female	NA	60	Carrier	Proband	985	C43	Melanoma of the skin	CM	C43.9	Malignant melanoma of skin, unspecified	8720/3	Malignant melanoma, NOS; Melanoma, NOS	48	64
c.1939G>T	depleted	-0.11691	111	Fam444	15	Likely Pathogenic	Nonsense	Null	579	0	Female	61	NA	Carrier	Non-proband	727	C44	Non-melanoma of the skin	BCC	C44.9	Malignant neoplasm of skin, unspecified	8090/3	Basal cell carcinoma, NOS; Basal cell epithelioma; Rodent ulcer; Pigmented basal cell carcinoma	61	NA
c.1946G>A	unchanged	-0.000775333	99	F4	15	Uncertain significance	Missense	Missense	560	1	Unknown	56	NA	Carrier	Proband	706	C64	Kidney	RCC	C64	Malignant neoplasm of kidney, except renal pelvis	8312/3	Renal cell carcinoma, NOS; Renal cell adenocarcinoma; Grawitz tumor; Hypernephroma	56	64
c.1975A>G	depleted	-0.0200695	83	Fam3101	15	Likely Pathogenic	Nonsense	Null	534	1	Female	NA	53	Carrier	Proband	670	C69	Eye	UM	C69.3	Malignant neoplasm of choroid	8720/3	Malignant melanoma, NOS; Melanoma, NOS	NA	62
c.200A>G	depleted	-0.123868	161	FAM_0005	4	Suggesting Pathogenicity	Missense	Missense	841	1	Male	55	NA	Carrier	Proband	1595	C43	Melanoma of the skin	CM	C43.9	Malignant melanoma of skin, unspecified	8720/3	Malignant melanoma, NOS; Melanoma, NOS	55	64
c.2050C>T	depleted	-0.11328	4	Lou	16	Pathogenic	Nonsense	Null	26	0	Female	NA	NA	Carrier	Non-proband	29	C25	Pancreas	N/A	C25.9	Malignant neoplasm of pancreas, part unspecified	8000/1	Neoplasm, uncertain whether benign or malignant; Neoplasm, NOS; Tumor, NOS; Unclassified tumor, uncertain whether benign or malignant; Unclassified tumor, borderline malignancy	NA	70
c.2057-2A>G	depleted	-0.0798976	6	2	Intron 16	Pathogenic	Splice	Null	41	0	Male	44	NA	Carrier	Non-proband	45	C69	Eye	UM	C69.9	Malignant neoplasm of eye, unspecified	8720/3	Malignant melanoma, NOS; Melanoma, NOS	44	62
c.214del	depleted	-0.18468	148	Busam1	4	Likely Pathogenic	Frameshift deletion	Null	785	1	Male	21	NA	Carrier	Proband	997	D22	Melanocytic naevus	BIMT	D22.3	Melanocytic naevi of other and unspecified parts of face	8770/8	Spitz Naevus; BAP1 IHC negative; BAP1-inactivated melanocytic tumour	21	NA
c.233A>G	depleted	-0.147324	71	ABS2570	4	Suggesting Pathogenicity	Missense	Missense	496	1	Male	63	NA	Carrier	Proband	622	C64	Kidney	varKid	C64	Malignant neoplasm of kidney, except renal pelvis	8000/1	Neoplasm, uncertain whether benign or malignant; Neoplasm, NOS; Tumor, NOS; Unclassified tumor, uncertain whether benign or malignant; Unclassified tumor, borderline malignancy	61	64
c.255+2T>C	depleted	-0.161413	131	Family H	Intron 4	Uncertain significance	Splice	Null	700	1	Female	27	NA	Carrier	Proband	888	C43	Melanoma of the skin	CM	C43.9	Malignant melanoma of skin, unspecified	8720/8	Malignant melanoma, NOS; Melanoma, NOS; BAP1 negative IHC	18	64
c.277A>G	depleted	-0.121996	14	A	5	Pathogenic	Splice	Null	104	1	Female	41	NA	Carrier	Proband	118	C64	Kidney	ccRCC	C64	Malignant neoplasm of kidney, except renal pelvis	8310/3	Clear cell adenocarcinoma, NOS; Clear cell carcinoma; Clear cell adenocarcinoma, mesonephroid	37	64
c.281A>G	depleted	-0.142669	160	3464B	5	Suggesting Pathogenicity	Missense	Missense	1750	0	Female	NA	NA	Carrier	Non-proband	NA	NA	NA	Hlthy	NA	NA	NA	NA	NA	NA
c.292A>C	depleted	-0.150989	63	Shea2	5	Uncertain significance	Missense	Missense	447	1	Unknown	66	NA	Carrier	Proband	521	C43	Melanoma of the skin	CM	C43.9	Malignant melanoma of skin, unspecified	8720/3	Malignant melanoma, NOS; Melanoma, NOS	66	64
c.299T>C	depleted	-0.119074	31	MAE	5	Suggesting Pathogenicity	Missense	Missense	220	1	Female	81	NA	Carrier	Proband	265	C22	Liver	CC	C22.1.2	Cholangiocarcinoma	8180/3	Combined hepatocellular carcinoma and cholangiocarcinoma; Mixed hepatocellular and bile duct carcinoma; Hepatocholangiocarcinoma	81	64
c.35del	depleted	-0.208751	168	Nielsen4	1	Likely Pathogenic	Frameshift deletion	Null	896	1	Female	NA	NA	Carrier	Proband	1131	C69	Eye	UM	C69.9	Malignant neoplasm of eye, unspecified	8720/3	Malignant melanoma, NOS; Melanoma, NOS	NA	62
c.361G>C	unchanged	-0.00793954	89	6090	5	Uncertain significance	Missense	Missense	549	1	Male	45	NA	Carrier	Proband	687	C43	Melanoma of the skin	CM	C43.9	Malignant melanoma of skin, unspecified	8743/3	Superficial spreading melanoma	72	64
c.376-2A>G	depleted	-0.14877	179	10149	Intron 5	Likely Pathogenic	Splice	Null	955	1	Male	43	NA	Carrier	Proband	1208	C69	Eye	UM	C69.3	Malignant neoplasm of choroid	8772/3	Spindle cell melanoma, NOS	43	62
c.389C>T	unchanged	0.0058431	155	Shea7	6	Uncertain significance	Missense	Missense	816	1	Unknown	NA	NA	Carrier	Proband	1028	C43	Melanoma of the skin	CM	C43.9	Malignant melanoma of skin, unspecified	8720/3	Malignant melanoma, NOS; Melanoma, NOS	NA	64
c.437+1G>A	depleted	-0.165191	17	D	Intron 6	Likely Pathogenic	Splice	Null	127	1	Male	54	NA	Carrier	Proband	992	C44	Non-melanoma of the skin	BCC	C44.9	Malignant neoplasm of skin, unspecified	8090/8	Basal cell carcinoma, NOS; Basal cell epithelioma; BAP1 negative IHC	NA	NA
c.437+1G>C	depleted	-0.165946	133	Family K	Intron 6	Uncertain significance	Splice	Null	706	1	Male	67	NA	Carrier	Proband	897	D22	Melanocytic naevus	BIMT	D22.9	Melanocytic naevi, unspecified	8770/8	Spitz Naevus; BAP1 IHC negative; BAP1-inactivated melanocytic tumour	NA	NA
c.438-2A>G	depleted	-0.104678	3	Wis	Intron 6	Pathogenic	Splice	Null	23	0	Female	37	NA	Carrier	Non-proband	24	C50	Breast	N/A	C50.9	Malignant neoplasm of breast, unspecified part	8000/1	Neoplasm, uncertain whether benign or malignant; Neoplasm, NOS; Tumor, NOS; Unclassified tumor, uncertain whether benign or malignant; Unclassified tumor, borderline malignancy	37	62
c.448C>T	unchanged	-0.000241318	65	Shea4	7	Uncertain significance	Missense	Missense	458	1	Unknown	70	NA	Carrier	Proband	536	C82-86	Non-hodgkin lymphoma	N/A	C85.9.1	Non-Hodgkin lymphoma, unspecified	9591/3	Malignant lymphoma, non-Hodgkin, NOS; Non-Hodgkin lymphoma, NOS; B cell lymphoma, NOS; Malignant lymphoma, non-cleaved cell, NOS; Malignant lymphoma, diffuse, NOS; Malignant lymphoma, lymphocytic, intermediate differentiation, nodular; Malignant lymphoma,	NA	67
c.49del	depleted	-0.221803	125	Taibjee1	2	Likely Pathogenic	Frameshift deletion	Null	673	1	Male	20	NA	Carrier	Proband	850	D22	Melanocytic naevus	BIMT	D22.9	Melanocytic naevi, unspecified	8770/8	Spitz Naevus; BAP1 IHC negative; BAP1-inactivated melanocytic tumour	NA	NA
c.518A>G	depleted	-0.144687	34	KLE	7	Suggesting Pathogenicity	Missense	Missense	236	1	Female	73	NA	Carrier	Proband	1554	C45	Mesothelioma	PeriMeso	C45.1	Mesothelioma of peritoneum	9052/3	Epithelioid mesothelioma, malignant; Epithelioid mesothelioma, NOS	73	74
c.519T>G	depleted	-0.183786	98	RM-23	7	Pathogenic	Nonsense	Null	559	1	Unknown	NA	NA	Carrier	Proband	705	C70	Meningioma	RhabMening	C70.9	Meninges, unspecified	9538/3	Papillary meningioma; Rhabdoid meningioma	NA	NA
c.539T>C	depleted	-0.119109	50	FUM124	7	Suggesting Pathogenicity	Missense	Missense	337	0	Female	26	NA	Carrier	Non-proband	404	C43	Melanoma of the skin	CM	C43.9	Malignant melanoma of skin, unspecified	8720/3	Malignant melanoma, NOS; Melanoma, NOS	26	64
c.580+1G>A	depleted	-0.13602	207	FUM410	Intron 7	Pathogenic	Splice	Null	1151	0	Male	27	NA	Carrier	Non-proband	NA	NA	NA	Hlthy	NA	NA	NA	NA	NA	NA
c.581-2A>G	depleted	-0.121975	27	AOU1	Intron 7	Likely Pathogenic	Splice	Null	170	1	Female	48	NA	Carrier	Proband	793	C44	Non-melanoma of the skin	N/A	C44.9	Malignant neoplasm of skin, unspecified	8000/1	Neoplasm, uncertain whether benign or malignant; Neoplasm, NOS; Tumor, NOS; Unclassified tumor, uncertain whether benign or malignant; Unclassified tumor, borderline malignancy	48	NA
c.588G>A	depleted	-0.164138	69	L	8	Likely Pathogenic	Nonsense	Null	479	1	Female	41	NA	Carrier	Proband	601	C70	Meningioma	varMening	C70.9	Meninges, unspecified	8728/3	Meningeal melanomatosis	40	NA
c.592G>T	depleted	-0.18688	49	Ger	8	Likely Pathogenic	Nonsense	Null	315	1	Male	55	NA	Carrier	Proband	581	D22	Melanocytic naevus	BIMT	D22.9	Melanocytic naevi, unspecified	8770/8	Spitz Naevus; BAP1 IHC negative; BAP1-inactivated melanocytic tumour	NA	NA
c.604T>C	depleted	-0.178279	149	FUM153	8	Suggesting Pathogenicity	Missense	Missense	793	1	Female	45	NA	Carrier	Proband	1006	C50	Breast	N/A	C50.9	Malignant neoplasm of breast, unspecified part	8000/1	Neoplasm, uncertain whether benign or malignant; Neoplasm, NOS; Tumor, NOS; Unclassified tumor, uncertain whether benign or malignant; Unclassified tumor, borderline malignancy	NA	62
c.605G>A	depleted	-0.156553	134	Family M	8	Likely Pathogenic	Nonsense	Null	716	0	Female	48	NA	Carrier	Non-proband	907	C64	Kidney	varKid	C64	Malignant neoplasm of kidney, except renal pelvis	8000/1	Neoplasm, uncertain whether benign or malignant; Neoplasm, NOS; Tumor, NOS; Unclassified tumor, uncertain whether benign or malignant; Unclassified tumor, borderline malignancy	32	64
c.659+1G>C	depleted	-0.174995	135	Family N	Intron 8	Likely Pathogenic	Splice	Null	721	0	Male	51	NA	Carrier	Non-proband	NA	NA	NA	Hlthy	NA	NA	NA	NA	NA	NA
c.659+3A>C	depleted	-0.164878	117	Ger4	Intron 8	Uncertain significance	Intronic	Unknown	611	1	Female	59	NA	Carrier	Proband	758	C69	Eye	UM	C69.9	Malignant neoplasm of eye, unspecified	8720/3	Malignant melanoma, NOS; Melanoma, NOS	59	62
c.660-2A>G	depleted	-0.101305	199	FUM402	Intron 8	Likely Pathogenic	Splice	Null	1099	1	Female	65	NA	Carrier	Proband	1386	C70	Meningioma	varMening	C70.9	Meninges, unspecified	9530/3	Meningioma, malignant; Meningioma, anaplastic; Leptomeningeal sarcoma; Meningeal sarcoma; Meningothelial sarcoma	59	NA
c.664C>A	unchanged	0.00688859	91	9341	9	Uncertain significance	Missense	Missense	551	1	Female	36	NA	Carrier	Proband	1170	C43	Melanoma of the skin	CM	C43.7	Malignant melanoma of lower limb, including hip	8720/2	Melanoma in situ	64	64
c.67+1G>C	depleted	-0.186978	126	Family B	Intron 2	Uncertain significance	Splice	Null	676	1	Female	25	NA	Carrier	Proband	854	D22	Melanocytic naevus	BIMT	D22.9	Melanocytic naevi, unspecified	8770/8	Spitz Naevus; BAP1 IHC negative; BAP1-inactivated melanocytic tumour	NA	NA
c.67+1G>T	depleted	-0.20002	54	BUMH-01	Intron 2	Likely Pathogenic	Splice	Null	369	1	Male	57	NA	Carrier	Proband	431	C67	Bladder	N/A	C67.9	Malignant neoplasm of bladder, unspecified	8000/1	Neoplasm, uncertain whether benign or malignant; Neoplasm, NOS; Tumor, NOS; Unclassified tumor, uncertain whether benign or malignant; Unclassified tumor, borderline malignancy	55	72
c.68-2A>C	depleted	-0.181641	127	Family C	Intron 2	Uncertain significance	Splice	Null	681	0	Female	74	NA	Carrier	Non-proband	859	C43	Melanoma of the skin	CM	C43.9	Malignant melanoma of skin, unspecified	8720/3	Malignant melanoma, NOS; Melanoma, NOS	60	64
c.723T>G	depleted	-0.206613	26	Ch1	9	Likely Pathogenic	Nonsense	Null	163	1	Male	40	NA	Carrier	Proband	196	C69	Eye	UM	C69.9	Malignant neoplasm of eye, unspecified	8720/3	Malignant melanoma, NOS; Melanoma, NOS	40	62
c.757C>T	depleted	-0.129679	152	BergA	9	Pathogenic	Nonsense	Null	805	1	Male	47	NA	Carrier	Proband	NA	NA	NA	Hlthy	NA	NA	NA	NA	NA	NA
c.771_772insTACTA	depleted	-0.177338	120	Ger7	9	Pathogenic	Frameshift insertion	Null	622	1	Female	NA	NA	Carrier	Proband	786	D22	Melanocytic naevus	BIMT	D22.9	Melanocytic naevi, unspecified	8770/8	Spitz Naevus; BAP1 IHC negative; BAP1-inactivated melanocytic tumour	NA	NA
c.778C>T	depleted	-0.0290083	138	Family R	9	Pathogenic	Nonsense	Null	738	1	Male	52	NA	Carrier	Proband	932	C45	Mesothelioma	PeriMeso	C45.1	Mesothelioma of peritoneum	9050/3	Mesothelioma, malignant; Mesothelioma, NOS	48	74
c.783+2T>C	unchanged	-0.0135523	206	FUM409	Intron 9	Likely Pathogenic	Splice	Null	1145	1	Female	71	NA	Carrier	Proband	1444	C53	Cervix	N/A	C53.9	Malignant neoplasm of cervix uteri, unspecified	8000/1	Neoplasm, uncertain whether benign or malignant; Neoplasm, NOS; Tumor, NOS; Unclassified tumor, uncertain whether benign or malignant; Unclassified tumor, borderline malignancy	21	50
c.791G>C	unchanged	-0.00352487	67	Shea6	10	Uncertain significance	Missense	Missense	464	1	Unknown	50	NA	Carrier	Proband	543	C43	Melanoma of the skin	CM	C43.9	Malignant melanoma of skin, unspecified	8720/3	Malignant melanoma, NOS; Melanoma, NOS	50	64
c.799C>T	depleted	-0.0856143	2	FUM036	10	Pathogenic	Nonsense	Null	4	0	Male	NA	75	Carrier	Non-proband	1357	C80	Unknown primary site	N/A	C80.0	Malignant neoplasm, primary site unknown, so stated	8000/1	Neoplasm, uncertain whether benign or malignant; Neoplasm, NOS; Tumor, NOS; Unclassified tumor, uncertain whether benign or malignant; Unclassified tumor, borderline malignancy	75	73
c.838C>T	depleted	-0.0814448	182	20024	10	Likely Pathogenic	Nonsense	Null	990	0	Male	NA	46	Carrier	Non-proband	1257	C69	Eye	UM	C69.3	Malignant neoplasm of choroid	8720/3	Malignant melanoma, NOS; Melanoma, NOS	45	62
c.851A>G	unchanged	0.00382645	100	A8	10	Uncertain significance	Missense	Missense	561	1	Unknown	72	NA	Carrier	Proband	707	C64	Kidney	RCC	C64	Malignant neoplasm of kidney, except renal pelvis	8312/3	Renal cell carcinoma, NOS; Renal cell adenocarcinoma; Grawitz tumor; Hypernephroma	72	64
c.86T>G	depleted	-0.173803	209	FUM413	3	Suggesting Pathogenicity	Missense	Missense	1191	1	Female	34	NA	Carrier	Proband	1493	C56	Ovary	N/A	C56	Malignant neoplasm of ovary	8670/3	Steroid cell tumor, malignant	34	63
c.875C>G	unchanged	-0.00480575	156	Shea8	10	Uncertain significance	Missense	Missense	817	1	Unknown	NA	NA	Carrier	Proband	1029	C43	Melanoma of the skin	CM	C43.9	Malignant melanoma of skin, unspecified	8720/3	Malignant melanoma, NOS; Melanoma, NOS	NA	64
c.940G>T	depleted	-0.118101	141	Family U	11	Likely Pathogenic	Nonsense	Null	752	1	Female	44	NA	Carrier	Proband	947	C50	Breast	N/A	C50.9	Malignant neoplasm of breast, unspecified part	8000/1	Neoplasm, uncertain whether benign or malignant; Neoplasm, NOS; Tumor, NOS; Unclassified tumor, uncertain whether benign or malignant; Unclassified tumor, borderline malignancy	33	62
c.997A>T	depleted	-0.135644	142	Family V	11	Likely Pathogenic	Nonsense	Null	756	1	Male	60	NA	Carrier	Proband	953	C64	Kidney	varKid	C64	Malignant neoplasm of kidney, except renal pelvis	8000/1	Neoplasm, uncertain whether benign or malignant; Neoplasm, NOS; Tumor, NOS; Unclassified tumor, uncertain whether benign or malignant; Unclassified tumor, borderline malignancy	57	64

## Sheet: Supplementary Table 6 - Notes
Supplementary Table 6 notes: SGE BAP1 variants found in the UK BioBank
Column	Description
HGVSc	Nucleotide variant identifier
HGVSp	Protein variant identifier
varID.UKBB	UK BB variant identifier
AF.UKBB	UK BB allele frequency
functional_classification	SGE functional classification
functional_score	SGE functional score
BH_FDR	SGE False Discovery Rate q-value (BH adjusted p-value)
EXON	Exon in which variant is located
INTRON	Intron in which variant is located
Consequence	VEP mutational consequence
slim_consequence	VEP muataional consequence (simplified)
Protein_position	Protein position (codon in which variant is located)
Amino_acids	ref/alt amino acid
Codons	ref/alt triplet code

## Sheet: Supplementary Table 6
Supplementary Table 6: SGE BAP1 variants found in the UK BioBank
HGVSc	HGVSp	varID.UKBB	AF.UKBB	functional_classification	functional_score	BH_FDR	EXON	INTRON	Consequence	slim_consequence	Protein_position	Amino_acids	Codons
ENST00000460680.6:c.*90A>C	-	3:52402198:T:G	1.10421e-06	unchanged	0.00769905	0.360332	17/17	-	3_prime_UTR_variant	UTR	-	-	-
ENST00000460680.6:c.*89T>C	-	3:52402199:A:G	1.10277e-06	unchanged	0.00822432	0.376545	17/17	-	3_prime_UTR_variant	UTR	-	-	-
ENST00000460680.6:c.*88T>G	-	3:52402200:A:C	1.10258e-06	unchanged	0.000680112	0.960902	17/17	-	3_prime_UTR_variant	UTR	-	-	-
ENST00000460680.6:c.*87A>G	-	3:52402201:T:C	7.71806e-06	unchanged	0.00490007	0.626201	17/17	-	3_prime_UTR_variant	UTR	-	-	-
ENST00000460680.6:c.*85G>A	-	3:52402203:C:T	2.20325e-06	unchanged	-0.00410251	0.726051	17/17	-	3_prime_UTR_variant	UTR	-	-	-
ENST00000460680.6:c.*84A>G	-	3:52402204:T:C	2.20798e-06	unchanged	-0.00653461	0.443283	17/17	-	3_prime_UTR_variant	UTR	-	-	-
ENST00000460680.6:c.*83C>G	-	3:52402205:G:C	1.10128e-06	unchanged	-0.00566622	0.659374	17/17	-	3_prime_UTR_variant	UTR	-	-	-
ENST00000460680.6:c.*79T>C	-	3:52402209:A:G	3.30893e-06	enriched	0.0166079	0.00865683	17/17	-	3_prime_UTR_variant	UTR	-	-	-
ENST00000460680.6:c.*76C>T	-	3:52402212:G:A	1.10076e-06	unchanged	-0.00106082	0.944613	17/17	-	3_prime_UTR_variant	UTR	-	-	-
ENST00000460680.6:c.*72T>C	-	3:52402216:A:G	1.10066e-05	unchanged	-0.000608853	0.951701	17/17	-	3_prime_UTR_variant	UTR	-	-	-
ENST00000460680.6:c.*70C>T	-	3:52402218:G:A	1.10057e-06	unchanged	-0.00308757	0.798084	17/17	-	3_prime_UTR_variant	UTR	-	-	-
ENST00000460680.6:c.*69A>G	-	3:52402219:T:C	2.42205e-05	unchanged	-0.0016708	0.833745	17/17	-	3_prime_UTR_variant	UTR	-	-	-
ENST00000460680.6:c.*67C>T	-	3:52402221:G:A	1.10032e-06	unchanged	-0.00159809	0.882991	17/17	-	3_prime_UTR_variant	UTR	-	-	-
ENST00000460680.6:c.*60C>T	-	3:52402228:G:A	0.000877589	unchanged	0.0027505	0.845914	17/17	-	3_prime_UTR_variant	UTR	-	-	-
ENST00000460680.6:c.*57C>T	-	3:52402231:G:A	1.8697e-05	unchanged	-0.00742923	0.488649	17/17	-	3_prime_UTR_variant	UTR	-	-	-
ENST00000460680.6:c.*56C>G	-	3:52402232:G:C	6.59902e-06	unchanged	0.00454207	0.701952	17/17	-	3_prime_UTR_variant	UTR	-	-	-
ENST00000460680.6:c.*54G>A	-	3:52402234:C:T	4.39863e-06	unchanged	-0.0115493	0.119976	17/17	-	3_prime_UTR_variant	UTR	-	-	-
ENST00000460680.6:c.*52G>C	-	3:52402236:C:G	1.09959e-06	unchanged	0.00303254	0.708031	17/17	-	3_prime_UTR_variant	UTR	-	-	-
ENST00000460680.6:c.*51A>G	-	3:52402237:T:C	1.09966e-06	unchanged	-0.0168942	0.026629	17/17	-	3_prime_UTR_variant	UTR	-	-	-
ENST00000460680.6:c.*47C>T	-	3:52402241:G:A	7.69669e-06	unchanged	0.00969794	0.168023	17/17	-	3_prime_UTR_variant	UTR	-	-	-
ENST00000460680.6:c.*46T>G	-	3:52402242:A:C	2.19926e-06	unchanged	-0.00433315	0.694477	17/17	-	3_prime_UTR_variant	UTR	-	-	-
ENST00000460680.6:c.*45C>T	-	3:52402243:G:A	3.29883e-06	unchanged	0.0128284	0.259417	17/17	-	3_prime_UTR_variant	UTR	-	-	-
ENST00000460680.6:c.*45C>G	-	3:52402243:G:C	0.00620973	unchanged	0.0110442	0.292789	17/17	-	3_prime_UTR_variant	UTR	-	-	-
ENST00000460680.6:c.*37G>C	-	3:52402251:C:G	4.39801e-06	unchanged	-0.00382923	0.646576	17/17	-	3_prime_UTR_variant	UTR	-	-	-
ENST00000460680.6:c.*37G>A	-	3:52402251:C:T	0.000399122	unchanged	0.00162269	0.764498	17/17	-	3_prime_UTR_variant	UTR	-	-	-
ENST00000460680.6:c.*36C>T	-	3:52402252:G:A	9.89566e-06	unchanged	-0.000262401	0.974845	17/17	-	3_prime_UTR_variant	UTR	-	-	-
ENST00000460680.6:c.*32T>G	-	3:52402256:A:C	1.09949e-06	unchanged	-0.00703265	0.301179	17/17	-	3_prime_UTR_variant	UTR	-	-	-
ENST00000460680.6:c.*25C>T	-	3:52402263:G:A	4.39801e-06	unchanged	-0.00335366	0.583288	17/17	-	3_prime_UTR_variant	UTR	-	-	-
ENST00000460680.6:c.*19C>T	-	3:52402269:G:A	1.09949e-06	unchanged	-0.000125877	0.988595	17/17	-	3_prime_UTR_variant	UTR	-	-	-
ENST00000460680.6:c.*17C>G	-	3:52402271:G:C	1.09949e-06	unchanged	0.00830496	0.0772347	17/17	-	3_prime_UTR_variant	UTR	-	-	-
ENST00000460680.6:c.*13C>T	-	3:52402275:G:A	1.09949e-06	unchanged	0.00340237	0.635001	17/17	-	3_prime_UTR_variant	UTR	-	-	-
ENST00000460680.6:c.*10G>A	-	3:52402278:C:T	1.09949e-06	unchanged	0.00145276	0.814816	17/17	-	3_prime_UTR_variant	UTR	-	-	-
ENST00000460680.6:c.*9G>A	-	3:52402279:C:T	1.09949e-06	unchanged	-0.00426741	0.576457	17/17	-	3_prime_UTR_variant	UTR	-	-	-
[truncated: 858 more rows]

[truncated: 4 more sheets: Supplementary Table 7 - Notes, Supplementary Table 7, Supplementary Table 8, Supplementary Table 9]
