# Supplementary material for: Saturation genome editing of BAP1 functionally classifies somatic and germline variants
Source: Nat Genet. 2024 Jul 5;56(7):1434–45. doi: 10.1038/s41588-024-01799-3 (PMC11250367; doi:10.1038/s41588-024-01799-3)
Supplement: Supplementary file 8 — Statistical and graph source data. [file 41588_2024_1799_MOESM8_ESM.xlsx]

## Sheet: source_data_figure_2_a
ID	guide_RNA	sgRNA_function	exon	Timepoint	LFC normalized count
954692343	GCAGCCCACTCTTGCCGTG	Essentiality confirmation	17	D7	0.211006
954692347	AAGCGCCAGTGAGGACTGC	Essentiality confirmation	17	D7	0.0496247
954692349	ACAAGGCCAAGCGCCAGTG	Essentiality confirmation	17	D7	-0.294875
954692353	AAACGCTCTCGCCCCTACA	Essentiality confirmation	17	D7	0.103377
954692354	GGGGCGAGAGCGTTTCCGC	Used in SGE screening	17	D7	-0.00363507
954692355	GAGAGCGTTTCCGCCGGTC	Essentiality confirmation	17	D7	-0.0673583
954692356	GCAGCGGAAGCCTGACCGG	Essentiality confirmation	17	D7	-0.350073
954692357	CAAGCAGCGGAAGCCTGAC	Essentiality confirmation	17	D7	0.169657
954692358	GTCAGGCTTCCGCTGCTTG	Essentiality confirmation	17	D7	0.033651
954692359	CTTCCGCTGCTTGTGGAGC	Essentiality confirmation	17	D7	0.0601999
954692360	CGGCCGGCTCCACAAGCAG	Essentiality confirmation	17	D7	0.0486796
954692361	CCGGCCGATGCTGACCCCT	Essentiality confirmation	17	D7	-0.0936826
954692362	CCAAGGGGTCAGCATCGGC	Essentiality confirmation	17	D7	-0.178157
954692363	GGCGCCAAGGGGTCAGCAT	Essentiality confirmation	17	D7	-0.767125
954692364	ACCCCTTGGCGCCGCCGCA	Essentiality confirmation	17	D7	-0.232694
954692368	GCAGAACATCTCCGTGCGG	Used in SGE screening	17	D7	0.0853873
954692370	GGAGATGTTCTGCTCCACT	Essentiality confirmation	17	D7	-0.0739756
954692371	ATGTTCTGCTCCACTAGGT	Essentiality confirmation	17	D7	-0.216714
954692372	GGCATGCTGGCCAACCTAG	Essentiality confirmation	17	D7	-0.407269
954692374	TACCTCTTCGCAGGCATGC	Essentiality confirmation	17	D7	-0.0555281
954692375	AGGGTCTCTACCTCTTCGC	Essentiality confirmation	17	D7	-0.107768
954692414	TCACCTTCCTGAGCCAGCA	Essentiality confirmation	16	D7	0.0561976
954692415	TCTCCATGCTGGCTCAGGA	Essentiality confirmation	16	D7	0.00153241
954692416	TTTATCTCCATGCTGGCTC	Used in SGE screening	16	D7	0.0188338
954692417	TGAGCCAGCATGGAGATAA	Essentiality confirmation	16	D7	0.130674
954692421	GTAGTTGTGGGTCCTTCTC	Essentiality confirmation	16	D7	-0.0968368
954692423	TCTCTGGTCATCAATCTGT	Essentiality confirmation	16	D7	-0.114183
954692442	GAGGCGTGCCTCAAGGAGG	Essentiality confirmation	15	D7	-1.36181
954692443	TATGAGGCGTGCCTCAAGG	Essentiality confirmation	15	D7	-0.190105
954692444	AACTATGAGGCGTGCCTCA	Used in SGE screening	15	D7	-0.0213212
954692445	GCTGAGATTGCAAACTATG	Essentiality confirmation	15	D7	0.0883071
954692447	CTGGCACTGCTGAAGTGTG	Used in SGE screening	15	D7	-0.224283
954692500	CCACAACGGAGGCTCACCT	Essentiality confirmation	14	D7	0.112723
954692501	CCAAGGTGAGCCTCCGTTG	Essentiality confirmation	14	D7	-0.350866
954692502	CACAACGGAGGCTCACCTT	Essentiality confirmation	14	D7	-0.0680024
954692503	GGGGAGAAATACTCACCCA	Essentiality confirmation	14	D7	0.106245
954692506	CCCCACTCAAGGGCTCGCC	Essentiality confirmation	14	D7	0.335464
954692510	AGACGGGGATGGTGAGGCC	Essentiality confirmation	14	D7	-0.625368
954692516	GTCTTCTCTCTGCTGTCCG	Essentiality confirmation	14	D7	-0.0167484
954692520	CACGACCTCCTTCTCCACT	Essentiality confirmation	14	D7	-0.00851199
954692523	TCCAGCAGCCCAGTGGAGA	Essentiality confirmation	14	D7	-0.0412351
954692527	ACCCCTGGCTGCCTTGGAT	Essentiality confirmation	14	D7	-0.461903
954692531	CTGCCTTGGATTGGTCTGA	Used in SGE screening	14	D7	0.00622729
954692532	CCTTGGATTGGTCTGATGG	Essentiality confirmation	14	D7	-0.122215
954692533	CCTCCATCAGACCAATCCA	Essentiality confirmation	14	D7	-0.244523
954692534	CTTGGATTGGTCTGATGGA	Essentiality confirmation	14	D7	-0.425729
954692535	ATTGGTCTGATGGAGGGCG	Essentiality confirmation	14	D7	-0.116912
954692568	TGAGTCCCCTGGCGCTGAC	Essentiality confirmation	13	D7	0.00349118
954692569	GATGGGGTGCTGAGTCCCC	Essentiality confirmation	13	D7	-1.78609
954692570	CAGCACCCCATCCTCAGCC	Used in SGE screening	13	D7	-0.274757
954692576	AGCACAGGCCTGCTGCACC	Essentiality confirmation	13	D7	-0.0817982
954692577	GCAGGCCTGTGCTGATGAC	Essentiality confirmation	13	D7	-0.0608488
954692579	GATGACAGGACCCAGATCA	Essentiality confirmation	13	D7	-0.313881
954692580	ACCCAGATCACGGACAGCA	Used in SGE screening	13	D7	0.0594917
954692583	TATGCAGTCAACACGCAGC	Essentiality confirmation	13	D7	0.0956981
954692584	TCCTCTCCAAAAAGCACCT	Essentiality confirmation	13	D7	-0.497699
954692589	AGCACCTTGGAGATGTGGG	Essentiality confirmation	13	D7	-1.05489
954692599	CCGCGTCGGGTTGGCTGAG	Used in SGE screening	13	D7	-0.271172
954692600	CCGCTCAGCCAACCCGACG	Essentiality confirmation	13	D7	0.116705
954692601	TCGGGTTGGCTGAGCGGAT	Essentiality confirmation	13	D7	0.00756457
954692602	AGCGGATAGGCGAGCGCAG	Essentiality confirmation	13	D7	-0.080938
954692603	AAAGCACTGCCGATCTCAG	Essentiality confirmation	13	D7	0.10281
954692604	CAGACACGGCCTCTGAGAT	Essentiality confirmation	13	D7	0.0439215
954692605	AGCAATGAGAGTACAGACA	Essentiality confirmation	13	D7	-0.122068
954692616	GTGTGGGCACTGCCACAGC	Essentiality confirmation	13	D7	-1.76412
954692618	AGCAGCGGGGCTGGGAGTC	Essentiality confirmation	13	D7	-1.40325
954692621	GCCCCGCTGCTAGTCTTGA	Used in SGE screening	13	D7	0.0923075
954692625	TGCTAGTCTTGATGGACAG	Essentiality confirmation	13	D7	0.0238086
954692626	GATGGACAGAGGAATTGAG	Essentiality confirmation	13	D7	-1.49831
954692630	TTCTCAGCCAAGACGTTGA	Essentiality confirmation	13	D7	0.141741
954692633	CCCAACACCATCAACGTCT	Essentiality confirmation	13	D7	0.0997865
954692636	CAGAACCGCTCAATGCCCC	Essentiality confirmation	13	D7	0.0255043
954692645	CCCACAGGTATAAGGGGAA	Essentiality confirmation	13	D7	0.0667509
954692647	CCCCACAGGTATAAGGGGA	Used in SGE screening	13	D7	-0.286032
954692765	GCTGACCTAAGGGCAGAGT	Essentiality confirmation	12	D7	-0.317538
954692766	GAACACCAACTCTGCCCTT	Essentiality confirmation	12	D7	-0.0247346
954692768	GATGACTATGAGGATGACG	Essentiality confirmation	12	D7	-0.0154972
954692770	CAGCAGTACTCAGATGATG	Used in SGE screening	12	D7	0.0575778
954692776	TGAGTACTGCTGGGGTGGG	Essentiality confirmation	12	D7	-0.304251
954692777	ACTGCTGGGGTGGGCGGAC	Essentiality confirmation	12	D7	-0.42256
954692778	GGGTGGGCGGACTGGAACT	Essentiality confirmation	12	D7	-1.58337
954692779	GCGGACTGGAACTCGGCTG	Used in SGE screening	12	D7	-0.129662
954692780	GCGGCCCACACCTGCCGCC	Essentiality confirmation	12	D7	-0.262914
954692787	TCCCAGGAGGAAGAAGACC	Essentiality confirmation	12	D7	-1.32456
954692790	CCCTGGTCTTTGTCCCAGG	Essentiality confirmation	12	D7	-0.58705
954692791	CTGCCCTGGTCTTTGTCCC	Essentiality confirmation	12	D7	-0.0754906
954692883	CTTACCTGCATGGGGGACT	Essentiality confirmation	11	D7	-0.102084
954692884	TATGCCAAGTCCCCCATGC	Essentiality confirmation	11	D7	-0.0318601
954692885	TAATTGTGATTGTCTAGAA	Essentiality confirmation	11	D7	-0.00827825
954692886	TGTGATTGTCTAGAAAGGC	Essentiality confirmation	11	D7	-0.0505424
954692887	TAGAAAGGCCGGCAGCCGC	Essentiality confirmation	11	D7	-0.029694
954692890	CCCATTGTCCAGCGGCTGC	Essentiality confirmation	11	D7	0.0820663
954692894	CCCCACTCCCATTGTCCAG	Used in SGE screening	11	D7	-0.137489
954692898	GTTGGGGTGAACCCCATTG	Essentiality confirmation	11	D7	-0.0336416
954692899	CCCCATTGAGGCTGCTGCC	Essentiality confirmation	11	D7	-0.134721
954692903	CATTGAGGCTGCTGCCTGG	Essentiality confirmation	11	D7	-0.665092
954692904	AGCTAGTGGTGAAGCCTCC	Essentiality confirmation	11	D7	0.0494006
954692909	CCCAACAAACCCAAGCTAG	Used in SGE screening	11	D7	0.126729
954692917	ATGGTGCAGAGGAGGCGGC	Essentiality confirmation	11	D7	-1.42764
954692918	TCAGATGGTGCAGAGGAGG	Essentiality confirmation	11	D7	-1.00059
954692920	CCTCTGCACCATCTGAGAC	Essentiality confirmation	11	D7	0.218778
954692922	CTCTGCACCATCTGAGACA	Essentiality confirmation	11	D7	-0.233508
954693000	AAACCCCCCAGTACCTGTG	Essentiality confirmation	10	D7	-0.353115
954693006	CCTGTGTGGTTGCCCTCAG	Essentiality confirmation	10	D7	0.0393043
954693007	CCTCTGAGGGCAACCACAC	Essentiality confirmation	10	D7	-0.334191
954693018	AACAAGTCCCCGCTGGTGC	Used in SGE screening	10	D7	0.139506
954693019	ACCAGCGGGGACTTGTTGC	Essentiality confirmation	10	D7	-0.130482
954693020	GCCAGCAACAAGTCCCCGC	Essentiality confirmation	10	D7	0.089319
954693021	GACTTGTTGCTGGCTGACT	Used in SGE screening	10	D7	0.0570287
954693023	CAAGAGTCACAGCTGCCTG	Essentiality confirmation	10	D7	0.0212804
954693093	GGTAGGTGCCCTTTCTTCC	Essentiality confirmation	9	D7	0.0496447
954693094	TAGAGGCTCTGCAGCAGGT	Essentiality confirmation	9	D7	-0.894339
954693095	GTACTAGAGGCTCTGCAGC	Essentiality confirmation	9	D7	0.114165
954693096	AGCCTCTAGTACTGTCTGA	Essentiality confirmation	9	D7	0.0554551
954693097	AACCGTCAGACAGTACTAG	Essentiality confirmation	9	D7	-0.0100186
954693101	GGCCTCATACTTGATCCTG	Used in SGE screening	9	D7	0.0983663
954693102	GACCGCAGGATCAAGTATG	Essentiality confirmation	9	D7	-0.166321
954693105	GGCAGTGGTGCCCGACCGC	Essentiality confirmation	9	D7	-0.206133
954693106	GTCGGGCACCACTGCCATC	Essentiality confirmation	9	D7	-0.746792
954693107	CGCTTCAACCTGATGGCAG	Essentiality confirmation	9	D7	-0.269116
954693108	CACTGCCATCAGGTTGAAG	Used in SGE screening	9	D7	0.0974157
954693109	GACATCCGCTTCAACCTGA	Essentiality confirmation	9	D7	0.0433389
954693110	CAGGTTGAAGCGGATGTCG	Essentiality confirmation	9	D7	-0.385578
954693207	CCCTTACCCTGCAGTGGCG	Used in SGE screening	8	D7	-0.174346
954693212	GGGTCATCATGGAGCGTAT	Essentiality confirmation	8	D7	-0.0485117
954693215	AAGGCCCGGCGGGTCATCA	Essentiality confirmation	8	D7	-0.0224823
954693218	GGAGTGGACAGACAAGGCC	Essentiality confirmation	8	D7	-0.257546
954693219	GACGAGGAGTGGACAGACA	Used in SGE screening	8	D7	-1.39972
954693225	CCACTAGGGCCCTGGGGGG	Essentiality confirmation	8	D7	-1.34733
954693231	CTTGTCTTGGTCTCCACTA	Essentiality confirmation	8	D7	-0.881938
954693232	CCTAGTGGAGACCAAGACA	Essentiality confirmation	8	D7	-0.467033
954693233	CCTTGTCTTGGTCTCCACT	Essentiality confirmation	8	D7	-0.254553
954693290	CATGGTAGGCACCATGAGC	Essentiality confirmation	7	D7	-0.100894
954693291	CAGCTCATGGTGCCTACCA	Essentiality confirmation	7	D7	-0.667643
954693295	CTACCCCATTGACCATGGT	Essentiality confirmation	7	D7	0.000310977
954693296	AGGTCTACCCCATTGACCA	Essentiality confirmation	7	D7	0.0137178
954693298	CCCATCCAGCTCAAAGAGC	Essentiality confirmation	7	D7	0.0321781
954693301	ACAGGCCGGCTCTTTGAGC	Essentiality confirmation	7	D7	-0.166072
954693302	CAAAGAGCCGGCCTGTGAT	Essentiality confirmation	7	D7	0.0724995
954693304	TCAGCTATGTGCCTATCAC	Essentiality confirmation	7	D7	-0.00867425
954693305	AGGCACATAGCTGACAAAG	Used in SGE screening	7	D7	-0.240113
954693306	ACAAAGTGGAACGCCTCCA	Essentiality confirmation	7	D7	0.0371451
954693307	AGTGCAGTGCGGACCATGG	Essentiality confirmation	7	D7	-0.636197
954693309	CATGGTCCGCACTGCACTA	Essentiality confirmation	7	D7	0.0563442
954693310	GAATGGCCTTAGTGCAGTG	Used in SGE screening	7	D7	0.0208257
954693313	GCCATTCTGCTTCTCAGGG	Essentiality confirmation	7	D7	-0.231967
954693316	GCTTCTCAGGGAGGTGGCG	Essentiality confirmation	7	D7	-1.07218
954693344	GGCCCATAATAGCCATGCC	Essentiality confirmation	6	D7	0.0514009
954693345	GCATGGCTATTATGGGCCT	Essentiality confirmation	6	D7	0.165404
954693349	AATGCCCCGGAGTTGGCCA	Used in SGE screening	6	D7	0.0283078
954693350	ATTGGCAATGCCCCGGAGT	Essentiality confirmation	6	D7	-0.0712028
954693351	TATGCGATTGGCAATGCCC	Essentiality confirmation	6	D7	-0.279012
954693352	AGAGCAAAGGATATGCGAT	Essentiality confirmation	6	D7	0.0454797
954693357	CTCTACGGGGAAGAAAATA	Essentiality confirmation	6	D7	-0.204028
954693428	AGGGTTTCAGCCCTGAGGT	Essentiality confirmation	5	D7	-0.0900451
954693429	ACCTCAGGGCTGAAACCCT	Essentiality confirmation	5	D7	-0.632856
954693430	ACCAAGGGTTTCAGCCCTG	Essentiality confirmation	5	D7	-0.0994773
954693437	CCCACCCTGAGTCGCATGA	Essentiality confirmation	5	D7	0.10866
954693441	GTCCACGCTGCTGCAGTTC	Used in SGE screening	5	D7	-0.0828737
954693442	CTCCTGAACTGCAGCAGCG	Essentiality confirmation	5	D7	-1.1204
954693443	TTCAGGAGCACGCTCAGCA	Used in SGE screening	5	D7	0.0169557
954693504	CTTTGCCCACCAGGTCTGC	Essentiality confirmation	4	D7	0.0496885
954693505	AACATGTTCTTTGCCCACC	Essentiality confirmation	4	D7	-0.0517575
954693506	ACAATATCATCATCAATCA	Essentiality confirmation	4	D7	0.210376
954693507	ACGGACGTATCATCCACCA	Essentiality confirmation	4	D7	0.0878995
954693508	CGAAAGGTCTCTACCTTGG	Used in SGE screening	4	D7	0.0371202
954693509	CGGCGAAAGGTCTCTACCT	Essentiality confirmation	4	D7	-0.110176
954693512	AGAGACCTTTCGCCGGGAC	Essentiality confirmation	4	D7	0.184167
954693513	GAGCGCCGGTCCCGGCGAA	Essentiality confirmation	4	D7	-0.287682
954693514	GATCGAAGAGCGCCGGTCC	Essentiality confirmation	4	D7	0.168134
954693515	CAAATGGATCGAAGAGCGC	Essentiality confirmation	4	D7	-0.0399063
954693516	CTCTTCGATCCATTTGAAC	Used in SGE screening	4	D7	-0.0551717
954693674	CCCCTGACATTTGCTCTGA	Essentiality confirmation	3	D7	-0.21333
954693678	GTCAAGGGGGTGCAAGTGG	Used in SGE screening	3	D7	-1.43259
954693679	GGTGTCAAGGGGGTGCAAG	Essentiality confirmation	3	D7	-0.533577
954693680	CTCATCGCAGGTGTCAAGG	Essentiality confirmation	3	D7	0.00446895
954693681	CCCCTTGACACCTGCGATG	Essentiality confirmation	3	D7	-0.0331134
954693685	TGACACCTGCGATGAGGAA	Essentiality confirmation	3	D7	-0.0494644
954693686	GCTTTCCTTTCCTCATCGC	Essentiality confirmation	3	D7	-0.0624606
954693713	CCCTGCTCGTGGAAGATTT	Essentiality confirmation	2	D7	-0.0817373
954693714	TTCCACGAGCAGGGTGAAG	Used in SGE screening	2	D7	-0.197589
954693715	GGCCTCTTCACCCTGCTCG	Used in SGE screening	2	D7	-0.357445
954693721	GCCTGGGTGGGGCGACAAG	Essentiality confirmation	2	D7	-0.804617
954693722	TCCTCTTGTCGCCCCACCC	Essentiality confirmation	2	D7	-0.331185
954693756	CTGGAGAGCGACCCAGGTG	Used in SGE screening	1	D7	-0.484285
954693758	AATAAGGGCTGGCTGGAGC	Used in SGE screening	1	D7	-0.193321
954693759	AAGATGAATAAGGGCTGGC	Essentiality confirmation	1	D7	0.124926
954693760	CGGGAAGATGAATAAGGGC	Essentiality confirmation	1	D7	-0.249774
954693763	CCCGCGGGAAGATGAATAA	Essentiality confirmation	1	D7	-0.02927
954693764	CCTTATTCATCTTCCCGCG	Essentiality confirmation	1	D7	-0.327412
954693765	CCCCGCGGGAAGATGAATA	Essentiality confirmation	1	D7	-0.305378
954693766	TATTCATCTTCCCGCGGGG	Essentiality confirmation	1	D7	-0.0387695
954693769	GCCCCTCAGCGCCATGTCC	Essentiality confirmation	1	D7	-0.770748
954692343	GCAGCCCACTCTTGCCGTG	Essentiality confirmation	17	D10	0.197658
954692347	AAGCGCCAGTGAGGACTGC	Essentiality confirmation	17	D10	-0.0340647
954692349	ACAAGGCCAAGCGCCAGTG	Essentiality confirmation	17	D10	-0.466813
954692353	AAACGCTCTCGCCCCTACA	Essentiality confirmation	17	D10	0.0694126
954692354	GGGGCGAGAGCGTTTCCGC	Used in SGE screening	17	D10	-0.104919
954692355	GAGAGCGTTTCCGCCGGTC	Essentiality confirmation	17	D10	-0.136981
954692356	GCAGCGGAAGCCTGACCGG	Essentiality confirmation	17	D10	-0.55621
954692357	CAAGCAGCGGAAGCCTGAC	Essentiality confirmation	17	D10	0.118381
954692358	GTCAGGCTTCCGCTGCTTG	Essentiality confirmation	17	D10	-0.0498833
954692359	CTTCCGCTGCTTGTGGAGC	Essentiality confirmation	17	D10	-0.0259521
954692360	CGGCCGGCTCCACAAGCAG	Essentiality confirmation	17	D10	-0.130012
954692361	CCGGCCGATGCTGACCCCT	Essentiality confirmation	17	D10	-0.287947
954692362	CCAAGGGGTCAGCATCGGC	Essentiality confirmation	17	D10	-0.432688
954692363	GGCGCCAAGGGGTCAGCAT	Essentiality confirmation	17	D10	-0.903522
954692364	ACCCCTTGGCGCCGCCGCA	Essentiality confirmation	17	D10	-0.443037
954692368	GCAGAACATCTCCGTGCGG	Used in SGE screening	17	D10	-0.0796028
954692370	GGAGATGTTCTGCTCCACT	Essentiality confirmation	17	D10	-0.193352
954692371	ATGTTCTGCTCCACTAGGT	Essentiality confirmation	17	D10	-0.442342
954692372	GGCATGCTGGCCAACCTAG	Essentiality confirmation	17	D10	-0.578009
954692374	TACCTCTTCGCAGGCATGC	Essentiality confirmation	17	D10	-0.152381
954692375	AGGGTCTCTACCTCTTCGC	Essentiality confirmation	17	D10	-0.236083
954692414	TCACCTTCCTGAGCCAGCA	Essentiality confirmation	16	D10	-0.159119
954692415	TCTCCATGCTGGCTCAGGA	Essentiality confirmation	16	D10	-0.124514
954692416	TTTATCTCCATGCTGGCTC	Used in SGE screening	16	D10	0.0321776
954692417	TGAGCCAGCATGGAGATAA	Essentiality confirmation	16	D10	-0.0645676
954692421	GTAGTTGTGGGTCCTTCTC	Essentiality confirmation	16	D10	-0.402035
954692423	TCTCTGGTCATCAATCTGT	Essentiality confirmation	16	D10	-0.221294
954692442	GAGGCGTGCCTCAAGGAGG	Essentiality confirmation	15	D10	-1.27261
954692443	TATGAGGCGTGCCTCAAGG	Essentiality confirmation	15	D10	-0.276258
954692444	AACTATGAGGCGTGCCTCA	Used in SGE screening	15	D10	-0.0806494
954692445	GCTGAGATTGCAAACTATG	Essentiality confirmation	15	D10	-0.0484573
954692447	CTGGCACTGCTGAAGTGTG	Used in SGE screening	15	D10	-0.45798
954692500	CCACAACGGAGGCTCACCT	Essentiality confirmation	14	D10	0.0635331
954692501	CCAAGGTGAGCCTCCGTTG	Essentiality confirmation	14	D10	-0.604619
954692502	CACAACGGAGGCTCACCTT	Essentiality confirmation	14	D10	-0.183836
954692503	GGGGAGAAATACTCACCCA	Essentiality confirmation	14	D10	-0.0313975
954692506	CCCCACTCAAGGGCTCGCC	Essentiality confirmation	14	D10	0.370775
954692510	AGACGGGGATGGTGAGGCC	Essentiality confirmation	14	D10	-0.958713
954692516	GTCTTCTCTCTGCTGTCCG	Essentiality confirmation	14	D10	-0.117028
954692520	CACGACCTCCTTCTCCACT	Essentiality confirmation	14	D10	-0.231583
954692523	TCCAGCAGCCCAGTGGAGA	Essentiality confirmation	14	D10	-0.178966
954692527	ACCCCTGGCTGCCTTGGAT	Essentiality confirmation	14	D10	-0.910124
954692531	CTGCCTTGGATTGGTCTGA	Used in SGE screening	14	D10	-0.13158
954692532	CCTTGGATTGGTCTGATGG	Essentiality confirmation	14	D10	-0.275911
954692533	CCTCCATCAGACCAATCCA	Essentiality confirmation	14	D10	-0.54661
954692534	CTTGGATTGGTCTGATGGA	Essentiality confirmation	14	D10	-0.671521
954692535	ATTGGTCTGATGGAGGGCG	Essentiality confirmation	14	D10	-0.202351
954692568	TGAGTCCCCTGGCGCTGAC	Essentiality confirmation	13	D10	-0.0481881
954692569	GATGGGGTGCTGAGTCCCC	Essentiality confirmation	13	D10	-1.42045
954692570	CAGCACCCCATCCTCAGCC	Used in SGE screening	13	D10	-0.470608
954692576	AGCACAGGCCTGCTGCACC	Essentiality confirmation	13	D10	-0.228723
954692577	GCAGGCCTGTGCTGATGAC	Essentiality confirmation	13	D10	-0.238559
954692579	GATGACAGGACCCAGATCA	Essentiality confirmation	13	D10	-0.5138
954692580	ACCCAGATCACGGACAGCA	Used in SGE screening	13	D10	0.0582382
954692583	TATGCAGTCAACACGCAGC	Essentiality confirmation	13	D10	0.0284835
954692584	TCCTCTCCAAAAAGCACCT	Essentiality confirmation	13	D10	-0.669335
954692589	AGCACCTTGGAGATGTGGG	Essentiality confirmation	13	D10	-1.53466
954692599	CCGCGTCGGGTTGGCTGAG	Used in SGE screening	13	D10	-0.470463
954692600	CCGCTCAGCCAACCCGACG	Essentiality confirmation	13	D10	-0.0222364
954692601	TCGGGTTGGCTGAGCGGAT	Essentiality confirmation	13	D10	-0.103593
954692602	AGCGGATAGGCGAGCGCAG	Essentiality confirmation	13	D10	-0.20094
954692603	AAAGCACTGCCGATCTCAG	Essentiality confirmation	13	D10	-0.0333436
954692604	CAGACACGGCCTCTGAGAT	Essentiality confirmation	13	D10	-0.0310486
954692605	AGCAATGAGAGTACAGACA	Essentiality confirmation	13	D10	-0.341534
954692616	GTGTGGGCACTGCCACAGC	Essentiality confirmation	13	D10	-1.79052
954692618	AGCAGCGGGGCTGGGAGTC	Essentiality confirmation	13	D10	-1.51294
954692621	GCCCCGCTGCTAGTCTTGA	Used in SGE screening	13	D10	0.0376507
954692625	TGCTAGTCTTGATGGACAG	Essentiality confirmation	13	D10	-0.130685
954692626	GATGGACAGAGGAATTGAG	Essentiality confirmation	13	D10	-1.78229
954692630	TTCTCAGCCAAGACGTTGA	Essentiality confirmation	13	D10	0.107296
954692633	CCCAACACCATCAACGTCT	Essentiality confirmation	13	D10	0.0245747
954692636	CAGAACCGCTCAATGCCCC	Essentiality confirmation	13	D10	-0.101798
954692645	CCCACAGGTATAAGGGGAA	Essentiality confirmation	13	D10	0.0118222
954692647	CCCCACAGGTATAAGGGGA	Used in SGE screening	13	D10	-0.568153
954692765	GCTGACCTAAGGGCAGAGT	Essentiality confirmation	12	D10	-0.554701
954692766	GAACACCAACTCTGCCCTT	Essentiality confirmation	12	D10	-0.128379
954692768	GATGACTATGAGGATGACG	Essentiality confirmation	12	D10	-0.0868827
954692770	CAGCAGTACTCAGATGATG	Used in SGE screening	12	D10	0.0256007
954692776	TGAGTACTGCTGGGGTGGG	Essentiality confirmation	12	D10	-0.584791
954692777	ACTGCTGGGGTGGGCGGAC	Essentiality confirmation	12	D10	-0.606899
954692778	GGGTGGGCGGACTGGAACT	Essentiality confirmation	12	D10	-1.50236
954692779	GCGGACTGGAACTCGGCTG	Used in SGE screening	12	D10	-0.2579
954692780	GCGGCCCACACCTGCCGCC	Essentiality confirmation	12	D10	0.00011307
954692787	TCCCAGGAGGAAGAAGACC	Essentiality confirmation	12	D10	-1.53116
954692790	CCCTGGTCTTTGTCCCAGG	Essentiality confirmation	12	D10	-0.882865
954692791	CTGCCCTGGTCTTTGTCCC	Essentiality confirmation	12	D10	-0.252969
954692883	CTTACCTGCATGGGGGACT	Essentiality confirmation	11	D10	-0.222645
954692884	TATGCCAAGTCCCCCATGC	Essentiality confirmation	11	D10	-0.206884
954692885	TAATTGTGATTGTCTAGAA	Essentiality confirmation	11	D10	-0.0097056
954692886	TGTGATTGTCTAGAAAGGC	Essentiality confirmation	11	D10	-0.17132
954692887	TAGAAAGGCCGGCAGCCGC	Essentiality confirmation	11	D10	-0.140171
954692890	CCCATTGTCCAGCGGCTGC	Essentiality confirmation	11	D10	-0.070557
954692894	CCCCACTCCCATTGTCCAG	Used in SGE screening	11	D10	-0.407533
954692898	GTTGGGGTGAACCCCATTG	Essentiality confirmation	11	D10	-0.084446
954692899	CCCCATTGAGGCTGCTGCC	Essentiality confirmation	11	D10	-0.256934
954692903	CATTGAGGCTGCTGCCTGG	Essentiality confirmation	11	D10	-0.946567
954692904	AGCTAGTGGTGAAGCCTCC	Essentiality confirmation	11	D10	-0.107949
954692909	CCCAACAAACCCAAGCTAG	Used in SGE screening	11	D10	0.0637475
954692917	ATGGTGCAGAGGAGGCGGC	Essentiality confirmation	11	D10	-1.35076
954692918	TCAGATGGTGCAGAGGAGG	Essentiality confirmation	11	D10	-1.21532
954692920	CCTCTGCACCATCTGAGAC	Essentiality confirmation	11	D10	0.14185
954692922	CTCTGCACCATCTGAGACA	Essentiality confirmation	11	D10	-0.418828
954693000	AAACCCCCCAGTACCTGTG	Essentiality confirmation	10	D10	-0.483089
954693006	CCTGTGTGGTTGCCCTCAG	Essentiality confirmation	10	D10	-0.0677074
954693007	CCTCTGAGGGCAACCACAC	Essentiality confirmation	10	D10	-0.526621
954693018	AACAAGTCCCCGCTGGTGC	Used in SGE screening	10	D10	0.137103
954693019	ACCAGCGGGGACTTGTTGC	Essentiality confirmation	10	D10	-0.128421
954693020	GCCAGCAACAAGTCCCCGC	Essentiality confirmation	10	D10	-0.0769064
954693021	GACTTGTTGCTGGCTGACT	Used in SGE screening	10	D10	0.0223337
954693023	CAAGAGTCACAGCTGCCTG	Essentiality confirmation	10	D10	-0.141571
954693093	GGTAGGTGCCCTTTCTTCC	Essentiality confirmation	9	D10	-0.0416771
954693094	TAGAGGCTCTGCAGCAGGT	Essentiality confirmation	9	D10	-1.14973
954693095	GTACTAGAGGCTCTGCAGC	Essentiality confirmation	9	D10	-0.0165708
954693096	AGCCTCTAGTACTGTCTGA	Essentiality confirmation	9	D10	-0.116112
954693097	AACCGTCAGACAGTACTAG	Essentiality confirmation	9	D10	-0.104558
954693101	GGCCTCATACTTGATCCTG	Used in SGE screening	9	D10	-0.0989401
954693102	GACCGCAGGATCAAGTATG	Essentiality confirmation	9	D10	-0.39417
954693105	GGCAGTGGTGCCCGACCGC	Essentiality confirmation	9	D10	-0.467372
954693106	GTCGGGCACCACTGCCATC	Essentiality confirmation	9	D10	-1.12032
954693107	CGCTTCAACCTGATGGCAG	Essentiality confirmation	9	D10	-0.482262
954693108	CACTGCCATCAGGTTGAAG	Used in SGE screening	9	D10	-0.12082
954693109	GACATCCGCTTCAACCTGA	Essentiality confirmation	9	D10	-0.146743
954693110	CAGGTTGAAGCGGATGTCG	Essentiality confirmation	9	D10	-0.559836
954693207	CCCTTACCCTGCAGTGGCG	Used in SGE screening	8	D10	-0.409546
954693212	GGGTCATCATGGAGCGTAT	Essentiality confirmation	8	D10	-0.20562
954693215	AAGGCCCGGCGGGTCATCA	Essentiality confirmation	8	D10	-0.159959
954693218	GGAGTGGACAGACAAGGCC	Essentiality confirmation	8	D10	-0.646613
954693219	GACGAGGAGTGGACAGACA	Used in SGE screening	8	D10	-1.57809
954693225	CCACTAGGGCCCTGGGGGG	Essentiality confirmation	8	D10	-1.58966
954693231	CTTGTCTTGGTCTCCACTA	Essentiality confirmation	8	D10	-1.03134
954693232	CCTAGTGGAGACCAAGACA	Essentiality confirmation	8	D10	-0.69098
954693233	CCTTGTCTTGGTCTCCACT	Essentiality confirmation	8	D10	-0.426811
954693290	CATGGTAGGCACCATGAGC	Essentiality confirmation	7	D10	-0.161452
954693291	CAGCTCATGGTGCCTACCA	Essentiality confirmation	7	D10	-0.912089
954693295	CTACCCCATTGACCATGGT	Essentiality confirmation	7	D10	-0.178654
954693296	AGGTCTACCCCATTGACCA	Essentiality confirmation	7	D10	-0.149705
954693298	CCCATCCAGCTCAAAGAGC	Essentiality confirmation	7	D10	-0.183823
954693301	ACAGGCCGGCTCTTTGAGC	Essentiality confirmation	7	D10	-0.370844
954693302	CAAAGAGCCGGCCTGTGAT	Essentiality confirmation	7	D10	-0.143341
954693304	TCAGCTATGTGCCTATCAC	Essentiality confirmation	7	D10	-0.19014
954693305	AGGCACATAGCTGACAAAG	Used in SGE screening	7	D10	-0.592519
954693306	ACAAAGTGGAACGCCTCCA	Essentiality confirmation	7	D10	-0.259551
954693307	AGTGCAGTGCGGACCATGG	Essentiality confirmation	7	D10	-0.908136
954693309	CATGGTCCGCACTGCACTA	Essentiality confirmation	7	D10	-0.118736
954693310	GAATGGCCTTAGTGCAGTG	Used in SGE screening	7	D10	-0.201288
954693313	GCCATTCTGCTTCTCAGGG	Essentiality confirmation	7	D10	-0.469601
954693316	GCTTCTCAGGGAGGTGGCG	Essentiality confirmation	7	D10	-1.21417
954693344	GGCCCATAATAGCCATGCC	Essentiality confirmation	6	D10	-0.131239
954693345	GCATGGCTATTATGGGCCT	Essentiality confirmation	6	D10	0.0253174
954693349	AATGCCCCGGAGTTGGCCA	Used in SGE screening	6	D10	-0.167232
954693350	ATTGGCAATGCCCCGGAGT	Essentiality confirmation	6	D10	-0.361499
954693351	TATGCGATTGGCAATGCCC	Essentiality confirmation	6	D10	-0.515303
954693352	AGAGCAAAGGATATGCGAT	Essentiality confirmation	6	D10	-0.184927
954693357	CTCTACGGGGAAGAAAATA	Essentiality confirmation	6	D10	-0.317093
954693428	AGGGTTTCAGCCCTGAGGT	Essentiality confirmation	5	D10	-0.404733
954693429	ACCTCAGGGCTGAAACCCT	Essentiality confirmation	5	D10	-0.848994
954693430	ACCAAGGGTTTCAGCCCTG	Essentiality confirmation	5	D10	-0.358226
954693437	CCCACCCTGAGTCGCATGA	Essentiality confirmation	5	D10	-0.0698069
954693441	GTCCACGCTGCTGCAGTTC	Used in SGE screening	5	D10	-0.383218
954693442	CTCCTGAACTGCAGCAGCG	Essentiality confirmation	5	D10	-1.20003
954693443	TTCAGGAGCACGCTCAGCA	Used in SGE screening	5	D10	-0.139536
954693504	CTTTGCCCACCAGGTCTGC	Essentiality confirmation	4	D10	-0.00487976
954693505	AACATGTTCTTTGCCCACC	Essentiality confirmation	4	D10	-0.235111
954693506	ACAATATCATCATCAATCA	Essentiality confirmation	4	D10	0.111879
954693507	ACGGACGTATCATCCACCA	Essentiality confirmation	4	D10	-0.00430917
954693508	CGAAAGGTCTCTACCTTGG	Used in SGE screening	4	D10	-0.0952348
954693509	CGGCGAAAGGTCTCTACCT	Essentiality confirmation	4	D10	-0.280901
954693512	AGAGACCTTTCGCCGGGAC	Essentiality confirmation	4	D10	0.117601
954693513	GAGCGCCGGTCCCGGCGAA	Essentiality confirmation	4	D10	-0.582433
954693514	GATCGAAGAGCGCCGGTCC	Essentiality confirmation	4	D10	0.106319
954693515	CAAATGGATCGAAGAGCGC	Essentiality confirmation	4	D10	-0.300417
954693516	CTCTTCGATCCATTTGAAC	Used in SGE screening	4	D10	-0.148392
954693674	CCCCTGACATTTGCTCTGA	Essentiality confirmation	3	D10	-0.404576
954693678	GTCAAGGGGGTGCAAGTGG	Used in SGE screening	3	D10	-1.70723
954693679	GGTGTCAAGGGGGTGCAAG	Essentiality confirmation	3	D10	-0.877793
954693680	CTCATCGCAGGTGTCAAGG	Essentiality confirmation	3	D10	-0.230495
954693681	CCCCTTGACACCTGCGATG	Essentiality confirmation	3	D10	-0.215275
954693685	TGACACCTGCGATGAGGAA	Essentiality confirmation	3	D10	-0.14649
954693686	GCTTTCCTTTCCTCATCGC	Essentiality confirmation	3	D10	-0.138452
954693713	CCCTGCTCGTGGAAGATTT	Essentiality confirmation	2	D10	-0.259071
954693714	TTCCACGAGCAGGGTGAAG	Used in SGE screening	2	D10	-0.494715
954693715	GGCCTCTTCACCCTGCTCG	Used in SGE screening	2	D10	-0.634479
954693721	GCCTGGGTGGGGCGACAAG	Essentiality confirmation	2	D10	-1.13975
954693722	TCCTCTTGTCGCCCCACCC	Essentiality confirmation	2	D10	-0.588865
954693756	CTGGAGAGCGACCCAGGTG	Used in SGE screening	1	D10	-0.77165
954693758	AATAAGGGCTGGCTGGAGC	Used in SGE screening	1	D10	-0.470101
954693759	AAGATGAATAAGGGCTGGC	Essentiality confirmation	1	D10	-0.0211128
954693760	CGGGAAGATGAATAAGGGC	Essentiality confirmation	1	D10	-0.490402
954693763	CCCGCGGGAAGATGAATAA	Essentiality confirmation	1	D10	-0.175823
954693764	CCTTATTCATCTTCCCGCG	Essentiality confirmation	1	D10	-0.480543
954693765	CCCCGCGGGAAGATGAATA	Essentiality confirmation	1	D10	-0.430752
954693766	TATTCATCTTCCCGCGGGG	Essentiality confirmation	1	D10	0.0046944
954693769	GCCCCTCAGCGCCATGTCC	Essentiality confirmation	1	D10	-0.958798
954692343	GCAGCCCACTCTTGCCGTG	Essentiality confirmation	17	D14	0.234916
954692347	AAGCGCCAGTGAGGACTGC	Essentiality confirmation	17	D14	-0.0946913
954692349	ACAAGGCCAAGCGCCAGTG	Essentiality confirmation	17	D14	-0.586772
954692353	AAACGCTCTCGCCCCTACA	Essentiality confirmation	17	D14	0.0116001
954692354	GGGGCGAGAGCGTTTCCGC	Used in SGE screening	17	D14	-0.307142
954692355	GAGAGCGTTTCCGCCGGTC	Essentiality confirmation	17	D14	-0.227557
954692356	GCAGCGGAAGCCTGACCGG	Essentiality confirmation	17	D14	-0.764064
954692357	CAAGCAGCGGAAGCCTGAC	Essentiality confirmation	17	D14	0.112729
954692358	GTCAGGCTTCCGCTGCTTG	Essentiality confirmation	17	D14	-0.239969
954692359	CTTCCGCTGCTTGTGGAGC	Essentiality confirmation	17	D14	-0.169409
954692360	CGGCCGGCTCCACAAGCAG	Essentiality confirmation	17	D14	-0.31291
954692361	CCGGCCGATGCTGACCCCT	Essentiality confirmation	17	D14	-0.680217
954692362	CCAAGGGGTCAGCATCGGC	Essentiality confirmation	17	D14	-0.666291
954692363	GGCGCCAAGGGGTCAGCAT	Essentiality confirmation	17	D14	-1.31229
954692364	ACCCCTTGGCGCCGCCGCA	Essentiality confirmation	17	D14	-0.71174
954692368	GCAGAACATCTCCGTGCGG	Used in SGE screening	17	D14	-0.347091
954692370	GGAGATGTTCTGCTCCACT	Essentiality confirmation	17	D14	-0.499555
954692371	ATGTTCTGCTCCACTAGGT	Essentiality confirmation	17	D14	-0.650252
954692372	GGCATGCTGGCCAACCTAG	Essentiality confirmation	17	D14	-0.880509
954692374	TACCTCTTCGCAGGCATGC	Essentiality confirmation	17	D14	-0.385932
954692375	AGGGTCTCTACCTCTTCGC	Essentiality confirmation	17	D14	-0.52377
954692414	TCACCTTCCTGAGCCAGCA	Essentiality confirmation	16	D14	-0.481019
954692415	TCTCCATGCTGGCTCAGGA	Essentiality confirmation	16	D14	-0.40812
954692416	TTTATCTCCATGCTGGCTC	Used in SGE screening	16	D14	-0.185446
954692417	TGAGCCAGCATGGAGATAA	Essentiality confirmation	16	D14	-0.346524
954692421	GTAGTTGTGGGTCCTTCTC	Essentiality confirmation	16	D14	-0.891516
954692423	TCTCTGGTCATCAATCTGT	Essentiality confirmation	16	D14	-0.571483
954692442	GAGGCGTGCCTCAAGGAGG	Essentiality confirmation	15	D14	-1.48855
954692443	TATGAGGCGTGCCTCAAGG	Essentiality confirmation	15	D14	-0.436212
954692444	AACTATGAGGCGTGCCTCA	Used in SGE screening	15	D14	-0.276007
954692445	GCTGAGATTGCAAACTATG	Essentiality confirmation	15	D14	-0.403653
954692447	CTGGCACTGCTGAAGTGTG	Used in SGE screening	15	D14	-0.773463
954692500	CCACAACGGAGGCTCACCT	Essentiality confirmation	14	D14	-0.00516644
954692501	CCAAGGTGAGCCTCCGTTG	Essentiality confirmation	14	D14	-0.760662
954692502	CACAACGGAGGCTCACCTT	Essentiality confirmation	14	D14	-0.224939
954692503	GGGGAGAAATACTCACCCA	Essentiality confirmation	14	D14	-0.139357
954692506	CCCCACTCAAGGGCTCGCC	Essentiality confirmation	14	D14	0.362682
954692510	AGACGGGGATGGTGAGGCC	Essentiality confirmation	14	D14	-1.09581
954692516	GTCTTCTCTCTGCTGTCCG	Essentiality confirmation	14	D14	-0.295145
954692520	CACGACCTCCTTCTCCACT	Essentiality confirmation	14	D14	-0.474631
954692523	TCCAGCAGCCCAGTGGAGA	Essentiality confirmation	14	D14	-0.407988
954692527	ACCCCTGGCTGCCTTGGAT	Essentiality confirmation	14	D14	-1.16076
954692531	CTGCCTTGGATTGGTCTGA	Used in SGE screening	14	D14	-0.431365
954692532	CCTTGGATTGGTCTGATGG	Essentiality confirmation	14	D14	-0.457882
954692533	CCTCCATCAGACCAATCCA	Essentiality confirmation	14	D14	-0.805994
954692534	CTTGGATTGGTCTGATGGA	Essentiality confirmation	14	D14	-0.995691
954692535	ATTGGTCTGATGGAGGGCG	Essentiality confirmation	14	D14	-0.323833
954692568	TGAGTCCCCTGGCGCTGAC	Essentiality confirmation	13	D14	-0.266227
954692569	GATGGGGTGCTGAGTCCCC	Essentiality confirmation	13	D14	-1.5854
954692570	CAGCACCCCATCCTCAGCC	Used in SGE screening	13	D14	-0.734958
954692576	AGCACAGGCCTGCTGCACC	Essentiality confirmation	13	D14	-0.32296
954692577	GCAGGCCTGTGCTGATGAC	Essentiality confirmation	13	D14	-0.467874
954692579	GATGACAGGACCCAGATCA	Essentiality confirmation	13	D14	-0.881002
954692580	ACCCAGATCACGGACAGCA	Used in SGE screening	13	D14	-0.0017362
954692583	TATGCAGTCAACACGCAGC	Essentiality confirmation	13	D14	-0.089608
954692584	TCCTCTCCAAAAAGCACCT	Essentiality confirmation	13	D14	-0.990073
954692589	AGCACCTTGGAGATGTGGG	Essentiality confirmation	13	D14	-1.85801
954692599	CCGCGTCGGGTTGGCTGAG	Used in SGE screening	13	D14	-0.715857
954692600	CCGCTCAGCCAACCCGACG	Essentiality confirmation	13	D14	-0.180818
954692601	TCGGGTTGGCTGAGCGGAT	Essentiality confirmation	13	D14	-0.240098
954692602	AGCGGATAGGCGAGCGCAG	Essentiality confirmation	13	D14	-0.203054
954692603	AAAGCACTGCCGATCTCAG	Essentiality confirmation	13	D14	-0.156406
954692604	CAGACACGGCCTCTGAGAT	Essentiality confirmation	13	D14	-0.2144
954692605	AGCAATGAGAGTACAGACA	Essentiality confirmation	13	D14	-0.448279
954692616	GTGTGGGCACTGCCACAGC	Essentiality confirmation	13	D14	-1.89086
954692618	AGCAGCGGGGCTGGGAGTC	Essentiality confirmation	13	D14	-1.5036
954692621	GCCCCGCTGCTAGTCTTGA	Used in SGE screening	13	D14	-0.0783117
954692625	TGCTAGTCTTGATGGACAG	Essentiality confirmation	13	D14	-0.274563
954692626	GATGGACAGAGGAATTGAG	Essentiality confirmation	13	D14	-1.79934
954692630	TTCTCAGCCAAGACGTTGA	Essentiality confirmation	13	D14	-0.0311821
954692633	CCCAACACCATCAACGTCT	Essentiality confirmation	13	D14	-0.0735286
954692636	CAGAACCGCTCAATGCCCC	Essentiality confirmation	13	D14	-0.25675
954692645	CCCACAGGTATAAGGGGAA	Essentiality confirmation	13	D14	-0.102969
954692647	CCCCACAGGTATAAGGGGA	Used in SGE screening	13	D14	-0.692925
954692765	GCTGACCTAAGGGCAGAGT	Essentiality confirmation	12	D14	-0.72956
954692766	GAACACCAACTCTGCCCTT	Essentiality confirmation	12	D14	-0.325758
954692768	GATGACTATGAGGATGACG	Essentiality confirmation	12	D14	-0.209887
954692770	CAGCAGTACTCAGATGATG	Used in SGE screening	12	D14	0.0294522
954692776	TGAGTACTGCTGGGGTGGG	Essentiality confirmation	12	D14	-0.834886
954692777	ACTGCTGGGGTGGGCGGAC	Essentiality confirmation	12	D14	-0.788638
954692778	GGGTGGGCGGACTGGAACT	Essentiality confirmation	12	D14	-1.45073
954692779	GCGGACTGGAACTCGGCTG	Used in SGE screening	12	D14	-0.354065
954692780	GCGGCCCACACCTGCCGCC	Essentiality confirmation	12	D14	-0.0832186
954692787	TCCCAGGAGGAAGAAGACC	Essentiality confirmation	12	D14	-1.55755
954692790	CCCTGGTCTTTGTCCCAGG	Essentiality confirmation	12	D14	-1.00171
954692791	CTGCCCTGGTCTTTGTCCC	Essentiality confirmation	12	D14	-0.342626
954692883	CTTACCTGCATGGGGGACT	Essentiality confirmation	11	D14	-0.381769
954692884	TATGCCAAGTCCCCCATGC	Essentiality confirmation	11	D14	-0.50113
954692885	TAATTGTGATTGTCTAGAA	Essentiality confirmation	11	D14	-0.138219
954692886	TGTGATTGTCTAGAAAGGC	Essentiality confirmation	11	D14	-0.297037
954692887	TAGAAAGGCCGGCAGCCGC	Essentiality confirmation	11	D14	-0.314896
954692890	CCCATTGTCCAGCGGCTGC	Essentiality confirmation	11	D14	-0.194603
954692894	CCCCACTCCCATTGTCCAG	Used in SGE screening	11	D14	-0.695142
954692898	GTTGGGGTGAACCCCATTG	Essentiality confirmation	11	D14	-0.22044
954692899	CCCCATTGAGGCTGCTGCC	Essentiality confirmation	11	D14	-0.477859
954692903	CATTGAGGCTGCTGCCTGG	Essentiality confirmation	11	D14	-1.22663
954692904	AGCTAGTGGTGAAGCCTCC	Essentiality confirmation	11	D14	-0.20881
954692909	CCCAACAAACCCAAGCTAG	Used in SGE screening	11	D14	-0.0145076
954692917	ATGGTGCAGAGGAGGCGGC	Essentiality confirmation	11	D14	-1.33802
954692918	TCAGATGGTGCAGAGGAGG	Essentiality confirmation	11	D14	-1.33271
954692920	CCTCTGCACCATCTGAGAC	Essentiality confirmation	11	D14	0.0803489
954692922	CTCTGCACCATCTGAGACA	Essentiality confirmation	11	D14	-0.559312
954693000	AAACCCCCCAGTACCTGTG	Essentiality confirmation	10	D14	-0.649524
954693006	CCTGTGTGGTTGCCCTCAG	Essentiality confirmation	10	D14	-0.297499
954693007	CCTCTGAGGGCAACCACAC	Essentiality confirmation	10	D14	-0.892208
954693018	AACAAGTCCCCGCTGGTGC	Used in SGE screening	10	D14	0.140401
954693019	ACCAGCGGGGACTTGTTGC	Essentiality confirmation	10	D14	-0.127319
954693020	GCCAGCAACAAGTCCCCGC	Essentiality confirmation	10	D14	-0.181295
954693021	GACTTGTTGCTGGCTGACT	Used in SGE screening	10	D14	-0.0711552
954693023	CAAGAGTCACAGCTGCCTG	Essentiality confirmation	10	D14	-0.340453
954693093	GGTAGGTGCCCTTTCTTCC	Essentiality confirmation	9	D14	-0.0663228
954693094	TAGAGGCTCTGCAGCAGGT	Essentiality confirmation	9	D14	-1.31175
954693095	GTACTAGAGGCTCTGCAGC	Essentiality confirmation	9	D14	-0.124081
954693096	AGCCTCTAGTACTGTCTGA	Essentiality confirmation	9	D14	-0.397381
954693097	AACCGTCAGACAGTACTAG	Essentiality confirmation	9	D14	-0.297758
954693101	GGCCTCATACTTGATCCTG	Used in SGE screening	9	D14	-0.413985
954693102	GACCGCAGGATCAAGTATG	Essentiality confirmation	9	D14	-0.767176
954693105	GGCAGTGGTGCCCGACCGC	Essentiality confirmation	9	D14	-0.845181
954693106	GTCGGGCACCACTGCCATC	Essentiality confirmation	9	D14	-1.46932
954693107	CGCTTCAACCTGATGGCAG	Essentiality confirmation	9	D14	-0.903833
954693108	CACTGCCATCAGGTTGAAG	Used in SGE screening	9	D14	-0.396763
954693109	GACATCCGCTTCAACCTGA	Essentiality confirmation	9	D14	-0.453165
954693110	CAGGTTGAAGCGGATGTCG	Essentiality confirmation	9	D14	-0.722606
954693207	CCCTTACCCTGCAGTGGCG	Used in SGE screening	8	D14	-0.723474
954693212	GGGTCATCATGGAGCGTAT	Essentiality confirmation	8	D14	-0.546513
954693215	AAGGCCCGGCGGGTCATCA	Essentiality confirmation	8	D14	-0.579167
954693218	GGAGTGGACAGACAAGGCC	Essentiality confirmation	8	D14	-1.11622
954693219	GACGAGGAGTGGACAGACA	Used in SGE screening	8	D14	-1.65204
954693225	CCACTAGGGCCCTGGGGGG	Essentiality confirmation	8	D14	-1.55736
954693231	CTTGTCTTGGTCTCCACTA	Essentiality confirmation	8	D14	-1.41078
954693232	CCTAGTGGAGACCAAGACA	Essentiality confirmation	8	D14	-0.640157
954693233	CCTTGTCTTGGTCTCCACT	Essentiality confirmation	8	D14	-0.545332
954693290	CATGGTAGGCACCATGAGC	Essentiality confirmation	7	D14	-0.200241
954693291	CAGCTCATGGTGCCTACCA	Essentiality confirmation	7	D14	-1.17845
954693295	CTACCCCATTGACCATGGT	Essentiality confirmation	7	D14	-0.575037
954693296	AGGTCTACCCCATTGACCA	Essentiality confirmation	7	D14	-0.537998
954693298	CCCATCCAGCTCAAAGAGC	Essentiality confirmation	7	D14	-0.571972
954693301	ACAGGCCGGCTCTTTGAGC	Essentiality confirmation	7	D14	-0.625246
954693302	CAAAGAGCCGGCCTGTGAT	Essentiality confirmation	7	D14	-0.50476
954693304	TCAGCTATGTGCCTATCAC	Essentiality confirmation	7	D14	-0.465545
954693305	AGGCACATAGCTGACAAAG	Used in SGE screening	7	D14	-0.899072
954693306	ACAAAGTGGAACGCCTCCA	Essentiality confirmation	7	D14	-0.56276
954693307	AGTGCAGTGCGGACCATGG	Essentiality confirmation	7	D14	-1.3288
954693309	CATGGTCCGCACTGCACTA	Essentiality confirmation	7	D14	-0.427743
954693310	GAATGGCCTTAGTGCAGTG	Used in SGE screening	7	D14	-0.577955
954693313	GCCATTCTGCTTCTCAGGG	Essentiality confirmation	7	D14	-0.937736
954693316	GCTTCTCAGGGAGGTGGCG	Essentiality confirmation	7	D14	-1.56455
954693344	GGCCCATAATAGCCATGCC	Essentiality confirmation	6	D14	-0.481872
954693345	GCATGGCTATTATGGGCCT	Essentiality confirmation	6	D14	-0.312403
954693349	AATGCCCCGGAGTTGGCCA	Used in SGE screening	6	D14	-0.596413
954693350	ATTGGCAATGCCCCGGAGT	Essentiality confirmation	6	D14	-0.830722
954693351	TATGCGATTGGCAATGCCC	Essentiality confirmation	6	D14	-0.878996
954693352	AGAGCAAAGGATATGCGAT	Essentiality confirmation	6	D14	-0.545661
954693357	CTCTACGGGGAAGAAAATA	Essentiality confirmation	6	D14	-0.598989
954693428	AGGGTTTCAGCCCTGAGGT	Essentiality confirmation	5	D14	-0.843976
954693429	ACCTCAGGGCTGAAACCCT	Essentiality confirmation	5	D14	-1.35295
954693430	ACCAAGGGTTTCAGCCCTG	Essentiality confirmation	5	D14	-0.707541
954693437	CCCACCCTGAGTCGCATGA	Essentiality confirmation	5	D14	-0.464885
954693441	GTCCACGCTGCTGCAGTTC	Used in SGE screening	5	D14	-0.794266
954693442	CTCCTGAACTGCAGCAGCG	Essentiality confirmation	5	D14	-1.20677
954693443	TTCAGGAGCACGCTCAGCA	Used in SGE screening	5	D14	-0.45306
954693504	CTTTGCCCACCAGGTCTGC	Essentiality confirmation	4	D14	-0.165753
954693505	AACATGTTCTTTGCCCACC	Essentiality confirmation	4	D14	-0.613244
954693506	ACAATATCATCATCAATCA	Essentiality confirmation	4	D14	-0.0841356
954693507	ACGGACGTATCATCCACCA	Essentiality confirmation	4	D14	-0.112523
954693508	CGAAAGGTCTCTACCTTGG	Used in SGE screening	4	D14	-0.333917
954693509	CGGCGAAAGGTCTCTACCT	Essentiality confirmation	4	D14	-0.448321
954693512	AGAGACCTTTCGCCGGGAC	Essentiality confirmation	4	D14	0.0499823
954693513	GAGCGCCGGTCCCGGCGAA	Essentiality confirmation	4	D14	-0.822486
954693514	GATCGAAGAGCGCCGGTCC	Essentiality confirmation	4	D14	0.0200313
954693515	CAAATGGATCGAAGAGCGC	Essentiality confirmation	4	D14	-0.519822
954693516	CTCTTCGATCCATTTGAAC	Used in SGE screening	4	D14	-0.518651
954693674	CCCCTGACATTTGCTCTGA	Essentiality confirmation	3	D14	-0.706587
954693678	GTCAAGGGGGTGCAAGTGG	Used in SGE screening	3	D14	-1.66558
954693679	GGTGTCAAGGGGGTGCAAG	Essentiality confirmation	3	D14	-1.30059
954693680	CTCATCGCAGGTGTCAAGG	Essentiality confirmation	3	D14	-0.676176
954693681	CCCCTTGACACCTGCGATG	Essentiality confirmation	3	D14	-0.316973
954693685	TGACACCTGCGATGAGGAA	Essentiality confirmation	3	D14	-0.18349
954693686	GCTTTCCTTTCCTCATCGC	Essentiality confirmation	3	D14	-0.249658
954693713	CCCTGCTCGTGGAAGATTT	Essentiality confirmation	2	D14	-0.636691
954693714	TTCCACGAGCAGGGTGAAG	Used in SGE screening	2	D14	-0.892886
954693715	GGCCTCTTCACCCTGCTCG	Used in SGE screening	2	D14	-1.04327
954693721	GCCTGGGTGGGGCGACAAG	Essentiality confirmation	2	D14	-1.50474
954693722	TCCTCTTGTCGCCCCACCC	Essentiality confirmation	2	D14	-0.832244
954693756	CTGGAGAGCGACCCAGGTG	Used in SGE screening	1	D14	-1.36017
954693758	AATAAGGGCTGGCTGGAGC	Used in SGE screening	1	D14	-0.871223
954693759	AAGATGAATAAGGGCTGGC	Essentiality confirmation	1	D14	-0.371249
954693760	CGGGAAGATGAATAAGGGC	Essentiality confirmation	1	D14	-0.756553
954693763	CCCGCGGGAAGATGAATAA	Essentiality confirmation	1	D14	-0.343926
954693764	CCTTATTCATCTTCCCGCG	Essentiality confirmation	1	D14	-0.552165
954693765	CCCCGCGGGAAGATGAATA	Essentiality confirmation	1	D14	-0.703423
954693766	TATTCATCTTCCCGCGGGG	Essentiality confirmation	1	D14	-0.0544115
954693769	GCCCCTCAGCGCCATGTCC	Essentiality confirmation	1	D14	-1.26509
954692343	GCAGCCCACTCTTGCCGTG	Essentiality confirmation	17	D19	0.203171
954692347	AAGCGCCAGTGAGGACTGC	Essentiality confirmation	17	D19	-0.105583
954692349	ACAAGGCCAAGCGCCAGTG	Essentiality confirmation	17	D19	-0.69655
954692353	AAACGCTCTCGCCCCTACA	Essentiality confirmation	17	D19	-0.0065914
954692354	GGGGCGAGAGCGTTTCCGC	Used in SGE screening	17	D19	-0.404145
954692355	GAGAGCGTTTCCGCCGGTC	Essentiality confirmation	17	D19	-0.293524
954692356	GCAGCGGAAGCCTGACCGG	Essentiality confirmation	17	D19	-0.859883
954692357	CAAGCAGCGGAAGCCTGAC	Essentiality confirmation	17	D19	0.00303348
954692358	GTCAGGCTTCCGCTGCTTG	Essentiality confirmation	17	D19	-0.401114
954692359	CTTCCGCTGCTTGTGGAGC	Essentiality confirmation	17	D19	-0.343634
954692360	CGGCCGGCTCCACAAGCAG	Essentiality confirmation	17	D19	-0.499273
954692361	CCGGCCGATGCTGACCCCT	Essentiality confirmation	17	D19	-0.895654
954692362	CCAAGGGGTCAGCATCGGC	Essentiality confirmation	17	D19	-0.821751
954692363	GGCGCCAAGGGGTCAGCAT	Essentiality confirmation	17	D19	-1.52595
954692364	ACCCCTTGGCGCCGCCGCA	Essentiality confirmation	17	D19	-0.943826
954692368	GCAGAACATCTCCGTGCGG	Used in SGE screening	17	D19	-0.457679
954692370	GGAGATGTTCTGCTCCACT	Essentiality confirmation	17	D19	-0.827928
954692371	ATGTTCTGCTCCACTAGGT	Essentiality confirmation	17	D19	-1.11714
954692372	GGCATGCTGGCCAACCTAG	Essentiality confirmation	17	D19	-1.12284
954692374	TACCTCTTCGCAGGCATGC	Essentiality confirmation	17	D19	-0.641267
954692375	AGGGTCTCTACCTCTTCGC	Essentiality confirmation	17	D19	-0.646046
954692414	TCACCTTCCTGAGCCAGCA	Essentiality confirmation	16	D19	-0.83913
954692415	TCTCCATGCTGGCTCAGGA	Essentiality confirmation	16	D19	-0.563455
954692416	TTTATCTCCATGCTGGCTC	Used in SGE screening	16	D19	-0.337752
954692417	TGAGCCAGCATGGAGATAA	Essentiality confirmation	16	D19	-0.840921
954692421	GTAGTTGTGGGTCCTTCTC	Essentiality confirmation	16	D19	-1.29249
954692423	TCTCTGGTCATCAATCTGT	Essentiality confirmation	16	D19	-0.957757
954692442	GAGGCGTGCCTCAAGGAGG	Essentiality confirmation	15	D19	-1.64759
954692443	TATGAGGCGTGCCTCAAGG	Essentiality confirmation	15	D19	-0.708604
954692444	AACTATGAGGCGTGCCTCA	Used in SGE screening	15	D19	-0.450049
954692445	GCTGAGATTGCAAACTATG	Essentiality confirmation	15	D19	-0.781241
954692447	CTGGCACTGCTGAAGTGTG	Used in SGE screening	15	D19	-0.992238
954692500	CCACAACGGAGGCTCACCT	Essentiality confirmation	14	D19	-0.00996016
954692501	CCAAGGTGAGCCTCCGTTG	Essentiality confirmation	14	D19	-0.869497
954692502	CACAACGGAGGCTCACCTT	Essentiality confirmation	14	D19	-0.330167
954692503	GGGGAGAAATACTCACCCA	Essentiality confirmation	14	D19	-0.28176
954692506	CCCCACTCAAGGGCTCGCC	Essentiality confirmation	14	D19	0.351361
954692510	AGACGGGGATGGTGAGGCC	Essentiality confirmation	14	D19	-1.45554
954692516	GTCTTCTCTCTGCTGTCCG	Essentiality confirmation	14	D19	-0.422675
954692520	CACGACCTCCTTCTCCACT	Essentiality confirmation	14	D19	-0.706138
954692523	TCCAGCAGCCCAGTGGAGA	Essentiality confirmation	14	D19	-0.542867
954692527	ACCCCTGGCTGCCTTGGAT	Essentiality confirmation	14	D19	-1.31692
954692531	CTGCCTTGGATTGGTCTGA	Used in SGE screening	14	D19	-0.490342
954692532	CCTTGGATTGGTCTGATGG	Essentiality confirmation	14	D19	-0.631231
954692533	CCTCCATCAGACCAATCCA	Essentiality confirmation	14	D19	-1.22602
954692534	CTTGGATTGGTCTGATGGA	Essentiality confirmation	14	D19	-1.24839
954692535	ATTGGTCTGATGGAGGGCG	Essentiality confirmation	14	D19	-0.481935
954692568	TGAGTCCCCTGGCGCTGAC	Essentiality confirmation	13	D19	-0.34003
954692569	GATGGGGTGCTGAGTCCCC	Essentiality confirmation	13	D19	-1.65344
954692570	CAGCACCCCATCCTCAGCC	Used in SGE screening	13	D19	-0.815343
954692576	AGCACAGGCCTGCTGCACC	Essentiality confirmation	13	D19	-0.440737
954692577	GCAGGCCTGTGCTGATGAC	Essentiality confirmation	13	D19	-0.667257
954692579	GATGACAGGACCCAGATCA	Essentiality confirmation	13	D19	-1.06162
954692580	ACCCAGATCACGGACAGCA	Used in SGE screening	13	D19	-0.0798746
954692583	TATGCAGTCAACACGCAGC	Essentiality confirmation	13	D19	-0.165375
954692584	TCCTCTCCAAAAAGCACCT	Essentiality confirmation	13	D19	-1.06518
954692589	AGCACCTTGGAGATGTGGG	Essentiality confirmation	13	D19	-1.81636
954692599	CCGCGTCGGGTTGGCTGAG	Used in SGE screening	13	D19	-1.00934
954692600	CCGCTCAGCCAACCCGACG	Essentiality confirmation	13	D19	-0.282586
954692601	TCGGGTTGGCTGAGCGGAT	Essentiality confirmation	13	D19	-0.329903
954692602	AGCGGATAGGCGAGCGCAG	Essentiality confirmation	13	D19	-0.271077
954692603	AAAGCACTGCCGATCTCAG	Essentiality confirmation	13	D19	-0.307612
954692604	CAGACACGGCCTCTGAGAT	Essentiality confirmation	13	D19	-0.346753
954692605	AGCAATGAGAGTACAGACA	Essentiality confirmation	13	D19	-0.574787
954692616	GTGTGGGCACTGCCACAGC	Essentiality confirmation	13	D19	-1.72248
954692618	AGCAGCGGGGCTGGGAGTC	Essentiality confirmation	13	D19	-1.57164
954692621	GCCCCGCTGCTAGTCTTGA	Used in SGE screening	13	D19	-0.183472
954692625	TGCTAGTCTTGATGGACAG	Essentiality confirmation	13	D19	-0.354134
954692626	GATGGACAGAGGAATTGAG	Essentiality confirmation	13	D19	-2.00003
954692630	TTCTCAGCCAAGACGTTGA	Essentiality confirmation	13	D19	-0.074839
954692633	CCCAACACCATCAACGTCT	Essentiality confirmation	13	D19	-0.176257
954692636	CAGAACCGCTCAATGCCCC	Essentiality confirmation	13	D19	-0.288532
954692645	CCCACAGGTATAAGGGGAA	Essentiality confirmation	13	D19	-0.250536
954692647	CCCCACAGGTATAAGGGGA	Used in SGE screening	13	D19	-0.754076
954692765	GCTGACCTAAGGGCAGAGT	Essentiality confirmation	12	D19	-0.875802
954692766	GAACACCAACTCTGCCCTT	Essentiality confirmation	12	D19	-0.422765
954692768	GATGACTATGAGGATGACG	Essentiality confirmation	12	D19	-0.264455
954692770	CAGCAGTACTCAGATGATG	Used in SGE screening	12	D19	-0.0661215
954692776	TGAGTACTGCTGGGGTGGG	Essentiality confirmation	12	D19	-1.09112
954692777	ACTGCTGGGGTGGGCGGAC	Essentiality confirmation	12	D19	-0.969697
954692778	GGGTGGGCGGACTGGAACT	Essentiality confirmation	12	D19	-1.68372
954692779	GCGGACTGGAACTCGGCTG	Used in SGE screening	12	D19	-0.482573
954692780	GCGGCCCACACCTGCCGCC	Essentiality confirmation	12	D19	-0.033065
954692787	TCCCAGGAGGAAGAAGACC	Essentiality confirmation	12	D19	-1.67315
954692790	CCCTGGTCTTTGTCCCAGG	Essentiality confirmation	12	D19	-1.17908
954692791	CTGCCCTGGTCTTTGTCCC	Essentiality confirmation	12	D19	-0.410714
954692883	CTTACCTGCATGGGGGACT	Essentiality confirmation	11	D19	-0.374469
954692884	TATGCCAAGTCCCCCATGC	Essentiality confirmation	11	D19	-0.709829
954692885	TAATTGTGATTGTCTAGAA	Essentiality confirmation	11	D19	-0.31154
954692886	TGTGATTGTCTAGAAAGGC	Essentiality confirmation	11	D19	-0.28967
954692887	TAGAAAGGCCGGCAGCCGC	Essentiality confirmation	11	D19	-0.415047
954692890	CCCATTGTCCAGCGGCTGC	Essentiality confirmation	11	D19	-0.28193
954692894	CCCCACTCCCATTGTCCAG	Used in SGE screening	11	D19	-0.940728
954692898	GTTGGGGTGAACCCCATTG	Essentiality confirmation	11	D19	-0.458601
954692899	CCCCATTGAGGCTGCTGCC	Essentiality confirmation	11	D19	-0.568241
954692903	CATTGAGGCTGCTGCCTGG	Essentiality confirmation	11	D19	-1.37861
954692904	AGCTAGTGGTGAAGCCTCC	Essentiality confirmation	11	D19	-0.25845
954692909	CCCAACAAACCCAAGCTAG	Used in SGE screening	11	D19	-0.0703648
954692917	ATGGTGCAGAGGAGGCGGC	Essentiality confirmation	11	D19	-1.34961
954692918	TCAGATGGTGCAGAGGAGG	Essentiality confirmation	11	D19	-1.78687
954692920	CCTCTGCACCATCTGAGAC	Essentiality confirmation	11	D19	0.0243314
954692922	CTCTGCACCATCTGAGACA	Essentiality confirmation	11	D19	-0.758644
954693000	AAACCCCCCAGTACCTGTG	Essentiality confirmation	10	D19	-0.801878
954693006	CCTGTGTGGTTGCCCTCAG	Essentiality confirmation	10	D19	-0.459285
954693007	CCTCTGAGGGCAACCACAC	Essentiality confirmation	10	D19	-1.09922
954693018	AACAAGTCCCCGCTGGTGC	Used in SGE screening	10	D19	0.126214
954693019	ACCAGCGGGGACTTGTTGC	Essentiality confirmation	10	D19	-0.210291
954693020	GCCAGCAACAAGTCCCCGC	Essentiality confirmation	10	D19	-0.366116
954693021	GACTTGTTGCTGGCTGACT	Used in SGE screening	10	D19	-0.159427
954693023	CAAGAGTCACAGCTGCCTG	Essentiality confirmation	10	D19	-0.501055
954693093	GGTAGGTGCCCTTTCTTCC	Essentiality confirmation	9	D19	-0.167346
954693094	TAGAGGCTCTGCAGCAGGT	Essentiality confirmation	9	D19	-1.58048
954693095	GTACTAGAGGCTCTGCAGC	Essentiality confirmation	9	D19	-0.298984
954693096	AGCCTCTAGTACTGTCTGA	Essentiality confirmation	9	D19	-0.607029
954693097	AACCGTCAGACAGTACTAG	Essentiality confirmation	9	D19	-0.404657
954693101	GGCCTCATACTTGATCCTG	Used in SGE screening	9	D19	-0.537124
954693102	GACCGCAGGATCAAGTATG	Essentiality confirmation	9	D19	-1.16772
954693105	GGCAGTGGTGCCCGACCGC	Essentiality confirmation	9	D19	-1.08682
954693106	GTCGGGCACCACTGCCATC	Essentiality confirmation	9	D19	-1.74395
954693107	CGCTTCAACCTGATGGCAG	Essentiality confirmation	9	D19	-1.13842
954693108	CACTGCCATCAGGTTGAAG	Used in SGE screening	9	D19	-0.762717
954693109	GACATCCGCTTCAACCTGA	Essentiality confirmation	9	D19	-0.76657
954693110	CAGGTTGAAGCGGATGTCG	Essentiality confirmation	9	D19	-0.928308
954693207	CCCTTACCCTGCAGTGGCG	Used in SGE screening	8	D19	-0.862652
954693212	GGGTCATCATGGAGCGTAT	Essentiality confirmation	8	D19	-0.91953
954693215	AAGGCCCGGCGGGTCATCA	Essentiality confirmation	8	D19	-1.08189
954693218	GGAGTGGACAGACAAGGCC	Essentiality confirmation	8	D19	-1.32397
954693219	GACGAGGAGTGGACAGACA	Used in SGE screening	8	D19	-1.70075
954693225	CCACTAGGGCCCTGGGGGG	Essentiality confirmation	8	D19	-1.36666
954693231	CTTGTCTTGGTCTCCACTA	Essentiality confirmation	8	D19	-1.41078
954693232	CCTAGTGGAGACCAAGACA	Essentiality confirmation	8	D19	-0.808289
954693233	CCTTGTCTTGGTCTCCACT	Essentiality confirmation	8	D19	-0.770614
954693290	CATGGTAGGCACCATGAGC	Essentiality confirmation	7	D19	-0.26048
954693291	CAGCTCATGGTGCCTACCA	Essentiality confirmation	7	D19	-1.60985
954693295	CTACCCCATTGACCATGGT	Essentiality confirmation	7	D19	-0.971814
954693296	AGGTCTACCCCATTGACCA	Essentiality confirmation	7	D19	-1.10547
954693298	CCCATCCAGCTCAAAGAGC	Essentiality confirmation	7	D19	-0.907913
954693301	ACAGGCCGGCTCTTTGAGC	Essentiality confirmation	7	D19	-0.897871
954693302	CAAAGAGCCGGCCTGTGAT	Essentiality confirmation	7	D19	-1.01182
954693304	TCAGCTATGTGCCTATCAC	Essentiality confirmation	7	D19	-0.948814
954693305	AGGCACATAGCTGACAAAG	Used in SGE screening	7	D19	-1.35686
954693306	ACAAAGTGGAACGCCTCCA	Essentiality confirmation	7	D19	-0.838028
954693307	AGTGCAGTGCGGACCATGG	Essentiality confirmation	7	D19	-1.49719
954693309	CATGGTCCGCACTGCACTA	Essentiality confirmation	7	D19	-0.76149
954693310	GAATGGCCTTAGTGCAGTG	Used in SGE screening	7	D19	-1.04075
954693313	GCCATTCTGCTTCTCAGGG	Essentiality confirmation	7	D19	-1.00578
954693316	GCTTCTCAGGGAGGTGGCG	Essentiality confirmation	7	D19	-1.36387
954693344	GGCCCATAATAGCCATGCC	Essentiality confirmation	6	D19	-0.844328
954693345	GCATGGCTATTATGGGCCT	Essentiality confirmation	6	D19	-0.676654
954693349	AATGCCCCGGAGTTGGCCA	Used in SGE screening	6	D19	-0.793847
954693350	ATTGGCAATGCCCCGGAGT	Essentiality confirmation	6	D19	-1.09765
954693351	TATGCGATTGGCAATGCCC	Essentiality confirmation	6	D19	-1.1888
954693352	AGAGCAAAGGATATGCGAT	Essentiality confirmation	6	D19	-0.990456
954693357	CTCTACGGGGAAGAAAATA	Essentiality confirmation	6	D19	-0.545839
954693428	AGGGTTTCAGCCCTGAGGT	Essentiality confirmation	5	D19	-1.28879
954693429	ACCTCAGGGCTGAAACCCT	Essentiality confirmation	5	D19	-1.59301
954693430	ACCAAGGGTTTCAGCCCTG	Essentiality confirmation	5	D19	-1.09418
954693437	CCCACCCTGAGTCGCATGA	Essentiality confirmation	5	D19	-0.839356
954693441	GTCCACGCTGCTGCAGTTC	Used in SGE screening	5	D19	-1.11938
954693442	CTCCTGAACTGCAGCAGCG	Essentiality confirmation	5	D19	-1.29777
954693443	TTCAGGAGCACGCTCAGCA	Used in SGE screening	5	D19	-0.954714
954693504	CTTTGCCCACCAGGTCTGC	Essentiality confirmation	4	D19	-0.32426
954693505	AACATGTTCTTTGCCCACC	Essentiality confirmation	4	D19	-0.912753
954693506	ACAATATCATCATCAATCA	Essentiality confirmation	4	D19	-0.247739
954693507	ACGGACGTATCATCCACCA	Essentiality confirmation	4	D19	-0.276079
954693508	CGAAAGGTCTCTACCTTGG	Used in SGE screening	4	D19	-0.41906
954693509	CGGCGAAAGGTCTCTACCT	Essentiality confirmation	4	D19	-0.610907
954693512	AGAGACCTTTCGCCGGGAC	Essentiality confirmation	4	D19	-0.0218881
954693513	GAGCGCCGGTCCCGGCGAA	Essentiality confirmation	4	D19	-1.09712
954693514	GATCGAAGAGCGCCGGTCC	Essentiality confirmation	4	D19	-0.0148991
954693515	CAAATGGATCGAAGAGCGC	Essentiality confirmation	4	D19	-0.898103
954693516	CTCTTCGATCCATTTGAAC	Used in SGE screening	4	D19	-0.941733
954693674	CCCCTGACATTTGCTCTGA	Essentiality confirmation	3	D19	-0.997063
954693678	GTCAAGGGGGTGCAAGTGG	Used in SGE screening	3	D19	-1.62393
954693679	GGTGTCAAGGGGGTGCAAG	Essentiality confirmation	3	D19	-1.94201
954693680	CTCATCGCAGGTGTCAAGG	Essentiality confirmation	3	D19	-0.993971
954693681	CCCCTTGACACCTGCGATG	Essentiality confirmation	3	D19	-0.447216
954693685	TGACACCTGCGATGAGGAA	Essentiality confirmation	3	D19	-0.235426
954693686	GCTTTCCTTTCCTCATCGC	Essentiality confirmation	3	D19	-0.343576
954693713	CCCTGCTCGTGGAAGATTT	Essentiality confirmation	2	D19	-0.96557
954693714	TTCCACGAGCAGGGTGAAG	Used in SGE screening	2	D19	-1.42993
954693715	GGCCTCTTCACCCTGCTCG	Used in SGE screening	2	D19	-1.10944
954693721	GCCTGGGTGGGGCGACAAG	Essentiality confirmation	2	D19	-1.82282
954693722	TCCTCTTGTCGCCCCACCC	Essentiality confirmation	2	D19	-0.945812
954693756	CTGGAGAGCGACCCAGGTG	Used in SGE screening	1	D19	-1.55678
954693758	AATAAGGGCTGGCTGGAGC	Used in SGE screening	1	D19	-1.10087
954693759	AAGATGAATAAGGGCTGGC	Essentiality confirmation	1	D19	-0.677108
954693760	CGGGAAGATGAATAAGGGC	Essentiality confirmation	1	D19	-0.993621
954693763	CCCGCGGGAAGATGAATAA	Essentiality confirmation	1	D19	-0.586916
954693764	CCTTATTCATCTTCCCGCG	Essentiality confirmation	1	D19	-0.808855
954693765	CCCCGCGGGAAGATGAATA	Essentiality confirmation	1	D19	-0.8404
954693766	TATTCATCTTCCCGCGGGG	Essentiality confirmation	1	D19	-0.0168374
954693769	GCCCCTCAGCGCCATGTCC	Essentiality confirmation	1	D19	-1.33904
954692343	GCAGCCCACTCTTGCCGTG	Essentiality confirmation	17	D23	0.191566
954692347	AAGCGCCAGTGAGGACTGC	Essentiality confirmation	17	D23	-0.11395
954692349	ACAAGGCCAAGCGCCAGTG	Essentiality confirmation	17	D23	-0.834393
954692353	AAACGCTCTCGCCCCTACA	Essentiality confirmation	17	D23	-0.0403644
954692354	GGGGCGAGAGCGTTTCCGC	Used in SGE screening	17	D23	-0.530701
954692355	GAGAGCGTTTCCGCCGGTC	Essentiality confirmation	17	D23	-0.29795
954692356	GCAGCGGAAGCCTGACCGG	Essentiality confirmation	17	D23	-1.05404
954692357	CAAGCAGCGGAAGCCTGAC	Essentiality confirmation	17	D23	0.0559054
954692358	GTCAGGCTTCCGCTGCTTG	Essentiality confirmation	17	D23	-0.538987
954692359	CTTCCGCTGCTTGTGGAGC	Essentiality confirmation	17	D23	-0.55518
954692360	CGGCCGGCTCCACAAGCAG	Essentiality confirmation	17	D23	-0.596845
954692361	CCGGCCGATGCTGACCCCT	Essentiality confirmation	17	D23	-1.02574
954692362	CCAAGGGGTCAGCATCGGC	Essentiality confirmation	17	D23	-1.05266
954692363	GGCGCCAAGGGGTCAGCAT	Essentiality confirmation	17	D23	-1.60924
954692364	ACCCCTTGGCGCCGCCGCA	Essentiality confirmation	17	D23	-1.02109
954692368	GCAGAACATCTCCGTGCGG	Used in SGE screening	17	D23	-0.716465
954692370	GGAGATGTTCTGCTCCACT	Essentiality confirmation	17	D23	-0.972067
954692371	ATGTTCTGCTCCACTAGGT	Essentiality confirmation	17	D23	-1.18843
954692372	GGCATGCTGGCCAACCTAG	Essentiality confirmation	17	D23	-1.1563
954692374	TACCTCTTCGCAGGCATGC	Essentiality confirmation	17	D23	-0.792252
954692375	AGGGTCTCTACCTCTTCGC	Essentiality confirmation	17	D23	-0.719328
954692414	TCACCTTCCTGAGCCAGCA	Essentiality confirmation	16	D23	-1.01885
954692415	TCTCCATGCTGGCTCAGGA	Essentiality confirmation	16	D23	-0.815376
954692416	TTTATCTCCATGCTGGCTC	Used in SGE screening	16	D23	-0.515926
954692417	TGAGCCAGCATGGAGATAA	Essentiality confirmation	16	D23	-1.00252
954692421	GTAGTTGTGGGTCCTTCTC	Essentiality confirmation	16	D23	-1.30775
954692423	TCTCTGGTCATCAATCTGT	Essentiality confirmation	16	D23	-1.29962
954692442	GAGGCGTGCCTCAAGGAGG	Essentiality confirmation	15	D23	-1.41524
954692443	TATGAGGCGTGCCTCAAGG	Essentiality confirmation	15	D23	-0.799933
954692444	AACTATGAGGCGTGCCTCA	Used in SGE screening	15	D23	-0.575023
954692445	GCTGAGATTGCAAACTATG	Essentiality confirmation	15	D23	-0.969332
954692447	CTGGCACTGCTGAAGTGTG	Used in SGE screening	15	D23	-1.19925
954692500	CCACAACGGAGGCTCACCT	Essentiality confirmation	14	D23	-0.0229149
954692501	CCAAGGTGAGCCTCCGTTG	Essentiality confirmation	14	D23	-0.895248
954692502	CACAACGGAGGCTCACCTT	Essentiality confirmation	14	D23	-0.305253
954692503	GGGGAGAAATACTCACCCA	Essentiality confirmation	14	D23	-0.337387
954692506	CCCCACTCAAGGGCTCGCC	Essentiality confirmation	14	D23	0.308558
954692510	AGACGGGGATGGTGAGGCC	Essentiality confirmation	14	D23	-1.33815
954692516	GTCTTCTCTCTGCTGTCCG	Essentiality confirmation	14	D23	-0.491166
954692520	CACGACCTCCTTCTCCACT	Essentiality confirmation	14	D23	-0.768431
954692523	TCCAGCAGCCCAGTGGAGA	Essentiality confirmation	14	D23	-0.581835
954692527	ACCCCTGGCTGCCTTGGAT	Essentiality confirmation	14	D23	-1.40022
954692531	CTGCCTTGGATTGGTCTGA	Used in SGE screening	14	D23	-0.580697
954692532	CCTTGGATTGGTCTGATGG	Essentiality confirmation	14	D23	-0.743093
954692533	CCTCCATCAGACCAATCCA	Essentiality confirmation	14	D23	-1.2037
954692534	CTTGGATTGGTCTGATGGA	Essentiality confirmation	14	D23	-1.2454
954692535	ATTGGTCTGATGGAGGGCG	Essentiality confirmation	14	D23	-0.401067
954692568	TGAGTCCCCTGGCGCTGAC	Essentiality confirmation	13	D23	-0.41903
954692569	GATGGGGTGCTGAGTCCCC	Essentiality confirmation	13	D23	-1.78609
954692570	CAGCACCCCATCCTCAGCC	Used in SGE screening	13	D23	-0.877789
954692576	AGCACAGGCCTGCTGCACC	Essentiality confirmation	13	D23	-0.499589
954692577	GCAGGCCTGTGCTGATGAC	Essentiality confirmation	13	D23	-0.776118
954692579	GATGACAGGACCCAGATCA	Essentiality confirmation	13	D23	-1.06162
954692580	ACCCAGATCACGGACAGCA	Used in SGE screening	13	D23	-0.0890379
954692583	TATGCAGTCAACACGCAGC	Essentiality confirmation	13	D23	-0.252527
954692584	TCCTCTCCAAAAAGCACCT	Essentiality confirmation	13	D23	-1.07109
954692589	AGCACCTTGGAGATGTGGG	Essentiality confirmation	13	D23	-1.9754
954692599	CCGCGTCGGGTTGGCTGAG	Used in SGE screening	13	D23	-1.04221
954692600	CCGCTCAGCCAACCCGACG	Essentiality confirmation	13	D23	-0.417343
954692601	TCGGGTTGGCTGAGCGGAT	Essentiality confirmation	13	D23	-0.309693
954692602	AGCGGATAGGCGAGCGCAG	Essentiality confirmation	13	D23	-0.314759
954692603	AAAGCACTGCCGATCTCAG	Essentiality confirmation	13	D23	-0.376764
954692604	CAGACACGGCCTCTGAGAT	Essentiality confirmation	13	D23	-0.339452
954692605	AGCAATGAGAGTACAGACA	Essentiality confirmation	13	D23	-0.643029
954692616	GTGTGGGCACTGCCACAGC	Essentiality confirmation	13	D23	-2.12385
954692618	AGCAGCGGGGCTGGGAGTC	Essentiality confirmation	13	D23	-1.74593
954692621	GCCCCGCTGCTAGTCTTGA	Used in SGE screening	13	D23	-0.160792
954692625	TGCTAGTCTTGATGGACAG	Essentiality confirmation	13	D23	-0.372026
954692626	GATGGACAGAGGAATTGAG	Essentiality confirmation	13	D23	-1.94133
954692630	TTCTCAGCCAAGACGTTGA	Essentiality confirmation	13	D23	-0.0949013
954692633	CCCAACACCATCAACGTCT	Essentiality confirmation	13	D23	-0.207762
954692636	CAGAACCGCTCAATGCCCC	Essentiality confirmation	13	D23	-0.35463
954692645	CCCACAGGTATAAGGGGAA	Essentiality confirmation	13	D23	-0.262962
954692647	CCCCACAGGTATAAGGGGA	Used in SGE screening	13	D23	-0.932845
954692765	GCTGACCTAAGGGCAGAGT	Essentiality confirmation	12	D23	-0.937553
954692766	GAACACCAACTCTGCCCTT	Essentiality confirmation	12	D23	-0.462079
954692768	GATGACTATGAGGATGACG	Essentiality confirmation	12	D23	-0.284118
954692770	CAGCAGTACTCAGATGATG	Used in SGE screening	12	D23	-0.0162204
954692776	TGAGTACTGCTGGGGTGGG	Essentiality confirmation	12	D23	-1.13983
954692777	ACTGCTGGGGTGGGCGGAC	Essentiality confirmation	12	D23	-0.999756
954692778	GGGTGGGCGGACTGGAACT	Essentiality confirmation	12	D23	-1.50236
954692779	GCGGACTGGAACTCGGCTG	Used in SGE screening	12	D23	-0.570887
954692780	GCGGCCCACACCTGCCGCC	Essentiality confirmation	12	D23	-0.0344026
954692787	TCCCAGGAGGAAGAAGACC	Essentiality confirmation	12	D23	-1.79054
954692790	CCCTGGTCTTTGTCCCAGG	Essentiality confirmation	12	D23	-1.24712
954692791	CTGCCCTGGTCTTTGTCCC	Essentiality confirmation	12	D23	-0.507873
954692883	CTTACCTGCATGGGGGACT	Essentiality confirmation	11	D23	-0.440316
954692884	TATGCCAAGTCCCCCATGC	Essentiality confirmation	11	D23	-0.751666
954692885	TAATTGTGATTGTCTAGAA	Essentiality confirmation	11	D23	-0.129128
954692886	TGTGATTGTCTAGAAAGGC	Essentiality confirmation	11	D23	-0.301112
954692887	TAGAAAGGCCGGCAGCCGC	Essentiality confirmation	11	D23	-0.558502
954692890	CCCATTGTCCAGCGGCTGC	Essentiality confirmation	11	D23	-0.333583
954692894	CCCCACTCCCATTGTCCAG	Used in SGE screening	11	D23	-1.02014
954692898	GTTGGGGTGAACCCCATTG	Essentiality confirmation	11	D23	-0.41631
954692899	CCCCATTGAGGCTGCTGCC	Essentiality confirmation	11	D23	-0.66704
954692903	CATTGAGGCTGCTGCCTGG	Essentiality confirmation	11	D23	-1.34484
954692904	AGCTAGTGGTGAAGCCTCC	Essentiality confirmation	11	D23	-0.35777
954692909	CCCAACAAACCCAAGCTAG	Used in SGE screening	11	D23	-0.152883
954692917	ATGGTGCAGAGGAGGCGGC	Essentiality confirmation	11	D23	-1.48932
954692918	TCAGATGGTGCAGAGGAGG	Essentiality confirmation	11	D23	-1.5334
954692920	CCTCTGCACCATCTGAGAC	Essentiality confirmation	11	D23	-0.0475676
954692922	CTCTGCACCATCTGAGACA	Essentiality confirmation	11	D23	-0.918586
954693000	AAACCCCCCAGTACCTGTG	Essentiality confirmation	10	D23	-0.979037
954693006	CCTGTGTGGTTGCCCTCAG	Essentiality confirmation	10	D23	-0.560571
954693007	CCTCTGAGGGCAACCACAC	Essentiality confirmation	10	D23	-1.04313
954693018	AACAAGTCCCCGCTGGTGC	Used in SGE screening	10	D23	0.106285
954693019	ACCAGCGGGGACTTGTTGC	Essentiality confirmation	10	D23	-0.228694
954693020	GCCAGCAACAAGTCCCCGC	Essentiality confirmation	10	D23	-0.41746
954693021	GACTTGTTGCTGGCTGACT	Used in SGE screening	10	D23	-0.194579
954693023	CAAGAGTCACAGCTGCCTG	Essentiality confirmation	10	D23	-0.697932
954693093	GGTAGGTGCCCTTTCTTCC	Essentiality confirmation	9	D23	-0.16679
954693094	TAGAGGCTCTGCAGCAGGT	Essentiality confirmation	9	D23	-1.55409
954693095	GTACTAGAGGCTCTGCAGC	Essentiality confirmation	9	D23	-0.272231
954693096	AGCCTCTAGTACTGTCTGA	Essentiality confirmation	9	D23	-0.890311
954693097	AACCGTCAGACAGTACTAG	Essentiality confirmation	9	D23	-0.488529
954693101	GGCCTCATACTTGATCCTG	Used in SGE screening	9	D23	-0.635669
954693102	GACCGCAGGATCAAGTATG	Essentiality confirmation	9	D23	-1.35582
954693105	GGCAGTGGTGCCCGACCGC	Essentiality confirmation	9	D23	-1.31529
954693106	GTCGGGCACCACTGCCATC	Essentiality confirmation	9	D23	-1.92531
954693107	CGCTTCAACCTGATGGCAG	Essentiality confirmation	9	D23	-1.26255
954693108	CACTGCCATCAGGTTGAAG	Used in SGE screening	9	D23	-1.15108
954693109	GACATCCGCTTCAACCTGA	Essentiality confirmation	9	D23	-1.11151
954693110	CAGGTTGAAGCGGATGTCG	Essentiality confirmation	9	D23	-1.18223
954693207	CCCTTACCCTGCAGTGGCG	Used in SGE screening	8	D23	-1.01948
954693212	GGGTCATCATGGAGCGTAT	Essentiality confirmation	8	D23	-1.1582
954693215	AAGGCCCGGCGGGTCATCA	Essentiality confirmation	8	D23	-1.37473
954693218	GGAGTGGACAGACAAGGCC	Essentiality confirmation	8	D23	-1.42432
954693219	GACGAGGAGTGGACAGACA	Used in SGE screening	8	D23	-1.69141
954693225	CCACTAGGGCCCTGGGGGG	Essentiality confirmation	8	D23	-1.28863
954693231	CTTGTCTTGGTCTCCACTA	Essentiality confirmation	8	D23	-1.61146
954693232	CCTAGTGGAGACCAAGACA	Essentiality confirmation	8	D23	-0.573161
954693233	CCTTGTCTTGGTCTCCACT	Essentiality confirmation	8	D23	-0.738311
954693290	CATGGTAGGCACCATGAGC	Essentiality confirmation	7	D23	-0.285204
954693291	CAGCTCATGGTGCCTACCA	Essentiality confirmation	7	D23	-1.5359
954693295	CTACCCCATTGACCATGGT	Essentiality confirmation	7	D23	-1.13085
954693296	AGGTCTACCCCATTGACCA	Essentiality confirmation	7	D23	-1.33847
954693298	CCCATCCAGCTCAAAGAGC	Essentiality confirmation	7	D23	-1.29849
954693301	ACAGGCCGGCTCTTTGAGC	Essentiality confirmation	7	D23	-1.245
954693302	CAAAGAGCCGGCCTGTGAT	Essentiality confirmation	7	D23	-1.29213
954693304	TCAGCTATGTGCCTATCAC	Essentiality confirmation	7	D23	-1.03536
954693305	AGGCACATAGCTGACAAAG	Used in SGE screening	7	D23	-1.50884
954693306	ACAAAGTGGAACGCCTCCA	Essentiality confirmation	7	D23	-1.09652
954693307	AGTGCAGTGCGGACCATGG	Essentiality confirmation	7	D23	-1.73018
954693309	CATGGTCCGCACTGCACTA	Essentiality confirmation	7	D23	-1.06036
954693310	GAATGGCCTTAGTGCAGTG	Used in SGE screening	7	D23	-1.30948
954693313	GCCATTCTGCTTCTCAGGG	Essentiality confirmation	7	D23	-1.42686
954693316	GCTTCTCAGGGAGGTGGCG	Essentiality confirmation	7	D23	-1.53225
954693344	GGCCCATAATAGCCATGCC	Essentiality confirmation	6	D23	-1.06499
954693345	GCATGGCTATTATGGGCCT	Essentiality confirmation	6	D23	-0.85801
954693349	AATGCCCCGGAGTTGGCCA	Used in SGE screening	6	D23	-1.07294
954693350	ATTGGCAATGCCCCGGAGT	Essentiality confirmation	6	D23	-1.35703
954693351	TATGCGATTGGCAATGCCC	Essentiality confirmation	6	D23	-1.44819
954693352	AGAGCAAAGGATATGCGAT	Essentiality confirmation	6	D23	-1.31146
954693357	CTCTACGGGGAAGAAAATA	Essentiality confirmation	6	D23	-0.711356
954693428	AGGGTTTCAGCCCTGAGGT	Essentiality confirmation	5	D23	-1.71313
954693429	ACCTCAGGGCTGAAACCCT	Essentiality confirmation	5	D23	-1.57069
954693430	ACCAAGGGTTTCAGCCCTG	Essentiality confirmation	5	D23	-1.42751
954693437	CCCACCCTGAGTCGCATGA	Essentiality confirmation	5	D23	-1.10913
954693441	GTCCACGCTGCTGCAGTTC	Used in SGE screening	5	D23	-1.26323
954693442	CTCCTGAACTGCAGCAGCG	Essentiality confirmation	5	D23	-1.46207
954693443	TTCAGGAGCACGCTCAGCA	Used in SGE screening	5	D23	-1.62425
954693504	CTTTGCCCACCAGGTCTGC	Essentiality confirmation	4	D23	-0.399656
954693505	AACATGTTCTTTGCCCACC	Essentiality confirmation	4	D23	-1.08767
954693506	ACAATATCATCATCAATCA	Essentiality confirmation	4	D23	-0.302993
954693507	ACGGACGTATCATCCACCA	Essentiality confirmation	4	D23	-0.284318
954693508	CGAAAGGTCTCTACCTTGG	Used in SGE screening	4	D23	-0.42044
954693509	CGGCGAAAGGTCTCTACCT	Essentiality confirmation	4	D23	-0.791691
954693512	AGAGACCTTTCGCCGGGAC	Essentiality confirmation	4	D23	-0.0853288
954693513	GAGCGCCGGTCCCGGCGAA	Essentiality confirmation	4	D23	-1.23503
954693514	GATCGAAGAGCGCCGGTCC	Essentiality confirmation	4	D23	-0.0449488
954693515	CAAATGGATCGAAGAGCGC	Essentiality confirmation	4	D23	-0.963709
954693516	CTCTTCGATCCATTTGAAC	Used in SGE screening	4	D23	-1.18435
954693674	CCCCTGACATTTGCTCTGA	Essentiality confirmation	3	D23	-1.28811
954693678	GTCAAGGGGGTGCAAGTGG	Used in SGE screening	3	D23	-1.82462
954693679	GGTGTCAAGGGGGTGCAAG	Essentiality confirmation	3	D23	-2.10105
954693680	CTCATCGCAGGTGTCAAGG	Essentiality confirmation	3	D23	-1.35707
954693681	CCCCTTGACACCTGCGATG	Essentiality confirmation	3	D23	-0.511776
954693685	TGACACCTGCGATGAGGAA	Essentiality confirmation	3	D23	-0.208741
954693686	GCTTTCCTTTCCTCATCGC	Essentiality confirmation	3	D23	-0.319984
954693713	CCCTGCTCGTGGAAGATTT	Essentiality confirmation	2	D23	-1.24874
954693714	TTCCACGAGCAGGGTGAAG	Used in SGE screening	2	D23	-1.66557
954693715	GGCCTCTTCACCCTGCTCG	Used in SGE screening	2	D23	-1.41271
954693721	GCCTGGGTGGGGCGACAAG	Essentiality confirmation	2	D23	-1.50474
954693722	TCCTCTTGTCGCCCCACCC	Essentiality confirmation	2	D23	-1.08871
954693756	CTGGAGAGCGACCCAGGTG	Used in SGE screening	1	D23	-1.34084
954693758	AATAAGGGCTGGCTGGAGC	Used in SGE screening	1	D23	-1.27516
954693759	AAGATGAATAAGGGCTGGC	Essentiality confirmation	1	D23	-0.878077
954693760	CGGGAAGATGAATAAGGGC	Essentiality confirmation	1	D23	-0.930469
954693763	CCCGCGGGAAGATGAATAA	Essentiality confirmation	1	D23	-0.623297
954693764	CCTTATTCATCTTCCCGCG	Essentiality confirmation	1	D23	-0.805602
954693765	CCCCGCGGGAAGATGAATA	Essentiality confirmation	1	D23	-0.983775
954693766	TATTCATCTTCCCGCGGGG	Essentiality confirmation	1	D23	-0.0637634
954693769	GCCCCTCAGCGCCATGTCC	Essentiality confirmation	1	D23	-1.30147
954692343	GCAGCCCACTCTTGCCGTG	Essentiality confirmation	17	D28	0.202255
954692347	AAGCGCCAGTGAGGACTGC	Essentiality confirmation	17	D28	-0.132531
954692349	ACAAGGCCAAGCGCCAGTG	Essentiality confirmation	17	D28	-0.814502
954692353	AAACGCTCTCGCCCCTACA	Essentiality confirmation	17	D28	-0.0847167
954692354	GGGGCGAGAGCGTTTCCGC	Used in SGE screening	17	D28	-0.601718
954692355	GAGAGCGTTTCCGCCGGTC	Essentiality confirmation	17	D28	-0.370458
954692356	GCAGCGGAAGCCTGACCGG	Essentiality confirmation	17	D28	-0.962471
954692357	CAAGCAGCGGAAGCCTGAC	Essentiality confirmation	17	D28	-0.02454
954692358	GTCAGGCTTCCGCTGCTTG	Essentiality confirmation	17	D28	-0.568049
954692359	CTTCCGCTGCTTGTGGAGC	Essentiality confirmation	17	D28	-0.466735
954692360	CGGCCGGCTCCACAAGCAG	Essentiality confirmation	17	D28	-0.759028
954692361	CCGGCCGATGCTGACCCCT	Essentiality confirmation	17	D28	-1.38912
954692362	CCAAGGGGTCAGCATCGGC	Essentiality confirmation	17	D28	-1.10728
954692363	GGCGCCAAGGGGTCAGCAT	Essentiality confirmation	17	D28	-1.62629
954692364	ACCCCTTGGCGCCGCCGCA	Essentiality confirmation	17	D28	-1.12926
954692368	GCAGAACATCTCCGTGCGG	Used in SGE screening	17	D28	-0.801357
954692370	GGAGATGTTCTGCTCCACT	Essentiality confirmation	17	D28	-1.02264
954692371	ATGTTCTGCTCCACTAGGT	Essentiality confirmation	17	D28	-1.37652
954692372	GGCATGCTGGCCAACCTAG	Essentiality confirmation	17	D28	-1.28487
954692374	TACCTCTTCGCAGGCATGC	Essentiality confirmation	17	D28	-1.06106
954692375	AGGGTCTCTACCTCTTCGC	Essentiality confirmation	17	D28	-0.841105
954692414	TCACCTTCCTGAGCCAGCA	Essentiality confirmation	16	D28	-1.12466
954692415	TCTCCATGCTGGCTCAGGA	Essentiality confirmation	16	D28	-0.961687
954692416	TTTATCTCCATGCTGGCTC	Used in SGE screening	16	D28	-0.647685
954692417	TGAGCCAGCATGGAGATAA	Essentiality confirmation	16	D28	-1.15158
954692421	GTAGTTGTGGGTCCTTCTC	Essentiality confirmation	16	D28	-1.3378
954692423	TCTCTGGTCATCAATCTGT	Essentiality confirmation	16	D28	-1.52263
954692442	GAGGCGTGCCTCAAGGAGG	Essentiality confirmation	15	D28	-1.46395
954692443	TATGAGGCGTGCCTCAAGG	Essentiality confirmation	15	D28	-0.888688
954692444	AACTATGAGGCGTGCCTCA	Used in SGE screening	15	D28	-0.604018
954692445	GCTGAGATTGCAAACTATG	Essentiality confirmation	15	D28	-1.00343
954692447	CTGGCACTGCTGAAGTGTG	Used in SGE screening	15	D28	-1.21524
954692500	CCACAACGGAGGCTCACCT	Essentiality confirmation	14	D28	-0.0664179
954692501	CCAAGGTGAGCCTCCGTTG	Essentiality confirmation	14	D28	-0.986403
954692502	CACAACGGAGGCTCACCTT	Essentiality confirmation	14	D28	-0.313761
954692503	GGGGAGAAATACTCACCCA	Essentiality confirmation	14	D28	-0.375369
954692506	CCCCACTCAAGGGCTCGCC	Essentiality confirmation	14	D28	0.299139
954692510	AGACGGGGATGGTGAGGCC	Essentiality confirmation	14	D28	-1.37453
954692516	GTCTTCTCTCTGCTGTCCG	Essentiality confirmation	14	D28	-0.608698
954692520	CACGACCTCCTTCTCCACT	Essentiality confirmation	14	D28	-0.864152
954692523	TCCAGCAGCCCAGTGGAGA	Essentiality confirmation	14	D28	-0.663908
954692527	ACCCCTGGCTGCCTTGGAT	Essentiality confirmation	14	D28	-1.38496
954692531	CTGCCTTGGATTGGTCTGA	Used in SGE screening	14	D28	-0.685554
954692532	CCTTGGATTGGTCTGATGG	Essentiality confirmation	14	D28	-0.717265
954692533	CCTCCATCAGACCAATCCA	Essentiality confirmation	14	D28	-1.15798
954692534	CTTGGATTGGTCTGATGGA	Essentiality confirmation	14	D28	-1.37513
954692535	ATTGGTCTGATGGAGGGCG	Essentiality confirmation	14	D28	-0.548761
954692568	TGAGTCCCCTGGCGCTGAC	Essentiality confirmation	13	D28	-0.419348
954692569	GATGGGGTGCTGAGTCCCC	Essentiality confirmation	13	D28	-1.98677
954692570	CAGCACCCCATCCTCAGCC	Used in SGE screening	13	D28	-1.00078
954692576	AGCACAGGCCTGCTGCACC	Essentiality confirmation	13	D28	-0.566174
954692577	GCAGGCCTGTGCTGATGAC	Essentiality confirmation	13	D28	-0.878116
954692579	GATGACAGGACCCAGATCA	Essentiality confirmation	13	D28	-1.21359
954692580	ACCCAGATCACGGACAGCA	Used in SGE screening	13	D28	-0.0682261
954692583	TATGCAGTCAACACGCAGC	Essentiality confirmation	13	D28	-0.295562
954692584	TCCTCTCCAAAAAGCACCT	Essentiality confirmation	13	D28	-1.17143
954692589	AGCACCTTGGAGATGTGGG	Essentiality confirmation	13	D28	-1.91671
954692599	CCGCGTCGGGTTGGCTGAG	Used in SGE screening	13	D28	-1.18364
954692600	CCGCTCAGCCAACCCGACG	Essentiality confirmation	13	D28	-0.383874
954692601	TCGGGTTGGCTGAGCGGAT	Essentiality confirmation	13	D28	-0.354688
954692602	AGCGGATAGGCGAGCGCAG	Essentiality confirmation	13	D28	-0.385639
954692603	AAAGCACTGCCGATCTCAG	Essentiality confirmation	13	D28	-0.422866
954692604	CAGACACGGCCTCTGAGAT	Essentiality confirmation	13	D28	-0.434012
954692605	AGCAATGAGAGTACAGACA	Essentiality confirmation	13	D28	-0.759212
954692616	GTGTGGGCACTGCCACAGC	Essentiality confirmation	13	D28	-2.02351
954692618	AGCAGCGGGGCTGGGAGTC	Essentiality confirmation	13	D28	-1.73068
954692621	GCCCCGCTGCTAGTCTTGA	Used in SGE screening	13	D28	-0.205871
954692625	TGCTAGTCTTGATGGACAG	Essentiality confirmation	13	D28	-0.431312
954692626	GATGGACAGAGGAATTGAG	Essentiality confirmation	13	D28	-2.10037
954692630	TTCTCAGCCAAGACGTTGA	Essentiality confirmation	13	D28	-0.160579
954692633	CCCAACACCATCAACGTCT	Essentiality confirmation	13	D28	-0.223077
954692636	CAGAACCGCTCAATGCCCC	Essentiality confirmation	13	D28	-0.413978
954692645	CCCACAGGTATAAGGGGAA	Essentiality confirmation	13	D28	-0.35171
954692647	CCCCACAGGTATAAGGGGA	Used in SGE screening	13	D28	-0.989759
954692765	GCTGACCTAAGGGCAGAGT	Essentiality confirmation	12	D28	-1.08946
954692766	GAACACCAACTCTGCCCTT	Essentiality confirmation	12	D28	-0.566606
954692768	GATGACTATGAGGATGACG	Essentiality confirmation	12	D28	-0.372565
954692770	CAGCAGTACTCAGATGATG	Used in SGE screening	12	D28	-0.0225729
954692776	TGAGTACTGCTGGGGTGGG	Essentiality confirmation	12	D28	-1.14636
954692777	ACTGCTGGGGTGGGCGGAC	Essentiality confirmation	12	D28	-1.04103
954692778	GGGTGGGCGGACTGGAACT	Essentiality confirmation	12	D28	-1.68372
954692779	GCGGACTGGAACTCGGCTG	Used in SGE screening	12	D28	-0.579663
954692780	GCGGCCCACACCTGCCGCC	Essentiality confirmation	12	D28	-0.0703536
954692787	TCCCAGGAGGAAGAAGACC	Essentiality confirmation	12	D28	-1.6315
954692790	CCCTGGTCTTTGTCCCAGG	Essentiality confirmation	12	D28	-1.26237
954692791	CTGCCCTGGTCTTTGTCCC	Essentiality confirmation	12	D28	-0.583526
954692883	CTTACCTGCATGGGGGACT	Essentiality confirmation	11	D28	-0.521758
954692884	TATGCCAAGTCCCCCATGC	Essentiality confirmation	11	D28	-0.86411
954692885	TAATTGTGATTGTCTAGAA	Essentiality confirmation	11	D28	-0.178528
954692886	TGTGATTGTCTAGAAAGGC	Essentiality confirmation	11	D28	-0.374371
954692887	TAGAAAGGCCGGCAGCCGC	Essentiality confirmation	11	D28	-0.494897
954692890	CCCATTGTCCAGCGGCTGC	Essentiality confirmation	11	D28	-0.402799
954692894	CCCCACTCCCATTGTCCAG	Used in SGE screening	11	D28	-1.09977
954692898	GTTGGGGTGAACCCCATTG	Essentiality confirmation	11	D28	-0.460811
954692899	CCCCATTGAGGCTGCTGCC	Essentiality confirmation	11	D28	-0.738579
954692903	CATTGAGGCTGCTGCCTGG	Essentiality confirmation	11	D28	-1.27534
954692904	AGCTAGTGGTGAAGCCTCC	Essentiality confirmation	11	D28	-0.319085
954692909	CCCAACAAACCCAAGCTAG	Used in SGE screening	11	D28	-0.139022
954692917	ATGGTGCAGAGGAGGCGGC	Essentiality confirmation	11	D28	-1.38127
954692918	TCAGATGGTGCAGAGGAGG	Essentiality confirmation	11	D28	-1.85148
954692920	CCTCTGCACCATCTGAGAC	Essentiality confirmation	11	D28	-0.0405496
954692922	CTCTGCACCATCTGAGACA	Essentiality confirmation	11	D28	-0.838959
954693000	AAACCCCCCAGTACCTGTG	Essentiality confirmation	10	D28	-1.01096
954693006	CCTGTGTGGTTGCCCTCAG	Essentiality confirmation	10	D28	-0.599175
954693007	CCTCTGAGGGCAACCACAC	Essentiality confirmation	10	D28	-1.38092
954693018	AACAAGTCCCCGCTGGTGC	Used in SGE screening	10	D28	0.0991455
954693019	ACCAGCGGGGACTTGTTGC	Essentiality confirmation	10	D28	-0.236097
954693020	GCCAGCAACAAGTCCCCGC	Essentiality confirmation	10	D28	-0.487368
954693021	GACTTGTTGCTGGCTGACT	Used in SGE screening	10	D28	-0.170379
954693023	CAAGAGTCACAGCTGCCTG	Essentiality confirmation	10	D28	-0.723114
954693093	GGTAGGTGCCCTTTCTTCC	Essentiality confirmation	9	D28	-0.229054
954693094	TAGAGGCTCTGCAGCAGGT	Essentiality confirmation	9	D28	-1.48014
954693095	GTACTAGAGGCTCTGCAGC	Essentiality confirmation	9	D28	-0.357071
954693096	AGCCTCTAGTACTGTCTGA	Essentiality confirmation	9	D28	-1.05242
954693097	AACCGTCAGACAGTACTAG	Essentiality confirmation	9	D28	-0.605344
954693101	GGCCTCATACTTGATCCTG	Used in SGE screening	9	D28	-0.691709
954693102	GACCGCAGGATCAAGTATG	Essentiality confirmation	9	D28	-1.42976
954693105	GGCAGTGGTGCCCGACCGC	Essentiality confirmation	9	D28	-1.51822
954693106	GTCGGGCACCACTGCCATC	Essentiality confirmation	9	D28	-2.08435
954693107	CGCTTCAACCTGATGGCAG	Essentiality confirmation	9	D28	-1.4703
954693108	CACTGCCATCAGGTTGAAG	Used in SGE screening	9	D28	-1.43278
954693109	GACATCCGCTTCAACCTGA	Essentiality confirmation	9	D28	-1.30813
954693110	CAGGTTGAAGCGGATGTCG	Essentiality confirmation	9	D28	-1.26324
954693207	CCCTTACCCTGCAGTGGCG	Used in SGE screening	8	D28	-1.17266
954693212	GGGTCATCATGGAGCGTAT	Essentiality confirmation	8	D28	-1.1318
954693215	AAGGCCCGGCGGGTCATCA	Essentiality confirmation	8	D28	-1.47507
954693218	GGAGTGGACAGACAAGGCC	Essentiality confirmation	8	D28	-1.35037
954693219	GACGAGGAGTGGACAGACA	Used in SGE screening	8	D28	-1.70075
954693225	CCACTAGGGCCCTGGGGGG	Essentiality confirmation	8	D28	-1.45702
954693231	CTTGTCTTGGTCTCCACTA	Essentiality confirmation	8	D28	-1.71181
954693232	CCTAGTGGAGACCAAGACA	Essentiality confirmation	8	D28	-0.617252
954693233	CCTTGTCTTGGTCTCCACT	Essentiality confirmation	8	D28	-0.714896
954693290	CATGGTAGGCACCATGAGC	Essentiality confirmation	7	D28	-0.317009
954693291	CAGCTCATGGTGCCTACCA	Essentiality confirmation	7	D28	-1.45081
954693295	CTACCCCATTGACCATGGT	Essentiality confirmation	7	D28	-1.32773
954693296	AGGTCTACCCCATTGACCA	Essentiality confirmation	7	D28	-1.46786
954693298	CCCATCCAGCTCAAAGAGC	Essentiality confirmation	7	D28	-1.29849
954693301	ACAGGCCGGCTCTTTGAGC	Essentiality confirmation	7	D28	-1.25207
954693302	CAAAGAGCCGGCCTGTGAT	Essentiality confirmation	7	D28	-1.80829
954693304	TCAGCTATGTGCCTATCAC	Essentiality confirmation	7	D28	-1.36316
954693305	AGGCACATAGCTGACAAAG	Used in SGE screening	7	D28	-1.53116
954693306	ACAAAGTGGAACGCCTCCA	Essentiality confirmation	7	D28	-1.27852
954693307	AGTGCAGTGCGGACCATGG	Essentiality confirmation	7	D28	-1.78888
954693309	CATGGTCCGCACTGCACTA	Essentiality confirmation	7	D28	-1.14164
954693310	GAATGGCCTTAGTGCAGTG	Used in SGE screening	7	D28	-1.63347
954693313	GCCATTCTGCTTCTCAGGG	Essentiality confirmation	7	D28	-1.38521
954693316	GCTTCTCAGGGAGGTGGCG	Essentiality confirmation	7	D28	-1.34681
954693344	GGCCCATAATAGCCATGCC	Essentiality confirmation	6	D28	-1.278
954693345	GCATGGCTATTATGGGCCT	Essentiality confirmation	6	D28	-0.912253
954693349	AATGCCCCGGAGTTGGCCA	Used in SGE screening	6	D28	-1.17328
954693350	ATTGGCAATGCCCCGGAGT	Essentiality confirmation	6	D28	-1.44212
954693351	TATGCGATTGGCAATGCCC	Essentiality confirmation	6	D28	-1.64887
954693352	AGAGCAAAGGATATGCGAT	Essentiality confirmation	6	D28	-1.77452
954693357	CTCTACGGGGAAGAAAATA	Essentiality confirmation	6	D28	-0.846869
954693428	AGGGTTTCAGCCCTGAGGT	Essentiality confirmation	5	D28	-1.65443
954693429	ACCTCAGGGCTGAAACCCT	Essentiality confirmation	5	D28	-1.47561
954693430	ACCAAGGGTTTCAGCCCTG	Essentiality confirmation	5	D28	-1.45391
954693437	CCCACCCTGAGTCGCATGA	Essentiality confirmation	5	D28	-1.38496
954693441	GTCCACGCTGCTGCAGTTC	Used in SGE screening	5	D28	-1.46982
954693442	CTCCTGAACTGCAGCAGCG	Essentiality confirmation	5	D28	-1.46207
954693443	TTCAGGAGCACGCTCAGCA	Used in SGE screening	5	D28	-1.66589
954693504	CTTTGCCCACCAGGTCTGC	Essentiality confirmation	4	D28	-0.452935
954693505	AACATGTTCTTTGCCCACC	Essentiality confirmation	4	D28	-1.15509
954693506	ACAATATCATCATCAATCA	Essentiality confirmation	4	D28	-0.358879
954693507	ACGGACGTATCATCCACCA	Essentiality confirmation	4	D28	-0.318794
954693508	CGAAAGGTCTCTACCTTGG	Used in SGE screening	4	D28	-0.481209
954693509	CGGCGAAAGGTCTCTACCT	Essentiality confirmation	4	D28	-0.718613
954693512	AGAGACCTTTCGCCGGGAC	Essentiality confirmation	4	D28	-0.0658714
954693513	GAGCGCCGGTCCCGGCGAA	Essentiality confirmation	4	D28	-1.21006
954693514	GATCGAAGAGCGCCGGTCC	Essentiality confirmation	4	D28	-0.0821077
954693515	CAAATGGATCGAAGAGCGC	Essentiality confirmation	4	D28	-1.13777
954693516	CTCTTCGATCCATTTGAAC	Used in SGE screening	4	D28	-1.67347
954693674	CCCCTGACATTTGCTCTGA	Essentiality confirmation	3	D28	-1.35679
954693678	GTCAAGGGGGTGCAAGTGG	Used in SGE screening	3	D28	-1.86627
954693679	GGTGTCAAGGGGGTGCAAG	Essentiality confirmation	3	D28	-2.2014
954693680	CTCATCGCAGGTGTCAAGG	Essentiality confirmation	3	D28	-1.63025
954693681	CCCCTTGACACCTGCGATG	Essentiality confirmation	3	D28	-0.51463
954693685	TGACACCTGCGATGAGGAA	Essentiality confirmation	3	D28	-0.203478
954693686	GCTTTCCTTTCCTCATCGC	Essentiality confirmation	3	D28	-0.380494
954693713	CCCTGCTCGTGGAAGATTT	Essentiality confirmation	2	D28	-1.47174
954693714	TTCCACGAGCAGGGTGAAG	Used in SGE screening	2	D28	-1.62801
954693715	GGCCTCTTCACCCTGCTCG	Used in SGE screening	2	D28	-1.3443
954693721	GCCTGGGTGGGGCGACAAG	Essentiality confirmation	2	D28	-1.70543
954693722	TCCTCTTGTCGCCCCACCC	Essentiality confirmation	2	D28	-1.26001
954693756	CTGGAGAGCGACCCAGGTG	Used in SGE screening	1	D28	-1.53446
954693758	AATAAGGGCTGGCTGGAGC	Used in SGE screening	1	D28	-1.28222
954693759	AAGATGAATAAGGGCTGGC	Essentiality confirmation	1	D28	-1.10336
954693760	CGGGAAGATGAATAAGGGC	Essentiality confirmation	1	D28	-1.04009
954693763	CCCGCGGGAAGATGAATAA	Essentiality confirmation	1	D28	-0.641451
954693764	CCTTATTCATCTTCCCGCG	Essentiality confirmation	1	D28	-0.814731
954693765	CCCCGCGGGAAGATGAATA	Essentiality confirmation	1	D28	-1.08477
954693766	TATTCATCTTCCCGCGGGG	Essentiality confirmation	1	D28	-0.0880078
954693769	GCCCCTCAGCGCCATGTCC	Essentiality confirmation	1	D28	-1.30854

## Sheet: source_data_figure_2_b
Cell line	% Cas9 inactive	hours post transduction
polyclonal [Lig4- Cas9+]	28.6	48
clonal [Lig4- Cas9+]	3.83	48
polyclonal [Lig4- Cas9+]	42.68	72
clonal [Lig4- Cas9+]	2.7	72
polyclonal [Lig4- Cas9-]	95.4	48
polyclonal [Lig4+ Cas9-]	97.7	48
polyclonal [Lig4- Cas9-]	95.26	72
polyclonal [Lig4+ Cas9-]	94	72

## Sheet: source_data_figure_2_c
Reads / total reads (%)	Edits	Timepoint	Cell line	Experiment
53.9056	Desired edits	D10	clonal	optimized SGE
53.2113	Desired edits	D14	clonal	optimized SGE
52.5514	Desired edits	D21	clonal	optimized SGE
54.4646	Desired edits	D4	clonal	optimized SGE
54.3472	Desired edits	D7	clonal	optimized SGE
20.8978	Desired edits	D5	polyclonal	pilot SGE
22.1765	Desired edits	D11	polyclonal	pilot SGE
0.445588	Unedited	D10	clonal	optimized SGE
0.60403	Unedited	D14	clonal	optimized SGE
0.725744	Unedited	D21	clonal	optimized SGE
0.445024	Unedited	D4	clonal	optimized SGE
0.380153	Unedited	D7	clonal	optimized SGE
7.53371	Unedited	D5	polyclonal	pilot SGE
13.8149	Unedited	D11	polyclonal	pilot SGE

## Sheet: source_data_figure_2_d
Timepoint	z-score count	Consequence
D4	1.2838	stop gained & frameshift
D4	1.10915	stop gained & frameshift
D4	1.02762	stop gained & frameshift
D4	1.14523	stop gained & frameshift
D4	1.24869	stop gained & frameshift
D4	1.11306	stop gained & frameshift
D4	1.21414	stop gained & frameshift
D4	1.02918	stop gained & frameshift
D4	0.993911	stop gained & frameshift
D4	1.16264	stop gained & frameshift
D4	1.11611	stop gained & frameshift
D4	1.1172	stop gained & frameshift
D4	1.28232	stop gained & frameshift
D4	1.24239	stop gained & frameshift
D4	1.15749	stop gained & frameshift
D4	1.30149	stop gained & frameshift
D4	1.11145	stop gained & frameshift
D4	1.06594	stop gained & frameshift
D4	1.08769	stop gained & frameshift
D4	1.08562	stop gained & frameshift
D4	1.07591	stop gained & frameshift
D4	1.03777	stop gained & frameshift
D4	1.15492	stop gained & frameshift
D4	1.08172	stop gained & frameshift
D4	1.03539	stop gained & frameshift
D4	1.26939	stop gained & frameshift
D4	1.07554	stop gained & frameshift
D4	1.24474	stop gained & frameshift
D4	1.22701	stop gained & frameshift
D4	1.15345	stop gained & frameshift
D4	1.21468	stop gained & frameshift
D4	1.15731	stop gained & frameshift
D4	1.44344	stop gained & frameshift
D4	1.27815	stop gained & frameshift
D4	1.45904	stop gained & frameshift
D4	1.23462	stop gained & frameshift
D4	1.0558	stop gained & frameshift
D4	1.33878	stop gained & frameshift
D4	1.46234	stop gained & frameshift
D4	1.40581	stop gained & frameshift
D4	1.3647	stop gained & frameshift
D4	1.3323	stop gained & frameshift
D4	1.26529	stop gained & frameshift
D4	1.32941	stop gained & frameshift
D4	1.198	stop gained & frameshift
D4	1.26172	stop gained & frameshift
D4	1.28231	stop gained & frameshift
D4	1.3717	stop gained & frameshift
D4	1.2211	stop gained & frameshift
D4	1.29982	stop gained & frameshift
D4	1.12464	stop gained & frameshift
D4	1.33621	stop gained & frameshift
D4	1.37138	stop gained & frameshift
D4	1.28961	stop gained & frameshift
D4	1.1533	stop gained & frameshift
D4	1.34966	stop gained & frameshift
D4	1.27008	stop gained & frameshift
D4	1.36885	stop gained & frameshift
D4	1.36197	stop gained & frameshift
D4	1.24991	stop gained & frameshift
D4	1.17813	stop gained & frameshift
D4	1.10138	stop gained & frameshift
D4	1.2212	stop gained & frameshift
D4	1.18032	stop gained & frameshift
D4	1.12136	stop gained & frameshift
D4	1.27354	stop gained & frameshift
D4	1.02278	stop gained & frameshift
D4	1.06138	stop gained & frameshift
D4	1.13618	stop gained & frameshift
D4	1.13607	stop gained & frameshift
D4	1.24158	stop gained & frameshift
D4	1.02219	stop gained & frameshift
D4	1.17491	stop gained & frameshift
D4	1.16202	stop gained & frameshift
D4	1.16075	stop gained & frameshift
D4	0.996084	stop gained & frameshift
D4	1.16217	stop gained & frameshift
D4	1.26511	stop gained & frameshift
D4	1.20691	stop gained & frameshift
D4	1.17449	stop gained & frameshift
D4	1.03113	stop gained & frameshift
D4	1.13652	stop gained & frameshift
D4	1.16561	stop gained & frameshift
D4	1.18544	stop gained & frameshift
D4	1.14462	stop gained & frameshift
D4	1.2879	stop gained & frameshift
D4	1.27978	stop gained & frameshift
D4	1.01496	stop gained & frameshift
D4	1.14708	stop gained & frameshift
D4	1.24876	stop gained & frameshift
D4	1.10792	stop gained & frameshift
D4	0.993995	stop gained & frameshift
D4	1.02858	stop gained & frameshift
D4	1.01267	stop gained & frameshift
D4	1.16819	stop gained & frameshift
D4	0.948289	stop gained & frameshift
D4	1.1018	stop gained & frameshift
D4	1.04908	stop gained & frameshift
D4	1.1056	stop gained & frameshift
D4	1.06666	stop gained & frameshift
D4	1.02629	stop gained & frameshift
D4	0.980635	stop gained & frameshift
D4	1.11474	stop gained & frameshift
D4	0.982451	stop gained & frameshift
D4	1.02241	stop gained & frameshift
D4	1.21509	stop gained & frameshift
D4	0.957591	stop gained & frameshift
D4	1.00259	stop gained & frameshift
D4	1.02348	stop gained & frameshift
D4	0.955272	stop gained & frameshift
D4	1.04286	stop gained & frameshift
D4	1.12645	stop gained & frameshift
D4	1.07919	stop gained & frameshift
D4	1.12778	stop gained & frameshift
D4	1.20624	stop gained & frameshift
D4	1.04914	stop gained & frameshift
D4	1.04189	stop gained & frameshift
D4	1.02501	stop gained & frameshift
D4	1.15696	stop gained & frameshift
D4	1.01292	stop gained & frameshift
D4	1.30944	stop gained & frameshift
D4	1.06747	stop gained & frameshift
D4	0.957295	stop gained & frameshift
D4	1.27767	stop gained & frameshift
D4	0.960925	stop gained & frameshift
D4	1.00731	stop gained & frameshift
D4	1.1301	stop gained & frameshift
D4	1.03535	stop gained & frameshift
D4	0.95122	stop gained & frameshift
D4	1.14513	stop gained & frameshift
D4	1.00687	stop gained & frameshift
D4	1.07428	stop gained & frameshift
D4	0.974907	stop gained & frameshift
D4	1.06682	stop gained & frameshift
D4	1.13788	stop gained & frameshift
D4	1.02936	stop gained & frameshift
D4	1.13989	stop gained & frameshift
D4	1.16249	stop gained & frameshift
D4	1.06055	stop gained & frameshift
D4	1.24793	stop gained & frameshift
D4	1.12335	stop gained & frameshift
D4	1.06776	stop gained & frameshift
D4	1.09626	stop gained & frameshift
D4	0.971168	stop gained & frameshift
D4	1.09392	stop gained & frameshift
D4	1.20275	stop gained & frameshift
D4	0.932707	stop gained & frameshift
D4	1.0685	stop gained & frameshift
D4	1.05865	stop gained & frameshift
D4	0.972486	stop gained & frameshift
D4	1.12719	stop gained & frameshift
D4	1.18977	stop gained & frameshift
D4	1.13317	stop gained & frameshift
D4	1.14417	stop gained & frameshift
D4	0.983151	stop gained & frameshift
D4	1.05886	stop gained & frameshift
D4	1.00161	stop gained & frameshift
D4	0.97679	stop gained & frameshift
D4	0.952586	stop gained & frameshift
D4	1.09176	stop gained & frameshift
D4	0.976349	stop gained & frameshift
D4	1.21123	stop gained & frameshift
D4	1.14584	stop gained & frameshift
D4	1.07881	stop gained & frameshift
D4	1.08616	stop gained & frameshift
D4	1.20812	stop gained & frameshift
D4	0.982344	stop gained & frameshift
D4	1.05431	stop gained & frameshift
D4	1.11688	stop gained & frameshift
D4	1.09418	stop gained & frameshift
D4	1.11748	stop gained & frameshift
D4	1.17495	stop gained & frameshift
D4	1.18335	stop gained & frameshift
D4	1.01283	stop gained & frameshift
D4	1.29066	stop gained & frameshift
D4	1.09847	stop gained & frameshift
D4	1.10841	stop gained & frameshift
D4	1.03905	stop gained & frameshift
D4	0.856479	stop gained & frameshift
D4	0.987318	stop gained & frameshift
D4	1.18137	stop gained & frameshift
D4	1.14071	stop gained & frameshift
D4	1.21012	stop gained & frameshift
D4	1.24326	stop gained & frameshift
D4	0.955775	stop gained & frameshift
D4	1.11924	stop gained & frameshift
D4	1.12807	stop gained & frameshift
D4	1.00371	stop gained & frameshift
D4	0.952739	stop gained & frameshift
D4	1.16491	stop gained & frameshift
D4	1.11476	stop gained & frameshift
D4	1.10329	stop gained & frameshift
D4	0.936275	stop gained & frameshift
D4	1.18328	stop gained & frameshift
D4	0.966405	stop gained & frameshift
D4	1.05989	stop gained & frameshift
D4	1.18658	stop gained & frameshift
D4	0.993814	stop gained & frameshift
D4	1.21576	stop gained & frameshift
D4	0.927203	stop gained & frameshift
D4	1.07197	stop gained & frameshift
D4	1.08579	stop gained & frameshift
D4	1.08481	stop gained & frameshift
D4	1.2261	stop gained & frameshift
D4	1.2276	stop gained & frameshift
D4	1.05094	stop gained & frameshift
D4	1.12713	stop gained & frameshift
D4	1.22776	stop gained & frameshift
D4	1.15197	stop gained & frameshift
D4	1.11521	stop gained & frameshift
D4	1.08109	stop gained & frameshift
D4	1.05646	stop gained & frameshift
D4	1.07943	stop gained & frameshift
D4	1.01317	stop gained & frameshift
D4	1.2126	stop gained & frameshift
D4	1.07329	stop gained & frameshift
D4	1.03549	stop gained & frameshift
D4	1.13541	stop gained & frameshift
D4	1.05042	stop gained & frameshift
D4	1.01436	stop gained & frameshift
D4	1.15796	stop gained & frameshift
D4	1.10263	stop gained & frameshift
D4	1.01301	stop gained & frameshift
D4	1.08161	stop gained & frameshift
D4	1.16065	stop gained & frameshift
D4	1.06052	stop gained & frameshift
D4	1.14327	stop gained & frameshift
D4	1.24841	stop gained & frameshift
D4	1.02364	stop gained & frameshift
D4	1.06526	stop gained & frameshift
D4	1.05804	stop gained & frameshift
D4	1.03574	stop gained & frameshift
D4	1.20744	stop gained & frameshift
D4	1.25438	stop gained & frameshift
D4	1.0943	stop gained & frameshift
D4	0.996635	stop gained & frameshift
D4	1.06256	stop gained & frameshift
D4	1.10863	stop gained & frameshift
D4	0.990841	stop gained & frameshift
D4	1.17419	stop gained & frameshift
D4	1.03619	stop gained & frameshift
D4	0.977276	stop gained & frameshift
D4	0.999336	stop gained & frameshift
D4	0.869375	stop gained & frameshift
D4	0.859459	stop gained & frameshift
D4	1.0003	stop gained & frameshift
D4	1.04267	stop gained & frameshift
D4	0.954032	stop gained & frameshift
D4	0.990036	stop gained & frameshift
D4	0.911327	stop gained & frameshift
D4	1.08873	stop gained & frameshift
D4	0.984923	stop gained & frameshift
D4	0.9954	stop gained & frameshift
D4	1.04575	stop gained & frameshift
D4	0.966609	stop gained & frameshift
D4	1.02743	stop gained & frameshift
D4	1.05121	stop gained & frameshift
D4	1.09792	stop gained & frameshift
D4	1.05526	stop gained & frameshift
D4	1.00635	stop gained & frameshift
D4	1.05588	stop gained & frameshift
D4	0.990881	stop gained & frameshift
D4	1.12213	stop gained & frameshift
D4	0.914659	stop gained & frameshift
D4	0.944194	stop gained & frameshift
D4	0.941743	stop gained & frameshift
D4	0.996015	stop gained & frameshift
D4	1.00059	stop gained & frameshift
D4	0.972279	stop gained & frameshift
D4	0.950988	stop gained & frameshift
D4	0.952924	stop gained & frameshift
D4	1.04638	stop gained & frameshift
D4	0.984574	stop gained & frameshift
D4	1.16991	stop gained & frameshift
D4	1.31358	stop gained & frameshift
D4	1.156	stop gained & frameshift
D4	1.07455	stop gained & frameshift
D4	1.05906	stop gained & frameshift
D4	1.0324	stop gained & frameshift
D4	1.10281	stop gained & frameshift
D4	1.13429	stop gained & frameshift
D4	0.842097	stop gained & frameshift
D4	1.0904	stop gained & frameshift
D4	1.13398	stop gained & frameshift
D4	1.12012	stop gained & frameshift
D4	1.17673	stop gained & frameshift
D4	1.1872	stop gained & frameshift
D4	1.03679	stop gained & frameshift
D4	1.23987	stop gained & frameshift
D4	1.11695	stop gained & frameshift
D4	1.1158	stop gained & frameshift
D4	1.22421	stop gained & frameshift
D4	1.11473	stop gained & frameshift
D4	1.26825	stop gained & frameshift
D4	1.14267	stop gained & frameshift
D4	1.22741	stop gained & frameshift
D4	1.16003	stop gained & frameshift
D4	1.13622	stop gained & frameshift
D4	1.22679	stop gained & frameshift
D4	1.29685	stop gained & frameshift
D4	1.15297	stop gained & frameshift
D4	1.09578	stop gained & frameshift
D4	1.12752	stop gained & frameshift
D4	1.21389	stop gained & frameshift
D4	1.14682	stop gained & frameshift
D4	1.22506	stop gained & frameshift
D4	1.16966	stop gained & frameshift
D4	1.09571	stop gained & frameshift
D4	0.911406	stop gained & frameshift
D4	1.19469	stop gained & frameshift
D4	1.05	stop gained & frameshift
D4	1.29346	stop gained & frameshift
D4	1.16933	stop gained & frameshift
D4	1.20279	stop gained & frameshift
D4	1.04481	stop gained & frameshift
D4	1.02562	stop gained & frameshift
D4	1.29186	stop gained & frameshift
D4	1.1373	stop gained & frameshift
D4	1.19741	stop gained & frameshift
D4	1.1897	stop gained & frameshift
D4	1.11299	stop gained & frameshift
D4	1.02152	stop gained & frameshift
D4	1.10635	stop gained & frameshift
D4	0.927527	stop gained & frameshift
D4	1.15593	stop gained & frameshift
D4	1.11748	stop gained & frameshift
D4	1.10082	stop gained & frameshift
D4	1.01172	stop gained & frameshift
D4	1.23061	stop gained & frameshift
D4	0.991426	stop gained & frameshift
D4	1.07157	stop gained & frameshift
D4	1.00965	stop gained & frameshift
D4	1.12702	stop gained & frameshift
D4	1.22858	stop gained & frameshift
D4	1.0342	stop gained & frameshift
D4	1.06194	stop gained & frameshift
D4	1.16915	stop gained & frameshift
D4	1.16117	stop gained & frameshift
D4	1.20068	stop gained & frameshift
D4	1.13451	stop gained & frameshift
D4	1.06398	stop gained & frameshift
D4	0.979393	stop gained & frameshift
D4	1.10641	stop gained & frameshift
D4	1.08435	stop gained & frameshift
D4	1.05108	stop gained & frameshift
D4	1.05801	stop gained & frameshift
D4	0.982165	stop gained & frameshift
D4	1.16934	stop gained & frameshift
D4	1.22852	stop gained & frameshift
D4	1.0314	stop gained & frameshift
D4	1.17429	stop gained & frameshift
D4	1.04524	stop gained & frameshift
D4	1.05829	stop gained & frameshift
D4	1.01468	stop gained & frameshift
D4	1.07822	stop gained & frameshift
D4	1.06479	stop gained & frameshift
D4	1.04361	stop gained & frameshift
D4	1.07552	stop gained & frameshift
D4	1.12685	stop gained & frameshift
D4	1.0648	stop gained & frameshift
D4	1.09298	stop gained & frameshift
D4	1.08237	stop gained & frameshift
D4	0.971189	stop gained & frameshift
D4	0.975245	stop gained & frameshift
D4	1.09379	stop gained & frameshift
D4	1.04565	stop gained & frameshift
D4	0.99946	stop gained & frameshift
D4	1.02892	stop gained & frameshift
D4	1.07562	stop gained & frameshift
D4	1.01203	stop gained & frameshift
D4	1.11073	stop gained & frameshift
D4	1.00738	stop gained & frameshift
D4	1.04789	stop gained & frameshift
D4	0.987547	stop gained & frameshift
D4	1.02923	stop gained & frameshift
D4	1.09908	stop gained & frameshift
D4	1.07085	stop gained & frameshift
D4	1.08031	stop gained & frameshift
D4	1.1382	stop gained & frameshift
D4	1.17006	stop gained & frameshift
D4	1.13286	stop gained & frameshift
D4	1.08102	stop gained & frameshift
D4	1.04876	stop gained & frameshift
D4	1.26901	stop gained & frameshift
D4	1.04335	stop gained & frameshift
D4	1.12739	stop gained & frameshift
D4	1.12517	stop gained & frameshift
D4	1.15196	stop gained & frameshift
D4	1.06796	stop gained & frameshift
D4	1.0278	stop gained & frameshift
D4	1.14247	stop gained & frameshift
D4	1.1504	stop gained & frameshift
D4	1.10634	stop gained & frameshift
D4	1.04036	stop gained & frameshift
D4	1.00258	stop gained & frameshift
D4	1.14503	stop gained & frameshift
D4	1.10611	stop gained & frameshift
D4	1.13535	stop gained & frameshift
D4	1.0693	stop gained & frameshift
D4	1.13183	stop gained & frameshift
D4	1.17637	stop gained & frameshift
D4	1.04752	stop gained & frameshift
D4	1.14386	stop gained & frameshift
D4	1.1162	stop gained & frameshift
D4	1.06783	stop gained & frameshift
D4	1.19936	stop gained & frameshift
D4	1.12816	stop gained & frameshift
D4	1.09394	stop gained & frameshift
D4	1.11853	stop gained & frameshift
D4	1.02255	stop gained & frameshift
D4	1.29195	stop gained & frameshift
D4	0.962091	stop gained & frameshift
D4	1.04967	stop gained & frameshift
D4	1.09602	stop gained & frameshift
D4	1.17891	stop gained & frameshift
D4	0.995863	stop gained & frameshift
D4	1.01249	stop gained & frameshift
D4	1.07629	stop gained & frameshift
D4	0.955069	stop gained & frameshift
D4	1.06336	stop gained & frameshift
D4	1.07336	stop gained & frameshift
D4	1.12641	stop gained & frameshift
D4	0.996319	stop gained & frameshift
D4	1.07489	stop gained & frameshift
D4	1.01471	stop gained & frameshift
D4	0.710221	stop gained & frameshift
D4	1.02789	stop gained & frameshift
D4	1.08477	stop gained & frameshift
D4	1.16375	stop gained & frameshift
D4	1.06028	stop gained & frameshift
D4	1.05428	stop gained & frameshift
D4	1.06849	stop gained & frameshift
D4	1.24131	stop gained & frameshift
D4	1.08768	stop gained & frameshift
D4	1.05881	stop gained & frameshift
D4	0.967329	stop gained & frameshift
D4	1.03878	stop gained & frameshift
D4	0.914828	stop gained & frameshift
D4	1.08497	stop gained & frameshift
D4	1.07617	stop gained & frameshift
D4	1.0684	stop gained & frameshift
D4	0.979577	stop gained & frameshift
D4	1.10633	stop gained & frameshift
D4	1.15819	stop gained & frameshift
D4	1.08114	stop gained & frameshift
D4	0.948747	stop gained & frameshift
D4	1.14657	stop gained & frameshift
D4	1.09859	stop gained & frameshift
D4	1.12347	stop gained & frameshift
D4	1.08984	stop gained & frameshift
D4	1.11082	stop gained & frameshift
D4	1.08742	stop gained & frameshift
D4	1.21894	stop gained & frameshift
D4	1.03344	stop gained & frameshift
D4	1.306	stop gained & frameshift
D4	1.14052	stop gained & frameshift
D4	1.05406	stop gained & frameshift
D4	1.06432	stop gained & frameshift
D4	1.16565	stop gained & frameshift
D4	1.10133	stop gained & frameshift
D4	1.17674	stop gained & frameshift
D4	1.04366	stop gained & frameshift
D4	0.960406	stop gained & frameshift
D4	1.28127	stop gained & frameshift
D4	1.09799	stop gained & frameshift
D4	0.966073	stop gained & frameshift
D4	1.18504	stop gained & frameshift
D4	1.34016	stop gained & frameshift
D4	1.19146	stop gained & frameshift
D4	1.11874	stop gained & frameshift
D4	1.13469	stop gained & frameshift
D4	1.24717	stop gained & frameshift
D4	1.27354	stop gained & frameshift
D4	1.1665	stop gained & frameshift
D4	1.17373	stop gained & frameshift
D4	1.04171	stop gained & frameshift
D4	1.06341	stop gained & frameshift
D4	1.21907	stop gained & frameshift
D4	1.22191	stop gained & frameshift
D4	1.42833	stop gained & frameshift
D4	0.548531	stop gained & frameshift
D4	1.15522	stop gained & frameshift
D4	1.38666	stop gained & frameshift
D4	1.32898	stop gained & frameshift
D4	1.23998	stop gained & frameshift
D4	1.2694	stop gained & frameshift
D4	1.31573	stop gained & frameshift
D4	1.2223	stop gained & frameshift
D4	1.21753	stop gained & frameshift
D4	1.01364	stop gained & frameshift
D4	1.27424	stop gained & frameshift
D4	1.08766	stop gained & frameshift
D4	1.39723	stop gained & frameshift
D4	1.20138	stop gained & frameshift
D4	1.28072	stop gained & frameshift
D4	1.20097	stop gained & frameshift
D4	1.16455	stop gained & frameshift
D4	1.23387	stop gained & frameshift
D4	1.29551	stop gained & frameshift
D4	1.16176	stop gained & frameshift
D4	1.39179	stop gained & frameshift
D4	1.10271	stop gained & frameshift
D4	1.3685	stop gained & frameshift
D4	1.31858	stop gained & frameshift
D4	0.898888	stop gained & frameshift
D4	1.41472	stop gained & frameshift
D4	1.30163	stop gained & frameshift
D4	1.09071	stop gained & frameshift
D4	1.15395	stop gained & frameshift
D4	1.17225	stop gained & frameshift
D4	1.25459	stop gained & frameshift
D4	1.12078	stop gained & frameshift
D4	1.29484	stop gained & frameshift
D4	1.15558	stop gained & frameshift
D4	1.43555	stop gained & frameshift
D4	1.21156	stop gained & frameshift
D4	1.13711	stop gained & frameshift
D4	1.24343	stop gained & frameshift
D4	1.21903	stop gained & frameshift
D4	1.10351	stop gained & frameshift
D4	1.24186	stop gained & frameshift
D4	0.956323	stop gained & frameshift
D4	1.20917	stop gained & frameshift
D4	1.2912	stop gained & frameshift
D4	1.1951	stop gained & frameshift
D4	1.18258	stop gained & frameshift
D4	1.16927	stop gained & frameshift
D4	1.25233	stop gained & frameshift
D4	1.34292	stop gained & frameshift
D4	1.30055	stop gained & frameshift
D4	1.22078	stop gained & frameshift
D4	1.17906	stop gained & frameshift
D4	1.264	stop gained & frameshift
D4	1.23796	stop gained & frameshift
D4	1.30018	stop gained & frameshift
D4	1.3672	stop gained & frameshift
D4	1.26412	stop gained & frameshift
D4	1.27327	stop gained & frameshift
D4	1.3162	stop gained & frameshift
D4	1.24724	stop gained & frameshift
D4	1.25267	stop gained & frameshift
D4	1.14795	stop gained & frameshift
D4	1.09371	stop gained & frameshift
D4	1.20572	stop gained & frameshift
D4	1.16494	stop gained & frameshift
D4	1.05106	stop gained & frameshift
D4	1.33585	stop gained & frameshift
D4	1.23927	stop gained & frameshift
D4	1.16038	stop gained & frameshift
D4	1.33124	stop gained & frameshift
D4	1.03334	stop gained & frameshift
D4	1.37846	stop gained & frameshift
D4	1.29853	stop gained & frameshift
D4	1.26864	stop gained & frameshift
D4	1.31832	stop gained & frameshift
D4	1.27438	stop gained & frameshift
D4	1.23136	stop gained & frameshift
D4	1.14122	stop gained & frameshift
D4	1.15586	stop gained & frameshift
D4	1.23966	stop gained & frameshift
D4	1.19871	stop gained & frameshift
D4	1.30427	stop gained & frameshift
D4	1.22935	stop gained & frameshift
D4	1.21298	stop gained & frameshift
D4	1.13654	stop gained & frameshift
D4	1.13515	stop gained & frameshift
D4	1.18591	stop gained & frameshift
D4	1.17132	stop gained & frameshift
D4	0.997062	stop gained & frameshift
D4	0.983606	stop gained & frameshift
D4	1.08471	stop gained & frameshift
D4	1.03673	stop gained & frameshift
D4	1.21908	stop gained & frameshift
D4	1.19899	stop gained & frameshift
D4	1.06593	stop gained & frameshift
D4	1.09773	stop gained & frameshift
D4	1.32019	stop gained & frameshift
D4	1.0521	stop gained & frameshift
D4	1.24117	stop gained & frameshift
D4	1.22921	stop gained & frameshift
D4	1.17255	stop gained & frameshift
D4	1.18141	stop gained & frameshift
D4	1.14462	stop gained & frameshift
D4	1.10939	stop gained & frameshift
D4	1.10121	stop gained & frameshift
D4	1.16017	stop gained & frameshift
D4	1.20232	stop gained & frameshift
D4	1.3298	stop gained & frameshift
D4	1.13667	stop gained & frameshift
D4	1.262	stop gained & frameshift
D4	1.35236	stop gained & frameshift
D4	1.16371	stop gained & frameshift
D4	1.25854	stop gained & frameshift
D4	1.26557	stop gained & frameshift
D4	1.31505	stop gained & frameshift
D4	1.07814	stop gained & frameshift
D4	1.2792	stop gained & frameshift
D4	1.32224	stop gained & frameshift
D4	1.11178	stop gained & frameshift
D4	1.29665	stop gained & frameshift
D4	1.16475	stop gained & frameshift
D4	1.38102	stop gained & frameshift
D4	1.21085	stop gained & frameshift
D4	1.1551	stop gained & frameshift
D4	1.19265	stop gained & frameshift
D4	1.14672	stop gained & frameshift
D4	1.41083	stop gained & frameshift
D4	1.30441	stop gained & frameshift
D4	1.35374	stop gained & frameshift
D4	1.30628	stop gained & frameshift
D4	1.38825	stop gained & frameshift
D4	1.24003	stop gained & frameshift
D4	1.49002	stop gained & frameshift
D4	1.30929	stop gained & frameshift
D4	1.06339	stop gained & frameshift
D4	1.25197	stop gained & frameshift
D4	1.20962	stop gained & frameshift
D4	1.31748	stop gained & frameshift
D4	1.26463	stop gained & frameshift
D4	1.29299	stop gained & frameshift
D4	1.15911	stop gained & frameshift
D4	1.11102	stop gained & frameshift
D4	1.32855	stop gained & frameshift
D4	1.33954	stop gained & frameshift
D4	1.1465	stop gained & frameshift
D4	1.27851	stop gained & frameshift
D4	1.2309	stop gained & frameshift
D4	1.20888	stop gained & frameshift
D4	1.17769	stop gained & frameshift
D4	1.14011	stop gained & frameshift
D4	1.1486	stop gained & frameshift
D4	1.09993	stop gained & frameshift
D4	1.31172	stop gained & frameshift
D4	0.855982	stop gained & frameshift
D4	1.02515	stop gained & frameshift
D4	1.03479	stop gained & frameshift
D4	1.0066	stop gained & frameshift
D4	1.18231	stop gained & frameshift
D4	1.0789	stop gained & frameshift
D4	1.14069	stop gained & frameshift
D4	1.2379	stop gained & frameshift
D4	1.43361	stop gained & frameshift
D4	1.19374	stop gained & frameshift
D4	1.42151	stop gained & frameshift
D4	0.918498	stop gained & frameshift
D4	1.0471	stop gained & frameshift
D4	1.3645	stop gained & frameshift
D4	1.07588	stop gained & frameshift
D4	1.13529	stop gained & frameshift
D4	0.825177	stop gained & frameshift
D4	0.927217	stop gained & frameshift
D4	1.09372	stop gained & frameshift
D4	0.961532	stop gained & frameshift
D4	1.10229	stop gained & frameshift
D4	1.06651	stop gained & frameshift
D4	1.00001	stop gained & frameshift
D4	1.09743	stop gained & frameshift
D4	1.2164	stop gained & frameshift
D4	1.01115	stop gained & frameshift
D4	1.13337	stop gained & frameshift
D4	1.11236	stop gained & frameshift
D4	0.843115	stop gained & frameshift
D4	1.05886	stop gained & frameshift
D4	1.19657	stop gained & frameshift
D4	1.14392	stop gained & frameshift
D4	1.03077	stop gained & frameshift
D4	1.10234	stop gained & frameshift
D4	1.0762	stop gained & frameshift
D4	1.01978	stop gained & frameshift
D4	1.12292	stop gained & frameshift
D4	0.917129	stop gained & frameshift
D4	1.11431	stop gained & frameshift
D4	1.10082	stop gained & frameshift
D4	1.01289	stop gained & frameshift
D4	1.12628	stop gained & frameshift
D4	1.01749	stop gained & frameshift
D4	1.15353	stop gained & frameshift
D4	1.32797	stop gained & frameshift
D4	1.0435	stop gained & frameshift
D4	1.23719	stop gained & frameshift
D4	1.04386	stop gained & frameshift
D4	1.08192	stop gained & frameshift
D4	1.14604	stop gained & frameshift
D4	1.27956	stop gained & frameshift
D4	1.02257	stop gained & frameshift
D4	1.1247	stop gained & frameshift
D4	1.11539	stop gained & frameshift
D4	0.95189	stop gained & frameshift
D4	1.15315	stop gained & frameshift
D4	1.20169	stop gained & frameshift
D4	1.06488	stop gained & frameshift
D4	1.16475	stop gained & frameshift
D4	1.06655	stop gained & frameshift
D4	1.02199	stop gained & frameshift
D4	1.02149	stop gained & frameshift
D4	0.963951	stop gained & frameshift
D4	0.999175	stop gained & frameshift
D4	1.16744	stop gained & frameshift
D4	1.04162	stop gained & frameshift
D4	1.14182	stop gained & frameshift
D4	1.10913	stop gained & frameshift
D4	1.08802	stop gained & frameshift
D4	1.15092	stop gained & frameshift
D4	1.17166	stop gained & frameshift
D4	1.05376	stop gained & frameshift
D4	1.252	stop gained & frameshift
D4	1.11318	stop gained & frameshift
D4	1.08368	stop gained & frameshift
D4	0.96195	stop gained & frameshift
D4	1.05346	stop gained & frameshift
D4	1.22796	stop gained & frameshift
D4	1.0241	stop gained & frameshift
D4	1.05489	stop gained & frameshift
D4	0.887218	stop gained & frameshift
D4	1.0264	stop gained & frameshift
D4	1.02697	stop gained & frameshift
D4	1.06673	stop gained & frameshift
D4	1.14319	stop gained & frameshift
D4	1.14484	stop gained & frameshift
D4	1.05303	stop gained & frameshift
D4	1.11054	stop gained & frameshift
D4	1.01953	stop gained & frameshift
D4	0.994879	stop gained & frameshift
D4	1.03765	stop gained & frameshift
D4	1.14412	stop gained & frameshift
D4	1.03102	stop gained & frameshift
D4	0.975565	stop gained & frameshift
D4	1.01688	stop gained & frameshift
D4	1.0132	stop gained & frameshift
D4	1.04761	stop gained & frameshift
D4	1.03249	stop gained & frameshift
D4	1.17791	stop gained & frameshift
D4	0.975211	stop gained & frameshift
D4	1.03018	stop gained & frameshift
D4	1.02977	stop gained & frameshift
D4	1.12777	stop gained & frameshift
D4	0.984995	stop gained & frameshift
D4	1.04658	stop gained & frameshift
D4	1.17969	stop gained & frameshift
D4	1.05088	stop gained & frameshift
D4	0.914733	stop gained & frameshift
D4	0.981474	stop gained & frameshift
D4	1.055	stop gained & frameshift
D4	1.02519	stop gained & frameshift
D4	1.03211	stop gained & frameshift
D4	1.05183	stop gained & frameshift
D4	1.07593	stop gained & frameshift
D4	0.799076	stop gained & frameshift
D4	0.966045	stop gained & frameshift
D4	0.974973	stop gained & frameshift
D4	1.01812	stop gained & frameshift
D4	0.926523	stop gained & frameshift
D4	0.994566	stop gained & frameshift
D4	1.01239	stop gained & frameshift
D4	1.15014	stop gained & frameshift
D4	1.02952	stop gained & frameshift
D4	1.07433	stop gained & frameshift
D4	1.04666	stop gained & frameshift
D4	1.023	stop gained & frameshift
D4	1.24967	stop gained & frameshift
D4	1.11248	stop gained & frameshift
D4	1.01245	stop gained & frameshift
D4	1.15254	stop gained & frameshift
D4	1.16115	stop gained & frameshift
D4	1.07629	stop gained & frameshift
D4	1.09336	stop gained & frameshift
D4	0.957807	stop gained & frameshift
D4	1.25575	stop gained & frameshift
D4	1.01018	stop gained & frameshift
D4	1.02674	stop gained & frameshift
D4	1.08296	stop gained & frameshift
D4	1.00565	stop gained & frameshift
D4	1.08039	stop gained & frameshift
D4	1.00376	stop gained & frameshift
D4	0.935194	stop gained & frameshift
D4	1.05681	stop gained & frameshift
D4	1.09194	stop gained & frameshift
D4	0.967394	stop gained & frameshift
D4	1.01889	stop gained & frameshift
D4	1.02412	stop gained & frameshift
D4	0.901206	stop gained & frameshift
D4	0.979608	stop gained & frameshift
D4	1.01049	stop gained & frameshift
D4	1.03015	stop gained & frameshift
D4	1.04629	stop gained & frameshift
D4	1.01444	stop gained & frameshift
D4	1.00078	stop gained & frameshift
D4	1.26293	stop gained & frameshift
D4	0.987465	stop gained & frameshift
D4	1.10124	stop gained & frameshift
D4	1.19186	stop gained & frameshift
D4	1.15129	stop gained & frameshift
D4	0.860847	stop gained & frameshift
D4	1.11292	stop gained & frameshift
D4	0.99188	stop gained & frameshift
D4	1.09231	stop gained & frameshift
D4	0.957575	stop gained & frameshift
D4	1.12006	stop gained & frameshift
D4	1.07001	stop gained & frameshift
D4	0.935294	stop gained & frameshift
D4	1.20044	stop gained & frameshift
D4	1.14655	stop gained & frameshift
D4	0.94893	stop gained & frameshift
D4	1.03431	stop gained & frameshift
D4	1.11543	stop gained & frameshift
D4	0.982853	stop gained & frameshift
D4	1.33092	stop gained & frameshift
D4	1.21492	stop gained & frameshift
D4	1.24985	stop gained & frameshift
D4	1.26311	stop gained & frameshift
D4	0.737867	stop gained & frameshift
D4	0.982369	stop gained & frameshift
D4	1.23695	stop gained & frameshift
D4	1.03161	stop gained & frameshift
D4	1.13693	stop gained & frameshift
D4	0.883034	stop gained & frameshift
D4	0.817305	stop gained & frameshift
D4	0.877002	stop gained & frameshift
D4	1.05784	stop gained & frameshift
D4	0.897194	stop gained & frameshift
D4	1.11207	stop gained & frameshift
D4	1.22859	stop gained & frameshift
D4	0.950833	stop gained & frameshift
D4	1.05572	stop gained & frameshift
D4	1.07512	stop gained & frameshift
D4	1.25491	stop gained & frameshift
D4	1.05255	stop gained & frameshift
D4	0.88638	stop gained & frameshift
D4	1.08343	stop gained & frameshift
D4	1.01118	stop gained & frameshift
D4	0.959502	stop gained & frameshift
D4	0.9805	stop gained & frameshift
D4	1.30679	stop gained & frameshift
D4	0.99141	stop gained & frameshift
D4	1.10402	stop gained & frameshift
D4	0.928554	stop gained & frameshift
D4	0.916295	stop gained & frameshift
D4	1.0326	stop gained & frameshift
D4	0.937437	stop gained & frameshift
D4	1.13202	stop gained & frameshift
D4	0.915022	stop gained & frameshift
D4	1.13001	stop gained & frameshift
D4	1.1431	stop gained & frameshift
D4	1.08953	stop gained & frameshift
D4	1.12035	stop gained & frameshift
D4	0.821391	stop gained & frameshift
D4	0.935976	stop gained & frameshift
D4	0.827667	stop gained & frameshift
D4	1.15836	stop gained & frameshift
D4	1.05073	stop gained & frameshift
D4	1.13089	stop gained & frameshift
D4	0.854482	stop gained & frameshift
D4	0.926188	stop gained & frameshift
D4	0.980746	stop gained & frameshift
D4	1.04734	stop gained & frameshift
D4	1.06701	stop gained & frameshift
D4	0.988653	stop gained & frameshift
D4	1.05	stop gained & frameshift
D4	0.870538	stop gained & frameshift
D4	1.12698	stop gained & frameshift
D4	1.10921	stop gained & frameshift
D4	0.956101	stop gained & frameshift
D4	1.02541	stop gained & frameshift
D4	0.871713	stop gained & frameshift
D4	1.08989	stop gained & frameshift
D4	0.997008	stop gained & frameshift
D4	1.04238	stop gained & frameshift
D4	0.832882	stop gained & frameshift
D4	1.01318	stop gained & frameshift
D4	0.814862	stop gained & frameshift
D4	0.928547	stop gained & frameshift
D4	0.934635	stop gained & frameshift
D4	0.951664	stop gained & frameshift
D4	1.06446	stop gained & frameshift
D4	0.963435	stop gained & frameshift
D4	1.11497	stop gained & frameshift
D4	1.25051	stop gained & frameshift
D4	0.949119	stop gained & frameshift
D4	1.00535	stop gained & frameshift
D4	1.09409	stop gained & frameshift
D4	1.11101	stop gained & frameshift
D4	0.941396	stop gained & frameshift
D4	1.12427	stop gained & frameshift
D4	1.21673	stop gained & frameshift
D4	1.00878	stop gained & frameshift
D4	1.16643	stop gained & frameshift
D4	0.892459	stop gained & frameshift
D4	1.0835	stop gained & frameshift
D4	0.883928	stop gained & frameshift
D4	0.918611	stop gained & frameshift
D4	1.19474	stop gained & frameshift
D4	1.07813	stop gained & frameshift
D4	1.15114	stop gained & frameshift
D4	0.886671	stop gained & frameshift
D4	0.904829	stop gained & frameshift
D4	1.19939	stop gained & frameshift
D4	1.0688	stop gained & frameshift
D4	1.17002	stop gained & frameshift
D4	0.978859	stop gained & frameshift
D4	1.10776	stop gained & frameshift
D4	1.17352	stop gained & frameshift
D4	1.01503	stop gained & frameshift
D4	1.00382	stop gained & frameshift
D4	1.20457	stop gained & frameshift
D4	0.948458	stop gained & frameshift
D4	1.09882	stop gained & frameshift
D4	1.0639	stop gained & frameshift
D4	1.04389	stop gained & frameshift
D4	1.02372	stop gained & frameshift
D4	0.976068	stop gained & frameshift
D4	1.0056	stop gained & frameshift
D4	0.997263	stop gained & frameshift
D4	1.01851	stop gained & frameshift
D4	0.991631	stop gained & frameshift
D4	0.957005	stop gained & frameshift
D4	1.04577	stop gained & frameshift
D4	1.04751	stop gained & frameshift
D4	0.834808	stop gained & frameshift
D4	1.09394	stop gained & frameshift
D4	1.04039	stop gained & frameshift
D4	0.960735	stop gained & frameshift
D4	0.992055	stop gained & frameshift
D4	1.05575	stop gained & frameshift
D4	0.948636	stop gained & frameshift
D4	1.04831	stop gained & frameshift
D4	1.04596	stop gained & frameshift
D4	1.02865	stop gained & frameshift
D4	1.12674	stop gained & frameshift
D4	0.975827	stop gained & frameshift
D4	1.12603	stop gained & frameshift
D4	1.03181	stop gained & frameshift
D4	0.983523	stop gained & frameshift
D4	1.11761	stop gained & frameshift
D4	1.24115	stop gained & frameshift
D4	1.06248	stop gained & frameshift
D4	1.13408	stop gained & frameshift
D4	1.3223	stop gained & frameshift
D4	1.19578	stop gained & frameshift
D4	1.13236	stop gained & frameshift
D4	0.533084	stop gained & frameshift
D4	1.00747	stop gained & frameshift
D4	1.05546	stop gained & frameshift
D4	1.16114	stop gained & frameshift
D4	1.18683	stop gained & frameshift
D4	1.03572	stop gained & frameshift
D4	1.12748	stop gained & frameshift
D4	1.1555	stop gained & frameshift
D4	1.25089	stop gained & frameshift
D4	0.985202	stop gained & frameshift
D4	1.30262	stop gained & frameshift
D4	1.20294	stop gained & frameshift
D4	1.01302	stop gained & frameshift
D4	1.06397	stop gained & frameshift
D4	-0.768266	stop gained & frameshift
D4	1.17919	stop gained & frameshift
D4	1.04246	stop gained & frameshift
D4	1.21692	stop gained & frameshift
D4	1.07452	stop gained & frameshift
D4	1.15674	stop gained & frameshift
D4	1.2138	stop gained & frameshift
D4	1.13292	stop gained & frameshift
D4	1.08071	stop gained & frameshift
D4	1.24385	stop gained & frameshift
D4	1.06902	stop gained & frameshift
D4	1.25289	stop gained & frameshift
D4	0.998131	stop gained & frameshift
D4	1.12874	stop gained & frameshift
D4	1.2225	stop gained & frameshift
D4	1.31233	stop gained & frameshift
D4	1.12153	stop gained & frameshift
D4	1.27488	stop gained & frameshift
D4	1.24625	stop gained & frameshift
D4	1.13881	stop gained & frameshift
D4	1.09773	stop gained & frameshift
D4	1.27699	stop gained & frameshift
D4	1.29945	stop gained & frameshift
D4	1.16657	stop gained & frameshift
D4	1.10655	stop gained & frameshift
D4	1.12328	stop gained & frameshift
D4	0.817703	stop gained & frameshift
D4	1.05205	stop gained & frameshift
D4	1.00418	stop gained & frameshift
D4	1.10493	stop gained & frameshift
D4	1.3144	stop gained & frameshift
D4	1.1353	stop gained & frameshift
D4	1.14726	stop gained & frameshift
D4	0.98903	stop gained & frameshift
D4	1.27013	stop gained & frameshift
D4	1.12235	stop gained & frameshift
D4	1.18817	stop gained & frameshift
D4	1.06977	stop gained & frameshift
D4	1.25081	stop gained & frameshift
D4	1.16595	stop gained & frameshift
D4	1.0926	stop gained & frameshift
D4	1.18254	stop gained & frameshift
D4	0.972155	stop gained & frameshift
D4	1.05219	stop gained & frameshift
D4	1.02109	stop gained & frameshift
D4	1.30771	stop gained & frameshift
D4	1.14091	stop gained & frameshift
D4	0.978503	stop gained & frameshift
D4	1.07539	stop gained & frameshift
D4	0.988543	stop gained & frameshift
D4	1.12002	stop gained & frameshift
D4	1.14185	stop gained & frameshift
D4	1.23082	stop gained & frameshift
D4	1.26863	stop gained & frameshift
D4	1.18434	stop gained & frameshift
D4	1.09447	stop gained & frameshift
D4	0.957179	stop gained & frameshift
D4	1.11083	stop gained & frameshift
D4	1.19537	stop gained & frameshift
D4	1.08504	stop gained & frameshift
D4	1.03894	stop gained & frameshift
D4	1.05456	stop gained & frameshift
D4	1.08122	stop gained & frameshift
D4	0.975119	stop gained & frameshift
D4	1.18199	stop gained & frameshift
D4	1.05223	stop gained & frameshift
D4	1.14529	stop gained & frameshift
D4	1.17776	stop gained & frameshift
D4	1.17344	stop gained & frameshift
D4	1.08122	stop gained & frameshift
D4	1.21469	stop gained & frameshift
D4	1.12999	stop gained & frameshift
D4	1.09072	stop gained & frameshift
D4	1.14425	stop gained & frameshift
D4	1.13764	stop gained & frameshift
D4	1.23395	stop gained & frameshift
D4	1.18044	stop gained & frameshift
D4	1.07312	stop gained & frameshift
D4	1.20469	stop gained & frameshift
D4	1.06845	stop gained & frameshift
D4	1.03908	stop gained & frameshift
D4	1.14373	stop gained & frameshift
D4	1.20154	stop gained & frameshift
D4	1.18899	stop gained & frameshift
D4	1.08146	stop gained & frameshift
D4	1.33243	stop gained & frameshift
D4	1.03259	stop gained & frameshift
D4	1.2344	stop gained & frameshift
D4	1.13831	stop gained & frameshift
D4	1.07331	stop gained & frameshift
D4	1.32059	stop gained & frameshift
D4	1.11263	stop gained & frameshift
D4	1.02669	stop gained & frameshift
D4	1.1932	stop gained & frameshift
D4	1.0205	stop gained & frameshift
D4	0.975359	stop gained & frameshift
D4	1.0512	stop gained & frameshift
D4	1.15249	stop gained & frameshift
D4	0.966788	stop gained & frameshift
D4	1.10363	stop gained & frameshift
D4	1.26637	stop gained & frameshift
D4	1.16128	stop gained & frameshift
D4	1.098	stop gained & frameshift
D4	1.2537	stop gained & frameshift
D4	1.18678	stop gained & frameshift
D4	1.12642	stop gained & frameshift
D4	1.18158	stop gained & frameshift
D4	1.18589	stop gained & frameshift
D4	1.24449	stop gained & frameshift
D4	1.23583	stop gained & frameshift
D4	1.13778	stop gained & frameshift
D4	1.26147	stop gained & frameshift
D4	1.16032	stop gained & frameshift
D4	1.06163	stop gained & frameshift
D4	1.03039	stop gained & frameshift
D4	1.2002	stop gained & frameshift
D4	1.13292	stop gained & frameshift
D4	1.22144	stop gained & frameshift
D4	1.2015	stop gained & frameshift
D4	1.11285	stop gained & frameshift
D4	1.15806	stop gained & frameshift
D4	1.30932	stop gained & frameshift
D4	1.28106	stop gained & frameshift
D4	1.19426	stop gained & frameshift
D4	1.21227	stop gained & frameshift
D4	1.01977	stop gained & frameshift
D4	1.26834	stop gained & frameshift
D4	1.10481	stop gained & frameshift
D4	1.12343	stop gained & frameshift
D4	1.1768	stop gained & frameshift
D4	0.972456	stop gained & frameshift
D4	1.19525	stop gained & frameshift
D4	1.08575	stop gained & frameshift
D4	1.35361	stop gained & frameshift
D4	1.11232	stop gained & frameshift
D4	0.917894	stop gained & frameshift
D4	1.23945	stop gained & frameshift
D4	1.02473	stop gained & frameshift
D4	1.17079	stop gained & frameshift
D4	0.924134	stop gained & frameshift
D4	1.16733	stop gained & frameshift
D4	1.12228	stop gained & frameshift
D4	1.11662	stop gained & frameshift
D4	1.15001	stop gained & frameshift
D4	1.06607	stop gained & frameshift
D4	1.04906	stop gained & frameshift
D4	1.19388	stop gained & frameshift
D4	1.25052	stop gained & frameshift
D4	1.14624	stop gained & frameshift
D4	0.994223	stop gained & frameshift
D4	1.2999	stop gained & frameshift
D4	1.19346	stop gained & frameshift
D4	1.26514	stop gained & frameshift
D4	1.32284	stop gained & frameshift
D4	0.983399	stop gained & frameshift
D4	1.16319	stop gained & frameshift
D4	1.15845	stop gained & frameshift
D4	1.22785	stop gained & frameshift
D4	1.13497	stop gained & frameshift
D4	1.25661	stop gained & frameshift
D4	1.31753	stop gained & frameshift
D4	1.26717	stop gained & frameshift
D4	1.11057	stop gained & frameshift
D4	1.15671	stop gained & frameshift
D4	1.24486	stop gained & frameshift
D4	0.980777	stop gained & frameshift
D4	1.26703	stop gained & frameshift
D4	1.23088	stop gained & frameshift
D4	1.15903	stop gained & frameshift
D4	1.16862	stop gained & frameshift
D4	1.01875	stop gained & frameshift
D4	1.20291	stop gained & frameshift
D4	0.964159	stop gained & frameshift
D4	1.25792	stop gained & frameshift
D4	1.07217	stop gained & frameshift
D4	1.28555	stop gained & frameshift
D4	1.29069	stop gained & frameshift
D4	1.27568	stop gained & frameshift
D4	1.3128	stop gained & frameshift
D4	1.17356	stop gained & frameshift
D4	1.03408	stop gained & frameshift
D4	1.20339	stop gained & frameshift
D4	0.997403	stop gained & frameshift
D4	1.21304	stop gained & frameshift
D4	1.3533	stop gained & frameshift
D4	1.25117	stop gained & frameshift
D4	1.2364	stop gained & frameshift
D4	1.22408	stop gained & frameshift
D4	1.27361	stop gained & frameshift
D4	1.35749	stop gained & frameshift
D4	1.14168	stop gained & frameshift
D4	1.15797	stop gained & frameshift
D4	1.14137	stop gained & frameshift
D4	1.1588	stop gained & frameshift
D4	1.16379	stop gained & frameshift
D4	1.13063	stop gained & frameshift
D4	1.07633	stop gained & frameshift
D4	1.21096	stop gained & frameshift
D4	0.995022	stop gained & frameshift
D4	1.15829	stop gained & frameshift
D4	1.02755	stop gained & frameshift
D4	1.28786	stop gained & frameshift
D4	1.16366	stop gained & frameshift
D4	1.21721	stop gained & frameshift
D4	1.26128	stop gained & frameshift
D4	1.07339	stop gained & frameshift
D4	1.10498	stop gained & frameshift
D4	1.32461	stop gained & frameshift
D4	1.33264	stop gained & frameshift
D4	1.15684	stop gained & frameshift
D4	0.975126	stop gained & frameshift
D4	1.16868	stop gained & frameshift
D4	1.16952	stop gained & frameshift
D4	1.20803	stop gained & frameshift
D4	1.1344	stop gained & frameshift
D4	1.23275	stop gained & frameshift
D4	1.18725	stop gained & frameshift
D4	1.14313	stop gained & frameshift
D4	1.35393	stop gained & frameshift
D4	0.999616	stop gained & frameshift
D4	1.13382	stop gained & frameshift
D4	1.4034	stop gained & frameshift
D4	1.08973	stop gained & frameshift
D4	1.28395	stop gained & frameshift
D4	1.21395	stop gained & frameshift
D4	1.32522	stop gained & frameshift
D4	1.04944	stop gained & frameshift
D4	1.12096	stop gained & frameshift
D4	1.13841	stop gained & frameshift
D4	1.1994	stop gained & frameshift
D4	1.13984	stop gained & frameshift
D4	1.09628	stop gained & frameshift
D4	1.25711	stop gained & frameshift
D4	1.14123	stop gained & frameshift
D4	1.23606	stop gained & frameshift
D4	1.14431	stop gained & frameshift
D4	1.13989	stop gained & frameshift
D4	1.08712	stop gained & frameshift
D4	1.21149	stop gained & frameshift
D4	1.20519	stop gained & frameshift
D4	1.098	stop gained & frameshift
D4	1.06191	stop gained & frameshift
D4	1.30044	stop gained & frameshift
D4	1.12551	stop gained & frameshift
D4	1.08462	stop gained & frameshift
D4	1.18363	stop gained & frameshift
D4	1.16102	stop gained & frameshift
D4	1.11884	stop gained & frameshift
D4	1.16256	stop gained & frameshift
D4	1.29599	stop gained & frameshift
D4	1.13492	stop gained & frameshift
D4	1.13132	stop gained & frameshift
D4	1.18375	stop gained & frameshift
D4	1.09071	stop gained & frameshift
D4	1.08487	stop gained & frameshift
D4	1.11714	stop gained & frameshift
D4	1.13598	stop gained & frameshift
D4	1.27628	stop gained & frameshift
D4	1.15524	stop gained & frameshift
D4	1.08809	stop gained & frameshift
D4	1.05208	stop gained & frameshift
D4	1.16724	stop gained & frameshift
D4	1.0708	stop gained & frameshift
D4	1.10809	stop gained & frameshift
D4	1.17636	stop gained & frameshift
D4	1.09086	stop gained & frameshift
D4	1.0755	stop gained & frameshift
D4	1.07799	stop gained & frameshift
D4	1.10168	stop gained & frameshift
D4	1.16797	stop gained & frameshift
D4	1.08141	stop gained & frameshift
D4	1.14518	stop gained & frameshift
D4	1.23803	stop gained & frameshift
D4	1.09219	stop gained & frameshift
D4	1.14547	stop gained & frameshift
D4	1.16452	stop gained & frameshift
D4	1.19151	stop gained & frameshift
D4	1.26702	stop gained & frameshift
D4	1.09361	stop gained & frameshift
D4	1.10157	stop gained & frameshift
D4	1.12999	stop gained & frameshift
D4	0.99193	stop gained & frameshift
D4	0.976122	stop gained & frameshift
D4	1.24572	stop gained & frameshift
D4	1.1544	stop gained & frameshift
D4	1.21633	stop gained & frameshift
D4	1.01775	stop gained & frameshift
D4	1.05841	stop gained & frameshift
D4	1.06369	stop gained & frameshift
D4	1.19147	stop gained & frameshift
D4	1.23776	stop gained & frameshift
D4	1.29283	stop gained & frameshift
D4	1.23358	stop gained & frameshift
D4	1.30642	stop gained & frameshift
D4	1.17674	stop gained & frameshift
D4	1.13182	stop gained & frameshift
D4	1.20197	stop gained & frameshift
D4	1.06477	stop gained & frameshift
D4	1.14901	stop gained & frameshift
D4	1.18423	stop gained & frameshift
D4	1.25605	stop gained & frameshift
D4	1.2505	stop gained & frameshift
D4	1.20222	stop gained & frameshift
D4	1.25427	stop gained & frameshift
D4	1.08694	stop gained & frameshift
D4	1.14761	stop gained & frameshift
D4	1.32608	stop gained & frameshift
D4	1.34426	stop gained & frameshift
D4	1.25007	stop gained & frameshift
D4	1.27584	stop gained & frameshift
D4	1.23498	stop gained & frameshift
D4	1.21673	stop gained & frameshift
D4	1.19983	stop gained & frameshift
D4	1.18609	stop gained & frameshift
D4	1.18285	stop gained & frameshift
D4	1.30915	stop gained & frameshift
D4	1.12393	stop gained & frameshift
D4	1.1176	stop gained & frameshift
D4	1.09708	stop gained & frameshift
D4	1.24267	stop gained & frameshift
D4	1.31788	stop gained & frameshift
D4	1.22179	stop gained & frameshift
D4	1.33966	stop gained & frameshift
D4	1.15232	stop gained & frameshift
D4	1.21425	stop gained & frameshift
D4	1.18901	stop gained & frameshift
D4	1.21348	stop gained & frameshift
D4	1.28071	stop gained & frameshift
D4	1.19697	stop gained & frameshift
D4	1.17312	stop gained & frameshift
D4	1.29115	stop gained & frameshift
D4	1.35665	stop gained & frameshift
D4	1.23887	stop gained & frameshift
D4	1.11026	stop gained & frameshift
D4	1.30889	stop gained & frameshift
D4	1.08603	stop gained & frameshift
D4	1.38147	stop gained & frameshift
D4	0.922963	stop gained & frameshift
D4	1.22255	stop gained & frameshift
D4	1.07896	stop gained & frameshift
D4	1.31461	stop gained & frameshift
D4	1.48346	stop gained & frameshift
D4	1.28038	stop gained & frameshift
D4	1.214	stop gained & frameshift
D4	1.10149	stop gained & frameshift
D4	1.12927	stop gained & frameshift
D4	1.06626	stop gained & frameshift
D4	1.40734	stop gained & frameshift
D4	1.39868	stop gained & frameshift
D4	1.26604	stop gained & frameshift
D4	1.41013	stop gained & frameshift
D4	1.29544	stop gained & frameshift
D4	1.22198	stop gained & frameshift
D4	1.26636	stop gained & frameshift
D4	1.01376	stop gained & frameshift
D4	1.46469	stop gained & frameshift
D4	1.06898	stop gained & frameshift
D4	1.05643	stop gained & frameshift
D4	1.03012	stop gained & frameshift
D4	1.36891	stop gained & frameshift
D4	0.969264	stop gained & frameshift
D4	1.15551	stop gained & frameshift
D4	1.17792	stop gained & frameshift
D4	1.34196	stop gained & frameshift
D4	1.23203	stop gained & frameshift
D4	1.06446	stop gained & frameshift
D4	1.24374	stop gained & frameshift
D4	1.26779	stop gained & frameshift
D4	1.15569	stop gained & frameshift
D4	1.28263	stop gained & frameshift
D4	1.32536	stop gained & frameshift
D4	1.41449	stop gained & frameshift
D4	1.05646	stop gained & frameshift
D4	1.15688	stop gained & frameshift
D4	1.17205	stop gained & frameshift
D4	1.39571	stop gained & frameshift
D4	1.17382	stop gained & frameshift
D4	1.09709	stop gained & frameshift
D4	1.1122	stop gained & frameshift
D4	1.47738	stop gained & frameshift
D4	1.22893	stop gained & frameshift
D4	1.11899	stop gained & frameshift
D4	1.08043	stop gained & frameshift
D4	0.943545	stop gained & frameshift
D4	1.21969	stop gained & frameshift
D4	1.16178	stop gained & frameshift
D4	0.880014	stop gained & frameshift
D4	1.09283	stop gained & frameshift
D4	1.28642	stop gained & frameshift
D4	1.28126	stop gained & frameshift
D4	1.21254	stop gained & frameshift
D4	1.19506	stop gained & frameshift
D4	1.17897	stop gained & frameshift
D4	1.09117	stop gained & frameshift
D4	1.19954	stop gained & frameshift
D4	0.723876	stop gained & frameshift
D4	1.22071	stop gained & frameshift
D4	1.0919	stop gained & frameshift
D4	1.17177	stop gained & frameshift
D4	1.16329	stop gained & frameshift
D4	1.11606	stop gained & frameshift
D4	1.21557	stop gained & frameshift
D4	1.00736	stop gained & frameshift
D4	1.34187	stop gained & frameshift
D4	1.14773	stop gained & frameshift
D4	1.29751	stop gained & frameshift
D4	1.28713	stop gained & frameshift
D4	1.11731	stop gained & frameshift
D4	1.37515	stop gained & frameshift
D4	1.22004	stop gained & frameshift
D4	1.19107	stop gained & frameshift
D4	1.00477	stop gained & frameshift
D4	1.04932	stop gained & frameshift
D4	1.05911	stop gained & frameshift
D4	0.907417	stop gained & frameshift
D4	0.943834	stop gained & frameshift
D4	0.943204	stop gained & frameshift
D4	0.860707	stop gained & frameshift
D4	0.98664	stop gained & frameshift
D4	0.986841	stop gained & frameshift
D4	1.2405	stop gained & frameshift
D4	1.16934	stop gained & frameshift
D4	0.865232	stop gained & frameshift
D4	1.08114	stop gained & frameshift
D4	1.26861	stop gained & frameshift
D4	0.806972	stop gained & frameshift
D4	1.08802	stop gained & frameshift
D4	1.21935	stop gained & frameshift
D4	1.07482	stop gained & frameshift
D4	1.02319	stop gained & frameshift
D4	1.05949	stop gained & frameshift
D4	0.856056	stop gained & frameshift
D4	1.14869	stop gained & frameshift
D4	1.06627	stop gained & frameshift
D4	0.918896	stop gained & frameshift
D4	1.06462	stop gained & frameshift
D4	1.20147	stop gained & frameshift
D4	1.19022	stop gained & frameshift
D4	1.01191	stop gained & frameshift
D4	1.14499	stop gained & frameshift
D4	1.15025	stop gained & frameshift
D4	1.04183	stop gained & frameshift
D4	1.10528	stop gained & frameshift
D4	1.01827	stop gained & frameshift
D4	0.964823	stop gained & frameshift
D4	1.02642	stop gained & frameshift
D4	1.24708	stop gained & frameshift
D4	1.18479	stop gained & frameshift
D4	0.852116	stop gained & frameshift
D4	0.961683	stop gained & frameshift
D4	0.762076	stop gained & frameshift
D4	1.17033	stop gained & frameshift
D4	1.2733	stop gained & frameshift
D4	0.941192	stop gained & frameshift
D4	0.888458	stop gained & frameshift
D4	0.999705	stop gained & frameshift
D4	1.19537	stop gained & frameshift
D4	0.986969	stop gained & frameshift
D4	1.09162	stop gained & frameshift
D4	1.04574	stop gained & frameshift
D4	1.53842	stop gained & frameshift
D4	1.23631	stop gained & frameshift
D4	1.02053	stop gained & frameshift
D4	1.26177	stop gained & frameshift
D4	1.06292	stop gained & frameshift
D4	1.36311	stop gained & frameshift
D4	1.1649	stop gained & frameshift
D4	1.18497	stop gained & frameshift
D4	1.22849	stop gained & frameshift
D4	0.83977	stop gained & frameshift
D4	1.07713	stop gained & frameshift
D4	0.878309	stop gained & frameshift
D4	1.09965	stop gained & frameshift
D4	1.06962	stop gained & frameshift
D4	1.14129	stop gained & frameshift
D4	1.15711	stop gained & frameshift
D4	0.792063	stop gained & frameshift
D4	1.19259	stop gained & frameshift
D4	1.02306	stop gained & frameshift
D4	0.962135	stop gained & frameshift
D4	0.935649	stop gained & frameshift
D4	0.970939	stop gained & frameshift
D4	1.04859	stop gained & frameshift
D4	0.544427	stop gained & frameshift
D4	1.13579	stop gained & frameshift
D4	0.544796	stop gained & frameshift
D4	0.958231	stop gained & frameshift
D4	1.14679	stop gained & frameshift
D4	1.22763	stop gained & frameshift
D4	0.800056	stop gained & frameshift
D4	1.06314	stop gained & frameshift
D4	1.03184	stop gained & frameshift
D4	1.12454	stop gained & frameshift
D4	1.23289	stop gained & frameshift
D4	1.06038	stop gained & frameshift
D4	1.09306	stop gained & frameshift
D4	1.0299	stop gained & frameshift
D4	0.853372	stop gained & frameshift
D4	1.06972	stop gained & frameshift
D4	0.860519	stop gained & frameshift
D4	1.18521	stop gained & frameshift
D4	1.09761	stop gained & frameshift
D4	1.30199	stop gained & frameshift
D4	1.14556	stop gained & frameshift
D4	0.898514	stop gained & frameshift
D4	1.11305	stop gained & frameshift
D4	0.696544	stop gained & frameshift
D4	1.36954	stop gained & frameshift
D4	1.02411	stop gained & frameshift
D4	1.15534	stop gained & frameshift
D4	1.2392	stop gained & frameshift
D4	0.811069	stop gained & frameshift
D4	1.40833	stop gained & frameshift
D4	0.915346	stop gained & frameshift
D4	1.04446	stop gained & frameshift
D4	0.988146	stop gained & frameshift
D4	1.25621	stop gained & frameshift
D4	1.00245	stop gained & frameshift
D4	1.41028	stop gained & frameshift
D4	1.1736	stop gained & frameshift
D4	1.19226	stop gained & frameshift
D4	1.52865	stop gained & frameshift
D4	1.11009	stop gained & frameshift
D4	0.909975	stop gained & frameshift
D4	1.21165	stop gained & frameshift
D4	1.18352	stop gained & frameshift
D4	0.82037	stop gained & frameshift
D4	1.30856	stop gained & frameshift
D4	1.16992	stop gained & frameshift
D4	1.28181	stop gained & frameshift
D4	1.10259	stop gained & frameshift
D4	1.08181	stop gained & frameshift
D4	1.06651	stop gained & frameshift
D4	0.97093	stop gained & frameshift
D4	1.33256	stop gained & frameshift
D4	1.08966	stop gained & frameshift
D4	0.945291	stop gained & frameshift
D4	1.12198	stop gained & frameshift
D4	1.07882	stop gained & frameshift
D4	1.23191	stop gained & frameshift
D4	1.08079	stop gained & frameshift
D4	1.10797	stop gained & frameshift
D4	1.1875	stop gained & frameshift
D4	0.850779	stop gained & frameshift
D4	0.88832	stop gained & frameshift
D4	1.07658	stop gained & frameshift
D4	1.29143	stop gained & frameshift
D4	1.02621	stop gained & frameshift
D4	1.0453	stop gained & frameshift
D4	1.28926	stop gained & frameshift
D4	0.918349	stop gained & frameshift
D4	1.29455	stop gained & frameshift
D4	1.01683	stop gained & frameshift
D4	1.02447	stop gained & frameshift
D4	1.16865	stop gained & frameshift
D4	1.05995	stop gained & frameshift
D4	0.938341	stop gained & frameshift
D4	1.45469	stop gained & frameshift
D4	1.05033	stop gained & frameshift
D4	1.22851	stop gained & frameshift
D4	1.28177	stop gained & frameshift
D4	1.04444	stop gained & frameshift
D4	1.20067	stop gained & frameshift
D4	1.03175	stop gained & frameshift
D4	1.21446	stop gained & frameshift
D4	0.949744	stop gained & frameshift
D4	1.17244	stop gained & frameshift
D4	1.18225	stop gained & frameshift
D4	1.17183	stop gained & frameshift
D4	1.11534	stop gained & frameshift
D4	1.12171	stop gained & frameshift
D4	1.18536	stop gained & frameshift
D4	0.98437	stop gained & frameshift
D4	0.878214	stop gained & frameshift
D4	0.767096	stop gained & frameshift
D4	1.31727	stop gained & frameshift
D4	0.89412	stop gained & frameshift
D4	0.669988	stop gained & frameshift
D4	0.601753	stop gained & frameshift
D4	1.23016	stop gained & frameshift
D4	1.01959	stop gained & frameshift
D4	1.40483	stop gained & frameshift
D4	0.913127	stop gained & frameshift
D4	0.857056	stop gained & frameshift
D4	1.00261	stop gained & frameshift
D4	1.13173	stop gained & frameshift
D4	0.9746	stop gained & frameshift
D4	0.91648	stop gained & frameshift
D4	1.17479	stop gained & frameshift
D4	1.0025	stop gained & frameshift
D4	0.899916	stop gained & frameshift
D4	0.947386	stop gained & frameshift
D4	0.878286	stop gained & frameshift
D4	0.707415	stop gained & frameshift
D4	1.10991	stop gained & frameshift
D4	1.31105	stop gained & frameshift
D4	1.14876	stop gained & frameshift
D4	0.998606	stop gained & frameshift
D4	1.13175	stop gained & frameshift
D4	1.06631	stop gained & frameshift
D4	0.972159	stop gained & frameshift
D4	1.21961	stop gained & frameshift
D4	0.935582	stop gained & frameshift
D4	1.05264	stop gained & frameshift
D4	1.15155	stop gained & frameshift
D4	1.05388	stop gained & frameshift
D4	0.980723	stop gained & frameshift
D4	1.05556	stop gained & frameshift
D4	1.00233	stop gained & frameshift
D4	1.13868	stop gained & frameshift
D4	1.06445	stop gained & frameshift
D4	1.15519	stop gained & frameshift
D4	0.897368	stop gained & frameshift
D4	1.15056	stop gained & frameshift
D4	1.06913	stop gained & frameshift
D4	1.01358	stop gained & frameshift
D4	1.10635	stop gained & frameshift
D4	0.832795	stop gained & frameshift
D4	1.08537	stop gained & frameshift
D4	1.05785	stop gained & frameshift
D4	0.98559	stop gained & frameshift
D4	1.13535	stop gained & frameshift
D4	1.22515	stop gained & frameshift
D4	1.11254	stop gained & frameshift
D4	1.01701	stop gained & frameshift
D4	1.00117	stop gained & frameshift
D4	0.954943	stop gained & frameshift
D4	1.07027	stop gained & frameshift
D4	1.10689	stop gained & frameshift
D4	1.10281	stop gained & frameshift
D4	1.01991	stop gained & frameshift
D4	1.00564	stop gained & frameshift
D4	1.04843	stop gained & frameshift
D4	1.1573	stop gained & frameshift
D4	1.14065	stop gained & frameshift
D4	1.13048	stop gained & frameshift
D4	1.00078	stop gained & frameshift
D4	0.945133	stop gained & frameshift
D4	1.07869	stop gained & frameshift
D4	1.06486	stop gained & frameshift
D4	1.07734	stop gained & frameshift
D4	1.20029	stop gained & frameshift
D4	1.21995	stop gained & frameshift
D4	1.11974	stop gained & frameshift
D4	1.02239	stop gained & frameshift
D4	0.982878	stop gained & frameshift
D4	1.1763	stop gained & frameshift
D4	1.03586	stop gained & frameshift
D4	1.04847	stop gained & frameshift
D4	1.09725	stop gained & frameshift
D4	1.00317	stop gained & frameshift
D4	1.14622	stop gained & frameshift
D4	0.929404	stop gained & frameshift
D4	1.04292	stop gained & frameshift
D4	0.939902	stop gained & frameshift
D4	0.969248	stop gained & frameshift
D4	0.980669	stop gained & frameshift
D4	1.01671	stop gained & frameshift
D4	1.05074	stop gained & frameshift
D4	0.892076	stop gained & frameshift
D4	1.06576	stop gained & frameshift
D4	1.19913	stop gained & frameshift
D4	0.959936	stop gained & frameshift
D4	1.02975	stop gained & frameshift
D4	0.83001	stop gained & frameshift
D4	1.03461	stop gained & frameshift
D4	0.974415	stop gained & frameshift
D4	1.12428	stop gained & frameshift
D4	0.899688	stop gained & frameshift
D4	1.0378	stop gained & frameshift
D4	1.06142	stop gained & frameshift
D4	1.09325	stop gained & frameshift
D4	1.05685	stop gained & frameshift
D4	0.995845	stop gained & frameshift
D4	0.960473	stop gained & frameshift
D4	0.909333	stop gained & frameshift
D4	0.758995	stop gained & frameshift
D4	1.22254	stop gained & frameshift
D4	0.877949	stop gained & frameshift
D4	0.952107	stop gained & frameshift
D4	1.00293	stop gained & frameshift
D4	1.00176	stop gained & frameshift
D4	1.11651	stop gained & frameshift
D4	1.01171	stop gained & frameshift
D4	0.999402	stop gained & frameshift
D4	0.990348	stop gained & frameshift
D4	1.08514	stop gained & frameshift
D4	1.09647	stop gained & frameshift
D4	1.04914	stop gained & frameshift
D4	1.0045	stop gained & frameshift
D4	1.13303	stop gained & frameshift
D4	1.07825	stop gained & frameshift
D4	1.20998	stop gained & frameshift
D4	0.953916	stop gained & frameshift
D4	1.1265	stop gained & frameshift
D4	1.05076	stop gained & frameshift
D4	1.16347	stop gained & frameshift
D4	0.962342	stop gained & frameshift
D4	1.08183	stop gained & frameshift
D4	1.07906	stop gained & frameshift
D4	1.1911	stop gained & frameshift
D4	1.13363	stop gained & frameshift
D4	1.05669	stop gained & frameshift
D4	1.11146	stop gained & frameshift
D4	1.07721	stop gained & frameshift
D4	1.09555	stop gained & frameshift
D4	1.02396	stop gained & frameshift
D4	1.00165	stop gained & frameshift
D4	1.05139	stop gained & frameshift
D4	0.976628	stop gained & frameshift
D4	0.967377	stop gained & frameshift
D4	1.09976	stop gained & frameshift
D4	1.06583	stop gained & frameshift
D4	1.15428	stop gained & frameshift
D4	1.19844	stop gained & frameshift
D4	1.24882	stop gained & frameshift
D4	1.00871	stop gained & frameshift
D4	1.05519	stop gained & frameshift
D4	0.857653	stop gained & frameshift
D4	1.15974	stop gained & frameshift
D4	0.985704	stop gained & frameshift
D4	0.981341	stop gained & frameshift
D4	1.21216	stop gained & frameshift
D4	1.11384	stop gained & frameshift
D4	1.10322	stop gained & frameshift
D4	0.929723	stop gained & frameshift
D4	1.07604	stop gained & frameshift
D4	1.18406	stop gained & frameshift
D4	1.0196	stop gained & frameshift
D4	1.12098	stop gained & frameshift
D4	1.19517	stop gained & frameshift
D4	1.20117	stop gained & frameshift
D4	1.04332	stop gained & frameshift
D4	0.943163	stop gained & frameshift
D4	0.949362	stop gained & frameshift
D4	1.20802	stop gained & frameshift
D4	1.17182	stop gained & frameshift
D4	1.16965	stop gained & frameshift
D4	1.02941	stop gained & frameshift
D4	1.11149	stop gained & frameshift
D4	0.958243	stop gained & frameshift
D4	1.00303	stop gained & frameshift
D4	1.11509	stop gained & frameshift
D4	1.16811	stop gained & frameshift
D4	1.03379	stop gained & frameshift
D4	1.12573	stop gained & frameshift
D4	1.19255	stop gained & frameshift
D4	1.05499	stop gained & frameshift
D4	1.02921	stop gained & frameshift
D4	1.42202	stop gained & frameshift
D4	1.40047	stop gained & frameshift
D4	1.05322	stop gained & frameshift
D4	0.982753	stop gained & frameshift
D4	1.1068	stop gained & frameshift
D4	0.917768	stop gained & frameshift
D4	1.27394	stop gained & frameshift
D4	1.13789	stop gained & frameshift
D4	1.28061	stop gained & frameshift
D4	1.25151	stop gained & frameshift
D4	1.30095	stop gained & frameshift
D4	1.11571	stop gained & frameshift
D4	1.04673	stop gained & frameshift
D4	0.882935	stop gained & frameshift
D4	1.17357	stop gained & frameshift
D4	1.10263	stop gained & frameshift
D4	1.12121	stop gained & frameshift
D4	1.16796	stop gained & frameshift
D4	1.26233	stop gained & frameshift
D4	1.04888	stop gained & frameshift
D4	0.887289	stop gained & frameshift
D4	1.01979	stop gained & frameshift
D4	1.08426	stop gained & frameshift
D4	1.16295	stop gained & frameshift
D4	0.953681	stop gained & frameshift
D4	1.21353	stop gained & frameshift
D4	1.01975	stop gained & frameshift
D4	1.08218	stop gained & frameshift
D4	1.00852	stop gained & frameshift
D4	1.09804	stop gained & frameshift
D4	1.06439	stop gained & frameshift
D4	1.20043	stop gained & frameshift
D4	1.04606	stop gained & frameshift
D4	1.00326	stop gained & frameshift
D4	1.06725	stop gained & frameshift
D4	1.01013	stop gained & frameshift
D4	1.13532	stop gained & frameshift
D4	1.01068	stop gained & frameshift
D4	1.07977	stop gained & frameshift
D4	0.894515	stop gained & frameshift
D4	1.1015	stop gained & frameshift
D4	1.12006	stop gained & frameshift
D4	0.94731	stop gained & frameshift
D4	1.01094	stop gained & frameshift
D4	0.959864	stop gained & frameshift
D4	0.975701	stop gained & frameshift
D4	1.38194	stop gained & frameshift
D4	1.0581	stop gained & frameshift
D4	0.981592	stop gained & frameshift
D4	1.23935	stop gained & frameshift
D4	0.972085	stop gained & frameshift
D4	1.1394	stop gained & frameshift
D4	0.976809	stop gained & frameshift
D4	1.27244	stop gained & frameshift
D4	1.15567	stop gained & frameshift
D4	1.12946	stop gained & frameshift
D4	1.15864	stop gained & frameshift
D4	1.19077	stop gained & frameshift
D4	0.954925	stop gained & frameshift
D4	1.20006	stop gained & frameshift
D4	0.971331	stop gained & frameshift
D4	1.1958	stop gained & frameshift
D4	1.09253	stop gained & frameshift
D4	1.08646	stop gained & frameshift
D4	1.04802	stop gained & frameshift
D4	1.13877	stop gained & frameshift
D4	1.10733	stop gained & frameshift
D4	1.01646	stop gained & frameshift
D4	1.05567	stop gained & frameshift
D4	0.99825	stop gained & frameshift
D4	1.1373	stop gained & frameshift
D4	1.17509	stop gained & frameshift
D4	1.03951	stop gained & frameshift
D4	0.797793	stop gained & frameshift
D4	0.973246	stop gained & frameshift
D4	1.23452	stop gained & frameshift
D4	1.28359	stop gained & frameshift
D4	0.932018	stop gained & frameshift
D4	1.03012	stop gained & frameshift
D4	0.718952	stop gained & frameshift
D4	1.0793	stop gained & frameshift
D4	1.23255	stop gained & frameshift
D4	1.19905	stop gained & frameshift
D4	1.12123	stop gained & frameshift
D4	1.29588	stop gained & frameshift
D4	1.11399	stop gained & frameshift
D4	1.35803	stop gained & frameshift
D4	1.17304	stop gained & frameshift
D4	0.85692	stop gained & frameshift
D4	1.28509	stop gained & frameshift
D4	1.06147	stop gained & frameshift
D4	1.23814	stop gained & frameshift
D4	0.96871	stop gained & frameshift
D4	1.01476	stop gained & frameshift
D4	1.16071	stop gained & frameshift
D4	0.82773	stop gained & frameshift
D4	1.10738	stop gained & frameshift
D4	0.978603	stop gained & frameshift
D4	1.04562	stop gained & frameshift
D4	1.04869	stop gained & frameshift
D4	1.07552	stop gained & frameshift
D4	1.24554	stop gained & frameshift
D4	1.09687	stop gained & frameshift
D4	1.05409	stop gained & frameshift
D4	1.04595	stop gained & frameshift
D4	1.14989	stop gained & frameshift
D4	1.45575	stop gained & frameshift
D4	1.03583	stop gained & frameshift
D4	1.0746	stop gained & frameshift
D4	1.18595	stop gained & frameshift
D4	1.22356	stop gained & frameshift
D4	1.06898	stop gained & frameshift
D4	1.11208	stop gained & frameshift
D4	0.919586	stop gained & frameshift
D4	0.951007	stop gained & frameshift
D4	1.04805	stop gained & frameshift
D4	0.95624	stop gained & frameshift
D4	1.07827	stop gained & frameshift
D4	1.18871	stop gained & frameshift
D4	1.08806	stop gained & frameshift
D4	0.889075	stop gained & frameshift
D4	1.16425	stop gained & frameshift
D4	1.13088	stop gained & frameshift
D4	1.10724	stop gained & frameshift
D4	1.00465	stop gained & frameshift
D4	1.01876	stop gained & frameshift
D4	1.09898	stop gained & frameshift
D4	1.02093	stop gained & frameshift
D4	1.18205	stop gained & frameshift
D4	0.917431	stop gained & frameshift
D4	1.48749	stop gained & frameshift
D4	1.27841	stop gained & frameshift
D4	1.46193	stop gained & frameshift
D4	0.994582	stop gained & frameshift
D4	1.09226	stop gained & frameshift
D4	1.31738	stop gained & frameshift
D4	1.23819	stop gained & frameshift
D4	1.05673	stop gained & frameshift
D4	1.17297	stop gained & frameshift
D4	1.30306	stop gained & frameshift
D4	0.96642	stop gained & frameshift
D4	0.783185	stop gained & frameshift
D4	0.367364	stop gained & frameshift
D4	1.222	stop gained & frameshift
D4	1.16602	stop gained & frameshift
D4	1.05785	stop gained & frameshift
D4	0.436555	stop gained & frameshift
D4	1.17382	stop gained & frameshift
D4	1.1938	stop gained & frameshift
D4	1.37003	stop gained & frameshift
D4	1.08407	stop gained & frameshift
D4	1.22121	stop gained & frameshift
D4	1.45116	stop gained & frameshift
D4	1.28055	stop gained & frameshift
D4	1.05808	stop gained & frameshift
D4	0.866741	stop gained & frameshift
D4	0.660902	stop gained & frameshift
D4	0.933575	stop gained & frameshift
D4	1.06919	stop gained & frameshift
D4	0.434633	stop gained & frameshift
D4	0.711982	stop gained & frameshift
D4	1.41736	stop gained & frameshift
D4	1.37648	stop gained & frameshift
D4	0.508441	stop gained & frameshift
D4	1.01147	stop gained & frameshift
D4	1.20528	stop gained & frameshift
D4	1.19899	stop gained & frameshift
D4	0.813769	stop gained & frameshift
D4	1.09831	stop gained & frameshift
D4	1.0013	stop gained & frameshift
D4	0.877765	stop gained & frameshift
D4	1.2714	stop gained & frameshift
D4	0.97522	stop gained & frameshift
D4	1.26074	stop gained & frameshift
D4	1.02044	stop gained & frameshift
D4	1.25486	stop gained & frameshift
D4	1.21649	stop gained & frameshift
D4	1.2718	stop gained & frameshift
D4	0.946035	stop gained & frameshift
D4	1.25547	stop gained & frameshift
D4	1.12546	stop gained & frameshift
D4	1.2125	stop gained & frameshift
D4	1.09947	stop gained & frameshift
D4	0.91053	stop gained & frameshift
D4	1.15224	stop gained & frameshift
D4	1.16283	stop gained & frameshift
D4	1.0921	stop gained & frameshift
D4	1.04141	stop gained & frameshift
D4	0.996595	stop gained & frameshift
D4	1.21689	stop gained & frameshift
D4	1.24269	stop gained & frameshift
D4	1.09117	stop gained & frameshift
D4	1.20375	stop gained & frameshift
D4	0.908035	stop gained & frameshift
D4	1.07284	stop gained & frameshift
D4	1.21851	stop gained & frameshift
D4	1.4552	stop gained & frameshift
D4	1.04794	stop gained & frameshift
D4	1.10029	stop gained & frameshift
D4	1.0519	stop gained & frameshift
D4	0.991455	stop gained & frameshift
D4	1.06877	stop gained & frameshift
D4	1.01764	stop gained & frameshift
D4	1.24047	stop gained & frameshift
D4	1.37112	stop gained & frameshift
D4	1.12935	stop gained & frameshift
D4	1.1812	stop gained & frameshift
D4	1.06916	stop gained & frameshift
D4	1.18905	stop gained & frameshift
D4	1.06573	stop gained & frameshift
D4	1.38691	stop gained & frameshift
D4	1.05169	stop gained & frameshift
D4	1.10946	stop gained & frameshift
D4	1.05653	stop gained & frameshift
D4	1.12589	stop gained & frameshift
D4	1.1584	stop gained & frameshift
D4	1.20437	stop gained & frameshift
D4	1.37853	stop gained & frameshift
D4	1.44751	stop gained & frameshift
D4	1.30108	stop gained & frameshift
D4	1.06463	stop gained & frameshift
D4	1.14646	stop gained & frameshift
D4	1.13036	stop gained & frameshift
D4	1.02586	stop gained & frameshift
D4	1.27796	stop gained & frameshift
D4	1.29283	stop gained & frameshift
D4	1.33961	stop gained & frameshift
D4	1.28488	stop gained & frameshift
D4	0.842466	stop gained & frameshift
D4	0.941374	stop gained & frameshift
D4	1.15974	stop gained & frameshift
D4	0.774356	stop gained & frameshift
D4	1.1556	stop gained & frameshift
D4	1.27588	stop gained & frameshift
D4	1.10017	stop gained & frameshift
D4	0.876724	stop gained & frameshift
D4	1.22953	stop gained & frameshift
D4	0.942859	stop gained & frameshift
D4	1.08997	stop gained & frameshift
D4	0.829582	stop gained & frameshift
D4	1.23211	stop gained & frameshift
D4	1.28249	stop gained & frameshift
D4	0.975387	stop gained & frameshift
D4	1.05021	stop gained & frameshift
D4	1.15265	stop gained & frameshift
D4	1.07715	stop gained & frameshift
D4	1.1083	stop gained & frameshift
D4	0.955547	stop gained & frameshift
D4	1.22954	stop gained & frameshift
D4	0.914878	stop gained & frameshift
D4	1.41455	stop gained & frameshift
D4	1.37427	stop gained & frameshift
D4	1.18569	stop gained & frameshift
D4	0.951619	stop gained & frameshift
D4	1.2206	stop gained & frameshift
D4	1.00927	stop gained & frameshift
D4	1.25831	stop gained & frameshift
D4	1.30925	stop gained & frameshift
D4	1.12584	stop gained & frameshift
D4	1.23461	stop gained & frameshift
D4	1.0604	stop gained & frameshift
D4	1.12743	stop gained & frameshift
D4	1.28984	stop gained & frameshift
D4	1.14798	stop gained & frameshift
D4	1.12491	stop gained & frameshift
D4	1.26899	stop gained & frameshift
D4	1.14932	stop gained & frameshift
D4	1.35686	stop gained & frameshift
D4	0.95541	stop gained & frameshift
D4	1.17723	stop gained & frameshift
D4	1.12325	stop gained & frameshift
D4	1.30978	stop gained & frameshift
D4	1.15156	stop gained & frameshift
D4	1.29262	stop gained & frameshift
D4	1.10977	stop gained & frameshift
D4	1.13564	stop gained & frameshift
D4	0.965615	stop gained & frameshift
D4	1.09186	stop gained & frameshift
D4	1.13599	stop gained & frameshift
D4	1.28125	stop gained & frameshift
D4	1.2929	stop gained & frameshift
D4	1.13177	stop gained & frameshift
D4	1.20086	stop gained & frameshift
D4	1.22039	stop gained & frameshift
D4	1.21051	stop gained & frameshift
D4	1.00231	stop gained & frameshift
D4	1.03399	stop gained & frameshift
D4	1.35321	stop gained & frameshift
D4	1.0661	stop gained & frameshift
D4	1.19463	stop gained & frameshift
D4	0.943245	stop gained & frameshift
D4	0.964756	stop gained & frameshift
D4	1.00283	stop gained & frameshift
D4	1.01174	stop gained & frameshift
D4	1.17376	stop gained & frameshift
D4	1.09119	stop gained & frameshift
D4	1.07694	stop gained & frameshift
[truncated: 69,676 more rows]

## Sheet: source_data_figure_2_e_and_f
functional_score	consequence	FDR
0.00893383	UTR	0.0918486
-0.00152292	UTR	0.857361
-0.000624012	UTR	0.946782
-0.0035923	UTR	0.560904
0.00937426	UTR	0.229482
0.00378869	UTR	0.572578
-0.00575314	UTR	0.352415
-0.00414873	UTR	0.586084
0.00165068	UTR	0.874839
0.00296967	UTR	0.775482
0.00252076	UTR	0.71297
0.00724205	UTR	0.35531
-0.00731758	UTR	0.480446
-0.00192299	UTR	0.840103
0.00793145	UTR	0.288295
0.01048	UTR	0.307565
-0.00256549	UTR	0.707931
-0.00330097	UTR	0.703954
0.00992608	UTR	0.156328
-0.00930027	UTR	0.165982
-1.13e-05	UTR	0.999615
0.0119787	UTR	0.0562513
-0.00535781	UTR	0.450815
-0.01168	UTR	0.213996
0.00719298	UTR	0.319643
-0.00302103	UTR	0.716915
-0.00480129	UTR	0.626051
0.00772768	UTR	0.283082
-0.00225249	UTR	0.80024
0.0125734	UTR	0.054023
-0.0011333	UTR	0.891079
0.0130452	UTR	0.0241127
0.0057862	UTR	0.459173
1.4727402396362e-05	UTR	0.999033
-0.00577823	UTR	0.492617
0.0112913	UTR	0.0618245
0.00538878	UTR	0.528796
-0.00160889	UTR	0.854678
0.00240424	UTR	0.7722
0.00310775	UTR	0.689668
0.00248334	UTR	0.688563
-0.00707724	UTR	0.370761
-0.0104144	UTR	0.0406193
0.0012686	UTR	0.86849
-0.00137258	UTR	0.881496
-0.000777166	UTR	0.933532
0.00983819	UTR	0.25757
0.00439666	UTR	0.428532
0.00235539	UTR	0.78486
-0.00488229	UTR	0.606286
-0.000614721	UTR	0.953907
0.00109388	UTR	0.881047
0.00383532	UTR	0.65428
-0.00508383	UTR	0.587396
0.00348926	UTR	0.694477
0.00552841	UTR	0.486441
-0.00231812	UTR	0.680113
-0.00137114	UTR	0.85836
-0.00211591	UTR	0.803908
-0.00352062	UTR	0.763261
-0.00683583	UTR	0.292058
0.00648943	UTR	0.391867
0.00301026	UTR	0.723874
0.00183593	UTR	0.850213
0.00266294	UTR	0.732926
0.0145931	UTR	0.0153405
-0.00313588	UTR	0.750915
0.00278707	UTR	0.742428
0.00193381	UTR	0.846297
0.00796102	UTR	0.39803
0.00613101	UTR	0.419118
0.00819431	UTR	0.112361
0.000614633	UTR	0.946903
-0.0047533	UTR	0.566385
0.00142613	UTR	0.880689
0.00270663	UTR	0.740199
0.00407109	UTR	0.455392
0.00548848	UTR	0.530606
0.0125229	UTR	0.0377308
0.00306083	UTR	0.753938
0.00829959	UTR	0.166275
0.000839839	UTR	0.925238
0.00235024	UTR	0.711755
-0.0189998	UTR	0.00488932
0.0068727	UTR	0.208413
-0.00355968	UTR	0.659341
-5.99e-05	UTR	0.995226
0.00209589	UTR	0.808656
0.00769483	UTR	0.413501
-0.011065	UTR	0.176129
0.00526301	UTR	0.544816
0.0112758	UTR	0.093389
0.00577332	UTR	0.456937
0.00363575	UTR	0.704885
-4.6e-05	UTR	0.99706
0.00295164	UTR	0.676709
-0.0108863	UTR	0.0507572
-0.00458556	UTR	0.572313
-0.000958309	UTR	0.889416
-0.00381869	UTR	0.497964
0.0111275	UTR	0.199587
0.00260674	UTR	0.732874
-0.00197884	UTR	0.820642
0.00574938	UTR	0.589402
0.00211276	UTR	0.726076
0.00518731	UTR	0.435103
-0.00189321	UTR	0.844141
-0.00103106	UTR	0.900186
-0.00338793	UTR	0.655115
0.000621033	UTR	0.940293
-0.000742403	UTR	0.942963
0.0116948	UTR	0.0847519
-0.00326627	UTR	0.653514
0.00389487	UTR	0.568761
0.00503321	UTR	0.537561
-0.00778108	UTR	0.276308
-0.00980966	UTR	0.171154
-0.00267154	UTR	0.763659
-0.00189028	UTR	0.82637
0.00440033	UTR	0.495216
-0.00251496	UTR	0.749217
0.00867657	UTR	0.240268
-0.00167316	UTR	0.817538
-0.0230012	UTR	0.000603032
-0.00807303	UTR	0.184328
-0.0112315	UTR	0.291816
0.010108	UTR	0.368708
-0.0184261	UTR	6.91619271458865e-05
-0.017974	UTR	0.00579716
-0.0199892	UTR	0.00056742
-0.0183855	UTR	0.00524432
-0.0199758	UTR	0.00010817
-0.00937327	UTR	0.1044
-0.00453485	UTR	0.608691
-0.00908568	UTR	0.135374
0.000423631	UTR	0.96816
-0.00467968	UTR	0.618783
-0.0184105	UTR	0.00012676
-0.00358542	UTR	0.63465
-0.00866885	UTR	0.117057
-0.00891329	UTR	0.230967
0.00078073	UTR	0.924923
-0.00520293	UTR	0.480369
-0.00547195	UTR	0.325107
-0.00737048	UTR	0.146505
0.00517836	UTR	0.392746
0.016797	UTR	0.000808707
-0.000274644	UTR	0.97547
-0.00986458	UTR	0.131179
-0.00605185	UTR	0.332633
0.00162731	UTR	0.823832
0.00306453	UTR	0.702243
-0.00245296	UTR	0.740262
-0.00221649	UTR	0.814702
0.00347423	UTR	0.63817
-0.000565872	UTR	0.939707
-0.00353261	UTR	0.548671
-0.00117233	UTR	0.88134
0.00400512	UTR	0.523338
-0.00220925	UTR	0.777952
0.00972064	UTR	0.124833
-0.0046084	UTR	0.556849
-6.03e-05	UTR	0.993036
0.00726257	UTR	0.142589
-0.00808282	UTR	0.114819
-0.00599193	UTR	0.266552
0.00214736	UTR	0.80165
-0.0122169	UTR	0.0126035
-0.00889407	UTR	0.0967252
-0.00367149	UTR	0.608306
-0.00793844	UTR	0.127988
-0.000482349	UTR	0.945779
-0.00277177	UTR	0.673594
-0.00673499	UTR	0.293847
0.00550894	UTR	0.233858
-0.000802988	UTR	0.915698
-0.00164541	UTR	0.871151
0.00417311	UTR	0.517298
-0.00393793	UTR	0.591776
0.00120487	UTR	0.855595
-0.000122065	UTR	0.990522
0.0131516	UTR	0.0216563
-0.00343231	UTR	0.425582
-0.00544443	UTR	0.436088
-0.00441269	UTR	0.540059
0.0015897	UTR	0.835494
0.00299606	UTR	0.664992
0.00309271	UTR	0.742304
0.00196113	UTR	0.805974
-0.000674577	UTR	0.925447
0.00178338	UTR	0.848432
-0.00385983	UTR	0.600382
-0.010808	UTR	0.167208
0.00487915	UTR	0.533867
-0.0029759	UTR	0.644627
-0.00644517	UTR	0.383949
0.00104603	UTR	0.891482
-0.0140045	UTR	0.0419761
0.00227162	UTR	0.77529
0.00848361	UTR	0.226112
0.00159643	UTR	0.871761
-0.00538625	UTR	0.486101
-0.0526576	UTR	8.40298041865727e-15
-0.0952656	UTR	1.15357548652176e-42
0.00274453	UTR	0.707288
-0.0110398	UTR	0.0517888
0.0118154	UTR	0.0475876
0.0112193	UTR	0.083536
-0.00347657	UTR	0.654988
0.000485162	UTR	0.947414
0.000821163	missense	0.918853
0.00128892	missense	0.870445
-0.00458208	missense	0.467397
0.00255574	missense	0.649318
-0.0085353	missense	0.0837672
-0.00498205	missense	0.478454
0.000891997	synonymous	0.918288
-0.00103348	missense	0.891079
0.00281474	missense	0.678337
-0.00846828	missense	0.122508
-0.00226172	missense	0.76741
-0.209693	stop gained	2.04607487123899e-122
0.000951397	missense	0.908646
0.000692437	missense	0.918244
-0.0044468	missense	0.602739
0.00634343	synonymous	0.320557
0.00696205	missense	0.348581
-0.00373103	missense	0.629979
0.00722935	missense	0.179897
0.00446657	missense	0.384207
0.00496855	missense	0.479215
0.00264359	missense	0.670506
0.00382274	missense	0.518417
0.004312	missense	0.454658
0.00504221	synonymous	0.440152
0.00591392	synonymous	0.354102
0.000753719	synonymous	0.911234
-0.0514982	missense	9.28713988191234e-17
-0.0617971	missense	3.5716423570313e-13
-0.0698605	missense	2.13836635622482e-33
-0.153031	stop gained	9.7996945689577e-66
-0.0381403	missense	8.77644205242577e-13
-0.00353009	missense	0.662873
-0.0871869	stop gained	8.21459497811872e-61
0.0139461	missense	0.00517945
0.0108828	missense	0.0674009
0.00317929	missense	0.448433
0.00152458	missense	0.85033
-0.00195077	synonymous	0.743971
0.00324383	missense	0.638358
0.00535111	missense	0.28232
0.00583924	missense	0.336828
0.00602669	synonymous	0.237906
0.00505061	synonymous	0.301488
0.00571261	synonymous	0.35877
-0.00802571	missense	0.503085
0.00143345	missense	0.869242
-0.121928	stop gained	4.01532114751891e-15
-0.00251189	missense	0.82128
-0.00429756	missense	0.690426
-0.0122519	missense	0.166091
0.000713332	synonymous	0.943889
-0.00434336	missense	0.714773
0.000819648	missense	0.961479
-0.00117355	synonymous	0.936176
-0.0167179	missense	0.0832696
-0.0268227	missense	0.00784871
-0.00118229	missense	0.913438
-0.0404232	missense	4.46838646768229e-06
-0.156358	missense	6.18405353405888e-35
0.00667484	synonymous	0.472387
-0.00695171	synonymous	0.376545
-0.0150111	synonymous	0.0504404
-0.119494	missense	4.08602656103631e-71
-0.037132	missense	2.57359848109884e-16
-0.158557	stop gained	1.23732943575108e-111
-0.0514444	missense	7.84617591045282e-24
-0.0893163	missense	1.41774468893913e-72
-0.0135775	missense	0.00343121
-0.00098217	synonymous	0.890568
-0.0318553	missense	1.2485188735132e-10
-0.0192118	missense	6.61248779058888e-05
-0.162409	missense	2.5315384898877e-127
-0.0564459	missense	2.94793210996391e-21
-0.0502124	missense	9.05987783947756e-27
-0.172333	missense	6.50962636329699e-75
-0.146734	missense	2.12798124199381e-80
-0.183147	missense	1.15075425715328e-100
0.00222389	synonymous	0.661434
-0.167324	missense	9.2261413055433e-90
-0.202962	missense	3.24784426478784e-86
-0.141955	missense	5.23980927248757e-92
-0.217174	missense	3.43600047401306e-105
-0.180864	missense	1.03643085821707e-121
-0.0784096	missense	1.13622366434083e-48
-0.149992	missense	2.40371770014748e-123
-0.212975	missense	5.94616998602431e-172
-0.00534996	synonymous	0.283611
-0.0682822	missense	2.22792515462804e-30
-0.0671699	missense	1.88462607772967e-37
-0.0777392	missense	2.56002411736264e-62
-0.137253	missense	6.54690989196881e-86
-0.0905149	missense	1.05047720698041e-63
-0.152002	missense	2.52697595941798e-94
-0.135425	missense	2.16121292918956e-110
-0.0956103	missense	1.38922937800084e-52
-0.0160309	synonymous	0.00140691
-0.0152693	synonymous	0.000111447
-0.00437394	synonymous	0.505788
-0.030497	missense	5.84887344290902e-11
-0.108307	missense	1.09912548486869e-72
-0.0740115	missense	8.95581801515102e-38
-0.189225	splice donor	2.3134180641857e-135
-0.21371	splice donor	1.74346135586665e-158
-0.236623	splice donor	1.39428374429574e-174
-0.181716	splice donor	1.56082714932509e-107
-0.0110112	splice donor	0.0257883
-0.2326	splice donor	2.8302762840979e-144
-0.0137809	intron	0.00482497
-0.0168077	intron	0.00330356
-0.0155841	intron	0.00162806
0.00288342	intron	0.550251
0.0152674	intron	0.038872
0.0077319	intron	0.128704
-0.00884776	intron	0.194942
-0.00963306	intron	0.0658384
-0.0114727	intron	0.0104113
0.00101718	intron	0.913508
0.00195659	intron	0.880176
0.00034021	intron	0.969736
0.0128559	intron	0.0394747
0.00671454	intron	0.406909
0.00858516	intron	0.126633
0.00514408	intron	0.515855
0.00928438	intron	0.179554
-0.00158596	intron	0.838206
0.00186105	intron	0.840103
-0.00153462	intron	0.864718
0.000529293	intron	0.951701
-0.00402952	intron	0.484555
0.00412561	intron	0.427897
-0.00282518	intron	0.511465
-0.00135061	intron	0.822266
0.00352681	intron	0.529882
4.69829547275268e-05	intron	0.995489
0.00543322	intron	0.298224
0.0166326	intron	0.000222379
-0.00035374	intron	0.96077
-0.00201571	intron	0.82128
0.00150928	intron	0.818108
0.00377218	intron	0.540059
0.00821629	intron	0.272369
0.0103894	intron	0.101756
-0.00340356	intron	0.541776
-0.000739779	intron	0.91356
0.00181548	intron	0.813276
0.00177832	intron	0.809201
-0.00123296	intron	0.891504
0.00415295	intron	0.457892
-0.000223	intron	0.974772
0.00993805	intron	0.135282
0.00183831	intron	0.7855
-0.00289619	intron	0.626723
-0.00496662	intron	0.257398
-0.00428083	intron	0.451227
-0.0111376	intron	0.0742724
-0.00991995	intron	0.181942
-0.00994339	intron	0.0480774
-0.00444473	intron	0.508949
-0.000525464	intron	0.943264
0.00918667	intron	0.0660555
0.00176917	intron	0.784116
-0.00645179	intron	0.192601
0.00407585	intron	0.484271
-0.0054171	intron	0.352415
0.00287693	intron	0.742468
-0.00830146	intron	0.123881
-0.00174863	intron	0.828436
0.00245852	intron	0.78576
-0.000395591	intron	0.953862
0.000657477	intron	0.932626
-0.00477232	intron	0.469627
-0.00135141	intron	0.842015
-0.00945087	intron	0.0398729
0.00659081	intron	0.271747
0.00279941	intron	0.643914
0.00275592	intron	0.699288
0.000370978	intron	0.945758
-0.00662837	intron	0.270975
-0.00661337	intron	0.23383
0.00788867	intron	0.134607
-0.00338176	intron	0.45425
-0.00289023	intron	0.618914
0.00285034	intron	0.44819
0.00105269	intron	0.884728
0.0029743	intron	0.540963
-0.00097281	intron	0.876638
-0.00414582	intron	0.478029
0.00481852	intron	0.219778
-0.00196999	intron	0.852046
0.0039425	intron	0.503433
-0.00162737	intron	0.710404
0.00302351	intron	0.45194
0.0103618	intron	0.112585
-0.00228596	intron	0.655079
-0.000589129	intron	0.928765
-1.71e-05	intron	0.998561
-0.00304884	intron	0.604268
0.0097335	intron	0.187698
0.00629152	intron	0.135215
-0.003905	intron	0.272369
-0.0025531	intron	0.665764
0	intron	1
0.000207711	intron	0.975804
0.00191899	intron	0.779999
-0.00607642	intron	0.187036
0.000524379	intron	0.929113
-0.219852	intron	1.06497505276213e-112
-0.00333567	intron	0.4335
-0.00774665	intron	0.0972007
0.000838124	intron	0.883561
9.48479750684348e-05	intron	0.989153
0.00131744	intron	0.799119
-0.00457039	intron	0.283611
-0.000574218	intron	0.937513
0.000302822	intron	0.973099
0.00377607	intron	0.434092
-0.20458	intron	1.29990206945676e-200
-0.00216432	intron	0.642646
0.00115517	intron	0.836442
0.00218586	intron	0.61724
-0.00730693	intron	0.218391
-0.00132723	intron	0.784048
-0.00350153	intron	0.446097
-2.5e-05	intron	0.996999
-0.00313127	intron	0.560801
-0.00438021	intron	0.372377
0.00209254	intron	0.681239
-0.00163552	intron	0.7972
-0.00175974	intron	0.869298
0.0075785	intron	0.067185
-0.00780541	intron	0.0388541
0.000266879	intron	0.96097
0.00671862	intron	0.09906
0.00496926	intron	0.320296
0.00809518	intron	0.215988
0.00138824	intron	0.775988
0.00478049	intron	0.362182
-0.0930749	intron	6.10963078575434e-34
0.00912872	intron	0.0601349
-0.00360147	intron	0.473535
0.00140935	intron	0.862116
0.00741405	intron	0.0282736
0.00266488	intron	0.643939
0.000790672	intron	0.893166
0.00935613	intron	0.0151014
-0.176179	splice acceptor	4.43372350020788e-133
-0.198862	splice acceptor	1.15040303591551e-138
-0.196805	splice acceptor	6.64238235744205e-61
-0.190872	splice acceptor	5.60611133939383e-98
-0.20234	splice acceptor	4.24748989303e-162
-0.18812	splice acceptor	1.03697484831632e-128
-0.0264637	missense	1.81846930823663e-14
-0.0295296	missense	2.64534539988592e-21
-0.0346754	missense	5.19707423965323e-25
-0.134751	missense	1.02282818743238e-91
-0.0881023	missense	3.81375107869999e-83
-0.0177155	missense	7.10047436670877e-06
-0.0356059	missense	2.68816624451019e-30
-0.0220106	missense	7.93975987176251e-11
0.000841929	synonymous	0.888007
-0.00202414	missense	0.668587
-0.223731	missense	7.78626504285332e-107
-0.00277006	missense	0.47144
-0.00404472	missense	0.305298
0.00255373	missense	0.80025
-0.139737	missense	4.560421349258e-48
-0.00821369	synonymous	0.0522232
0.00135976	synonymous	0.763261
0.00164411	synonymous	0.729066
-0.000581603	synonymous	0.898146
0.00229196	missense	0.660133
-0.00918719	missense	0.00484276
-0.0972751	missense	9.00615167170467e-36
0.00207201	missense	0.767586
0.00816817	missense	0.0640694
0.00543866	synonymous	0.150948
-0.00194628	synonymous	0.702482
0.00594624	synonymous	0.299963
-0.00822719	missense	0.0768403
-0.00681569	missense	0.160721
-0.0725594	missense	4.85079695598422e-42
-0.107808	missense	9.37840996284346e-48
-0.223595	missense	4.30401688115502e-122
-0.189109	missense	1.80817472375043e-50
0.00629115	synonymous	0.115701
0.00284939	synonymous	0.54474
0.00117568	synonymous	0.800628
0.00401561	missense	0.451929
0.00452202	missense	0.292805
0.00164081	missense	0.772682
-0.034927	missense	1.23756551167432e-14
0.00705359	missense	0.0909648
0.0144546	missense	0.00166812
0.00570438	synonymous	0.253974
0.0018682	synonymous	0.804172
0.00109008	synonymous	0.850098
0.00573182	missense	0.195051
0.00278988	missense	0.757253
-0.167893	stop gained	3.62346797245067e-67
0.00126466	missense	0.814702
-0.000329053	missense	0.968486
-0.0352156	missense	2.01784275199047e-14
-0.000885856	synonymous	0.899497
-0.000182922	missense	0.980343
0.00314044	missense	0.527449
-0.00812731	missense	0.126376
0.00317937	missense	0.616314
-0.0151809	missense	0.000241422
0.00265126	missense	0.57155
-0.00539164	missense	0.258303
-0.0353545	missense	4.93531668507427e-11
0.00446834	missense	0.468621
-0.00114028	synonymous	0.871761
0.00370098	missense	0.312004
0.0029683	missense	0.698584
0.00295506	missense	0.69016
0.00632917	missense	0.238757
-0.00386385	missense	0.4951
-0.0226842	missense	6.21742435676141e-08
0.00222532	missense	0.645483
-0.00702282	synonymous	0.266552
-0.00321635	missense	0.70335
0.00128308	missense	0.862116
0.00108141	missense	0.882999
0.00122211	missense	0.882059
-0.000427621	missense	0.946912
-0.150979	splice donor	2.81775386204394e-63
-0.186978	splice donor	1.16554180455988e-105
-0.20002	splice donor	3.60286421507126e-66
-0.175818	splice donor	2.2479797211593e-93
-0.187838	splice donor	2.45308557088274e-86
-0.184182	splice donor	5.83681060333442e-107
-0.0352112	intron	2.50394044789357e-16
0.00363108	intron	0.360937
-0.00360094	intron	0.536438
0.00307064	intron	0.561997
0.000255333	intron	0.961438
0.00551705	intron	0.358076
-0.000503678	intron	0.96534
0.00308721	intron	0.782403
-0.000613039	intron	0.932713
0.00114765	intron	0.826015
-0.00129539	intron	0.823566
0.00317389	intron	0.521982
-0.00709198	intron	0.267087
0.000546628	intron	0.926587
-0.00797211	intron	0.232533
0.00821761	intron	0.151123
0.00307919	intron	0.739662
-0.000856041	intron	0.915844
-0.00280173	intron	0.611878
0.00185438	intron	0.751446
0.0073623	intron	0.114748
-0.00322819	intron	0.718508
0.00120638	intron	0.819684
0.0012243	intron	0.861945
-0.00611013	intron	0.475097
0.000504172	intron	0.954317
0.00660274	intron	0.169483
-0.00296156	intron	0.669921
0.000655057	intron	0.91483
0.00552588	intron	0.375275
0.00327392	intron	0.710163
-0.0116109	intron	0.0668288
-0.00365539	intron	0.520321
-0.00300018	intron	0.528174
0.00218341	intron	0.820458
0.0042963	intron	0.627637
0.00738023	intron	0.3864
0.00736575	intron	0.137037
0.000928402	intron	0.894225
4.61127017590517e-05	intron	0.996054
-0.000497919	intron	0.962525
-0.00105269	intron	0.870325
0.00074895	intron	0.910791
-0.00158397	intron	0.788402
0.00588809	intron	0.341084
-0.00457886	intron	0.446674
0.00540104	intron	0.402498
-0.00222295	intron	0.736872
-0.00041697	intron	0.956196
0.00600309	intron	0.164423
-0.000704621	intron	0.921427
0.00238623	intron	0.711755
0.00376105	intron	0.638964
-0.00440605	intron	0.474647
0.00528231	intron	0.553589
0.0107203	intron	0.0126626
-0.00770522	intron	0.216472
0.00288711	intron	0.648493
0.000573972	intron	0.924056
-0.00440875	intron	0.326411
-0.000114465	intron	0.988199
0.0062009	intron	0.459196
0.00718103	intron	0.206322
-0.00674634	intron	0.403683
0.00591211	intron	0.209758
0.00415749	intron	0.566371
-0.000264502	intron	0.97
-0.00383271	intron	0.439666
-0.00252996	intron	0.646081
0.000375435	intron	0.9723
0.00341865	intron	0.504072
-0.00564731	intron	0.16194
0.00335218	intron	0.476812
-0.00306002	intron	0.57155
-0.00610522	intron	0.323043
-0.00209469	intron	0.827211
0.00697657	intron	0.19617
-0.000136579	intron	0.991742
-0.00288489	intron	0.737436
-0.00686887	intron	0.100804
-0.00224933	intron	0.7722
-0.00374847	intron	0.628774
-0.00198561	intron	0.758002
-0.00198659	intron	0.732002
-0.00904274	intron	0.127538
-0.00454356	intron	0.526445
0.00407243	intron	0.570728
-0.012908	intron	0.0636258
-0.000533083	intron	0.953179
-0.000763919	intron	0.922915
-1.5e-05	intron	0.998658
-0.00832449	intron	0.312531
0.00618082	intron	0.212063
0.00263403	intron	0.688794
-0.00153428	intron	0.874784
0.00107724	intron	0.880603
-0.000663421	intron	0.946829
-0.00620728	intron	0.13847
-0.0115656	intron	0.160564
-0.0101367	intron	0.0380698
-0.00554037	intron	0.313656
-0.000980131	intron	0.936176
0.0014661	intron	0.898633
-0.000251256	intron	0.973406
0.00507017	intron	0.348777
-0.00494986	intron	0.605277
0.00269121	intron	0.607359
0.00619691	intron	0.106795
-0.00394534	intron	0.589611
0.000623232	intron	0.921519
0.0035523	intron	0.668558
0.00186013	intron	0.842049
-0.00241005	intron	0.779121
-0.00187977	intron	0.750241
-0.0019272	intron	0.774203
0.0140231	intron	0.0487022
-0.00013908	intron	0.988199
0.00843349	intron	0.160161
-0.00253583	intron	0.698065
-0.00463561	intron	0.628834
-0.0139576	intron	0.00690252
-0.0011602	intron	0.901753
0.00680234	intron	0.490131
-0.00432927	intron	0.489917
-0.00499493	intron	0.459356
-0.00458525	intron	0.498944
0.00215968	intron	0.736476
0.00463486	intron	0.443874
-0.00829315	intron	0.225377
-0.00357829	intron	0.66136
-0.0597037	intron	3.59852011787609e-12
-0.00417522	intron	0.670771
-0.00812257	intron	0.151123
-0.00208228	intron	0.814439
0.00223831	intron	0.666738
0.00252017	intron	0.720119
-0.0917775	intron	1.28627549755117e-33
0.00610417	intron	0.264457
-0.159485	splice acceptor	3.69718565382875e-103
-0.181641	splice acceptor	1.75201445946733e-62
-0.181548	splice acceptor	2.60183747412017e-84
-0.181482	splice acceptor	1.5229612781366e-61
-0.208724	splice acceptor	3.1453293947104e-111
-0.165709	splice acceptor	1.39027348129997e-50
0.00881965	missense	0.0754975
-0.00422348	missense	0.606286
-0.0983532	missense	8.49673693848868e-23
0.0026013	synonymous	0.71981
-0.00377975	synonymous	0.505999
-0.00051877	synonymous	0.960341
-0.00873591	missense	0.21723
-0.0063488	missense	0.330527
-0.0658022	missense	1.45227308069787e-15
-0.0229398	missense	1.28642437609705e-05
-0.168151	missense	5.56219676167985e-46
0.00525906	missense	0.34517
0.00119583	synonymous	0.843225
-0.00133209	synonymous	0.851959
0.00172738	synonymous	0.835925
-0.00337144	missense	0.572423
0.00232996	missense	0.703221
-0.19495	stop gained	7.0489797064618e-54
-0.00294896	missense	0.616314
-0.00146458	missense	0.817968
-0.00488044	missense	0.2714
-0.00357405	synonymous	0.40243
-0.000567028	missense	0.945265
0.00444708	missense	0.33857
-0.000112573	missense	0.986466
-0.00057569	missense	0.918288
-0.00394567	missense	0.645572
-0.00395528	missense	0.417666
-0.000722978	missense	0.888007
-0.0905614	missense	1.47377606374319e-27
0.00836738	synonymous	0.0159945
-0.00412144	synonymous	0.480009
-0.00512488	synonymous	0.536615
0.00594237	missense	0.172202
0.00418945	missense	0.315055
-0.00345922	missense	0.512086
0.000441662	missense	0.965884
-0.201056	missense	8.86572848880744e-79
-0.107993	missense	1.34168632772339e-24
0.00256363	synonymous	0.69489
0.00299702	synonymous	0.591388
0.00864969	synonymous	0.00996449
0.00980976	missense	0.0278693
0.00472077	missense	0.232828
0.00880548	missense	0.042925
-0.173803	missense	2.37456763143234e-118
-0.202244	missense	1.18617431395327e-103
-0.00239413	missense	0.716322
0.00481365	synonymous	0.20768
0.00211296	synonymous	0.69289
-0.00300416	synonymous	0.550251
-0.200824	missense	4.14333349700337e-83
-0.167757	missense	8.51994727776802e-64
-0.185992	stop gained	2.46710608681921e-115
-0.164778	missense	3.45707038530856e-125
-0.150669	missense	6.25627500490216e-45
-0.197418	missense	5.96987362278031e-72
0.000444581	synonymous	0.934946
0.0139055	missense	8.14077018349856e-07
0.0195819	missense	7.73546824022609e-08
-0.00398725	missense	0.548364
-0.000792606	missense	0.904161
-0.0331777	missense	6.3234582262997e-12
-0.0658434	missense	2.94058995210169e-31
-0.0135346	missense	1.90786855715086e-05
-0.0395205	missense	2.33071200177917e-14
0.00127656	synonymous	0.906062
0.00728405	synonymous	0.295664
-0.00598976	missense	0.222716
-0.0929991	missense	2.29861214172872e-27
-0.0366803	missense	3.10280268603815e-12
-0.106429	missense	3.77533354592828e-49
-0.0143376	missense	1.06325705013111e-07
-0.0717356	missense	2.67869721389242e-37
-0.00722738	missense	0.147018
0.00180041	synonymous	0.811183
-0.189006	stop gained	4.52053884522377e-52
-0.195589	stop gained	4.59116582159173e-56
-0.0939915	missense	1.20965464883705e-28
-0.00336292	missense	0.706345
-0.0511204	missense	3.42312786573704e-15
-0.0353201	missense	1.60927145814923e-11
-0.0326781	missense	3.73287032957847e-08
-0.125463	missense	5.43171502342429e-29
1.49935413523452e-05	synonymous	0.998702
0.0101764	missense	0.00930769
0.0142145	missense	0.000767053
-0.0187963	missense	2.65937547769246e-05
-0.0145314	missense	9.40736971511619e-05
-0.0226408	missense	1.68858776700756e-05
-0.077961	missense	1.58814476419525e-24
-0.0378946	missense	2.72926987386167e-10
-0.11475	missense	3.0475631288524e-23
0.00460694	synonymous	0.321648
-0.00162315	synonymous	0.705799
-0.00224359	synonymous	0.692266
-0.00182614	missense	0.802165
-0.193977	stop gained	3.98739790480529e-69
-0.000490683	missense	0.900572
-0.006586	missense	0.0464659
-0.000783165	missense	0.876187
0.00026432	missense	0.965236
-0.000619098	synonymous	0.944949
0.00146128	missense	0.861538
0.00514345	missense	0.482972
0.00114923	missense	0.869767
-0.00557718	missense	0.508503
0.00129176	missense	0.775988
-0.00371759	missense	0.530606
-0.0013708	missense	0.848432
0.00824665	missense	0.0168724
0.00842479	synonymous	0.0270307
0.00653235	missense	0.252397
0.00616721	missense	0.164843
-0.0033539	missense	0.441197
-0.00190245	missense	0.784612
-0.181326	stop gained	5.59740092476682e-62
-0.000138066	missense	0.987592
0.000141559	missense	0.980939
0.00571432	missense	0.0658412
0.00297364	missense	0.452799
0.00351315	synonymous	0.531813
0.00682304	missense	0.134816
0.00251868	missense	0.778136
-0.00308258	missense	0.693519
-0.00428092	missense	0.441771
-0.000457079	missense	0.97754
0.00208686	missense	0.754868
0.0111404	missense	0.0431766
-0.181925	stop gained	1.46096235536768e-79
0.00608943	synonymous	0.185178
-0.00216996	missense	0.78586
-0.155958	stop gained	1.18757488098611e-65
0.00484819	missense	0.28251
-0.00789963	missense	0.150844
-0.0021932	missense	0.68465
0.00212283	missense	0.687801
0.0048944	missense	0.272455
0.00179328	missense	0.736986
-0.0016399	synonymous	0.770812
-0.00130034	missense	0.837231
0.00635335	missense	0.103811
-0.000278306	missense	0.979708
-0.00194928	missense	0.7829
-0.00128756	missense	0.823799
-0.0691462	missense	2.30729063237653e-17
-0.00562498	missense	0.387046
-0.153682	splice donor	1.71102367115734e-45
-0.160976	splice donor	8.4954404049149e-51
-0.189899	splice donor	1.77883330503077e-88
-0.181516	splice donor	1.00478213034044e-63
-0.187167	splice donor	1.91291508376265e-68
-0.179302	splice donor	1.87337649613604e-113
0.00131576	intron	0.853727
-0.0959539	intron	2.04760567398129e-19
-0.148131	intron	2.83184872669921e-40
-0.0236654	intron	2.30363571857941e-05
-0.165696	intron	3.40010408264423e-74
-0.17776	intron	6.54055700595404e-37
-0.174693	intron	3.04012987793269e-46
-0.175633	intron	1.02663541028097e-64
-0.192292	intron	1.9445614613761e-58
-0.00869292	intron	0.223923
-0.0110394	intron	0.0480811
-0.157076	intron	4.92379906135464e-52
-0.00584072	intron	0.18548
0.00380003	intron	0.505788
0.0011876	intron	0.803908
-0.000665082	intron	0.947385
-0.00260179	intron	0.667034
-0.00164491	intron	0.897179
0.00348091	intron	0.6014
0.00334501	intron	0.686534
0.00645435	intron	0.0616712
0.000744834	intron	0.897265
-0.000800037	intron	0.929718
0.000921896	intron	0.889929
0.0033396	intron	0.618452
0.00150835	intron	0.837129
-0.00306883	intron	0.765152
-0.0022539	intron	0.709099
0.00347987	intron	0.49982
0.00724567	intron	0.0576696
-0.00619839	intron	0.166191
0.00326137	intron	0.48234
-0.00657614	intron	0.146387
0.00144001	intron	0.858739
-0.00632427	intron	0.207688
-0.00252485	intron	0.740913
0.00681308	intron	0.870325
0.000204568	intron	0.97993
-0.003544	intron	0.436088
-0.00210034	intron	0.817942
0.010988	intron	0.197208
0.00455383	intron	0.559409
-0.00523683	intron	0.4379
-0.00160097	intron	0.851374
0.0056672	intron	0.403683
0.00466894	intron	0.182445
-0.00233434	intron	0.572578
-0.000518073	intron	0.919447
-0.00238012	intron	0.777112
-0.00272241	intron	0.798825
0.000482895	intron	0.921213
0.00449407	intron	0.416999
-7.7e-05	intron	0.994976
0.00238058	intron	0.758928
0.00859071	intron	0.158568
0.00885616	intron	0.0492718
-0.00342981	intron	0.629979
-0.00371323	intron	0.499936
0.00876559	intron	0.386459
0.0109374	intron	0.0625256
0.0112416	intron	0.029132
0.00322437	intron	0.640064
0.00339699	intron	0.620244
-0.00581118	intron	0.183392
-0.000793183	intron	0.880689
-0.00456187	intron	0.319723
-0.00363692	intron	0.689942
-0.00104403	intron	0.871761
0.000132015	intron	0.98508
0.0105839	intron	0.0359784
0.00957551	intron	0.0485841
0.0020668	intron	0.743971
0.0124594	intron	0.00558328
0.015179	intron	0.00017655
0.0146518	intron	0.000392559
0.0227116	intron	3.90879800774273e-16
0.00706169	intron	0.21128
0.0182721	intron	0.000121185
0.00856453	intron	0.119123
-0.0139882	intron	0.0196721
0.0140739	intron	0.000791331
-0.00427577	intron	0.476371
-0.0160266	intron	7.69718877601398e-06
-0.00332146	intron	0.508374
0.0132209	intron	0.000318244
0.011336	intron	0.0111505
0.00769257	intron	0.116453
-0.161395	intron	4.75010220271188e-73
0.00592216	intron	0.133812
-0.100807	intron	1.9725770384022e-60
0.0193995	intron	1.88957736715526e-11
0.0209081	intron	2.6471489330412e-07
0.016495	intron	2.49110081728546e-05
0.0199198	intron	3.0038673163152e-13
-0.000417373	intron	0.953862
-0.0136218	intron	0.00187947
-0.0172796	intron	1.24940570029866e-05
0.0106607	intron	0.00691155
0.013667	intron	0.00301141
0.0186478	intron	8.95060170239305e-06
0.01214	intron	0.00018792
0.0053275	intron	0.33851
0.0142316	intron	0.000336361
0.0176353	intron	0.000133774
0.0201204	intron	3.56959122809325e-07
-0.0908159	intron	1.17281195616223e-53
-0.0324254	intron	2.39964105554105e-21
-0.0962547	intron	6.23313604491846e-109
-0.100947	intron	4.75762775009356e-61
-0.0176175	intron	2.8388738531024e-06
-0.0844223	intron	7.70433554016101e-44
0.0165125	intron	1.48934714412927e-05
0.00974902	intron	0.0281646
0.0123022	intron	0.000191843
-0.010392	intron	0.0246144
-0.151913	intron	3.48419045915766e-63
0.0187812	intron	2.37848457723117e-07
0.0122914	intron	0.000248465
0.00458528	intron	0.379527
-0.0172479	intron	8.23638979556812e-06
-0.0573575	intron	4.66563287107006e-28
0.0121155	intron	0.00121885
-0.0605688	intron	1.55318286725482e-21
0.0190012	intron	6.64295154715837e-07
-0.126941	intron	8.77835060337132e-46
-0.164793	intron	5.50678605374061e-116
-0.0328763	intron	1.4917724891178e-09
-0.117537	intron	7.02449939881126e-58
0.00179874	intron	0.740323
0.0100623	intron	0.0128533
0.0143613	intron	1.94131622057427e-05
0.0125969	intron	0.00267715
0.0166204	intron	1.58690134650618e-05
0.0169371	intron	0.00095514
0.0127001	intron	0.000183764
0.0105646	intron	0.0225209
-0.11252	intron	4.20766448483214e-87
-0.17692	intron	8.61900241611481e-88
-0.0247357	splice acceptor	0.000990215
-0.134303	splice acceptor	2.594135638041e-116
-0.181547	splice acceptor	1.00190166865009e-115
-0.176253	splice acceptor	2.49804563123247e-75
-0.0947339	splice acceptor	5.67004906837397e-75
-0.136973	splice acceptor	1.91918260095677e-109
0.0167781	synonymous	1.15172406471242e-06
0.0119205	synonymous	0.00032825
-0.0231988	synonymous	6.34798533897963e-07
0.0156773	missense	0.000160949
0.0149564	missense	0.000141482
0.0155891	missense	0.00126894
0.0195716	missense	3.52833124799498e-07
0.0111964	missense	0.00906729
0.011286	missense	0.000207518
0.0150744	synonymous	3.11349437785458e-08
0.0168764	synonymous	7.93012141082904e-08
0.013841	synonymous	9.35883096243796e-06
0.00902871	missense	0.0240885
-0.00696714	missense	0.142926
-0.0361652	missense	2.17490490302766e-13
-0.118491	missense	4.08710115075996e-90
-0.107408	missense	3.90900311453272e-63
0.0168013	missense	3.98367743909338e-09
0.0135906	synonymous	0.000191843
0.00809626	synonymous	0.0109657
0.00868584	synonymous	0.0563629
-0.0466389	missense	2.67200268843244e-23
0.0101836	missense	0.00296275
-0.101281	missense	1.82965280672243e-96
-0.0469013	missense	7.6155849609479e-28
-0.00666594	missense	0.134816
0.0207284	missense	2.20821117328744e-06
0.00346955	synonymous	0.380547
-0.174224	stop gained	1.46697327626453e-117
-0.167914	stop gained	5.0508473947148e-169
-0.15345	missense	5.40832994718116e-115
-0.157254	stop gained	3.9048299956204e-121
-0.199892	missense	7.97888148087121e-75
-0.168254	missense	1.52535096091022e-110
-0.108796	missense	2.35568735661599e-43
-0.148467	missense	9.14625357920236e-112
-0.0199739	synonymous	1.28470477949339e-05
-0.12412	synonymous	5.69743944438293e-89
-0.0448289	synonymous	9.01595591783845e-27
-0.0232835	missense	2.73939698565099e-11
0.00725191	missense	0.0982413
-0.0102577	missense	0.00282519
0.0080903	missense	0.084191
-0.164507	missense	8.87873645571971e-93
-0.0521782	missense	3.19043252520137e-29
0.0206674	synonymous	1.51542438927884e-08
0.00265916	missense	0.587561
0.00401045	missense	0.432749
0.00101308	missense	0.859659
-0.0147028	missense	0.0289891
-0.108954	missense	8.31725417144002e-62
-0.163253	missense	5.59368274324844e-93
-0.0356932	missense	1.13728060342522e-19
-0.172904	missense	1.28773164026175e-98
-0.000984742	synonymous	0.851639
0.00625777	synonymous	0.208577
-0.0439816	missense	2.64844856799433e-22
-0.0571301	missense	6.15046565514653e-11
-0.0268318	missense	0.0011332
-0.0602201	missense	2.38227910492146e-12
-0.0168847	missense	0.028535
-0.046169	missense	2.76547748352961e-12
-0.0436825	missense	3.46925103328416e-10
-0.00959825	synonymous	0.139451
-0.0627298	missense	7.88569636802145e-15
-0.0147144	missense	0.0849484
0.00872577	synonymous	0.0133831
-0.0582523	missense	1.00025982409617e-37
-0.144004	missense	1.06221700056497e-80
-0.134809	missense	3.5933828131995e-164
-0.0639085	missense	2.8272208497542e-35
-0.169389	missense	2.2338792311348e-113
0.0131727	synonymous	0.000127988
0.00710347	synonymous	0.171877
0.00400342	synonymous	0.292952
-0.0497368	missense	1.21270821520854e-11
-0.0059948	missense	0.449729
-0.00797279	missense	0.179253
-0.01603	missense	0.125928
-0.0054683	missense	0.467647
-0.00392468	missense	0.652066
-0.0439307	missense	1.62030955890352e-09
-0.019572	missense	0.0779385
0.000894033	synonymous	0.918853
-0.00362411	missense	0.339333
-0.031248	missense	1.87991539369015e-14
-0.178067	stop gained	3.64483128690838e-134
-0.0275755	missense	6.36924192775982e-13
-0.028069	missense	5.06113966286702e-11
-0.0682658	missense	1.28576146449326e-47
0.0132952	synonymous	0.000851177
-0.0291431	missense	1.71135527074378e-22
-0.0428131	missense	1.54694799818421e-14
-0.0740547	missense	1.08279159282037e-29
-0.00701703	missense	0.0957683
-0.142156	missense	2.97793447665222e-84
-0.111414	stop gained	1.07823342708699e-95
-0.0497435	missense	9.81873165350957e-27
-0.034224	missense	2.21304250389194e-12
-0.146294	stop gained	6.47365025894387e-79
-0.0155764	missense	1.84410431027926e-05
-0.102739	missense	3.82502919616505e-67
-0.0568506	missense	2.37625788738031e-29
-0.0276939	missense	2.2983500522547e-13
-0.046402	missense	1.42547471636144e-26
0.00693982	missense	0.105707
0.00289211	missense	0.501602
0.00479629	missense	0.400649
0.00900155	synonymous	0.0187175
-0.0216413	synonymous	6.77742786052945e-09
-0.00146857	missense	0.849534
-0.0306332	missense	3.01207587482265e-15
-0.00166178	missense	0.816673
-0.15327	stop gained	6.02573110358959e-102
-0.0139638	missense	3.71639895011096e-05
-0.038037	missense	9.14580485261644e-20
-0.129243	missense	3.89806037014064e-75
0.00827474	synonymous	0.0402908
0.0109845	missense	0.00720944
-0.0104791	missense	0.0174373
-0.0476067	missense	1.44292368117707e-31
-0.013215	missense	0.00683789
-0.168647	stop gained	8.0137192012569e-89
-0.00677694	missense	0.0741788
-0.0312351	missense	2.15288890925089e-14
-0.0237391	missense	1.58093814350411e-08
0.00645469	synonymous	0.248624
5.92481543645529e-05	missense	0.993777
-0.00500045	missense	0.414996
0.000554279	missense	0.911282
-0.0212084	missense	7.2115606997161e-06
-0.026725	missense	4.45632518247507e-14
0.000255486	missense	0.95749
-0.0127234	missense	0.0121156
-0.00540048	missense	0.299951
0.0191856	synonymous	5.22393063634755e-09
0.00115503	synonymous	0.84615
0.00713371	synonymous	0.246747
0.0101759	synonymous	0.0110211
-0.0150738	missense	1.0940981806078e-06
0.00855093	missense	0.00282329
-0.00453359	missense	0.285192
-0.00434834	missense	0.221436
-0.0116612	missense	0.00543306
0.0235973	synonymous	1.06583698033308e-12
0.00288372	synonymous	0.521341
0.00223338	synonymous	0.629979
0.00214689	missense	0.711787
0.00491604	missense	0.217274
0.0100091	missense	0.0184453
-0.0280857	missense	7.52991747843168e-10
0.000627702	missense	0.914048
0.0112368	missense	0.00250912
0.00969578	synonymous	0.0474064
-0.0042364	synonymous	0.379527
0.0044483	synonymous	0.262257
0.00562725	synonymous	0.323455
0.00878707	missense	0.00992411
-0.0216208	missense	1.93332244984434e-10
0.00714973	missense	0.0492916
-0.102311	missense	3.02792684600034e-58
-0.00107456	missense	0.856979
0.0100657	synonymous	0.00427554
0.000595509	synonymous	0.928831
0.00241261	synonymous	0.644217
0.00701029	synonymous	0.140862
-0.0701792	stop gained	1.1892977723144e-49
-0.00719529	missense	0.11157
-0.0182856	missense	0.00081092
-0.0116144	missense	0.026579
-0.0277339	missense	8.91210614181062e-10
0.0132272	synonymous	0.000163475
-0.00579853	synonymous	0.182336
-0.01302	synonymous	0.00579816
-0.160658	stop gained	2.96426206536124e-138
-0.00770973	missense	0.043294
-0.0172685	missense	9.33482765382886e-07
-0.000827017	missense	0.899596
0.00886216	missense	0.0299578
0.00188341	missense	0.758763
0.00346179	synonymous	0.523261
-0.00215879	missense	0.641152
-0.000670696	missense	0.910791
-0.00909667	missense	0.05248
0.00948026	missense	0.0973648
-0.00283557	missense	0.605061
0.0052197	missense	0.22524
-0.00153911	missense	0.786215
0.000961205	missense	0.891065
-0.00273161	synonymous	0.586084
0.00676777	synonymous	0.123527
-0.118953	synonymous	2.65895744169355e-65
0.00568993	missense	0.185741
0.011175	missense	0.0274483
0.00292796	missense	0.540754
-0.178833	missense	8.14092321090289e-143
-0.0128391	missense	0.00011867
-0.00324354	missense	0.504599
-0.0118627	synonymous	0.000530757
-0.00132413	synonymous	0.850931
0.00255723	synonymous	0.606286
0.00396339	missense	0.263043
-0.00230944	missense	0.646855
0.00129716	missense	0.800637
-0.0204359	missense	1.74588864763431e-07
-0.0393512	missense	1.58044718688692e-28
-0.00545504	missense	0.359832
0.00402469	synonymous	0.394938
0.00300299	synonymous	0.43004
0.00197718	synonymous	0.6924
0.00886448	missense	0.117318
-0.000749126	synonymous	0.934841
0.0064047	missense	0.387616
-0.16477	stop gained	1.60007259362085e-41
0.0105936	missense	0.252046
0.000562005	missense	0.965147
-0.00666657	synonymous	0.432501
-0.00337855	missense	0.750547
-0.00593625	missense	0.351629
0.00135895	missense	0.866227
0.0112523	missense	0.147579
0.00524959	missense	0.587161
-0.062691	missense	1.20475847451385e-11
0.00675961	missense	0.277618
0.011103	missense	0.083142
-0.00576068	synonymous	0.608239
-0.0198123	synonymous	0.0035512
-0.0130337	synonymous	0.0546858
-0.000276303	missense	0.968636
-0.000625273	missense	0.911234
-0.0214517	missense	1.34381509699635e-12
0.00298453	missense	0.521529
-0.123868	missense	5.99565338436896e-169
-0.0154962	missense	0.000192057
-0.0126242	synonymous	0.00247327
0.000107086	missense	0.983591
-0.00234306	missense	0.641152
-0.0172024	missense	1.21233072942416e-08
0.00463131	missense	0.287875
-0.010428	missense	0.0389814
0.000941023	missense	0.896649
-0.157586	missense	1.58793928812717e-171
-0.00565919	missense	0.138551
-0.00255708	missense	0.62867
0.0118879	synonymous	1.68858776700756e-05
0.00512804	missense	0.226112
0.00683098	missense	0.118746
0.00104838	missense	0.826207
-0.00261815	missense	0.491433
-0.0142439	missense	0.000117139
-0.166356	missense	2.7316536505462e-178
-0.0381973	missense	4.1904421935692e-18
-0.000798058	synonymous	0.906493
-0.0189385	synonymous	2.21463163985723e-06
-0.00117288	synonymous	0.86255
-0.00969503	missense	0.0303775
0.00820178	missense	0.0255384
-0.0161455	missense	0.000171921
-0.10201	missense	4.66291300247743e-68
-0.00245038	missense	0.655886
-0.00990369	missense	0.0100372
-0.00397176	synonymous	0.432923
-0.000615835	synonymous	0.915691
-0.00508935	synonymous	0.312551
0.000275926	missense	0.953572
-0.00990261	missense	0.0135738
0.00560604	missense	0.187782
0.00254652	missense	0.532328
-0.00854004	missense	0.0990286
-0.000801007	missense	0.886674
-0.0253174	synonymous	1.82648862420119e-08
-0.0160793	synonymous	0.00427482
-0.0289962	synonymous	8.82082705595001e-11
0.00431709	missense	0.302212
0.000598283	missense	0.929113
-0.0162124	missense	7.81121968192316e-06
-0.00524213	missense	0.276369
0.00109219	missense	0.860401
-0.0917842	missense	3.52049589010287e-76
0.00655284	synonymous	0.104199
0.000461979	synonymous	0.953862
-0.00309373	missense	0.549583
-0.0165668	missense	5.42671263837377e-06
-0.0253849	missense	2.21496058604311e-09
-0.0501506	missense	2.52596165897798e-22
0.00919874	missense	0.00268248
0.00394935	missense	0.315602
-0.0319902	missense	7.33060197856464e-21
-0.00538105	missense	0.17892
0.00681242	synonymous	0.0541773
0.00388575	missense	0.445162
-0.0475275	missense	6.87380610757154e-23
-0.0257455	missense	2.76010225901297e-06
-0.0512008	missense	2.37300971925526e-41
0.0125881	missense	0.00254909
0.00745205	missense	0.0734481
-0.0214775	missense	4.69274453022313e-09
0.00429829	missense	0.47417
0.00257416	synonymous	0.640305
-0.00925132	missense	0.0385704
-0.0191902	missense	3.98792618432595e-06
-0.0233888	missense	1.41252197565097e-08
-0.0238673	missense	1.7433867771634e-05
0.00465932	missense	0.287412
-0.129069	missense	1.70885435807509e-100
-0.00321863	missense	0.420475
-0.0064305	missense	0.165594
0.00446285	synonymous	0.233991
-0.0105657	missense	0.000573107
-0.00156655	missense	0.790414
0.00320236	missense	0.467848
-0.00290223	missense	0.488284
-8.42e-05	missense	0.990425
-0.00391182	missense	0.452861
0.00828085	missense	0.0642734
0.00393176	synonymous	0.366968
0.00254294	synonymous	0.623006
0.0026154	missense	0.53206
-0.00712606	missense	0.181531
0.000166702	missense	0.982894
-0.0176548	missense	0.000129342
-0.0074801	missense	0.0755512
-0.00874372	missense	0.0326705
-0.012892	missense	0.0085018
-0.0547874	synonymous	1.74267024667093e-27
-0.0305952	synonymous	5.8862590068379e-13
-0.0242545	synonymous	1.25040318817167e-07
0.00584018	missense	0.144632
0.0055385	missense	0.0958389
-0.0160806	missense	1.46806657473813e-05
-0.0102659	missense	0.00232116
-0.147324	missense	9.12787546566507e-174
-0.0218983	missense	1.45755901404803e-09
-0.00568771	missense	0.136316
0.00686937	synonymous	0.0719536
-0.00583235	missense	0.391269
0.00518796	missense	0.245136
0.00543439	missense	0.172141
-0.000613952	missense	0.916331
-0.00104785	missense	0.835202
0.00532742	missense	0.142269
-0.0193202	missense	3.59792044682463e-11
-0.012278	missense	0.0925162
0.00274238	missense	0.594097
-0.0141702	synonymous	0.000207998
0.00540865	missense	0.201832
-0.00700906	missense	0.221313
-0.00755211	missense	0.0546675
-0.00647701	missense	0.173692
0.0032042	missense	0.445162
-0.0167006	missense	2.89388137098252e-05
-0.00671443	missense	0.0596565
-0.00868053	missense	0.0583267
-0.0270483	missense	2.9547779042275e-09
-0.0588913	missense	3.13406200417946e-37
-0.0641026	missense	2.77012706022867e-39
-0.0296176	missense	2.18807579159856e-15
-0.0203449	missense	2.43069321590655e-06
-0.000108781	missense	0.987955
-0.0319278	missense	2.31603549992549e-12
-0.0776888	missense	6.03266773981781e-38
-0.0183045	synonymous	1.41815047996968e-05
-0.0913243	missense	1.41384640179942e-62
-0.0182123	missense	0.000182038
-0.0303804	missense	1.2213327853865e-09
-0.0271808	missense	2.54692786833958e-12
-0.0207365	missense	2.77207106989797e-07
-0.00414338	missense	0.396177
-0.00298316	missense	0.619905
-0.0560841	missense	3.92109672366858e-53
-0.0477258	missense	5.37301644276407e-25
-0.00212953	synonymous	0.60752
-0.0194223	missense	4.6562763362963e-07
-0.0303817	missense	2.89513186155114e-15
-0.0359546	missense	1.72390504561536e-09
-0.103849	missense	3.03989341410199e-97
-0.0129106	missense	0.00491095
-0.00621077	missense	0.0673878
-0.00558346	synonymous	0.142567
-0.000152854	synonymous	0.978694
0.0028982	synonymous	0.58303
0.00105936	missense	0.840552
-0.000653893	missense	0.913022
-0.0033668	missense	0.556524
-0.00886481	missense	0.00698646
-0.0861595	missense	1.86605533365853e-79
-0.02739	missense	3.46844226638403e-21
-0.0302813	missense	2.02638224352314e-12
-0.0619385	missense	2.99913046778106e-57
-0.00357485	synonymous	0.496999
-0.125525	missense	1.1752599213741e-62
-0.0978517	missense	6.40974742927335e-65
-0.102086	stop gained	3.63428585212222e-59
-0.153663	missense	5.68824095642705e-117
-0.103702	missense	1.6052900474676e-116
-0.149575	missense	2.10810268110607e-153
-0.173155	missense	2.42604756916729e-167
-0.150817	synonymous	2.37993021072952e-101
-0.160098	missense	8.97804290693195e-118
-0.119111	splice donor	1.29743111680051e-99
-0.14287	splice donor	2.99688185044823e-88
-0.120931	splice donor	9.78856632733077e-96
-0.134545	splice donor	1.48995570438554e-99
-0.161413	splice donor	7.44870482546415e-172
-0.135733	splice donor	1.06848769305269e-150
-0.0014689	intron	0.854404
-0.01032	intron	0.0263793
-0.00808752	intron	0.0640531
0.000530367	intron	0.94868
-0.0176158	intron	0.00110006
-0.00848003	intron	0.0385704
-0.171566	intron	4.65050842032362e-81
-0.0856702	intron	6.28169050475367e-88
-0.163869	intron	2.58626913734559e-168
-0.0159432	intron	0.000108032
-0.00982837	intron	0.0558779
0.00345731	intron	0.437402
-0.0210988	intron	0.000117239
-0.0439348	intron	2.16164181308725e-23
-0.00866519	intron	0.121685
0.00610691	intron	0.2714
-0.0130106	intron	0.0174207
-0.00388121	intron	0.517244
-0.00523445	intron	0.161262
-0.00175635	intron	0.720971
-0.000327238	intron	0.946675
-0.00136389	intron	0.788948
0.00391991	intron	0.401105
-0.00446647	intron	0.295665
-0.00234425	intron	0.705016
-0.00544025	intron	0.338993
-0.016137	intron	0.00470852
-0.0297134	intron	2.70451985556848e-10
-0.0249831	intron	1.41406475776737e-06
-0.0821764	intron	5.85410139270547e-52
0.00869355	intron	0.0563032
0.00638702	intron	0.136158
-0.0108878	intron	0.000818441
0.000897724	intron	0.860908
-0.00480434	intron	0.374497
-0.0218086	intron	6.26558408802673e-07
-0.00885081	intron	0.175649
-0.0207526	intron	3.79531134238606e-06
-0.0115416	intron	0.012731
-0.00724424	intron	0.157899
-0.0174936	intron	4.22843367479194e-06
-0.0206497	intron	0.000207994
0.00372078	intron	0.539027
-0.00863201	intron	0.131946
-0.00909004	intron	0.0229914
0.000775759	intron	0.9082
-0.0039421	intron	0.504218
0.00364861	intron	0.352085
-0.0061544	intron	0.16131
-0.00742883	intron	0.191291
-0.00921012	intron	0.0273222
-0.000591986	intron	0.952515
-0.00177509	intron	0.742075
-0.00534148	intron	0.352026
-0.0118568	intron	0.0167141
-0.00803336	intron	0.123111
-0.00014898	intron	0.983345
-0.0242474	intron	0.0004055
-0.00425844	intron	0.537714
-0.0126402	intron	0.00179995
-0.0130284	intron	0.0235769
-0.00510964	intron	0.281603
-0.0214254	intron	4.06558527291038e-07
-0.0140345	intron	0.00634222
-0.0130243	intron	0.00332303
0.00582595	intron	0.2787
-0.0111259	intron	0.0639862
-0.00534475	intron	0.181638
-0.0171278	intron	0.00232689
0.00479959	intron	0.391339
-0.021631	intron	3.94641624834568e-08
-0.0188116	intron	2.22416628410845e-07
-0.00729266	intron	0.15678
-0.00100722	intron	0.849371
0.000250645	intron	0.971173
0.00134442	intron	0.846006
-0.00121227	intron	0.869345
0.00534003	intron	0.369746
0.00586499	intron	0.403644
0.00451731	intron	0.381352
-0.0037522	intron	0.505339
-0.0100318	intron	0.122836
-0.0354005	intron	3.05868423705351e-11
-0.0791835	intron	1.62162076890051e-38
-0.00969969	intron	0.0690365
-0.00208064	intron	0.761855
-0.0186418	intron	6.0767169703991e-05
-0.0326954	intron	1.79336652085065e-14
-0.0912238	intron	7.17819127959085e-56
-0.00689872	intron	0.315875
-0.0134552	intron	0.00341982
-0.0465425	intron	1.14414727936342e-19
-0.102239	intron	4.4711957082048e-47
0.00446017	intron	0.496825
0.00104847	intron	0.869474
-0.00315198	intron	0.659563
-0.00533033	intron	0.324724
0.00843278	intron	0.097767
0.00390938	intron	0.453536
0.00100698	intron	0.897903
-0.00971812	intron	0.0380484
-0.00409478	intron	0.397724
0.00158225	intron	0.830718
-0.00199372	intron	0.742648
0.00102205	intron	0.892285
-0.00497441	intron	0.457593
-0.00838823	intron	0.0232698
-0.00631274	intron	0.283674
-0.0131185	intron	0.0271871
-0.00153658	intron	0.800017
-0.00153822	intron	0.754256
-0.126448	intron	6.33512537018515e-87
0.00147874	intron	0.870856
-0.0362962	intron	2.93362980073492e-19
-0.0534356	intron	1.46463279085935e-23
-0.00393288	intron	0.441771
0.00393042	intron	0.432122
0.00696199	intron	0.155087
0.0128491	intron	0.00582625
-0.00146385	intron	0.749386
0.0035477	intron	0.536709
-0.0236191	intron	6.07386365933057e-07
-0.0318928	intron	9.110789649489e-20
-0.113689	intron	4.00191424486262e-65
-0.0223327	intron	9.87543337320206e-12
-0.106425	intron	6.61135727198318e-100
-0.0778603	intron	1.7318492834911e-45
0.00728658	intron	0.122757
-0.134056	intron	1.17294699845417e-140
-0.0117309	intron	0.0292118
-0.00857727	intron	0.118884
0.0024745	intron	0.617827
-0.00662846	intron	0.208487
-0.027956	intron	2.23637884493121e-08
-0.0313662	intron	1.55448249232743e-10
-0.136427	intron	1.04680684114165e-109
-0.0344935	intron	1.14668091204612e-14
-0.139982	intron	9.22689942793325e-100
-0.136915	splice acceptor	4.03620555969413e-96
-0.0761569	splice acceptor	8.52411240874744e-49
-0.114802	splice acceptor	6.6563306660439e-64
-0.0832394	splice acceptor	3.43369465269512e-57
-0.1644	splice acceptor	1.10563024978746e-114
-0.144141	splice acceptor	1.87761719827947e-58
-0.00200196	missense	0.700243
-0.000375702	missense	0.943314
0.000377702	synonymous	0.952255
-0.015525	missense	1.67560111146355e-05
-0.0134776	missense	0.0143554
-0.00749325	missense	0.182925
-0.0123005	synonymous	0.0301617
-8.98e-05	synonymous	0.98979
-0.00312984	synonymous	0.563753
-0.00417859	missense	0.555031
0.00723034	missense	0.0978035
0.0016911	missense	0.778382
-0.0115309	missense	0.0657887
0.00501663	missense	0.276369
-0.00204666	missense	0.723874
-0.00295207	synonymous	0.62587
-0.00111039	missense	0.879915
0.00339015	synonymous	0.543626
-0.0397871	missense	3.71589518361786e-15
0.0025307	missense	0.750547
0.00250112	missense	0.702503
-0.0125559	missense	0.0122618
-0.000688808	missense	0.934328
-0.00830817	missense	0.0769684
0.00155526	synonymous	0.804138
-0.00570767	synonymous	0.284614
-0.0570065	synonymous	2.18347691516664e-31
-0.00278784	missense	0.536752
0.00287001	missense	0.592904
-0.0121643	missense	0.0151545
-0.0165113	missense	0.000122093
0.00206561	missense	0.688578
-0.121471	missense	8.48578142035135e-96
-0.00543918	missense	0.222705
0.00358607	synonymous	0.393428
-0.00865134	missense	0.118915
-0.0246527	missense	8.93116129459326e-12
-0.125194	missense	4.64352699125978e-76
0.00427532	missense	0.482811
-0.0811687	missense	5.18817286045228e-56
-0.11622	missense	4.96614681322227e-113
-0.0598178	missense	1.57118929078443e-42
0.0113912	synonymous	0.0095096
0.0013723	synonymous	0.761945
-4.51e-05	synonymous	0.994562
-0.135137	missense	7.07398899970559e-66
-0.160607	missense	2.24029093369767e-107
-0.158794	missense	3.46867041868441e-68
-0.138841	missense	1.0843459110139e-97
-0.176975	missense	7.47077680222878e-150
-0.144885	missense	1.42921070339238e-146
-0.108376	stop gained	2.50369415513752e-80
-0.176257	missense	2.31965595970377e-151
0.000282622	synonymous	0.95749
-0.0808086	missense	6.21008577222844e-92
-0.153062	missense	2.90380918636267e-113
-0.0586048	missense	9.25169971657909e-32
-0.158198	missense	1.23434092989019e-99
0.000523014	missense	0.946364
-0.0618967	missense	2.31612508633592e-66
-0.00769435	synonymous	0.089731
0.00732816	synonymous	0.113651
0.00106902	synonymous	0.841483
-0.121996	missense	1.70819613687089e-80
-0.136645	missense	1.39248722600545e-174
-0.0104977	missense	0.023693
-0.0842658	missense	3.46193593113248e-71
-0.110064	missense	9.91333298666661e-67
0.00102531	missense	0.86753
0.00649218	synonymous	0.160976
0.00895083	synonymous	0.0104733
0.00523991	synonymous	0.389226
0.0126729	missense	0.0127042
-0.0572814	missense	5.1437879286829e-30
-0.0143133	missense	0.00824859
-0.142669	missense	1.49601759459425e-191
-0.0416387	missense	3.1393004951827e-22
-0.035022	missense	2.44222761327863e-12
0.0142024	synonymous	2.85257263088645e-05
0.0172608	missense	1.08031234280013e-05
-0.133527	missense	1.48752216327495e-85
-0.0572644	missense	2.9810649378032e-13
-0.126288	missense	1.08882995945195e-30
-0.00330336	missense	0.699445
-0.15869	missense	5.27498994959797e-43
-0.0155804	missense	0.0955175
-0.0392587	missense	1.04024482975119e-09
0.0141587	synonymous	0.069545
0.00818578	synonymous	0.357995
-0.00311943	synonymous	0.715071
0.00289453	missense	0.537526
0.00809273	synonymous	0.112859
0.0218398	missense	7.68046160188578e-10
-0.154442	stop gained	2.70213109941396e-144
-0.0340658	missense	7.72023871508569e-17
-0.0980149	missense	4.09634125961142e-74
-0.0296984	synonymous	2.48576848553473e-19
-0.0983356	missense	7.39282577403819e-66
-0.0954919	missense	4.5079519592701e-53
-0.00696556	missense	0.64958
0.000565971	missense	0.96028
0.00432972	synonymous	0.631492
-0.160611	missense	9.42040998191526e-74
-0.134782	missense	1.5671429870934e-51
-0.143673	missense	1.73259910832361e-57
-0.0146403	synonymous	0.00458886
-0.0242439	synonymous	0.000586981
-0.0144702	synonymous	0.00142268
-0.150989	missense	1.65065229645954e-74
-0.0699998	missense	5.42456698020846e-62
-0.0151099	missense	5.63123223850619e-05
-0.0257478	missense	8.07618429505068e-08
-0.0223178	missense	8.69696193278731e-05
-0.13806	missense	7.70766702263515e-126
0.00885338	synonymous	0.00191024
-0.147406	missense	5.75759449257799e-103
-0.141907	missense	1.52066226099548e-88
-0.0727725	missense	6.58407591957457e-49
-0.0213694	missense	3.20689583797966e-06
-0.042086	missense	1.12970168310122e-13
-0.164278	missense	9.98723888986272e-113
-0.031594	missense	8.20590763616535e-14
-0.127121	missense	1.95990637843878e-74
-0.00214741	synonymous	0.769928
0.0129934	synonymous	0.00231926
0.00712225	synonymous	0.229889
-0.00218582	missense	0.835494
0.0139344	missense	0.00224919
-0.0113782	missense	0.129372
-0.119074	missense	1.45140057692964e-47
-0.152993	missense	8.77430893669944e-55
-0.144793	missense	2.15992290633659e-66
0.00473575	synonymous	0.526654
-0.00552096	synonymous	0.421646
0.00343788	synonymous	0.639411
-0.00304089	synonymous	0.619796
0.00649604	missense	0.194081
-0.0104636	missense	0.0530003
-0.109043	missense	2.28149499614021e-83
-0.015319	missense	0.000262782
-0.139284	missense	1.90266978751633e-92
-0.000971642	synonymous	0.873946
0.00190761	synonymous	0.723533
-0.00979398	synonymous	0.0849412
-0.0273198	missense	1.84896479972965e-07
-0.129488	missense	3.93043212073869e-42
-0.142977	missense	6.82236606633141e-44
-0.078466	missense	1.95558724808844e-32
-0.0412432	missense	4.94357409190207e-06
-0.148562	missense	7.09963244269302e-100
-0.103872	missense	2.31010244646075e-48
0.00141676	synonymous	0.855762
-0.166226	missense	4.10562473887307e-57
0.00739221	missense	0.123098
0.00225443	missense	0.646081
-0.00554841	missense	0.322151
0.00691468	missense	0.11413
0.0115485	missense	0.0295322
-0.0258327	missense	1.09895581100513e-09
-0.00242228	missense	0.625581
-0.147333	stop gained	4.49578002013978e-99
0.00408918	synonymous	0.232647
0.00122287	missense	0.868361
0.00315842	missense	0.471094
-0.00846982	missense	0.0311872
0.00128196	missense	0.841191
-0.00545674	missense	0.32779
0.00458603	missense	0.390362
0.00843425	synonymous	0.0576603
-0.00559123	missense	0.217301
-0.019897	missense	4.15942293975794e-07
-0.003203	missense	0.595261
0.00416862	missense	0.443547
0.00243311	missense	0.679005
0.00975938	missense	0.199919
-0.00957704	missense	0.0463899
0.000337951	missense	0.968265
0.0115483	synonymous	0.00270927
-0.00784408	missense	0.126376
0.00560214	missense	0.312531
0.000405744	missense	0.948663
0.00618951	missense	0.247677
0.0020727	missense	0.801048
-0.0149525	missense	0.00641306
0.000586463	missense	0.938599
-0.0209178	missense	5.0602123135806e-05
0.0110463	synonymous	0.117923
-0.00730082	synonymous	0.301631
-0.00302727	synonymous	0.572347
-0.00314868	missense	0.554182
-0.00132852	missense	0.868087
-0.00113595	missense	0.873946
-0.00210541	missense	0.614818
-0.00500282	missense	0.247803
0.00704369	missense	0.21745
0.00626228	synonymous	0.21573
0.00401857	missense	0.656962
0.00822429	missense	0.0664304
0.000212707	missense	0.980466
0.00340227	missense	0.579254
-0.00211602	synonymous	0.756645
-0.0085361	missense	0.0978607
-0.00331009	missense	0.511596
-0.0254642	missense	2.84269242707191e-05
0.0023301	synonymous	0.791243
0.00597844	synonymous	0.255755
-0.00165442	synonymous	0.838221
-0.0902542	missense	1.84346672703458e-49
-0.0851852	missense	8.60118744299798e-63
-0.116433	stop gained	3.79947747714406e-119
-0.118373	missense	3.84141152510937e-65
-0.0829133	missense	2.21648862920884e-35
-0.0528875	missense	1.08175678162019e-46
0.00844587	synonymous	0.106257
0.00362127	synonymous	0.509878
0.00205939	synonymous	0.807611
-0.00530382	missense	0.305763
0.007903	missense	0.211605
-0.00457693	missense	0.543909
-0.00530256	missense	0.434832
-0.00691602	missense	0.243413
-0.00253038	missense	0.75356
-0.00708347	synonymous	0.135417
0.00953969	synonymous	0.171113
0.0095751	synonymous	0.182715
0.0081834	missense	0.110695
0.00240893	missense	0.775401
0.00575833	missense	0.391457
0.00315241	missense	0.652148
-0.00407885	missense	0.561431
0.00373442	missense	0.52962
0.015016	synonymous	0.00171539
0.00864105	synonymous	0.0614094
0.00723923	synonymous	0.291642
0.0117236	synonymous	0.0449492
-0.0118361	missense	0.0263671
-0.0159416	missense	0.0102
-0.124482	missense	1.44393929942396e-67
-0.0752752	missense	1.19107137641061e-87
-0.133729	missense	1.95026019789455e-67
0.00812352	synonymous	0.0612392
0.00710291	synonymous	0.345618
0.00262642	synonymous	0.725815
0.00294298	missense	0.644867
0.00503624	missense	0.341255
0.0111166	missense	0.0161801
-0.00592848	missense	0.33874
0.00878827	missense	0.252652
-0.00267744	missense	0.649099
0.0094931	missense	0.064493
0.00191299	synonymous	0.779969
-0.0137784	missense	0.00144192
0.00238145	missense	0.746856
0.00599509	missense	0.433521
0.00486969	missense	0.39008
0.00730844	missense	0.0130093
0.000245418	missense	0.98287
0.00476615	missense	0.412776
0.00966007	synonymous	0.195818
-0.00927046	synonymous	0.131866
0.00328482	synonymous	0.5347
-0.00475853	missense	0.346128
0.0140804	missense	0.00859709
-0.000267023	missense	0.970824
-0.00507028	missense	0.435432
-0.128032	missense	3.73369080442698e-58
-0.0702785	missense	2.17422389591653e-24
0.00762704	missense	0.207264
-0.00360969	missense	0.71669
0.00317579	missense	0.742648
-0.00991674	missense	0.0122619
0.00715555	missense	0.203053
-0.116955	stop gained	1.99524114375825e-68
-0.0155172	missense	0.00158937
0.0106759	missense	0.0477615
0.00386219	missense	0.574094
0.00177458	synonymous	0.854251
-0.00811246	missense	0.183936
0.00884455	missense	0.110267
0.00730247	missense	0.167648
-0.00641101	missense	0.275107
-0.00208418	missense	0.753919
0.00872179	missense	0.210225
-0.00103274	missense	0.888007
-0.00528208	missense	0.440152
0.00309829	missense	0.695639
-0.00205856	missense	0.751446
0.00209837	synonymous	0.757396
0.00477602	missense	0.619515
0.00401107	missense	0.618555
0.00384216	missense	0.530952
0.0141173	missense	0.0152687
-0.00262903	missense	0.726051
0.00981264	missense	0.0390339
-0.00642062	synonymous	0.308215
0.00151338	missense	0.835925
0.00427636	missense	0.57155
-0.0789323	missense	1.31488700496331e-32
-0.00544604	missense	0.433002
0.00533786	missense	0.347033
-0.000326152	missense	0.972388
-0.00936387	missense	0.311145
-0.00726653	missense	0.415564
0.00590063	synonymous	0.276369
-0.00413058	synonymous	0.567955
-0.00309811	synonymous	0.538156
-0.0105709	missense	0.0370387
-0.144381	stop gained	1.76790429598946e-94
0.00864934	missense	0.0497566
-0.000255147	missense	0.977523
-0.00237148	missense	0.746451
0.0103841	missense	0.038151
0.0108533	synonymous	0.144334
0.00353433	missense	0.712272
-0.00305308	missense	0.620741
-0.00793954	missense	0.0464813
0.00688127	missense	0.250297
0.0155505	missense	0.0515971
-0.00486253	missense	0.39284
0.00458967	missense	0.453215
-0.0167513	missense	0.000482342
-0.00304198	synonymous	0.676709
0.00123194	synonymous	0.867914
0.00116315	synonymous	0.89677
0.0151018	missense	0.0129773
0.0175708	missense	0.000258197
0.0179198	missense	0.0239133
-0.0121576	missense	0.0499166
0.000791359	missense	0.913829
0.0038728	missense	0.558797
0.00499782	synonymous	0.443312
-0.00166273	missense	0.821698
0.00137277	missense	0.886235
0.0107727	missense	0.0151373
0.0105822	missense	0.129573
0.00683936	missense	0.322892
-0.00254739	missense	0.728231
-0.00392267	missense	0.697381
-0.00303139	missense	0.71072
0.00455846	missense	0.540059
-0.00810557	missense	0.13369
0.0117739	synonymous	0.00393792
0.0092475	missense	0.219128
-0.0169323	missense	0.00955775
-0.000202213	missense	0.982039
-0.0092043	missense	0.213661
-0.0218616	missense	0.000147324
-0.0690239	missense	9.76315830131906e-29
0.00560369	synonymous	0.2709
0.00601209	synonymous	0.242393
-0.00437885	synonymous	0.415436
-0.00938053	missense	0.141904
-0.0152517	missense	0.036092
-0.127793	stop gained	4.5792245072077e-61
-0.0309234	missense	1.66385280794732e-09
-0.00859523	missense	0.0367357
-0.124069	missense	1.32071009539877e-56
-0.130921	synonymous	1.96380375050582e-72
-0.145957	missense	1.48360445845098e-75
-0.134431	missense	1.22346220461586e-104
-0.119646	splice donor	3.4337431039564e-63
-0.124637	splice donor	6.02973675774629e-53
-0.111511	splice donor	1.99643022473839e-41
-0.137611	splice donor	5.75886241240637e-56
-0.137951	splice donor	8.40760766866398e-90
-0.138494	splice donor	2.21791270302777e-85
-0.0586474	intron	5.1646822815969e-46
-0.0556026	intron	2.64804705363146e-28
-0.128924	intron	1.4956109529628e-116
0.00617953	intron	0.321329
-0.00421062	intron	0.602628
0.00996506	intron	0.111743
-0.0263505	intron	0.00365246
-0.00423401	intron	0.510263
-0.0161117	intron	0.0146692
-0.00485626	intron	0.55264
-0.00219688	intron	0.849972
0.0191185	intron	0.00720723
-0.000788086	intron	0.922915
-0.00251145	intron	0.730197
-0.0029003	intron	0.7998
0.0029008	intron	0.564078
-0.00979564	intron	0.128019
-0.0112755	intron	0.0893487
0.00720989	intron	0.0631461
-0.011435	intron	0.0469229
0.0058506	intron	0.467691
-0.00145752	intron	0.865112
0.00130208	intron	0.864428
0.0020615	intron	0.784838
0.00193614	intron	0.809953
0.00262114	intron	0.75189
-0.0030186	intron	0.742648
0.00520553	intron	0.503908
0.00271014	intron	0.756214
0.00120487	intron	0.862135
0.0070681	intron	0.178264
0.00732026	intron	0.337759
0.00189709	intron	0.851639
-0.00208766	intron	0.849224
-2.85e-05	intron	0.997808
0.00927091	intron	0.143452
0.0112607	intron	0.0449058
0.00216814	intron	0.80165
0.00857379	intron	0.165096
-0.00737683	intron	0.161912
0.00582099	intron	0.392557
0.00690012	intron	0.413995
-0.00117143	intron	0.865652
0.00387099	intron	0.571507
-0.0010995	intron	0.884257
-0.00121016	intron	0.885357
0.00464872	intron	0.611708
0.00451698	intron	0.56344
-0.0113447	intron	0.0414212
0.000766414	intron	0.913269
-0.0070294	intron	0.285998
0.00317513	intron	0.604268
0.00249808	intron	0.637638
0.011725	intron	0.0603111
-0.0060806	intron	0.524414
-0.00646728	intron	0.385834
-0.0014478	intron	0.882082
-0.00596375	intron	0.445579
0.00250782	intron	0.78956
0.00176502	intron	0.853371
0.00388842	intron	0.717293
0.0108388	intron	0.0476533
0.011125	intron	0.106946
0.00336611	intron	0.732874
-0.00174715	intron	0.843923
0.00899961	intron	0.171454
0.00466861	intron	0.19911
-0.0103982	intron	0.200177
0.00856459	intron	0.235028
-0.0192399	intron	0.0195625
0.0101888	intron	0.0972007
-0.00185379	intron	0.766507
0.00823345	intron	0.123093
-0.00401299	intron	0.590523
-0.00588866	intron	0.42098
-0.00426046	intron	0.601609
0.00603488	intron	0.470453
0.00356061	intron	0.580977
-0.00345732	intron	0.679926
0.00261741	intron	0.659173
0.000189442	intron	0.982461
0.0127904	intron	0.0251537
-0.00121252	intron	0.919851
0.00454254	intron	0.475967
-0.00807167	intron	0.105865
-0.00818322	intron	0.119209
-0.00389271	intron	0.437984
-0.00944992	intron	0.00198869
-0.0011828	intron	0.862701
0.00179463	intron	0.734088
0.00287162	intron	0.560191
-0.00678932	intron	0.218155
-0.00528482	intron	0.332316
-0.00196834	intron	0.724888
-0.00563006	intron	0.237217
-0.00773361	intron	0.124288
-0.00493927	intron	0.218915
-0.00571061	intron	0.203483
-0.012299	intron	0.00145152
-0.00772208	intron	0.0771884
[truncated: 16,070 more rows]
