# Supplementary material for: Saturation genome editing of BAP1 functionally classifies somatic and germline variants
Source: Nat Genet. 2024 Jul 5;56(7):1434–45. doi: 10.1038/s41588-024-01799-3 (PMC11250367; doi:10.1038/s41588-024-01799-3)
Supplement: Supplementary file 10 — Statistical and graph source data. [file 41588_2024_1799_MOESM10_ESM.xlsx]

## Sheet: source_data_fig_4_a
LFC_continuous_A	LFC_continuous_B	concordance_a_b
-0.0153553	0.00214496	concordant_classification
-0.0124805	-0.0190198	concordant_classification
0.00193326	-0.00798738	concordant_classification
-0.000815968	-0.0176393	concordant_classification
-0.0189878	-0.0126476	concordant_classification
-0.0103484	-0.00542385	concordant_classification
0.00565633	-0.0289254	discordant_classification
-0.00701787	-0.0205197	concordant_classification
-0.0155729	-0.0119753	concordant_classification
-0.00775109	-0.00502236	concordant_classification
0.00769296	-0.00332693	concordant_classification
-0.00897408	-0.0038515	concordant_classification
0.00304656	-0.0159055	concordant_classification
-0.00470658	-0.00420883	concordant_classification
-0.0162992	0.00235231	concordant_classification
0.010994	-0.0190382	concordant_classification
-0.00886321	-0.0102819	concordant_classification
-0.0102758	-0.00597651	concordant_classification
-0.0010313	-0.0133359	concordant_classification
0.00215983	0.00514708	concordant_classification
0.0178486	0.00821142	concordant_classification
-0.00225827	0.00246574	concordant_classification
-0.0132522	0.0041131	concordant_classification
-0.00164408	-0.0209073	concordant_classification
-0.00871567	0.00359387	concordant_classification
-0.0156596	-0.0105205	concordant_classification
-0.00322034	-0.00721745	concordant_classification
-0.00364187	0.0111368	concordant_classification
-0.000175482	-0.000354818	concordant_classification
-0.00151067	-0.000553613	concordant_classification
-0.00518497	-0.00517507	concordant_classification
-0.0192006	-0.0207139	concordant_classification
-0.00565296	-0.0185082	concordant_classification
0.00764627	-0.000199149	concordant_classification
0.00616288	0.0155467	concordant_classification
-0.00309088	-0.0120572	concordant_classification
0.00739515	-0.00702032	concordant_classification
-0.0120466	-0.0151168	concordant_classification
-0.0075005	0.00219309	concordant_classification
0.00403994	0.00912576	concordant_classification
0.00627466	0.0162348	discordant_classification
0.00615921	0.0134373	concordant_classification
0.012238	-0.0136922	concordant_classification
-0.0238153	-0.00495129	concordant_classification
-0.00314371	-0.0115172	concordant_classification
-0.00378384	-0.0197591	concordant_classification
0.00432714	0.00488262	concordant_classification
-0.0123223	-0.004548	concordant_classification
-0.000506119	-0.00949578	concordant_classification
0.000165394	-0.00623907	concordant_classification
-0.00365675	0.00965387	concordant_classification
-0.0217827	-0.0184057	concordant_classification
0.00307629	-0.0160299	concordant_classification
-0.0103066	-0.00279702	concordant_classification
0.00507503	-0.0227603	concordant_classification
-0.0117055	0.000966439	concordant_classification
-0.072551	-0.0660207	concordant_classification
0.00802227	0.0118693	concordant_classification
-0.0054022	-0.014124	concordant_classification
-0.00718974	-0.0152609	concordant_classification
-0.144743	-0.126251	concordant_classification
-0.0240603	-0.00835882	concordant_classification
-0.0135056	0.00896156	concordant_classification
-0.00591066	0.00163346	concordant_classification
0.00576745	-0.0134627	concordant_classification
-0.0175522	0.00745363	concordant_classification
-0.0140199	-0.00685898	concordant_classification
-0.127413	-0.140935	concordant_classification
-0.0211011	0.0135568	concordant_classification
-0.0146222	-0.0219597	concordant_classification
0.00313988	-0.0108069	concordant_classification
-0.00696459	-0.0102008	concordant_classification
-0.133329	-0.118424	concordant_classification
0.00776955	-0.0149086	concordant_classification
-0.00956633	-0.00746926	concordant_classification
-0.00101213	-0.00718343	concordant_classification
-0.0228356	-0.0135334	concordant_classification
-0.00885059	-0.0162032	concordant_classification
-0.127761	-0.127246	concordant_classification
-0.00544739	-0.00460062	concordant_classification
-0.00597	0.00656525	concordant_classification
-0.0106739	0.00181468	concordant_classification
0.0016321	-0.00679826	concordant_classification
0.00767508	0.00554583	concordant_classification
0.00464151	-0.0067551	concordant_classification
-0.0197256	-0.0177495	concordant_classification
-0.0191703	-0.00201921	concordant_classification
-0.00469044	0.000558538	concordant_classification
-0.00939247	0.00747284	concordant_classification
-0.175903	-0.119258	concordant_classification
-0.00620069	0.0112018	concordant_classification
0.00456002	0.000599406	concordant_classification
0.00256976	-0.00343473	concordant_classification
0.0137328	0.00224516	concordant_classification
0.00162735	-0.0109724	concordant_classification
-0.00579346	-0.00661719	concordant_classification
0.00249089	0.0141951	concordant_classification
0.00450047	-0.00343246	concordant_classification
-0.154883	-0.099969	concordant_classification
0.00330995	-0.0136275	concordant_classification
-0.00234317	0.00953195	concordant_classification
0.0182478	-0.00410277	discordant_classification
-0.00810204	-0.0120772	concordant_classification
0.0238328	0.00470155	discordant_classification
-0.0108117	0.00391972	concordant_classification
0.00518043	0.00819004	concordant_classification
0.0101528	-0.00964387	concordant_classification
-0.152612	-0.155822	concordant_classification
-0.0134232	-0.0151577	concordant_classification
0.00152804	-0.013872	concordant_classification
-0.00783886	-0.00539515	concordant_classification
-0.000173523	-0.00600899	concordant_classification
-0.168481	-0.108608	concordant_classification
0.00158463	-0.0101438	concordant_classification
-0.010682	-0.00235171	concordant_classification
-0.0120976	0.000234919	concordant_classification
-0.000956149	0.00830464	concordant_classification
0.00444626	-0.00178097	concordant_classification
-0.0032364	-0.000111763	concordant_classification
0.0051729	0.00343493	concordant_classification
-0.0102968	0.00782676	concordant_classification
-0.0029085	0.00623465	concordant_classification
0.00178829	-0.000526932	concordant_classification
0.00540263	0.0123064	concordant_classification
-0.171116	-0.129284	concordant_classification
-0.0049512	0.00547254	concordant_classification
0.00952327	-0.00849667	concordant_classification
0.0159983	-0.00491982	concordant_classification
-0.00117892	0.00207477	concordant_classification
0.00933348	0.000523	concordant_classification
0.00306768	0.0194277	concordant_classification
0.012943	0.00194613	concordant_classification
-0.00253671	0.00635938	concordant_classification
0.00571708	0.0126685	concordant_classification
-0.133188	-0.121248	concordant_classification
0.00958963	-0.00462677	concordant_classification
0.00108498	0.0181659	concordant_classification
0.00442502	-0.00267495	concordant_classification
0.00143886	0.0140541	concordant_classification
0.0012153	0.00272259	concordant_classification
0.00871391	0.0163649	concordant_classification
0.00329117	0.00426972	concordant_classification
-0.127248	-0.0967307	concordant_classification
0.016421	0.00323131	concordant_classification
-0.00376762	0.00315808	concordant_classification
0.0204044	-0.0173364	concordant_classification
-0.00176965	0.0126521	concordant_classification
-0.0162199	-0.00203149	concordant_classification
-0.213534	-0.0891481	concordant_classification
0.00464472	-0.00791436	concordant_classification
0.00541091	0.0024454	concordant_classification
0.00709	0.0130031	concordant_classification
-0.00820812	-0.0044939	concordant_classification
-0.00624249	0.00164891	concordant_classification
0.0151914	0.011862	concordant_classification
-0.000626273	0.00113642	concordant_classification
0.0122157	0.00950157	concordant_classification
-0.0112136	0.00112677	concordant_classification
-0.00220358	0.0201353	discordant_classification
0.00755545	0.0147034	concordant_classification
-0.000969182	0.00507002	concordant_classification
-0.0104344	0.00743943	concordant_classification
0.00917578	0.00818604	concordant_classification
-0.220749	-0.123963	concordant_classification
-0.00297102	0.00843622	concordant_classification
-0.00120004	0.00778078	concordant_classification
-0.0034301	0.00206993	concordant_classification
-0.0118006	0.009583	concordant_classification
0.0105184	-0.00795184	concordant_classification
0.00816727	-0.0267138	concordant_classification
-0.000283011	-0.00256	concordant_classification
-0.192441	-0.110755	concordant_classification
-0.0167387	-0.00233762	concordant_classification
0.0044673	0.00561457	concordant_classification
-0.000136084	0.0102404	concordant_classification
0.0143377	0.00470266	concordant_classification
-0.0109334	-0.0168804	concordant_classification
0.0055305	-0.00653398	concordant_classification
-0.00930053	0.00277164	concordant_classification
0.0167132	0.00189116	concordant_classification
-0.26371	-0.0884968	concordant_classification
-0.00940917	-3.03e-06	concordant_classification
-0.0250191	-0.0105536	discordant_classification
0.0136299	0.002245	concordant_classification
-0.00809654	-0.00527353	concordant_classification
0.0121497	0.00546647	concordant_classification
0.00643184	0.000118586	concordant_classification
-0.00127938	-0.0106824	concordant_classification
0.0139164	0.0177303	discordant_classification
0.014453	0.00165202	concordant_classification
-0.0168769	0.0111189	concordant_classification
-0.244294	-0.125379	concordant_classification
0.00490357	-0.00858383	concordant_classification
-0.00809879	0.0024373	concordant_classification
0.000362207	0.00286975	concordant_classification
0.0240583	0.00732226	concordant_classification
-0.00343651	0.00575688	concordant_classification
-0.000912511	-0.00835209	concordant_classification
0.00613308	0.0033784	concordant_classification
-0.190119	-0.116337	concordant_classification
-0.00995765	0.0168716	discordant_classification
-0.00720509	-0.00699219	concordant_classification
-0.0299309	-0.0121734	concordant_classification
-0.000147158	0.0167594	concordant_classification
-0.00240087	0.0182233	concordant_classification
-0.028835	-0.00529696	discordant_classification
0.0157672	0.000658198	concordant_classification
-0.000418624	0.0183626	concordant_classification
-0.00803405	3.37588e-05	concordant_classification
0.00888099	0.0171617	concordant_classification
-0.00325259	0.0070265	concordant_classification
-0.140503	-0.102108	concordant_classification
-0.00918934	0.0262648	discordant_classification
-0.200494	-0.124869	concordant_classification
0.0167868	0.00645189	concordant_classification
-0.00962452	0.000597373	concordant_classification
0.00184658	0.0158428	concordant_classification
-0.0165286	0.0199217	concordant_classification
-0.216602	-0.133516	concordant_classification
0.00755364	0.00988202	concordant_classification
0.00656112	0.0022293	concordant_classification
0.00900892	0.0145262	concordant_classification
-0.00388069	-0.00125223	concordant_classification
-0.246863	-0.118112	concordant_classification
0.00725897	0.0121501	concordant_classification
0.0140005	-0.00177539	concordant_classification
-0.0168681	0.0229321	discordant_classification
0.00765089	-0.00661312	concordant_classification
0.0104286	0.00200497	concordant_classification
0.000442328	-0.000183175	concordant_classification
-0.212818	-0.17947	concordant_classification
0.00111245	0.0171128	concordant_classification
0.0193434	0.0103448	concordant_classification
-0.0116798	0.0156705	concordant_classification
-0.0210162	0.0165352	concordant_classification
-0.214744	-0.123105	concordant_classification
-0.000221402	-0.00595717	concordant_classification
0.0151023	0.00593817	concordant_classification
-0.00501529	0.00220581	concordant_classification
-0.0224831	0.00909451	concordant_classification
-0.00643946	0.0222552	discordant_classification
-0.00958853	0.0153482	concordant_classification
-0.0369586	-0.0875103	concordant_classification
-0.26617	-0.14794	concordant_classification
-0.00659732	0.0119687	concordant_classification
-0.0112718	0.0204224	discordant_classification
-0.19393	-0.266689	concordant_classification
-0.238993	-0.144412	concordant_classification
-0.00831756	0.00393524	concordant_classification
-0.0013418	0.0103049	concordant_classification
0.0115895	0.0193236	discordant_classification
0.00775432	0.022518	discordant_classification
-0.202731	-0.112679	concordant_classification
0.0126537	0.0101649	concordant_classification
-0.0084713	0.0146023	concordant_classification
0.00855937	0.0195933	discordant_classification
-0.232808	-0.240016	concordant_classification
0.0159661	0.0133936	concordant_classification
0.0108162	0.0246914	discordant_classification
0.0250426	0.0133021	discordant_classification
-0.000383988	0.0191451	discordant_classification
0.0107489	0.0051937	concordant_classification
-0.274064	-0.215702	concordant_classification
-0.00181597	0.0215445	discordant_classification
0.00398616	0.016653	concordant_classification
-0.0271442	0.0390918	discordant_classification
-0.259384	-0.206586	concordant_classification
0.00356666	0.017108	concordant_classification
-0.00777161	0.0177431	concordant_classification
0.00894488	0.0147218	concordant_classification
-0.00364049	0.0224568	discordant_classification
-0.00834184	0.0163934	concordant_classification
-0.0200737	0.0205276	discordant_classification
-0.230787	-0.253101	concordant_classification
0.00310503	0.0308891	discordant_classification
0.00320569	0.015168	concordant_classification
0.00893337	0.0181234	discordant_classification
0.00457945	0.0129741	concordant_classification
0.00802432	0.0155124	discordant_classification
-0.00848145	0.00282573	concordant_classification
-0.00592395	0.0194818	concordant_classification
-0.00671232	0.00929375	concordant_classification
-0.00624459	0.00212788	concordant_classification
-0.0117129	0.0270255	discordant_classification
-0.12206	-0.160437	concordant_classification
0.00326295	0.0143649	concordant_classification
-0.221488	-0.255492	concordant_classification
-0.134507	-0.123417	concordant_classification
-0.226973	-0.226345	concordant_classification
-0.0084297	0.0184858	concordant_classification
-0.0123727	0.0235794	concordant_classification
-0.190551	-0.22814	concordant_classification
-0.0105433	0.0224056	discordant_classification
-0.00820409	0.0130627	concordant_classification
-0.00559776	0.0248058	discordant_classification
-0.000330355	0.0331625	discordant_classification
-0.0209734	0.0206599	concordant_classification
0.0145204	0.01265	concordant_classification
-0.247222	-0.219588	concordant_classification
0.000649715	0.0315583	discordant_classification
0.00181678	0.0145082	concordant_classification
-0.00184192	0.0240169	discordant_classification
0.00200381	0.016632	discordant_classification
0.00255303	0.0307439	discordant_classification
-0.245672	-0.195827	concordant_classification
0.00159494	0.0120317	concordant_classification
0.00791628	0.0154247	concordant_classification
-0.0170865	0.0153742	concordant_classification
-0.273414	-0.179714	concordant_classification
0.0277427	0.00993787	concordant_classification
-0.00180206	0.0151922	concordant_classification
0.00450262	0.0270499	discordant_classification
-0.00928892	0.00756453	concordant_classification
0.00845645	0.0197889	discordant_classification
-0.18745	-0.224676	concordant_classification
-0.000454211	0.0233892	concordant_classification
-0.0203693	0.0154243	concordant_classification
-0.00362768	0.0266405	discordant_classification
-0.000918612	0.0139504	concordant_classification
-0.00497139	0.0183165	concordant_classification
-0.001324	0.0131422	concordant_classification
-0.229193	-0.178675	concordant_classification
0.00279331	0.0242339	discordant_classification
0.000414479	0.0202747	concordant_classification
-0.0196251	0.0138637	concordant_classification
-0.000815317	0.0181835	discordant_classification
0.00848382	0.0124475	concordant_classification
-0.00487402	-0.00932829	concordant_classification
0.0111346	-0.00811044	concordant_classification
-0.211062	-0.196197	concordant_classification
-0.0111622	-0.0106661	concordant_classification
-0.00909553	0.0114878	concordant_classification
0.00278072	0.0111543	concordant_classification
-0.0138791	0.0246098	discordant_classification
0.0119335	0.00721074	concordant_classification
-0.217107	-0.116136	discordant_classification
0.00834436	0.0179632	concordant_classification
0.0159042	0.0174363	concordant_classification
-0.0276403	0.017924	concordant_classification
-0.261844	-0.215363	concordant_classification
0.00248581	0.00612054	concordant_classification
-0.00375679	0.00332672	concordant_classification
0.0106323	0.0228034	discordant_classification
-0.00418156	0.0171841	concordant_classification
-0.0266872	0.0123735	concordant_classification
-0.00962052	0.0226775	concordant_classification
0.0225475	0.0317649	concordant_classification
-0.00722461	0.0165105	concordant_classification
0.0104863	0.0247437	discordant_classification
-0.00320757	0.0147516	concordant_classification
-0.016658	0.00511555	concordant_classification
-0.236083	-0.223216	concordant_classification
-0.0123814	0.0277264	discordant_classification
0.00770418	0.0230065	discordant_classification
-0.0064859	0.0253395	discordant_classification
-0.276555	-0.213722	concordant_classification
0.0106184	0.024151	discordant_classification
-0.00258483	0.0275253	discordant_classification
0.00718146	0.0255374	discordant_classification
-0.0108626	0.00692318	concordant_classification
-0.00564678	0.0162487	concordant_classification
-0.199435	-0.213112	concordant_classification
-0.00632745	0.0227442	discordant_classification
-0.238199	-0.220175	concordant_classification
0.0110291	0.019734	concordant_classification
-0.000344898	0.0183608	concordant_classification
-0.00212232	0.0119727	concordant_classification
0.00365181	0.0214572	discordant_classification
-0.205286	-0.1815	concordant_classification
-0.00501514	0.014976	concordant_classification
-0.0036642	0.0131842	concordant_classification
-0.00480335	0.0187639	discordant_classification
0.00737644	0.0105732	concordant_classification
0.000176406	0.0198209	concordant_classification
-0.000985383	0.0145321	concordant_classification
-0.02657	-0.061037	discordant_classification
-0.185174	-0.230456	concordant_classification
0.000614361	0.015344	concordant_classification
-0.218087	-0.215587	concordant_classification
-0.205599	-0.203611	concordant_classification
-0.0062194	0.0241955	discordant_classification
-0.00170913	0.0240267	discordant_classification
-0.22568	-0.232119	concordant_classification
0.000210979	0.0272022	discordant_classification
0.00293464	0.0180403	discordant_classification
-0.254543	-0.216502	concordant_classification
-0.00943529	0.0100406	concordant_classification
-0.00838956	0.021565	discordant_classification
0.0182217	0.0101302	concordant_classification
0.0182569	0.0235259	discordant_classification
0.00788199	0.00969067	concordant_classification
-0.00489783	0.0151298	concordant_classification
0.00178275	0.0189577	concordant_classification
0.00245334	0.0234077	discordant_classification
-0.211976	-0.217132	concordant_classification
-0.00564915	0.00241201	concordant_classification
0.0107445	0.0186197	concordant_classification
0.0140789	0.020914	concordant_classification
0.00806603	0.00730527	concordant_classification
-0.247246	-0.201604	concordant_classification
0.0117697	0.0235499	discordant_classification
-0.00216342	0.00155318	concordant_classification
-0.0127803	0.00245414	concordant_classification
0.00690376	0.0246585	concordant_classification
-0.194959	-0.234846	concordant_classification
-0.01337	0.0181874	discordant_classification
0.00241684	0.0135427	concordant_classification
0.0073453	0.00300143	concordant_classification
0.00733144	0.025132	discordant_classification
0.00271594	0.0073547	concordant_classification
-0.233689	-0.200333	concordant_classification
0.0122653	0.021525	discordant_classification
-0.0109858	0.0172187	concordant_classification
0.0134635	0.0215389	discordant_classification
-0.134875	-0.174459	concordant_classification
-0.230451	-0.242495	concordant_classification
0.000413912	0.015849	concordant_classification
-0.00266418	0.0206692	concordant_classification
0.00677286	0.0223774	discordant_classification
0.00299422	0.0182356	concordant_classification
-0.169472	-0.216567	concordant_classification
0.00452593	0.0319922	discordant_classification
0.0106422	0.021657	discordant_classification
0.00976746	0.00554953	concordant_classification
-0.00649078	0.00997839	concordant_classification
-0.160818	-0.151568	concordant_classification
-0.23317	-0.213252	concordant_classification
-0.171175	-0.194395	concordant_classification
0.00296212	0.0314988	discordant_classification
0.00335956	0.0170268	concordant_classification
0.00309757	0.0280245	discordant_classification
-0.00915241	0.0184701	discordant_classification
-0.216868	-0.23753	concordant_classification
-0.00260306	0.00906253	concordant_classification
-0.00828517	0.0208818	concordant_classification
-0.0187691	0.0239303	concordant_classification
-0.0196484	0.0192785	discordant_classification
-0.00244233	0.0214694	discordant_classification
-0.00516847	0.0142444	concordant_classification
-0.0137179	0.0164953	concordant_classification
-0.268257	-0.253082	concordant_classification
-0.00124458	0.014176	concordant_classification
-0.0171329	0.0182145	discordant_classification
0.00954796	0.0124348	concordant_classification
0.00616679	0.0143517	discordant_classification
-0.220417	-0.252039	concordant_classification
-0.0108717	0.0108443	concordant_classification
0.00699361	0.0224097	discordant_classification
0.0227011	0.0121584	concordant_classification
-0.0114829	0.0247486	discordant_classification
-0.19271	-0.211877	concordant_classification
0.00220748	0.0191097	discordant_classification
-0.0154988	0.0105319	concordant_classification
-0.0288687	0.0172324	discordant_classification
0.0031304	0.00668656	concordant_classification
-0.00814366	0.0258141	discordant_classification
-0.16514	-0.197544	concordant_classification
0.00782927	0.0226181	discordant_classification
0.00639497	0.00828412	concordant_classification
-0.00611717	0.02892	discordant_classification
-0.114825	-0.121934	concordant_classification
-0.298053	-0.219244	concordant_classification
-0.229178	-0.223064	concordant_classification
0.00358931	0.0205468	concordant_classification
-0.173866	-0.207415	concordant_classification
-0.234312	-0.248869	concordant_classification
0.00072916	0.0110718	concordant_classification
-0.00598558	0.0124337	concordant_classification
-0.0226109	-3.8e-05	concordant_classification
-0.176269	-0.208907	concordant_classification
-0.00546129	0.0172623	discordant_classification
-0.00466413	0.00374897	concordant_classification
-0.266391	-0.163317	concordant_classification
-0.00550935	0.0203188	discordant_classification
0.0137452	0.0243112	concordant_classification
-0.241984	-0.231076	concordant_classification
-0.0190786	0.0234045	discordant_classification
-0.000490656	0.00079002	concordant_classification
0.00912296	0.0211654	discordant_classification
-0.00125298	0.0182998	concordant_classification
-0.00904883	0.0282833	discordant_classification
-0.000946978	0.0106255	concordant_classification
-0.00418546	0.0216622	discordant_classification
-0.00965277	-0.00202741	concordant_classification
-0.253225	-0.297697	concordant_classification
0.0167753	0.0196574	concordant_classification
-0.00357102	0.0151467	concordant_classification
-0.00385227	0.0118034	concordant_classification
0.00390126	0.00988766	concordant_classification
-0.208763	-0.241863	concordant_classification
-0.0180415	0.0145378	concordant_classification
0.00925083	0.0126872	concordant_classification
-0.0245172	0.0108531	concordant_classification
0.0178906	0.0150231	discordant_classification
-0.252328	-0.205437	concordant_classification
-0.0121705	0.0120501	concordant_classification
0.00405943	0.00789454	concordant_classification
-0.0050552	0.00207452	concordant_classification
-0.00679662	0.0124394	discordant_classification
-0.208356	-0.125018	concordant_classification
0.0119172	0.0155278	concordant_classification
0.0118228	0.00118963	concordant_classification
-0.0161089	0.016233	discordant_classification
-0.00107535	0.0213632	discordant_classification
-0.22801	-0.236951	concordant_classification
-0.005816	0.011444	concordant_classification
-0.169733	-0.125606	concordant_classification
0.0111496	0.0227633	discordant_classification
0.0264823	0.0173897	concordant_classification
-0.113524	-0.136372	concordant_classification
-0.00618197	0.0129694	concordant_classification
-0.223185	-0.18573	concordant_classification
-0.293151	-0.13194	concordant_classification
0.00497165	0.0114671	concordant_classification
-0.0128308	0.000294362	concordant_classification
0.011465	0.0106496	concordant_classification
-0.228558	-0.127422	concordant_classification
-0.333315	-0.202452	concordant_classification
0.00578893	0.00740559	concordant_classification
-0.00238155	0.0179548	concordant_classification
-0.00965639	-0.00573631	concordant_classification
0.000391983	0.00833779	concordant_classification
-0.197771	-0.104626	concordant_classification
-0.00789281	0.0177632	concordant_classification
0.00454813	0.000722479	concordant_classification
0.00194282	0.0117268	concordant_classification
0.00434939	0.00983129	concordant_classification
-0.21703	-0.123813	concordant_classification
-0.00399659	-0.000150687	concordant_classification
-0.00908752	0.00999816	concordant_classification
0.0308028	-0.0122629	concordant_classification
-0.00488039	0.0104618	concordant_classification
-0.00710398	0.00869699	concordant_classification
-0.00931946	0.0139723	concordant_classification
-0.0729625	-0.0402582	concordant_classification
-0.231496	-0.252045	concordant_classification
0.0138515	-0.000859887	concordant_classification
-0.00632196	0.0124274	concordant_classification
-0.00341654	0.0024809	concordant_classification
-0.206047	-0.124738	concordant_classification
0.00072432	0.00404687	concordant_classification
-0.0286437	0.00138888	concordant_classification
-0.00459085	0.0173176	discordant_classification
0.00446461	0.00401766	concordant_classification
0.0106419	0.00834435	concordant_classification
0.00647378	-0.0109628	concordant_classification
-0.210162	-0.212939	concordant_classification
-0.198165	-0.217682	concordant_classification
0.00717692	0.0146163	concordant_classification
0.00895718	0.00759396	concordant_classification
-0.013243	-0.00676365	concordant_classification
0.0147413	0.00507884	concordant_classification
-0.00636293	0.0109448	concordant_classification
0.0194465	0.00208051	concordant_classification
0.00369032	0.0010037	concordant_classification
0.000699138	-0.00260764	concordant_classification
0.000771957	0.00854086	concordant_classification
-0.249837	-0.185863	concordant_classification
-0.227809	-0.202569	concordant_classification
0.0216649	0.0109809	discordant_classification
-0.175699	-0.119807	concordant_classification
0.00740145	0.00125377	concordant_classification
0.00234113	-0.00691997	concordant_classification
-0.00369792	0.00318444	concordant_classification
0.00494814	-0.00533277	concordant_classification
-0.00130996	0.0156794	concordant_classification
0.0160798	0.0104958	concordant_classification
0.0145534	0.00605983	concordant_classification
0.0063667	0.00919281	concordant_classification
0.016425	-0.00462401	concordant_classification
-0.00933476	0.0127942	concordant_classification
-0.190142	-0.267344	concordant_classification
0.00236791	-0.0110149	concordant_classification
0.00800511	0.0118828	concordant_classification
0.0123039	-0.00102758	concordant_classification
-0.00620648	-0.00349253	concordant_classification
-0.131831	-0.113721	concordant_classification
0.00159979	0.00134741	concordant_classification
-0.00236162	0.0086423	concordant_classification
-0.00338611	0.00826598	concordant_classification
0.0282768	0.00233069	discordant_classification
-0.30693	-0.217453	concordant_classification
0.0133818	-0.00156673	concordant_classification
0.00772835	0.00604695	concordant_classification
-0.00887259	-0.00270163	concordant_classification
-0.00540376	-0.00514477	concordant_classification
-0.217044	-0.103668	concordant_classification
-0.194508	-0.233218	concordant_classification
-0.00147867	-0.000478922	concordant_classification
0.0027249	-0.0038821	concordant_classification
0.00782369	-0.000964587	concordant_classification
-0.00304968	0.014532	concordant_classification
-0.198218	-0.11671	concordant_classification
0.0107393	0.00430407	concordant_classification
0.0226272	0.00188799	discordant_classification
-0.0171771	-0.000543471	concordant_classification
0.00289694	0.004197	concordant_classification
0.00287054	0.00308641	concordant_classification
-0.00642813	0.0122802	concordant_classification
-0.000169283	-0.00451785	concordant_classification
0.010735	-0.000350522	concordant_classification
0.00753523	0.00318411	concordant_classification
-0.272984	-0.170197	concordant_classification
-0.221214	-0.210989	concordant_classification
-0.231614	-0.111168	concordant_classification
0.00276385	0.00506675	concordant_classification
0.00227026	-0.00716566	concordant_classification
0.00373808	-0.00878033	concordant_classification
0.0118094	0.0108608	concordant_classification
-0.213027	-0.120317	concordant_classification
-0.00710456	0.000556717	concordant_classification
0.00460013	0.00713018	concordant_classification
0.0155015	0.00633138	concordant_classification
-0.225511	-0.126112	concordant_classification
0.000796479	-0.0111769	concordant_classification
-0.0094299	0.00925129	concordant_classification
0.00310236	-0.00987582	concordant_classification
-0.0184883	-0.0168341	concordant_classification
-0.232401	-0.226667	concordant_classification
-0.117183	-0.134259	concordant_classification
0.0160682	-0.0276907	concordant_classification
0.00464413	0.006553	concordant_classification
0.0247582	-0.00394026	discordant_classification
-0.00792957	-0.00286343	concordant_classification
0.0125187	0.00116624	concordant_classification
0.00673672	-0.00751658	concordant_classification
-0.00930974	-0.00466479	concordant_classification
-0.00796111	0.00576101	concordant_classification
-0.139828	-0.122205	concordant_classification
-0.00156572	-0.0108075	concordant_classification
0.00248753	-0.0081455	concordant_classification
0.00909809	-0.0169576	concordant_classification
0.00893509	-0.0124705	concordant_classification
0.00882189	0.0196098	concordant_classification
0.0076125	-0.00219676	concordant_classification
-0.223359	-0.204677	concordant_classification
0.00431794	-0.00165889	concordant_classification
0.00726538	0.00272359	concordant_classification
0.00645452	-0.00230434	concordant_classification
-0.228715	-0.169483	concordant_classification
-0.157013	-0.105581	concordant_classification
0.015548	-0.00276883	concordant_classification
-0.00766233	0.00887143	concordant_classification
-0.012966	-0.00337919	concordant_classification
-0.163685	-0.101527	concordant_classification
-0.00323486	-8e-05	concordant_classification
-0.212223	-0.227241	concordant_classification
-0.0236067	-0.00749327	discordant_classification
-0.00205489	-0.0100458	concordant_classification
-0.00114574	-0.00165876	concordant_classification
0.000965695	0.0136521	concordant_classification
-0.146258	-0.126069	concordant_classification
0.00673639	-0.00529268	concordant_classification
-0.00607356	-0.00477304	concordant_classification
0.000155101	-0.00282416	concordant_classification
0.0107855	-0.00382529	concordant_classification
-0.00225883	-0.00361467	concordant_classification
-0.000358209	-0.0312085	discordant_classification
-0.00396987	-0.00230234	concordant_classification
-0.279553	-0.200979	concordant_classification
0.00458392	-0.0159141	concordant_classification
0.0115615	-0.00439919	concordant_classification
-0.138699	-0.139542	concordant_classification
-0.0130398	-0.00765323	concordant_classification
0.00887456	-0.00202345	concordant_classification
0.00619769	0.0107225	concordant_classification
0.00415623	-0.0152375	concordant_classification
-0.256533	-0.240729	concordant_classification
-0.0122545	0.0118966	concordant_classification
0.00583165	-0.00621527	concordant_classification
-0.000635136	-0.0138885	concordant_classification
-0.0148695	-0.0129361	concordant_classification
-0.00297341	0.00769254	concordant_classification
-0.229725	-0.167995	concordant_classification
-0.147016	-0.109804	discordant_classification
0.00271805	-0.00375736	concordant_classification
0.0118394	-0.0135642	concordant_classification
0.000947543	-0.0111125	concordant_classification
-0.0188744	-0.0135326	concordant_classification
0.00238334	0.00588517	concordant_classification
-0.168112	-0.137038	concordant_classification
-0.00654406	-0.000405128	concordant_classification
-0.0213921	0.00163106	concordant_classification
0.00383017	0.000137863	concordant_classification
-0.00749515	0.00936302	concordant_classification
-0.0151508	-0.0107307	concordant_classification
0.0107133	-0.00453009	concordant_classification
0.00484875	-0.0155431	concordant_classification
-0.23857	-0.181333	concordant_classification
0.000533147	0.0069829	concordant_classification
0.00752064	-0.00793743	concordant_classification
-0.133695	-0.14738	concordant_classification
0.00432068	-0.00590113	concordant_classification
-0.00268603	-0.00091619	concordant_classification
-0.0129349	0.00501968	concordant_classification
-0.015433	-0.012994	concordant_classification
0.0116027	0.012432	concordant_classification
-0.0044642	-0.0140327	concordant_classification
-0.00900561	-0.0144574	concordant_classification
0.00358245	-0.00870239	concordant_classification
-0.233604	-0.196206	concordant_classification
-0.243297	-0.234149	concordant_classification
0.00716821	0.0125417	concordant_classification
-0.174002	-0.124049	concordant_classification
0.00687587	-0.00110666	concordant_classification
-0.0184695	-0.0102911	concordant_classification
-0.0237035	0.00932552	discordant_classification
-0.00201118	0.0241201	discordant_classification
-0.0117304	0.00338405	concordant_classification
-0.0142081	-0.0217491	concordant_classification
0.00389305	-0.00909548	concordant_classification
-0.00368592	-0.00267073	concordant_classification
-0.13775	-0.131452	concordant_classification
-0.236715	-0.264451	concordant_classification
-0.0220772	-0.000247676	discordant_classification
-0.00516828	-0.0119327	concordant_classification
0.018216	-0.00808955	concordant_classification
-0.0134928	0.00992609	concordant_classification
-0.161412	-0.131366	concordant_classification
0.013581	0.00533859	concordant_classification
-0.00137636	-0.0161762	concordant_classification
-0.010667	0.0105125	concordant_classification
-0.048762	-0.0387762	concordant_classification
-0.22285	-0.224381	concordant_classification
-0.0101977	-0.00959174	concordant_classification
-0.00736123	0.0143494	concordant_classification
-0.00754097	-0.00186911	concordant_classification
-0.008015	0.00978809	concordant_classification
-0.00545548	0.00446959	concordant_classification
0.0139827	0.000573645	concordant_classification
-0.0028946	-0.0121481	concordant_classification
-0.0110503	-0.00842219	concordant_classification
0.0108422	-0.00837606	concordant_classification
-0.0036006	0.0129534	concordant_classification
-0.00775437	-0.00408921	concordant_classification
0.00642247	0.00179635	concordant_classification
-0.00324182	-0.0300142	concordant_classification
-0.00211712	0.00883633	concordant_classification
-0.0223489	-0.00188908	concordant_classification
-0.00827179	-0.0157744	concordant_classification
0.00119298	-0.00299248	concordant_classification
0.00882674	0	concordant_classification
0.0038667	-0.00552268	concordant_classification
-0.00593398	0.000555288	concordant_classification
-0.0147209	-0.0169872	concordant_classification
-0.0101316	-0.0167427	concordant_classification
-3.21e-05	-0.0054159	concordant_classification
-0.00303524	-0.0164286	concordant_classification
0.00625803	0.00310052	concordant_classification
0.00682359	0.00126417	concordant_classification
0.0108414	-0.00772505	concordant_classification
-0.0216702	-0.00705119	discordant_classification
0.0114424	-0.00978387	concordant_classification
0.00530815	-0.00916475	concordant_classification
-0.00965254	-0.0100701	concordant_classification
-0.0258708	0.0112039	discordant_classification
-0.00678791	0.00102928	concordant_classification
0.0318342	-0.00873885	discordant_classification
0.0069121	0.0107332	concordant_classification
-0.00518078	0.00852542	concordant_classification
-0.00014223	0.000555986	concordant_classification
-0.000368621	-0.00884965	concordant_classification
-0.017425	-0.00892823	concordant_classification
0.00229298	0.00957673	concordant_classification
0.00607074	0.00920524	concordant_classification
-0.00452324	-0.00343381	concordant_classification
-0.00427715	-0.0124447	concordant_classification
0.0044089	0.00502749	concordant_classification
0	-0.0270951	discordant_classification
6.16931e-05	0.0133405	concordant_classification
-0.000968322	-0.0195806	concordant_classification
0.00365126	0.00914281	concordant_classification
0.0048204	0.0107124	concordant_classification
-0.058642	-0.0190972	discordant_classification
0.00596891	0.000175394	concordant_classification
-0.00855906	0.00211352	concordant_classification
0.00145754	0.000231359	concordant_classification
0.00482958	0.00926916	concordant_classification
-0.00258779	0.000695507	concordant_classification
0.00864253	-0.00364971	concordant_classification
-0.00854526	-0.0102133	concordant_classification
0.00532791	0.000637837	concordant_classification
0.0104459	-0.0039471	concordant_classification
0.00710662	-0.00382357	concordant_classification
0.00665826	-0.0058102	concordant_classification
-0.00556858	0.00788278	concordant_classification
-0.0150176	-0.00630395	concordant_classification
0.0045211	-0.00513487	concordant_classification
0.000892691	-0.0044646	concordant_classification
0.00444117	-0.00308257	concordant_classification
-0.0148932	-0.0192622	discordant_classification
-0.00175182	0.00339358	concordant_classification
-0.0108815	-0.00222594	concordant_classification
0.00802774	-0.0127401	concordant_classification
-0.00583473	0.00596295	concordant_classification
-0.00621748	-0.00678332	concordant_classification
-0.0198713	0.00236697	concordant_classification
-0.0285212	-0.0161338	discordant_classification
-0.00652907	-0.00304829	concordant_classification
0.0121927	-0.006746	concordant_classification
-0.130825	-0.114243	concordant_classification
-0.035916	-0.0197675	concordant_classification
0.0100388	0.0159816	concordant_classification
-0.00516169	-0.00304789	concordant_classification
0.020135	0.0229161	discordant_classification
-0.000444205	-0.0219858	discordant_classification
-0.0238384	-0.0123836	concordant_classification
0.000961412	0.00296362	concordant_classification
-0.00288194	-0.00543566	concordant_classification
-0.0120125	0.00221573	concordant_classification
-0.0744596	-0.0223388	concordant_classification
-0.00503117	0.00126879	concordant_classification
-0.0235072	-0.00828882	concordant_classification
0.0100801	-0.00916722	concordant_classification
-0.0107152	-0.00940718	concordant_classification
-0.00585975	-0.00164097	concordant_classification
-0.00157989	-0.0111466	concordant_classification
-0.00955517	-0.00242877	concordant_classification
-0.0191187	-0.0121101	concordant_classification
-0.00214888	-0.00950694	concordant_classification
-0.00389337	-0.0164078	concordant_classification
-0.003593	-0.027203	discordant_classification
-0.0236727	-0.0266758	discordant_classification
-0.0193331	-0.00322019	discordant_classification
-0.0860935	-0.049371	concordant_classification
-0.010123	-0.0137345	concordant_classification
-0.0508115	-0.0528921	concordant_classification
-0.00969257	-0.00946291	concordant_classification
-0.0087927	-0.00548036	concordant_classification
-0.0198608	-0.00819995	discordant_classification
-0.0231962	-0.0134421	discordant_classification
-0.00896814	-0.0045014	concordant_classification
0.00266472	-0.00812939	concordant_classification
0.0030146	-0.000585625	concordant_classification
-0.155023	-0.133429	concordant_classification
0.00204869	0.00919241	concordant_classification
-0.0161366	0.00426684	concordant_classification
-0.0330409	-0.0474475	concordant_classification
-0.143192	-0.164589	concordant_classification
-0.0473527	-0.0400439	concordant_classification
-0.0470752	-0.0457059	concordant_classification
-0.0314549	-0.0451149	concordant_classification
-0.0344656	-0.0434849	concordant_classification
-0.132298	-0.130678	concordant_classification
-0.058714	-0.0410118	concordant_classification
-0.0513362	-0.0175816	discordant_classification
-0.0322783	-0.0346724	concordant_classification
0.000553505	-0.00654048	concordant_classification
-0.00776353	-0.00159438	concordant_classification
-0.120155	-0.129795	concordant_classification
-0.0375239	-0.0156546	discordant_classification
-0.00961871	0.0053154	concordant_classification
-0.0151948	-0.0248289	concordant_classification
-0.0132496	-0.0121856	concordant_classification
-0.0781601	-0.0532331	concordant_classification
-0.0518208	-0.0490782	concordant_classification
-0.121949	-0.132425	concordant_classification
-0.0143401	-0.0271437	discordant_classification
0.00226785	0.00316524	concordant_classification
-0.0181279	-0.0124559	discordant_classification
-0.143976	-0.125531	concordant_classification
0.00152946	-0.00838925	concordant_classification
-0.00240415	-0.000690382	concordant_classification
-0.00022685	0.00176463	concordant_classification
0.000157198	0.00223035	concordant_classification
-0.0121605	-0.0234878	discordant_classification
-0.0140074	-0.0209448	discordant_classification
-0.147599	-0.133073	concordant_classification
0.00449424	0.00737219	concordant_classification
-0.000914365	-0.00205216	concordant_classification
0.00886196	-0.017453	concordant_classification
-0.00712841	0.00255686	concordant_classification
-0.00630972	-0.0158002	concordant_classification
0.0174679	-0.0126368	concordant_classification
-0.142762	-0.133106	concordant_classification
-0.097159	-0.0813599	concordant_classification
-0.0964244	-0.0921749	concordant_classification
-0.0497857	-0.0676124	concordant_classification
-0.00209143	0.0111407	concordant_classification
-0.153139	-0.117037	concordant_classification
-0.00024785	-0.00400637	concordant_classification
-0.00916803	-0.00260373	concordant_classification
-0.00902066	-0.00469468	concordant_classification
-0.00624753	-0.0115475	concordant_classification
0.00676426	-0.00871814	concordant_classification
-0.0378936	-0.0455441	concordant_classification
-0.0196086	-0.0384561	discordant_classification
-0.150299	-0.144083	concordant_classification
-0.0160184	-0.0195377	concordant_classification
0.00311641	0.00160247	concordant_classification
0.00208101	-0.00484609	concordant_classification
-0.153276	-0.12728	concordant_classification
-0.0349789	-0.036529	concordant_classification
0.00985873	-0.00734198	concordant_classification
-0.00267805	-0.00275463	concordant_classification
-0.00933762	-0.00233198	concordant_classification
0.00335158	0.00164051	concordant_classification
-0.0795517	-0.0713613	concordant_classification
-0.0554631	-0.0472798	concordant_classification
-0.149523	-0.109986	concordant_classification
0.00187427	0.00294603	concordant_classification
0.00575479	0.0013829	concordant_classification
-0.161175	-0.106756	concordant_classification
-0.00327084	-0.010166	concordant_classification
0.0198694	0.00742215	discordant_classification
0.00941519	-0.000195179	concordant_classification
0.0139345	0.000970687	concordant_classification
-0.000741844	0.0132327	concordant_classification
0.00816662	0.000308516	concordant_classification
0.00712968	0.00068137	concordant_classification
-0.00378994	-0.0238611	discordant_classification
-0.0528723	-0.0373066	concordant_classification
-0.146787	-0.121095	concordant_classification
-0.145301	-0.111125	concordant_classification
-0.00281239	-0.0132755	concordant_classification
-0.000603901	-0.0206635	discordant_classification
-0.00811954	0.00626382	concordant_classification
-0.1522	-0.116502	concordant_classification
0.00226841	0.00355457	concordant_classification
-0.0051232	-0.0107399	concordant_classification
-0.141792	-0.142252	concordant_classification
-0.0161778	0.00445772	discordant_classification
0.0108074	-0.01246	concordant_classification
0.00358088	-0.0145337	concordant_classification
-1.25e-05	-0.00918087	concordant_classification
0.00361963	0.000241097	concordant_classification
-0.00774022	0.0265957	discordant_classification
0.0156874	0.00627347	discordant_classification
0.00371326	-0.00273809	concordant_classification
-0.00397888	-0.00416125	concordant_classification
-0.0212028	-0.0311971	discordant_classification
-0.0144454	-0.0286993	discordant_classification
-0.161753	-0.125021	concordant_classification
0.00664505	0.00807335	concordant_classification
-0.129542	-0.0987529	concordant_classification
-0.00339227	0.00360995	concordant_classification
-0.00153378	-0.00517552	concordant_classification
0.0145766	-0.00121032	concordant_classification
-0.161676	-0.134204	concordant_classification
0.00261423	-0.0081379	concordant_classification
-0.0284636	-0.011373	discordant_classification
0.00149338	-0.0224341	discordant_classification
-0.172649	-0.125663	concordant_classification
-0.148521	-0.0990189	concordant_classification
0.0187479	-0.00536774	concordant_classification
-0.00614217	-0.0153854	concordant_classification
0.0118219	-0.00777645	concordant_classification
-0.140128	-0.117435	concordant_classification
0.00393105	0.00537761	concordant_classification
-0.013376	-0.0133959	concordant_classification
0.00512222	-0.004873	concordant_classification
0.00261737	-0.0116081	concordant_classification
0.00542244	-0.000351612	concordant_classification
0.00885596	0.0057666	concordant_classification
-0.00555193	-0.00664219	concordant_classification
-0.00277086	-0.00531617	concordant_classification
0.00673803	-0.00131247	concordant_classification
-0.175006	-0.145021	concordant_classification
0.0108994	-0.00500345	concordant_classification
-0.124946	-0.0961117	concordant_classification
-0.000460715	-0.00396045	concordant_classification
-0.00784712	-0.0091878	concordant_classification
0.00634419	-0.00591532	concordant_classification
-0.165819	-0.12628	concordant_classification
-0.0198361	-0.0227429	concordant_classification
-0.0111403	-0.0199655	discordant_classification
0.00202344	0.00198573	concordant_classification
-0.158825	-0.154891	concordant_classification
0.00688935	-0.00505439	concordant_classification
0.0189561	-0.00536307	discordant_classification
-0.0043465	-0.00262026	concordant_classification
0.00501021	0.00311742	concordant_classification
0.00164065	0.00188691	concordant_classification
-0.172894	-0.140683	concordant_classification
0.0104967	-0.0057312	concordant_classification
0.0144565	-0.00506238	concordant_classification
0.00860712	-0.00701023	concordant_classification
-0.0646214	-0.0668925	concordant_classification
0.0115504	-6.79e-05	concordant_classification
0.00956769	-0.00672319	concordant_classification
-0.16406	-0.109962	concordant_classification
-0.00180496	-0.0103947	concordant_classification
-0.173152	-0.130071	concordant_classification
-0.190267	-0.125779	concordant_classification
-0.00927424	-0.00610655	concordant_classification
-0.000962475	-0.0187293	discordant_classification
-0.158024	-0.103279	concordant_classification
-0.0102473	0.0108067	concordant_classification
0.00755587	-0.0084727	concordant_classification
0.0174177	-0.0197454	discordant_classification
0.0082184	-0.00324189	concordant_classification
0.00141035	-0.00167457	concordant_classification
-0.010273	-0.00595733	concordant_classification
0.00990369	0.00841931	concordant_classification
-0.013337	-0.0140985	concordant_classification
0.0100395	-0.02025	discordant_classification
-0.169173	-0.114704	concordant_classification
0.00107221	-0.00838096	concordant_classification
-0.00739283	-0.00873295	concordant_classification
-0.00311368	0.000942041	concordant_classification
-0.00344105	0.00168774	concordant_classification
0.00339751	0.00159773	concordant_classification
0.017976	0.0087866	concordant_classification
0.00160805	0.00176797	concordant_classification
-0.051214	-0.0442667	concordant_classification
0.0115682	-0.000661142	concordant_classification
-0.167642	-0.134802	concordant_classification
0.0124442	0.000292128	concordant_classification
-0.00108207	0.00428127	concordant_classification
-0.15724	-0.146563	concordant_classification
0.0017684	-0.00264381	concordant_classification
0.0172329	-0.00442071	concordant_classification
-0.000150726	-0.00643735	concordant_classification
-0.166995	-0.15655	concordant_classification
-0.145724	-0.12918	concordant_classification
-0.0348485	-0.0423909	concordant_classification
-0.0273469	-0.0300456	concordant_classification
-0.162336	-0.147049	concordant_classification
-0.00623394	-0.0103894	concordant_classification
-0.0116135	-0.0181641	discordant_classification
0.0044091	-0.00409846	concordant_classification
0.00119893	-0.00135531	concordant_classification
-0.0359338	-0.0220826	concordant_classification
-0.0390389	-0.0236743	concordant_classification
-0.148309	-0.169166	concordant_classification
-0.00998969	-0.0178265	concordant_classification
-0.00435814	-0.0139758	concordant_classification
0.00378002	-0.000147567	concordant_classification
0.00678806	-0.00333278	concordant_classification
0.00972674	0.0194169	discordant_classification
-0.00159978	0.00114449	concordant_classification
0.0102876	0.00652582	concordant_classification
-0.00486632	-0.00188251	concordant_classification
0.00830828	0.00206651	concordant_classification
-0.052577	-0.0586287	concordant_classification
-0.16632	-0.173939	concordant_classification
0.00569029	0.0014675	concordant_classification
0.016199	-0.00282725	concordant_classification
0.00372367	-0.000346321	concordant_classification
-0.00545189	-0.00428798	concordant_classification
-0.000588752	-0.0038905	concordant_classification
-0.0218279	-0.026911	concordant_classification
-0.0286161	-0.0182829	discordant_classification
-0.0959149	-0.08414	concordant_classification
-0.162001	-0.147013	concordant_classification
-0.0113322	-0.00839999	concordant_classification
0.00353936	-0.0157851	concordant_classification
-0.0107041	0.00596759	concordant_classification
-0.165517	-0.130157	concordant_classification
0.00249189	-0.000193792	concordant_classification
-0.000276679	0.00797351	concordant_classification
-0.13918	-0.158104	concordant_classification
-0.000264597	-0.00621318	concordant_classification
0.00184271	0.00771658	concordant_classification
0.0198329	-0.0134522	concordant_classification
-0.0577147	-0.0569812	concordant_classification
-0.0127421	-0.0105298	concordant_classification
0.00511352	-0.0173134	discordant_classification
-0.00781312	0.00692385	concordant_classification
-0.123321	-0.167451	concordant_classification
-0.00452707	-0.0091497	concordant_classification
0.00804626	0.00237002	concordant_classification
-0.155927	-0.140528	concordant_classification
0.00873368	0.000400728	concordant_classification
0.00245263	0.0105085	concordant_classification
0.00199598	-0.00354865	concordant_classification
-0.171362	-0.133945	concordant_classification
-0.0166807	-0.0150119	concordant_classification
-0.0210533	-0.00791767	discordant_classification
-0.0310753	-0.0242511	concordant_classification
-0.0319867	-0.0271916	concordant_classification
-0.0420942	-0.0315699	concordant_classification
-0.0210611	-0.0151122	discordant_classification
-0.0258591	-0.0280116	discordant_classification
-0.0326315	-0.0442512	concordant_classification
0.00268123	-0.0114949	concordant_classification
0.00632378	0.00141816	concordant_classification
-0.159514	-0.154102	concordant_classification
-0.010893	-0.0156716	concordant_classification
-0.135306	-0.144407	concordant_classification
-0.0281558	-0.0378068	concordant_classification
-0.0263043	-0.0323596	concordant_classification
-0.0414041	-0.032613	concordant_classification
-0.165251	-0.135486	concordant_classification
-0.135546	-0.0437306	concordant_classification
-0.111241	-0.053736	concordant_classification
-0.134219	-0.140401	concordant_classification
-0.1241	-0.158174	concordant_classification
-0.142479	-0.127688	concordant_classification
-0.108184	-0.0432808	concordant_classification
-0.147913	-0.118955	concordant_classification
-0.139906	-0.133706	concordant_classification
-0.188355	-0.160957	concordant_classification
-0.0102444	0.0120329	concordant_classification
-0.0140045	-0.00807317	concordant_classification
0.0049961	0.00918925	concordant_classification
-0.0153499	5.50876e-05	concordant_classification
-0.112461	-0.0417439	concordant_classification
-0.139995	-0.110024	concordant_classification
-0.00905946	0.00260567	concordant_classification
-0.00434702	-0.0133488	concordant_classification
-0.00741117	0.00789927	concordant_classification
-0.0153938	-0.0111122	concordant_classification
-0.0466158	0.0186525	discordant_classification
0.012207	-0.013431	concordant_classification
0.00321445	0.00161426	concordant_classification
0.00892574	0.0203919	concordant_classification
-0.00372117	-0.00517812	concordant_classification
0.0105729	0.000556209	concordant_classification
-0.00660015	-0.00374421	concordant_classification
0.00332044	-0.0088909	concordant_classification
0.000179134	0.00789381	concordant_classification
0.00686533	0.010841	concordant_classification
0.00434369	0.00114294	concordant_classification
0.00155945	0.0164416	concordant_classification
0.0033804	0.0021181	concordant_classification
-0.00350262	0.0119321	concordant_classification
-0.0135234	-0.00912811	concordant_classification
-0.00779096	0.00149316	concordant_classification
0.00654709	0.000680628	concordant_classification
-0.00636591	-6.4e-05	concordant_classification
-0.0116649	0.00122383	concordant_classification
-0.00376855	-0.00680294	concordant_classification
-0.00309935	0.0185998	discordant_classification
0.0182824	0.00893957	concordant_classification
0.00792624	-0.00296971	concordant_classification
-0.014564	0	concordant_classification
-0.00315486	0.000520042	concordant_classification
-0.00612784	0.00243839	concordant_classification
0.00116163	0.00193253	concordant_classification
0.00263494	0.0033996	concordant_classification
-1.33e-05	-0.00503557	concordant_classification
0.00543592	0.00437262	concordant_classification
0.00432129	-0.00572756	concordant_classification
0.00174207	-0.000232593	concordant_classification
-0.00335677	0.00126613	concordant_classification
0.00906422	0.00563141	concordant_classification
0.02092	0.00245879	discordant_classification
0.00793643	0.00660472	concordant_classification
0.00272232	-0.00184707	concordant_classification
0.00740753	0.0144747	concordant_classification
0.0108708	-0.00123809	concordant_classification
0.00985786	0.00188121	concordant_classification
0.00523183	0.0134227	concordant_classification
-0.000856483	0.00148486	concordant_classification
-0.00338684	0.00660224	concordant_classification
0.000626239	-0.00087734	concordant_classification
0.00994829	0.00302606	concordant_classification
0.00857089	0.00752834	concordant_classification
0.0149223	0.00396473	concordant_classification
-0.00308007	-0.00324033	concordant_classification
0.0152346	0.00103915	concordant_classification
0.00254635	0.00155951	concordant_classification
0.00577931	-0.0170923	concordant_classification
0.00189913	0.00660384	concordant_classification
-0.000877184	-0.00210725	concordant_classification
-0.0011405	0.0171136	concordant_classification
-0.00343798	0.00803127	concordant_classification
0.00252218	0.0177304	discordant_classification
0.00209467	0.00179707	concordant_classification
0.0150066	0.0074282	concordant_classification
-0.0127676	0.000493877	concordant_classification
-0.00457439	0.00486583	concordant_classification
-0.00188173	-0.00755309	concordant_classification
0.00739348	0.00909353	concordant_classification
-0.00125702	-0.00726817	concordant_classification
0.0107628	0.00915748	concordant_classification
-0.00662424	0.00682083	concordant_classification
0.00595873	-0.0040485	concordant_classification
0.00192305	0.00211849	concordant_classification
-0.0109736	0.000705431	concordant_classification
-0.0033164	0.0074619	concordant_classification
-0.00420519	0.0030632	concordant_classification
-0.00543418	-0.0117771	concordant_classification
-0.0155644	0.00191777	concordant_classification
0.013669	0.00177827	concordant_classification
0.00021215	0.00115662	concordant_classification
0.00333576	-0.00311159	concordant_classification
0.005346	0.000489168	concordant_classification
-0.0056834	-0.00272242	concordant_classification
0.0021247	0.00115554	concordant_classification
0.00662276	0.00471578	concordant_classification
0.0100755	0.00433003	concordant_classification
-0.15107	-0.0748949	concordant_classification
-0.12824	-0.0995081	concordant_classification
-0.104016	0.000686179	discordant_classification
0.0068162	-0.000256123	concordant_classification
0.0135752	-0.00131949	concordant_classification
-0.158179	-0.154531	concordant_classification
-0.148564	-0.102333	concordant_classification
-0.140069	-0.0562591	concordant_classification
-0.150566	-0.127442	concordant_classification
-0.00379393	-0.00468785	concordant_classification
-0.0851673	-0.0152988	discordant_classification
-0.153913	-0.142249	concordant_classification
-0.00786063	-0.00128518	concordant_classification
-0.125438	-0.0278444	concordant_classification
0.000981683	-0.0117278	discordant_classification
-0.110074	-0.010239	discordant_classification
-0.148312	-0.0680936	concordant_classification
0.0015714	0.00255051	concordant_classification
-0.129919	-0.128769	concordant_classification
-0.132705	-0.133759	concordant_classification
-0.131239	-0.137077	concordant_classification
-0.161007	-0.183221	concordant_classification
-0.0310847	-0.0218666	discordant_classification
0.00776825	0.00195711	concordant_classification
-0.150673	-0.152555	concordant_classification
0.00564198	-0.000353958	concordant_classification
-0.00661556	-0.00182733	concordant_classification
-0.000427122	-0.000133986	concordant_classification
0.00822457	0.000195211	concordant_classification
-0.158313	-0.148078	concordant_classification
0.0072975	-0.0108042	concordant_classification
0.00154225	-0.00725865	concordant_classification
-0.00458023	-0.00262316	concordant_classification
0.00907799	-0.00355095	concordant_classification
-0.0141332	-0.0195784	discordant_classification
-0.0186941	-0.0206407	discordant_classification
-0.00119655	0.000701073	concordant_classification
-0.143948	-0.145342	concordant_classification
-0.148658	-0.141456	concordant_classification
-0.0550332	-0.067412	concordant_classification
-0.00285628	0.00988481	concordant_classification
0.00783945	0.00200094	concordant_classification
0.0105728	0.00343609	concordant_classification
-0.155091	-0.142984	concordant_classification
-0.0118307	-0.00529245	concordant_classification
0.00531111	0.0075287	concordant_classification
0.00515965	0.00429745	concordant_classification
0.00214617	0.00172383	concordant_classification
0.00148427	-0.00485263	concordant_classification
0.0146556	0.00393606	concordant_classification
0.00971879	-0.00269563	concordant_classification
0.0104559	-0.00812306	concordant_classification
-0.140715	-0.138901	concordant_classification
-0.199317	-0.15143	concordant_classification
-0.0139429	-0.00175967	concordant_classification
-0.00493581	0.000560436	concordant_classification
-0.00257129	-0.00550911	concordant_classification
0.0117777	0.00759837	concordant_classification
0.00281772	0.00408518	concordant_classification
-0.00120525	0.00228224	concordant_classification
-0.0174903	-0.0181214	discordant_classification
-0.129845	-0.170173	concordant_classification
-0.0259809	-0.0125568	discordant_classification
-0.0223165	-0.00525876	discordant_classification
-0.0105929	-0.00636967	concordant_classification
-0.150531	-0.120427	concordant_classification
-0.0248169	-0.00696443	discordant_classification
-0.017762	1.42628e-05	discordant_classification
0.0039167	0.00173541	concordant_classification
0.00407838	1.77517e-05	concordant_classification
-0.142952	-0.146611	concordant_classification
-0.0639993	-0.0626536	concordant_classification
0.00252754	0.00904564	concordant_classification
-0.00430419	-0.00207321	concordant_classification
-0.0080056	0.00414235	concordant_classification
-0.00915675	-0.00341867	concordant_classification
0.0100507	-0.00120741	concordant_classification
0.00400865	0.00139624	concordant_classification
-0.00230924	-0.000237526	concordant_classification
0.000314249	-0.00246993	concordant_classification
-0.136287	-0.126777	concordant_classification
-0.139666	-0.142874	concordant_classification
-0.0192811	-0.00148433	concordant_classification
-0.00977354	-0.00315664	concordant_classification
-0.00308596	-0.0133958	discordant_classification
-0.141085	-0.1431	concordant_classification
-0.0467141	-0.0299205	concordant_classification
-0.0551571	-0.0205163	concordant_classification
0.00283191	0.00166314	concordant_classification
-0.00372149	-0.00918458	concordant_classification
-0.128508	-0.13405	concordant_classification
-0.170115	-0.165637	concordant_classification
0.00851972	0.0042575	concordant_classification
-0.167468	-0.156574	concordant_classification
0.00733628	0.00193327	concordant_classification
0.00683175	-0.0015715	concordant_classification
-0.154018	-0.160709	concordant_classification
-0.144638	-0.146826	concordant_classification
0.00430207	-0.00180661	concordant_classification
0.00361045	-0.00972205	concordant_classification
-0.0220522	-0.0175371	concordant_classification
-0.0151708	-0.0165091	concordant_classification
-0.0190139	-0.0148664	concordant_classification
-0.00847058	-0.00445867	concordant_classification
-0.148581	-0.140645	concordant_classification
-0.105729	-0.0782226	concordant_classification
-0.0330743	-0.000796051	discordant_classification
-0.0199399	-0.0166365	discordant_classification
-0.161367	-0.155384	concordant_classification
-0.141107	-0.172274	concordant_classification
0.000690389	0.00267362	concordant_classification
-0.0011054	-0.00513318	concordant_classification
-0.00327365	-0.0174987	discordant_classification
-0.0112751	-0.00193703	concordant_classification
-0.149897	-0.154378	concordant_classification
-0.032374	-0.0102784	discordant_classification
-0.0219646	-0.00996655	discordant_classification
-0.0175591	-0.01345	concordant_classification
-0.169409	-0.14044	concordant_classification
-0.153004	-0.136419	concordant_classification
0.017024	-0.00434644	concordant_classification
0.0130042	0.00683418	concordant_classification
-6.12e-05	0.00262732	concordant_classification
0.00151461	0.00614807	concordant_classification
-0.153726	-0.112523	concordant_classification
0.00330822	0.00599811	concordant_classification
0.00204255	-0.00551225	concordant_classification
0.00934631	0.00524094	concordant_classification
-0.145078	-0.132058	concordant_classification
-0.000601236	-0.0146637	concordant_classification
0.00674109	-0.00165467	concordant_classification
0.00733977	-0.0132157	concordant_classification
-0.139687	-0.137514	concordant_classification
-0.0330419	-0.0444406	concordant_classification
0.00377941	-0.00963232	concordant_classification
0.00669884	-0.00385162	concordant_classification
-0.00210081	-0.00904331	concordant_classification
-0.0569934	-0.0672173	concordant_classification
0.00012788	-0.0164391	concordant_classification
-0.132689	-0.153659	concordant_classification
-0.0154955	-0.00804826	concordant_classification
-0.0121808	-0.00241793	concordant_classification
0.0031212	-0.0117573	concordant_classification
-0.140768	-0.0975694	concordant_classification
-0.166125	-0.105669	concordant_classification
-0.00471245	-0.00493157	concordant_classification
-0.145616	-0.135654	concordant_classification
0.000437694	0.00120544	concordant_classification
0.0023537	-0.00211765	concordant_classification
0.00288399	0.00326863	concordant_classification
-0.155357	-0.1166	concordant_classification
-0.00329616	-0.00560092	concordant_classification
0.00206422	-0.00678624	concordant_classification
-0.159371	-0.125737	concordant_classification
0.00551514	-0.0045052	concordant_classification
0.00101653	0.0060173	concordant_classification
0.00563224	0.00473157	concordant_classification
-0.142685	-0.119989	concordant_classification
0.00234931	0.00291683	concordant_classification
0.00551377	-0.00871633	concordant_classification
-0.0112322	-0.00533004	concordant_classification
-0.0130655	-0.00353293	concordant_classification
0.00113028	0.00834753	concordant_classification
-0.00324722	0.00844717	concordant_classification
0.0044394	2.698e-05	concordant_classification
-0.00388857	0.0133755	concordant_classification
-0.0114107	-0.00280126	concordant_classification
-0.136848	-0.0998499	concordant_classification
-0.02171	0.00688501	discordant_classification
-0.00226575	-0.00549719	concordant_classification
-0.152166	-0.108586	concordant_classification
0.00108339	-0.0184783	discordant_classification
-0.00498573	0.00527789	concordant_classification
0.00566954	-0.00837134	concordant_classification
-0.00856226	0.000643276	concordant_classification
0.00392163	0.00196098	concordant_classification
-0.00847089	6.76923e-05	concordant_classification
0.00231363	0.00282392	concordant_classification
0.00544497	-0.00687759	concordant_classification
-0.143493	-0.0733391	concordant_classification
0.011905	-0.0185708	concordant_classification
0.0074094	-0.00230623	concordant_classification
-0.112437	-0.064257	concordant_classification
-0.00519027	-0.00660176	concordant_classification
0.00937015	-0.0198986	discordant_classification
-0.00247122	-0.00752728	concordant_classification
-0.133895	-0.109672	concordant_classification
0.000178134	-0.0146028	concordant_classification
-0.16678	-0.1266	concordant_classification
-0.00130674	-0.0148154	concordant_classification
0.00386061	-0.0124147	concordant_classification
-0.016512	-0.0133684	discordant_classification
-0.00161945	-0.0116759	concordant_classification
-0.146389	-0.131399	concordant_classification
-0.01168	-0.00344586	concordant_classification
0.00289038	-0.008164	concordant_classification
-0.0160454	-0.0137313	concordant_classification
-0.0165707	-0.0205616	concordant_classification
-0.160747	-0.110454	concordant_classification
-0.186883	-0.120582	concordant_classification
0.0107317	-0.0046793	concordant_classification
-0.00561429	-0.00482456	concordant_classification
-0.163127	-0.122564	concordant_classification
0.0108898	-0.00694387	concordant_classification
-0.00632746	-0.00734714	concordant_classification
-0.00555393	0.00267376	concordant_classification
-0.158983	-0.132732	concordant_classification
0.00445734	0.000458674	concordant_classification
0.00556584	-0.00916668	concordant_classification
0.0046276	-0.00557279	concordant_classification
-0.14112	-0.106957	concordant_classification
0.0010949	-0.0198653	discordant_classification
-0.176034	-0.126036	concordant_classification
-0.0078034	-0.0246749	discordant_classification
-0.00365126	-0.0134464	concordant_classification
-0.00765586	-0.0100524	concordant_classification
-0.147226	-0.0651552	concordant_classification
-0.16812	-0.101329	concordant_classification
-0.00205516	0.0139152	concordant_classification
-0.177766	-0.122076	concordant_classification
0.006448	0.000124025	concordant_classification
-0.153849	-0.126963	concordant_classification
-0.00586012	-0.000401839	concordant_classification
-0.0137279	-0.0142899	concordant_classification
-0.0055544	-0.0189597	discordant_classification
-0.00987129	-0.0150078	concordant_classification
-0.13909	-0.11919	concordant_classification
-0.182936	-0.125724	concordant_classification
0.00325552	0.00424779	concordant_classification
0.00289532	0.00290378	concordant_classification
0.000791027	-0.00374383	concordant_classification
-0.0230237	-0.0321589	concordant_classification
0.00578687	-0.0123207	concordant_classification
-0.0127559	0.000836727	concordant_classification
-0.128252	-0.103264	concordant_classification
-0.151379	-0.125971	concordant_classification
-0.000792248	0.0077724	concordant_classification
0.00297667	0.00323428	concordant_classification
0.00223037	-0.00853202	concordant_classification
-0.119512	-0.093678	concordant_classification
0.00526415	0.0047757	concordant_classification
-0.00753071	0.00263962	concordant_classification
0.00588428	0.0160931	concordant_classification
0.00363099	0.00118944	concordant_classification
-0.113754	-0.108037	concordant_classification
0.00144025	0.00582959	concordant_classification
-0.00392366	-7.81e-07	concordant_classification
-0.0130852	-0.0109573	concordant_classification
-0.0968228	-0.0918841	concordant_classification
-0.000956615	-0.00221234	concordant_classification
-0.0403073	-0.0388152	concordant_classification
0.00750787	-0.00607372	concordant_classification
-0.00280896	1.68264e-05	concordant_classification
-0.00726565	-0.00273553	concordant_classification
-0.131785	-0.111655	concordant_classification
-0.167823	-0.128338	concordant_classification
-0.0087661	-0.0121482	concordant_classification
0.00205566	0.00217562	concordant_classification
-0.0155569	-0.0065818	concordant_classification
-0.0149939	-0.0116148	concordant_classification
0.00127858	-0.0125304	concordant_classification
-0.0249727	0.0099063	concordant_classification
-0.133959	-0.0968179	concordant_classification
-0.111496	-0.111477	concordant_classification
-0.0106945	-0.0104347	concordant_classification
0.000862267	-0.00532217	concordant_classification
0.000898533	-0.0161862	concordant_classification
-0.062946	-0.044859	concordant_classification
-0.0210733	-0.00910866	discordant_classification
-0.0648108	-0.0176392	discordant_classification
-0.134998	-0.110524	concordant_classification
-0.0205964	-0.0141714	concordant_classification
-0.0184567	-0.0133565	concordant_classification
-0.0362838	-0.0118599	discordant_classification
-0.1019	-0.0964269	concordant_classification
-0.118041	-0.126237	concordant_classification
-0.0410452	-0.0426857	concordant_classification
-0.106228	-0.0524727	concordant_classification
-0.0453761	-0.0380021	concordant_classification
-0.105308	-0.100272	concordant_classification
-0.149923	-0.117355	concordant_classification
-0.0562567	-0.041766	concordant_classification
-0.0399114	-0.0443897	concordant_classification
-0.0524218	-0.0269883	discordant_classification
-0.00347133	-0.00501163	concordant_classification
-0.0130459	-0.00316471	concordant_classification
0.00181847	-0.00504498	concordant_classification
-0.0104299	-0.013383	concordant_classification
-0.00531493	-0.00190066	concordant_classification
0.0061673	-0.00271701	concordant_classification
0.00148193	-0.00767	concordant_classification
0.0111713	-0.00811682	concordant_classification
0.00351462	-0.00620029	concordant_classification
0.00598646	-0.00919884	concordant_classification
-0.00307655	0.00178098	concordant_classification
-0.00967534	0.00833986	concordant_classification
-0.00111299	2.07173e-05	concordant_classification
-0.00463542	-0.00686929	concordant_classification
-0.00967445	0.00535186	concordant_classification
-0.0406847	-0.0228073	concordant_classification
-0.00144446	-0.00304729	concordant_classification
-0.00671288	0.00284803	concordant_classification
-0.00480408	0.00649421	concordant_classification
-0.00217236	-0.0197969	discordant_classification
-0.00505171	-0.00146288	concordant_classification
-0.00692935	-0.00495912	concordant_classification
-0.00167001	-0.0043213	concordant_classification
-0.00751315	0.00371725	concordant_classification
-0.00466029	0.00161396	concordant_classification
0.000617233	-0.0186161	concordant_classification
-0.0124072	-0.0123682	concordant_classification
0.00841158	-0.00105221	concordant_classification
0.0103275	0.0056001	concordant_classification
-0.00383447	0.00316596	concordant_classification
-0.013247	-0.00172591	concordant_classification
-0.00465123	0.00760041	concordant_classification
-0.00475136	-0.00257164	concordant_classification
-0.0052665	-0.0115536	concordant_classification
-0.00280522	-0.00936425	concordant_classification
-0.00898365	-0.00288692	concordant_classification
-0.00804773	0.00565217	concordant_classification
-0.00581538	-0.00631914	concordant_classification
0.00304258	-0.00398283	concordant_classification
0.019569	-0.00878066	concordant_classification
-0.00393443	-0.00132298	concordant_classification
-0.0038967	0.00231704	concordant_classification
-0.00384031	-0.00749332	concordant_classification
0.00152564	-0.000500372	concordant_classification
-0.00487969	0.00298551	concordant_classification
-0.00452394	0.0113672	concordant_classification
0.0047314	0.00203894	concordant_classification
0.00236154	-0.00957905	concordant_classification
-0.0056986	0.00361244	concordant_classification
0.000757042	-0.00319795	concordant_classification
-0.0015704	-0.00564661	concordant_classification
-0.00381642	-0.0022899	concordant_classification
0.0116442	0.00802113	concordant_classification
-0.00472576	-0.00142114	concordant_classification
0.00468955	-0.0184498	concordant_classification
-0.0026832	0.00908043	concordant_classification
-0.00375015	0.000209167	concordant_classification
0.00373257	-0.00106291	concordant_classification
0.0121902	0.00343422	concordant_classification
0.00324513	0.00933956	concordant_classification
-0.00671243	-0.0022531	concordant_classification
-0.00198208	-0.000535607	concordant_classification
0.00729869	0.00118909	concordant_classification
-0.00484526	-0.00572806	concordant_classification
0.00201576	-0.00852366	concordant_classification
0.00999204	0.0126864	concordant_classification
0.00315281	-0.00685727	concordant_classification
-0.00748784	-0.00825006	concordant_classification
-0.00276025	-0.0122464	concordant_classification
0.00294229	0.000443429	concordant_classification
0.00454765	0.00441075	concordant_classification
-0.00727251	-0.00606842	concordant_classification
-0.0031439	0.00518319	concordant_classification
-0.00439069	0.000990053	concordant_classification
0.000599308	-0.000726	concordant_classification
0.0014884	0.00951765	concordant_classification
-0.00340478	-0.00164663	concordant_classification
-0.00587936	0.000913469	concordant_classification
0.0055473	-0.00577716	concordant_classification
-0.0130692	0.0033871	concordant_classification
-0.00413737	-0.0135395	concordant_classification
-0.00135788	0.00257522	concordant_classification
-0.00697848	-0.00212759	concordant_classification
-0.000556837	-0.00208029	concordant_classification
-0.00293223	0.00145714	concordant_classification
-0.00306669	-0.000691694	concordant_classification
0.0091977	0.0131787	concordant_classification
-0.00362097	-0.00320582	concordant_classification
-0.00971185	0.000261777	concordant_classification
-0.00222626	-0.00427739	concordant_classification
-0.00532623	-0.0109726	concordant_classification
0.00750791	0.00839631	concordant_classification
0.00037386	0.00155905	concordant_classification
-0.00230252	-0.00670155	concordant_classification
0.031713	-0.00795336	concordant_classification
2.63582e-06	-0.00541483	concordant_classification
-0.010676	0.00217422	concordant_classification
-0.0969575	-0.0817081	concordant_classification
-0.10964	-0.0969558	concordant_classification
-0.103748	-0.116628	concordant_classification
0.00030165	0.0148669	concordant_classification
-0.111929	-0.102059	concordant_classification
0.0046939	0.0122957	concordant_classification
-0.0115766	-0.00161156	concordant_classification
-0.11663	-0.0978542	concordant_classification
-0.000928258	0.0105806	concordant_classification
-0.000262697	-0.00655825	concordant_classification
-2.81e-05	0.00102285	concordant_classification
0.00636038	-0.00619593	concordant_classification
-0.104428	-0.0953645	concordant_classification
0.00236982	0.00366908	concordant_classification
-0.00544367	0.00402605	concordant_classification
0.00272189	-0.00517685	concordant_classification
-0.105501	-0.116044	concordant_classification
-0.032424	-0.0358866	concordant_classification
-1.74e-05	-0.00502513	concordant_classification
-0.0180014	-0.0234131	concordant_classification
-0.0280283	-0.0148018	discordant_classification
-0.0154192	-0.0286208	concordant_classification
-0.0175691	-0.0137256	discordant_classification
-0.121459	-0.111853	concordant_classification
-0.0329177	-0.0325415	concordant_classification
0.00861818	0.00552586	concordant_classification
-0.00170144	-0.00630931	concordant_classification
-0.0225032	-0.029873	concordant_classification
0.00802156	0.0140013	concordant_classification
-0.0022233	-0.0046903	concordant_classification
-0.00228437	0.00608367	concordant_classification
-0.111759	-0.0967619	concordant_classification
0.00157155	-0.00346419	concordant_classification
0.0041419	0.00193717	concordant_classification
0.00123952	-0.00497891	concordant_classification
-0.00329391	0.00616629	concordant_classification
0.00321299	0.000162557	concordant_classification
-0.100221	-0.0935101	concordant_classification
-0.0102646	0.00470026	concordant_classification
-0.00553761	0.00208675	concordant_classification
0.00386627	0.00189581	concordant_classification
-0.00919514	-0.00470684	concordant_classification
-0.0187396	-0.0172802	concordant_classification
-0.127744	-0.111265	concordant_classification
-0.0247724	-0.025223	concordant_classification
-0.0290486	-0.0326242	concordant_classification
-0.00972747	-0.0282258	discordant_classification
-0.0112651	-0.0103488	concordant_classification
-0.0175259	-0.00296534	discordant_classification
-0.0181987	-0.0150751	discordant_classification
-0.0199139	0.00064976	concordant_classification
-0.0184339	-0.0167384	discordant_classification
-0.0365419	-0.0335827	concordant_classification
-0.0256432	-0.0205816	concordant_classification
-0.0177502	-0.0140635	discordant_classification
-0.0188543	-0.0113852	discordant_classification
-0.0303775	-0.0360646	concordant_classification
-0.132199	-0.126627	concordant_classification
-0.0172148	-0.0277925	discordant_classification
0.00240725	-0.00759642	concordant_classification
0.000722619	-0.00221688	concordant_classification
0.00687138	-0.000642729	concordant_classification
-0.00733631	-0.00806324	concordant_classification
-0.134901	-0.119141	concordant_classification
-0.00753018	0.00202773	concordant_classification
-0.0290862	-0.0224277	concordant_classification
-0.00912326	-0.00441562	concordant_classification
0.0111719	-0.00197057	concordant_classification
-0.117971	-0.129958	concordant_classification
0.00653254	0.00246663	concordant_classification
-0.00870714	-0.0130902	concordant_classification
-0.0323983	-0.0319738	concordant_classification
-0.00285778	-0.00301725	concordant_classification
-0.010784	-0.00762788	concordant_classification
-0.148614	-0.132092	concordant_classification
0.00258653	-0.0171305	concordant_classification
-0.145945	-0.128147	concordant_classification
-0.00555777	-0.00231366	concordant_classification
-0.0238993	-0.0142846	discordant_classification
-0.128455	-0.119325	concordant_classification
-0.0143993	-0.0186478	discordant_classification
-0.0143329	-0.00918394	discordant_classification
-0.0092299	-0.0052502	concordant_classification
-0.00594202	-0.00345563	concordant_classification
-0.136522	-0.126337	concordant_classification
-0.0121758	-0.00342968	discordant_classification
0.00243	0.00944029	concordant_classification
-0.00487889	0.004186	concordant_classification
0.00745255	0.00186928	concordant_classification
-0.00419564	3.81178e-05	concordant_classification
-0.00360908	0.00439167	concordant_classification
-0.0100157	-0.00423326	concordant_classification
-0.134148	-0.118391	concordant_classification
-0.0163956	-0.0127215	concordant_classification
0.000744989	-0.00561237	concordant_classification
-0.00154973	-0.0054472	concordant_classification
-0.00649703	-0.00558905	concordant_classification
-0.00651476	-0.0031736	concordant_classification
0.00174922	-0.0176132	concordant_classification
0.00110551	0.00818968	concordant_classification
-0.00349401	-0.00672026	concordant_classification
-0.00625735	-0.00963149	concordant_classification
-0.00280037	0.00271904	concordant_classification
-0.00754035	-0.00367656	concordant_classification
-0.0166042	-0.00282681	discordant_classification
-0.0141846	-0.0114035	concordant_classification
-0.0155594	-0.00571959	concordant_classification
-0.00378995	0.00974056	concordant_classification
-0.00164417	-0.026444	discordant_classification
-0.197514	-0.116869	concordant_classification
-0.00557843	-0.0033256	concordant_classification
-0.00348274	-0.00833658	concordant_classification
0.00286489	0.00326326	concordant_classification
-0.132717	-0.129491	concordant_classification
0.00435691	-0.00574067	concordant_classification
-0.00576294	-0.0116899	concordant_classification
-0.002295	-0.00352393	concordant_classification
-0.00768698	-0.0183875	discordant_classification
-0.00584733	-0.00879207	concordant_classification
-0.00249062	-0.0102253	concordant_classification
-0.113084	-0.111091	concordant_classification
-0.00777867	-0.0172184	discordant_classification
-0.0171268	-0.0144053	discordant_classification
0.00604974	-0.00186038	concordant_classification
-0.00222957	-0.00748761	concordant_classification
-0.0083297	-0.0183388	discordant_classification
-0.106818	-0.106418	concordant_classification
-0.0189962	-0.0166508	concordant_classification
-0.0128081	-0.0217345	discordant_classification
-0.0167169	-0.0215422	discordant_classification
-0.0267029	-0.0367965	concordant_classification
-0.0180354	-0.0285817	concordant_classification
-0.00763089	-0.0173539	concordant_classification
-0.0152681	-7.77e-05	discordant_classification
0.00370743	0.00190241	concordant_classification
-0.000482601	-0.00460342	concordant_classification
-0.00660244	-0.0155888	discordant_classification
0.00114355	0.00859469	concordant_classification
0.00894552	0.00321961	concordant_classification
-0.00309942	0.0042992	concordant_classification
0.0110198	8.48051e-05	concordant_classification
-0.00987801	-0.0121537	concordant_classification
-0.0203965	-0.00632045	discordant_classification
-0.11641	-0.118546	concordant_classification
-0.00497431	-0.000116693	concordant_classification
0.00347149	-0.00266189	concordant_classification
-0.000496044	-0.00817603	concordant_classification
0.00139946	-0.00350799	concordant_classification
-0.0233419	-0.00313686	discordant_classification
-0.136168	-0.106249	concordant_classification
0.00114782	-0.00455835	concordant_classification
0.0025822	-0.0036043	concordant_classification
0.0028224	-0.00602551	concordant_classification
-0.101635	-0.118761	concordant_classification
0.00689027	-0.00471804	concordant_classification
-0.00397185	-0.000119515	concordant_classification
-0.107648	-0.104422	concordant_classification
-0.018285	-0.0165907	concordant_classification
-0.0170516	-0.00791543	discordant_classification
-0.01842	-0.00361129	concordant_classification
-0.0131292	-0.0082488	concordant_classification
-0.136475	-0.119048	concordant_classification
-0.0168938	-0.00982134	discordant_classification
0.00788613	-0.000441219	concordant_classification
-0.00880321	-0.0120708	concordant_classification
-0.0169701	-0.019922	concordant_classification
-0.0117012	-0.0168132	concordant_classification
-0.0104366	-0.0356519	discordant_classification
-0.00511373	-0.00582414	concordant_classification
-0.012083	-0.0121869	concordant_classification
-0.0103394	-0.0270045	discordant_classification
-0.115326	-0.127504	concordant_classification
-0.00142866	-0.0130471	concordant_classification
-0.00230919	-0.00243034	concordant_classification
0.0108052	0.00784957	concordant_classification
-0.00218275	0.00190043	concordant_classification
-0.00623959	-0.00616756	concordant_classification
-0.00357166	-0.0105473	concordant_classification
-0.0365855	-0.0083423	discordant_classification
-0.0163569	-0.00919239	discordant_classification
0.00181707	-0.00482217	concordant_classification
-0.0023786	0.00275905	concordant_classification
-0.118078	-0.108592	concordant_classification
-0.00270515	-0.00553368	concordant_classification
-0.0177668	-0.0143808	discordant_classification
-0.0206542	-0.0142442	discordant_classification
-0.0126617	-0.0198071	discordant_classification
-0.0171677	-0.0114447	concordant_classification
-0.123526	-0.112401	concordant_classification
-0.0095276	-0.0111831	concordant_classification
-0.00466026	-0.00734978	concordant_classification
-0.0291119	-0.0139073	discordant_classification
-0.0137438	-0.0273242	discordant_classification
0.0182933	-0.00409527	concordant_classification
-0.0113347	-0.00248491	concordant_classification
-0.00608654	-0.0060668	concordant_classification
-0.00689264	-0.00853868	concordant_classification
-0.12768	-0.117052	concordant_classification
-0.00085252	-0.00697185	concordant_classification
-0.108618	-0.123186	concordant_classification
0.0128774	0.00495104	concordant_classification
-0.114596	-0.0991282	concordant_classification
-0.00714962	-0.00704097	concordant_classification
0.00400039	0.00800064	concordant_classification
0.00183215	0.00780642	concordant_classification
0.000284964	0.00133874	concordant_classification
-0.0866501	-0.100222	concordant_classification
0.00626399	0.00682565	concordant_classification
0.00768633	-0.0124794	concordant_classification
-0.0801662	-0.09908	concordant_classification
-0.0408766	-0.0523526	concordant_classification
-0.0133768	-0.0149695	concordant_classification
0.00832032	-0.0241147	concordant_classification
-0.00101224	0.000918223	concordant_classification
0.0056224	0.00305532	concordant_classification
-0.00142973	-0.00592026	concordant_classification
-0.000893801	9.84633e-05	concordant_classification
-0.00596811	0.00740167	concordant_classification
-0.0824824	-0.0850944	concordant_classification
9.8869e-05	-0.00180579	concordant_classification
0.0133964	0.00163964	concordant_classification
0.0139597	1.8212e-05	concordant_classification
-0.0755129	-0.095717	concordant_classification
0.000847654	0.000424514	concordant_classification
0.00140806	0.0137753	concordant_classification
-1.03e-05	-0.00402063	concordant_classification
0.00134177	-0.000538083	concordant_classification
0.00547664	-0.00128151	concordant_classification
6.33994e-05	-0.0019633	concordant_classification
0.00514766	-0.00698212	concordant_classification
-0.0270734	-0.069231	discordant_classification
0.00156299	-0.000189296	concordant_classification
-0.00209251	0.00149648	concordant_classification
0.0086502	-0.000430913	concordant_classification
0.0168969	-1.92e-05	discordant_classification
0.000814833	-0.00868967	concordant_classification
-0.00187043	0.00729768	concordant_classification
0.00458693	-0.00156302	concordant_classification
0.000461172	0.00120791	concordant_classification
0.00266568	0.000633096	concordant_classification
-0.03618	-0.0345719	concordant_classification
-0.00411008	-0.00122597	concordant_classification
-0.00454482	0.00530908	concordant_classification
0.00630475	0.00206616	concordant_classification
-0.019247	-0.00771388	discordant_classification
0.00432669	0.00144214	concordant_classification
0.00527959	-0.00708416	concordant_classification
-0.00303061	0.00349793	concordant_classification
-0.0279497	-0.0204152	concordant_classification
-0.00153109	0.00222178	concordant_classification
-0.00294265	-0.00414044	concordant_classification
-0.00651291	-0.00138005	concordant_classification
0.00950126	0.00390927	concordant_classification
-0.00515399	0.00116379	concordant_classification
0.00670275	-0.00371173	concordant_classification
0.00621748	0.00266153	concordant_classification
0.000938757	-0.00473058	concordant_classification
0.00341469	-0.00376149	concordant_classification
-0.0120123	-0.0150205	concordant_classification
0.00851396	0.00328107	concordant_classification
0.00340755	-0.00733755	concordant_classification
0.00827267	0.00467787	concordant_classification
0.00274417	-0.00185623	concordant_classification
-0.00237106	0.00179575	concordant_classification
0.00113257	-0.00925099	concordant_classification
-0.00356587	-0.00772302	concordant_classification
-0.0148156	-0.00578498	concordant_classification
-0.00174135	-0.00580182	concordant_classification
-0.00130194	0.001952	concordant_classification
-0.000766595	0.00318684	concordant_classification
0.000172724	0.00735385	concordant_classification
0.0025271	-0.00192283	concordant_classification
-0.00348088	0.00344071	concordant_classification
-0.0242963	-0.0228803	concordant_classification
0.000506453	0.00445649	concordant_classification
-0.0036178	-0.0027455	concordant_classification
0.0043825	-0.00765933	concordant_classification
0.00322787	0.00988381	concordant_classification
0.00667757	-0.00590096	concordant_classification
0.00223621	0.00553277	concordant_classification
0.00643498	-0.00234877	concordant_classification
0.0144807	0.0073861	concordant_classification
0.00946815	0.00876137	concordant_classification
-0.00176913	-0.00215446	concordant_classification
0.000115755	0.00925665	concordant_classification
-0.00808871	0.0105531	concordant_classification
0.000242037	-0.00290631	concordant_classification
0.00163505	-0.0128206	concordant_classification
0.00423614	-0.00251278	concordant_classification
0.012456	-0.000877649	concordant_classification
-0.00342208	0.00358051	concordant_classification
0.00831548	-0.00650748	concordant_classification
-0.00977802	0.000105532	concordant_classification
-0.00194531	0.00566898	concordant_classification
-0.00185756	0.00556728	concordant_classification
-0.000167352	-0.00993122	concordant_classification
0.00480699	6.36982e-05	concordant_classification
0.00419126	0.00684447	concordant_classification
0.00906744	-0.00394912	concordant_classification
0.00401174	0.000679509	concordant_classification
-0.00724684	-0.000662742	concordant_classification
-0.000459118	1.4788e-05	concordant_classification
0.00718783	0.00864307	concordant_classification
-0.0104012	0.00265423	concordant_classification
-0.0017306	-0.00144119	concordant_classification
0.00603636	-0.00591987	concordant_classification
-0.0131172	0.00126286	concordant_classification
0.00322046	-0.00133131	concordant_classification
0.00439174	0.0119434	concordant_classification
-0.00536071	-0.0103484	concordant_classification
0.00519289	0.00265717	concordant_classification
0.00208728	0.0105948	concordant_classification
0.00116843	-0.0105301	concordant_classification
-0.00217471	0.000217886	concordant_classification
0.00521849	-0.00724921	concordant_classification
0.00395401	0.000326744	concordant_classification
-0.012254	-0.00878586	concordant_classification
-0.0119612	-0.00634389	concordant_classification
-0.0106913	-0.00729832	concordant_classification
-0.0109733	0.0077699	discordant_classification
-0.00170477	-0.0046764	concordant_classification
-0.00176358	0.010717	concordant_classification
-0.00237131	0.00876753	concordant_classification
0.00252817	0.00158391	concordant_classification
-0.00875191	0.00385651	concordant_classification
0.00106588	0.000830941	concordant_classification
0.00253592	-0.0107972	concordant_classification
0.00244124	0.00970196	concordant_classification
0.0012044	0.00600374	concordant_classification
-0.00226899	-0.0065671	concordant_classification
-0.00286565	0.00642527	concordant_classification
0.00255278	-0.00236164	concordant_classification
0.00484987	-0.011765	concordant_classification
0.00391354	-0.00222036	concordant_classification
-0.0143982	0.00126287	concordant_classification
0.00270379	0.0108019	concordant_classification
-0.0017449	0.00397515	concordant_classification
0.00273183	0.00258918	concordant_classification
-0.00188436	-0.0017762	concordant_classification
-0.00230428	0.0101595	concordant_classification
-0.00277697	-0.00470889	concordant_classification
0.00152775	-0.000476488	concordant_classification
-0.00113126	-0.01185	concordant_classification
-0.00115458	-0.00101114	concordant_classification
-0.000272825	-0.00618673	concordant_classification
-0.0116082	-0.00911851	concordant_classification
-0.0103258	-0.00219219	concordant_classification
-0.00776953	-0.00799127	concordant_classification
0.00256508	-0.000569985	concordant_classification
-0.0095819	-0.0111211	concordant_classification
-0.00310355	0.00486178	concordant_classification
-0.00138751	0.00225653	concordant_classification
-0.0178424	-0.0133944	concordant_classification
-0.00355028	-0.00172015	concordant_classification
0.00479073	0.00430276	concordant_classification
0.00777216	0.00358162	concordant_classification
-0.0071032	0.00362125	concordant_classification
-0.021202	-0.0218454	concordant_classification
-0.00998389	-0.0021392	concordant_classification
-0.000348312	0.00372373	concordant_classification
-0.000638348	0.000783156	concordant_classification
-0.000255908	0.000800335	concordant_classification
-0.0344805	-0.0199439	concordant_classification
0.000367693	0.00519302	concordant_classification
0.00396774	0.0075076	concordant_classification
0.00949271	0.000768271	concordant_classification
-0.0344761	-0.0398479	concordant_classification
0.00534144	0.0012316	concordant_classification
0.00341558	-0.00556489	concordant_classification
-0.00143985	-0.00278374	concordant_classification
-0.00818019	0.0067472	concordant_classification
0.00706194	-0.00712536	concordant_classification
-0.00553903	0.00368733	concordant_classification
-0.00215169	-0.00103069	concordant_classification
0.00385348	-0.00240109	concordant_classification
0.00364383	0.00607339	concordant_classification
0.00546914	0.000189502	concordant_classification
0.00111373	0.00923328	concordant_classification
0.0049687	-0.00134136	concordant_classification
-0.00773679	-0.00366009	concordant_classification
-0.00278398	-0.00582225	concordant_classification
-0.0271424	-0.0329294	concordant_classification
-0.0329227	-0.0233929	concordant_classification
0.0040184	-0.000519152	concordant_classification
0.00352387	-0.00495531	concordant_classification
0.000322374	0.00861396	concordant_classification
-0.00388389	-0.00634057	concordant_classification
-0.0657718	-0.0397335	concordant_classification
-0.00682531	-0.000722373	concordant_classification
0.00993155	-0.00413248	concordant_classification
-0.0466985	-0.0323448	concordant_classification
0.0092102	0.000282926	concordant_classification
-0.00233529	0.000886708	concordant_classification
0.0111398	-0.00172821	concordant_classification
-0.0386915	-0.0692443	concordant_classification
0.0051261	0.000951864	concordant_classification
0.00260224	-0.00635717	concordant_classification
-0.00742859	-0.00759301	concordant_classification
0.0162956	0.00715589	discordant_classification
0.0101709	-0.00117323	concordant_classification
0.00965412	0.00123163	concordant_classification
-0.0316872	-0.0281456	concordant_classification
-0.0110062	0.00108044	concordant_classification
-0.00459999	0.00964055	concordant_classification
-0.00121688	0.00655166	concordant_classification
-0.0770584	-0.0930394	concordant_classification
0.00586334	0.00362029	concordant_classification
-0.00196309	0.00431209	concordant_classification
0.000763018	-0.00468967	concordant_classification
-0.0027889	0.0102074	concordant_classification
0.0128721	0.00354554	concordant_classification
0.00648212	0.00576775	concordant_classification
0.00114819	-0.00297352	concordant_classification
-0.00111169	-0.00321676	concordant_classification
0.00129603	0.000790183	concordant_classification
-0.0464494	-0.0462222	concordant_classification
-0.0603497	-0.0509342	concordant_classification
-0.0104169	-0.00123309	concordant_classification
0.010223	-0.017429	discordant_classification
-0.00801627	-0.00176321	concordant_classification
-0.0108167	0.000707439	concordant_classification
-0.105905	-0.0982352	concordant_classification
0.000755154	0.00171625	concordant_classification
-0.015727	-0.000883674	concordant_classification
-0.0721011	-0.0732659	concordant_classification
0.00318031	0.00531822	concordant_classification
0.00150437	-0.0038278	concordant_classification
0.00428653	0.00608163	concordant_classification
0.00580145	0.000605593	concordant_classification
-0.0616503	-0.082857	concordant_classification
0.00089283	-0.00512631	concordant_classification
-0.00481026	0.00929344	concordant_classification
0.00586265	0.00247466	concordant_classification
0.00823006	0.00605738	concordant_classification
-0.00815698	0.00628549	concordant_classification
[truncated: 12,625 more rows]

## Sheet: source_data_fig_4_b
threshold	specificity	sensitivity	accuracy	tn	tp	fn	fp	npv	ppv	fdr	fpr	tpr	tnr	fnr	1-specificity	1-sensitivity	1-accuracy	1-npv	1-ppv	precision	recall	youden	closest.topleft		summary statistics
Inf	0	1	0.189524	0	199	0	851	NA	0.189524	0.810476	1	1	0	0	1	0	0.810476	NA	0.810476	0.189524	1	1	1		threshold	sensitivity	1-specificity	specificity	precision	recall
0.0228959	0.00117509	1	0.190476	1	199	0	850	1	0.189704	0.810296	0.998825	1	0.00117509	0	0.998825	0	0.809524	0	0.810296	0.189704	1	1.00118	0.997651		-0.0381432	0.994975	0.0188014	0.981199	0.925234	0.994975
0.0215389	0.00235018	1	0.191429	2	199	0	849	1	0.189885	0.810115	0.99765	1	0.00235018	0	0.99765	0	0.808571	0	0.810115	0.189885	1	1.00235	0.995305
0.0207753	0.00352526	1	0.192381	3	199	0	848	1	0.190067	0.809933	0.996475	1	0.00352526	0	0.996475	0	0.807619	0	0.809933	0.190067	1	1.00353	0.992962
0.0202936	0.00470035	1	0.193333	4	199	0	847	1	0.190249	0.809751	0.9953	1	0.00470035	0	0.9953	0	0.806667	0	0.809751	0.190249	1	1.0047	0.990621
0.0196597	0.00587544	1	0.194286	5	199	0	846	1	0.190431	0.809569	0.994125	1	0.00587544	0	0.994125	0	0.805714	0	0.809569	0.190431	1	1.00588	0.988284
0.0193064	0.00705053	1	0.195238	6	199	0	845	1	0.190613	0.809387	0.992949	1	0.00705053	0	0.992949	0	0.804762	0	0.809387	0.190613	1	1.00705	0.985949
0.0191995	0.00822562	1	0.19619	7	199	0	844	1	0.190796	0.809204	0.991774	1	0.00822562	0	0.991774	0	0.80381	0	0.809204	0.190796	1	1.00823	0.983616
0.0191338	0.00940071	1	0.197143	8	199	0	843	1	0.190979	0.809021	0.990599	1	0.00940071	0	0.990599	0	0.802857	0	0.809021	0.190979	1	1.0094	0.981287
0.0190415	0.0105758	1	0.198095	9	199	0	842	1	0.191162	0.808838	0.989424	1	0.0105758	0	0.989424	0	0.801905	0	0.808838	0.191162	1	1.01058	0.97896
0.0188912	0.0117509	1	0.199048	10	199	0	841	1	0.191346	0.808654	0.988249	1	0.0117509	0	0.988249	0	0.800952	0	0.808654	0.191346	1	1.01175	0.976636
0.0187145	0.012926	1	0.2	11	199	0	840	1	0.19153	0.80847	0.987074	1	0.012926	0	0.987074	0	0.8	0	0.80847	0.19153	1	1.01293	0.974315
0.0181042	0.0141011	1	0.200952	12	199	0	839	1	0.191715	0.808285	0.985899	1	0.0141011	0	0.985899	0	0.799048	0	0.808285	0.191715	1	1.0141	0.971997
0.0174233	0.0152761	1	0.201905	13	199	0	838	1	0.1919	0.8081	0.984724	1	0.0152761	0	0.984724	0	0.798095	0	0.8081	0.1919	1	1.01528	0.969681
0.0172015	0.0164512	1	0.202857	14	199	0	837	1	0.192085	0.807915	0.983549	1	0.0164512	0	0.983549	0	0.797143	0	0.807915	0.192085	1	1.01645	0.967368
0.0169967	0.0176263	1	0.20381	15	199	0	836	1	0.192271	0.807729	0.982374	1	0.0176263	0	0.982374	0	0.79619	0	0.807729	0.192271	1	1.01763	0.965058
0.0167484	0.0188014	1	0.204762	16	199	0	835	1	0.192456	0.807544	0.981199	1	0.0188014	0	0.981199	0	0.795238	0	0.807544	0.192456	1	1.0188	0.962751
0.0165665	0.0199765	1	0.205714	17	199	0	834	1	0.192643	0.807357	0.980024	1	0.0199765	0	0.980024	0	0.794286	0	0.807357	0.192643	1	1.01998	0.960446
0.0159014	0.0211516	1	0.206667	18	199	0	833	1	0.192829	0.807171	0.978848	1	0.0211516	0	0.978848	0	0.793333	0	0.807171	0.192829	1	1.02115	0.958144
0.0151823	0.0223267	1	0.207619	19	199	0	832	1	0.193016	0.806984	0.977673	1	0.0223267	0	0.977673	0	0.792381	0	0.806984	0.193016	1	1.02233	0.955845
0.0150452	0.0235018	1	0.208571	20	199	0	831	1	0.193204	0.806796	0.976498	1	0.0235018	0	0.976498	0	0.791429	0	0.806796	0.193204	1	1.0235	0.953549
0.0148935	0.0246769	1	0.209524	21	199	0	830	1	0.193392	0.806608	0.975323	1	0.0246769	0	0.975323	0	0.790476	0	0.806608	0.193392	1	1.02468	0.951255
0.0146378	0.0258519	1	0.210476	22	199	0	829	1	0.19358	0.80642	0.974148	1	0.0258519	0	0.974148	0	0.789524	0	0.80642	0.19358	1	1.02585	0.948964
0.0144414	0.027027	1	0.211429	23	199	0	828	1	0.193768	0.806232	0.972973	1	0.027027	0	0.972973	0	0.788571	0	0.806232	0.193768	1	1.02703	0.946676
0.0143593	0.0282021	1	0.212381	24	199	0	827	1	0.193957	0.806043	0.971798	1	0.0282021	0	0.971798	0	0.787619	0	0.806043	0.193957	1	1.0282	0.944391
0.0142713	0.0293772	1	0.213333	25	199	0	826	1	0.194146	0.805854	0.970623	1	0.0293772	0	0.970623	0	0.786667	0	0.805854	0.194146	1	1.02938	0.942109
0.0141828	0.0305523	1	0.214286	26	199	0	825	1	0.194336	0.805664	0.969448	1	0.0305523	0	0.969448	0	0.785714	0	0.805664	0.194336	1	1.03055	0.939829
0.0141609	0.0317274	1	0.215238	27	199	0	824	1	0.194526	0.805474	0.968273	1	0.0317274	0	0.968273	0	0.784762	0	0.805474	0.194526	1	1.03173	0.937552
0.0141308	0.0329025	1	0.21619	28	199	0	823	1	0.194716	0.805284	0.967098	1	0.0329025	0	0.967098	0	0.78381	0	0.805284	0.194716	1	1.0329	0.935278
0.0140927	0.0340776	1	0.217143	29	199	0	822	1	0.194907	0.805093	0.965922	1	0.0340776	0	0.965922	0	0.782857	0	0.805093	0.194907	1	1.03408	0.933006
0.0140695	0.0352526	1	0.218095	30	199	0	821	1	0.195098	0.804902	0.964747	1	0.0352526	0	0.964747	0	0.781905	0	0.804902	0.195098	1	1.03525	0.930737
0.0138941	0.0364277	1	0.219048	31	199	0	820	1	0.19529	0.80471	0.963572	1	0.0364277	0	0.963572	0	0.780952	0	0.80471	0.19529	1	1.03643	0.928472
0.0136965	0.0376028	1	0.22	32	199	0	819	1	0.195481	0.804519	0.962397	1	0.0376028	0	0.962397	0	0.78	0	0.804519	0.195481	1	1.0376	0.926208
0.0136259	0.0387779	1	0.220952	33	199	0	818	1	0.195674	0.804326	0.961222	1	0.0387779	0	0.961222	0	0.779048	0	0.804326	0.195674	1	1.03878	0.923948
0.0135441	0.039953	1	0.221905	34	199	0	817	1	0.195866	0.804134	0.960047	1	0.039953	0	0.960047	0	0.778095	0	0.804134	0.195866	1	1.03995	0.92169
0.0134269	0.0411281	1	0.222857	35	199	0	816	1	0.196059	0.803941	0.958872	1	0.0411281	0	0.958872	0	0.777143	0	0.803941	0.196059	1	1.04113	0.919435
0.0133257	0.0423032	1	0.22381	36	199	0	815	1	0.196252	0.803748	0.957697	1	0.0423032	0	0.957697	0	0.77619	0	0.803748	0.196252	1	1.0423	0.917183
0.0132823	0.0434783	1	0.224762	37	199	0	814	1	0.196446	0.803554	0.956522	1	0.0434783	0	0.956522	0	0.775238	0	0.803554	0.196446	1	1.04348	0.914934
0.0132483	0.0446533	1	0.225714	38	199	0	813	1	0.19664	0.80336	0.955347	1	0.0446533	0	0.955347	0	0.774286	0	0.80336	0.19664	1	1.04465	0.912687
0.0132241	0.0458284	1	0.226667	39	199	0	812	1	0.196835	0.803165	0.954172	1	0.0458284	0	0.954172	0	0.773333	0	0.803165	0.196835	1	1.04583	0.910443
0.0132187	0.0470035	1	0.227619	40	199	0	811	1	0.19703	0.80297	0.952996	1	0.0470035	0	0.952996	0	0.772381	0	0.80297	0.19703	1	1.047	0.908202
0.0131872	0.0481786	1	0.228571	41	199	0	810	1	0.197225	0.802775	0.951821	1	0.0481786	0	0.951821	0	0.771429	0	0.802775	0.197225	1	1.04818	0.905964
0.0130665	0.0493537	1	0.229524	42	199	0	809	1	0.197421	0.802579	0.950646	1	0.0493537	0	0.950646	0	0.770476	0	0.802579	0.197421	1	1.04935	0.903728
0.0129628	0.0505288	1	0.230476	43	199	0	808	1	0.197617	0.802383	0.949471	1	0.0505288	0	0.949471	0	0.769524	0	0.802383	0.197617	1	1.05053	0.901496
0.0129322	0.0517039	1	0.231429	44	199	0	807	1	0.197813	0.802187	0.948296	1	0.0517039	0	0.948296	0	0.768571	0	0.802187	0.197813	1	1.0517	0.899266
0.0129107	0.052879	1	0.232381	45	199	0	806	1	0.19801	0.80199	0.947121	1	0.052879	0	0.947121	0	0.767619	0	0.80199	0.19801	1	1.05288	0.897038
0.0128994	0.0540541	1	0.233333	46	199	0	805	1	0.198207	0.801793	0.945946	1	0.0540541	0	0.945946	0	0.766667	0	0.801793	0.198207	1	1.05405	0.894814
0.0128735	0.0552291	1	0.234286	47	199	0	804	1	0.198405	0.801595	0.944771	1	0.0552291	0	0.944771	0	0.765714	0	0.801595	0.198405	1	1.05523	0.892592
0.0128488	0.0564042	1	0.235238	48	199	0	803	1	0.198603	0.801397	0.943596	1	0.0564042	0	0.943596	0	0.764762	0	0.801397	0.198603	1	1.0564	0.890373
0.012762	0.0575793	1	0.23619	49	199	0	802	1	0.198801	0.801199	0.942421	1	0.0575793	0	0.942421	0	0.76381	0	0.801199	0.198801	1	1.05758	0.888157
0.0126719	0.0587544	1	0.237143	50	199	0	801	1	0.199	0.801	0.941246	1	0.0587544	0	0.941246	0	0.762857	0	0.801	0.199	1	1.05875	0.885943
0.0126193	0.0599295	1	0.238095	51	199	0	800	1	0.199199	0.800801	0.940071	1	0.0599295	0	0.940071	0	0.761905	0	0.800801	0.199199	1	1.05993	0.883733
0.0125715	0.0611046	1	0.239048	52	199	0	799	1	0.199399	0.800601	0.938895	1	0.0611046	0	0.938895	0	0.760952	0	0.800601	0.199399	1	1.0611	0.881525
0.0125533	0.0622797	1	0.24	53	199	0	798	1	0.199599	0.800401	0.93772	1	0.0622797	0	0.93772	0	0.76	0	0.800401	0.199599	1	1.06228	0.879319
0.0125026	0.0634548	1	0.240952	54	199	0	797	1	0.199799	0.800201	0.936545	1	0.0634548	0	0.936545	0	0.759048	0	0.800201	0.199799	1	1.06345	0.877117
0.01239	0.0646298	1	0.241905	55	199	0	796	1	0.2	0.8	0.93537	1	0.0646298	0	0.93537	0	0.758095	0	0.8	0.2	1	1.06463	0.874917
0.0123034	0.0658049	1	0.242857	56	199	0	795	1	0.200201	0.799799	0.934195	1	0.0658049	0	0.934195	0	0.757143	0	0.799799	0.200201	1	1.0658	0.87272
0.0122724	0.06698	1	0.24381	57	199	0	794	1	0.200403	0.799597	0.93302	1	0.06698	0	0.93302	0	0.75619	0	0.799597	0.200403	1	1.06698	0.870526
0.0122182	0.0681551	1	0.244762	58	199	0	793	1	0.200605	0.799395	0.931845	1	0.0681551	0	0.931845	0	0.755238	0	0.799395	0.200605	1	1.06816	0.868335
0.0121616	0.0693302	1	0.245714	59	199	0	792	1	0.200807	0.799193	0.93067	1	0.0693302	0	0.93067	0	0.754286	0	0.799193	0.200807	1	1.06933	0.866146
0.0120399	0.0705053	1	0.246667	60	199	0	791	1	0.20101	0.79899	0.929495	1	0.0705053	0	0.929495	0	0.753333	0	0.79899	0.20101	1	1.07051	0.86396
0.0119142	0.0716804	1	0.247619	61	199	0	790	1	0.201213	0.798787	0.92832	1	0.0716804	0	0.92832	0	0.752381	0	0.798787	0.201213	1	1.07168	0.861777
0.0118324	0.0728555	1	0.248571	62	199	0	789	1	0.201417	0.798583	0.927145	1	0.0728555	0	0.927145	0	0.751429	0	0.798583	0.201417	1	1.07286	0.859597
0.0117636	0.0740306	1	0.249524	63	199	0	788	1	0.201621	0.798379	0.925969	1	0.0740306	0	0.925969	0	0.750476	0	0.798379	0.201621	1	1.07403	0.857419
0.0117374	0.0752056	1	0.250476	64	199	0	787	1	0.201826	0.798174	0.924794	1	0.0752056	0	0.924794	0	0.749524	0	0.798174	0.201826	1	1.07521	0.855245
0.0117139	0.0763807	1	0.251429	65	199	0	786	1	0.20203	0.79797	0.923619	1	0.0763807	0	0.923619	0	0.748571	0	0.79797	0.20203	1	1.07638	0.853073
0.0116935	0.0775558	1	0.252381	66	199	0	785	1	0.202236	0.797764	0.922444	1	0.0775558	0	0.922444	0	0.747619	0	0.797764	0.202236	1	1.07756	0.850903
0.0116599	0.0787309	1	0.253333	67	199	0	784	1	0.202442	0.797558	0.921269	1	0.0787309	0	0.921269	0	0.746667	0	0.797558	0.202442	1	1.07873	0.848737
0.0115926	0.079906	1	0.254286	68	199	0	783	1	0.202648	0.797352	0.920094	1	0.079906	0	0.920094	0	0.745714	0	0.797352	0.202648	1	1.07991	0.846573
0.0115217	0.0810811	1	0.255238	69	199	0	782	1	0.202854	0.797146	0.918919	1	0.0810811	0	0.918919	0	0.744762	0	0.797146	0.202854	1	1.08108	0.844412
0.0114765	0.0822562	1	0.25619	70	199	0	781	1	0.203061	0.796939	0.917744	1	0.0822562	0	0.917744	0	0.74381	0	0.796939	0.203061	1	1.08226	0.842254
0.0114245	0.0834313	1	0.257143	71	199	0	780	1	0.203269	0.796731	0.916569	1	0.0834313	0	0.916569	0	0.742857	0	0.796731	0.203269	1	1.08343	0.840098
0.0113678	0.0846063	1	0.258095	72	199	0	779	1	0.203476	0.796524	0.915394	1	0.0846063	0	0.915394	0	0.741905	0	0.796524	0.203476	1	1.08461	0.837946
0.0112617	0.0857814	1	0.259048	73	199	0	778	1	0.203685	0.796315	0.914219	1	0.0857814	0	0.914219	0	0.740952	0	0.796315	0.203685	1	1.08578	0.835796
0.0111556	0.0869565	1	0.26	74	199	0	777	1	0.203893	0.796107	0.913043	1	0.0869565	0	0.913043	0	0.74	0	0.796107	0.203893	1	1.08696	0.833648
0.0110882	0.0881316	1	0.260952	75	199	0	776	1	0.204103	0.795897	0.911868	1	0.0881316	0	0.911868	0	0.739048	0	0.795897	0.204103	1	1.08813	0.831504
0.0109755	0.0893067	1	0.261905	76	199	0	775	1	0.204312	0.795688	0.910693	1	0.0893067	0	0.910693	0	0.738095	0	0.795688	0.204312	1	1.08931	0.829362
0.0108801	0.0904818	1	0.262857	77	199	0	774	1	0.204522	0.795478	0.909518	1	0.0904818	0	0.909518	0	0.737143	0	0.795478	0.204522	1	1.09048	0.827223
0.0108461	0.0916569	1	0.26381	78	199	0	773	1	0.204733	0.795267	0.908343	1	0.0916569	0	0.908343	0	0.73619	0	0.795267	0.204733	1	1.09166	0.825087
0.0108325	0.092832	1	0.264762	79	199	0	772	1	0.204943	0.795057	0.907168	1	0.092832	0	0.907168	0	0.735238	0	0.795057	0.204943	1	1.09283	0.822954
0.0108218	0.0940071	1	0.265714	80	199	0	771	1	0.205155	0.794845	0.905993	1	0.0940071	0	0.905993	0	0.734286	0	0.794845	0.205155	1	1.09401	0.820823
0.010809	0.0951821	1	0.266667	81	199	0	770	1	0.205366	0.794634	0.904818	1	0.0951821	0	0.904818	0	0.733333	0	0.794634	0.205366	1	1.09518	0.818695
0.0107957	0.0963572	1	0.267619	82	199	0	769	1	0.205579	0.794421	0.903643	1	0.0963572	0	0.903643	0	0.732381	0	0.794421	0.205579	1	1.09636	0.81657
0.0107203	0.0975323	1	0.268571	83	199	0	768	1	0.205791	0.794209	0.902468	1	0.0975323	0	0.902468	0	0.731429	0	0.794209	0.205791	1	1.09753	0.814448
0.0106144	0.0987074	1	0.269524	84	199	0	767	1	0.206004	0.793996	0.901293	1	0.0987074	0	0.901293	0	0.730476	0	0.793996	0.206004	1	1.09871	0.812328
0.0105075	0.0998825	1	0.270476	85	199	0	766	1	0.206218	0.793782	0.900118	1	0.0998825	0	0.900118	0	0.729524	0	0.793782	0.206218	1	1.09988	0.810212
0.0104259	0.101058	1	0.271429	86	199	0	765	1	0.206432	0.793568	0.898942	1	0.101058	0	0.898942	0	0.728571	0	0.793568	0.206432	1	1.10106	0.808097
0.0104085	0.102233	1	0.272381	87	199	0	764	1	0.206646	0.793354	0.897767	1	0.102233	0	0.897767	0	0.727619	0	0.793354	0.206646	1	1.10223	0.805986
0.0103952	0.103408	1	0.273333	88	199	0	763	1	0.206861	0.793139	0.896592	1	0.103408	0	0.896592	0	0.726667	0	0.793139	0.206861	1	1.10341	0.803878
0.0103058	0.104583	1	0.274286	89	199	0	762	1	0.207076	0.792924	0.895417	1	0.104583	0	0.895417	0	0.725714	0	0.792924	0.207076	1	1.10458	0.801772
0.010199	0.105758	1	0.275238	90	199	0	761	1	0.207292	0.792708	0.894242	1	0.105758	0	0.894242	0	0.724762	0	0.792708	0.207292	1	1.10576	0.799669
0.0101245	0.106933	1	0.27619	91	199	0	760	1	0.207508	0.792492	0.893067	1	0.106933	0	0.893067	0	0.72381	0	0.792492	0.207508	1	1.10693	0.797569
0.0100677	0.108108	1	0.277143	92	199	0	759	1	0.207724	0.792276	0.891892	1	0.108108	0	0.891892	0	0.722857	0	0.792276	0.207724	1	1.10811	0.795471
0.0100002	0.109283	1	0.278095	93	199	0	758	1	0.207941	0.792059	0.890717	1	0.109283	0	0.890717	0	0.721905	0	0.792059	0.207941	1	1.10928	0.793376
0.00993674	0.110458	1	0.279048	94	199	0	757	1	0.208159	0.791841	0.889542	1	0.110458	0	0.889542	0	0.720952	0	0.791841	0.208159	1	1.11046	0.791284
0.00989647	0.111633	1	0.28	95	199	0	756	1	0.208377	0.791623	0.888367	1	0.111633	0	0.888367	0	0.72	0	0.791623	0.208377	1	1.11163	0.789195
0.0098109	0.112808	1	0.280952	96	199	0	755	1	0.208595	0.791405	0.887192	1	0.112808	0	0.887192	0	0.719048	0	0.791405	0.208595	1	1.11281	0.787109
0.00975049	0.113984	1	0.281905	97	199	0	754	1	0.208814	0.791186	0.886016	1	0.113984	0	0.886016	0	0.718095	0	0.791186	0.208814	1	1.11398	0.785025
0.00972541	0.115159	1	0.282857	98	199	0	753	1	0.209034	0.790966	0.884841	1	0.115159	0	0.884841	0	0.717143	0	0.790966	0.209034	1	1.11516	0.782944
0.00970495	0.116334	1	0.28381	99	199	0	752	1	0.209253	0.790747	0.883666	1	0.116334	0	0.883666	0	0.71619	0	0.790747	0.209253	1	1.11633	0.780866
0.00968823	0.117509	1	0.284762	100	199	0	751	1	0.209474	0.790526	0.882491	1	0.117509	0	0.882491	0	0.715238	0	0.790526	0.209474	1	1.11751	0.778791
0.00962884	0.118684	1	0.285714	101	199	0	750	1	0.209694	0.790306	0.881316	1	0.118684	0	0.881316	0	0.714286	0	0.790306	0.209694	1	1.11868	0.776718
0.0095591	0.119859	1	0.286667	102	199	0	749	1	0.209916	0.790084	0.880141	1	0.119859	0	0.880141	0	0.713333	0	0.790084	0.209916	1	1.11986	0.774648
0.00952784	0.121034	1	0.287619	103	199	0	748	1	0.210137	0.789863	0.878966	1	0.121034	0	0.878966	0	0.712381	0	0.789863	0.210137	1	1.12103	0.772581
0.00948624	0.122209	1	0.288571	104	199	0	747	1	0.210359	0.789641	0.877791	1	0.122209	0	0.877791	0	0.711429	0	0.789641	0.210359	1	1.12221	0.770517
0.00945452	0.123384	1	0.289524	105	199	0	746	1	0.210582	0.789418	0.876616	1	0.123384	0	0.876616	0	0.710476	0	0.789418	0.210582	1	1.12338	0.768455
0.00942953	0.124559	1	0.290476	106	199	0	745	1	0.210805	0.789195	0.875441	1	0.124559	0	0.875441	0	0.709524	0	0.789195	0.210805	1	1.12456	0.766396
0.00930563	0.125734	1	0.291429	107	199	0	744	1	0.211029	0.788971	0.874266	1	0.125734	0	0.874266	0	0.708571	0	0.788971	0.211029	1	1.12573	0.76434
0.00919738	0.12691	1	0.292381	108	199	0	743	1	0.211253	0.788747	0.87309	1	0.12691	0	0.87309	0	0.707619	0	0.788747	0.211253	1	1.12691	0.762287
0.00917481	0.128085	1	0.293333	109	199	0	742	1	0.211477	0.788523	0.871915	1	0.128085	0	0.871915	0	0.706667	0	0.788523	0.211477	1	1.12808	0.760236
0.0091285	0.12926	1	0.294286	110	199	0	741	1	0.211702	0.788298	0.87074	1	0.12926	0	0.87074	0	0.705714	0	0.788298	0.211702	1	1.12926	0.758189
0.00906361	0.130435	1	0.295238	111	199	0	740	1	0.211928	0.788072	0.869565	1	0.130435	0	0.869565	0	0.704762	0	0.788072	0.211928	1	1.13043	0.756144
0.00901493	0.13161	1	0.29619	112	199	0	739	1	0.212154	0.787846	0.86839	1	0.13161	0	0.86839	0	0.70381	0	0.787846	0.212154	1	1.13161	0.754101
0.00892746	0.132785	1	0.297143	113	199	0	738	1	0.21238	0.78762	0.867215	1	0.132785	0	0.867215	0	0.702857	0	0.78762	0.21238	1	1.13278	0.752062
0.00878958	0.13396	1	0.298095	114	199	0	737	1	0.212607	0.787393	0.86604	1	0.13396	0	0.86604	0	0.701905	0	0.787393	0.212607	1	1.13396	0.750025
0.00870966	0.135135	1	0.299048	115	199	0	736	1	0.212834	0.787166	0.864865	1	0.135135	0	0.864865	0	0.700952	0	0.787166	0.212834	1	1.13514	0.747991
0.0086673	0.13631	1	0.3	116	199	0	735	1	0.213062	0.786938	0.86369	1	0.13631	0	0.86369	0	0.7	0	0.786938	0.213062	1	1.13631	0.74596
0.0085473	0.137485	1	0.300952	117	199	0	734	1	0.21329	0.78671	0.862515	1	0.137485	0	0.862515	0	0.699048	0	0.78671	0.21329	1	1.13749	0.743932
0.00843916	0.13866	1	0.301905	118	199	0	733	1	0.213519	0.786481	0.86134	1	0.13866	0	0.86134	0	0.698095	0	0.786481	0.213519	1	1.13866	0.741906
0.00839384	0.139835	1	0.302857	119	199	0	732	1	0.213749	0.786251	0.860165	1	0.139835	0	0.860165	0	0.697143	0	0.786251	0.213749	1	1.13984	0.739883
0.00835017	0.141011	1	0.30381	120	199	0	731	1	0.213978	0.786022	0.858989	1	0.141011	0	0.858989	0	0.69619	0	0.786022	0.213978	1	1.14101	0.737863
0.00833564	0.142186	1	0.304762	121	199	0	730	1	0.214209	0.785791	0.857814	1	0.142186	0	0.857814	0	0.695238	0	0.785791	0.214209	1	1.14219	0.735845
0.00832775	0.143361	1	0.305714	122	199	0	729	1	0.21444	0.78556	0.856639	1	0.143361	0	0.856639	0	0.694286	0	0.78556	0.21444	1	1.14336	0.733831
0.00829821	0.144536	1	0.306667	123	199	0	728	1	0.214671	0.785329	0.855464	1	0.144536	0	0.855464	0	0.693333	0	0.785329	0.214671	1	1.14454	0.731819
0.00827218	0.145711	1	0.307619	124	199	0	727	1	0.214903	0.785097	0.854289	1	0.145711	0	0.854289	0	0.692381	0	0.785097	0.214903	1	1.14571	0.72981
0.00825827	0.146886	1	0.308571	125	199	0	726	1	0.215135	0.784865	0.853114	1	0.146886	0	0.853114	0	0.691429	0	0.784865	0.215135	1	1.14689	0.727803
0.00824028	0.148061	1	0.309524	126	199	0	725	1	0.215368	0.784632	0.851939	1	0.148061	0	0.851939	0	0.690476	0	0.784632	0.215368	1	1.14806	0.7258
0.00822563	0.149236	1	0.310476	127	199	0	724	1	0.215601	0.784399	0.850764	1	0.149236	0	0.850764	0	0.689524	0	0.784399	0.215601	1	1.14924	0.723799
0.00821695	0.150411	1	0.311429	128	199	0	723	1	0.215835	0.784165	0.849589	1	0.150411	0	0.849589	0	0.688571	0	0.784165	0.215835	1	1.15041	0.721801
0.00817609	0.151586	1	0.312381	129	199	0	722	1	0.216069	0.783931	0.848414	1	0.151586	0	0.848414	0	0.687619	0	0.783931	0.216069	1	1.15159	0.719806
0.00813013	0.152761	1	0.313333	130	199	0	721	1	0.216304	0.783696	0.847239	1	0.152761	0	0.847239	0	0.686667	0	0.783696	0.216304	1	1.15276	0.717813
0.00811031	0.153937	1	0.314286	131	199	0	720	1	0.21654	0.78346	0.846063	1	0.153937	0	0.846063	0	0.685714	0	0.78346	0.21654	1	1.15394	0.715823
0.00807904	0.155112	1	0.315238	132	199	0	719	1	0.216776	0.783224	0.844888	1	0.155112	0	0.844888	0	0.684762	0	0.783224	0.216776	1	1.15511	0.713836
0.00805131	0.156287	1	0.31619	133	199	0	718	1	0.217012	0.782988	0.843713	1	0.156287	0	0.843713	0	0.68381	0	0.782988	0.217012	1	1.15629	0.711852
0.00800564	0.157462	1	0.317143	134	199	0	717	1	0.217249	0.782751	0.842538	1	0.157462	0	0.842538	0	0.682857	0	0.782751	0.217249	1	1.15746	0.709871
0.00797035	0.158637	1	0.318095	135	199	0	716	1	0.217486	0.782514	0.841363	1	0.158637	0	0.841363	0	0.681905	0	0.782514	0.217486	1	1.15864	0.707892
0.00793835	0.159812	1	0.319048	136	199	0	715	1	0.217724	0.782276	0.840188	1	0.159812	0	0.840188	0	0.680952	0	0.782276	0.217724	1	1.15981	0.705916
0.00785254	0.160987	1	0.32	137	199	0	714	1	0.217963	0.782037	0.839013	1	0.160987	0	0.839013	0	0.68	0	0.782037	0.217963	1	1.16099	0.703943
0.00778918	0.162162	1	0.320952	138	199	0	713	1	0.218202	0.781798	0.837838	1	0.162162	0	0.837838	0	0.679048	0	0.781798	0.218202	1	1.16216	0.701972
0.00777151	0.163337	1	0.321905	139	199	0	712	1	0.218441	0.781559	0.836663	1	0.163337	0	0.836663	0	0.678095	0	0.781559	0.218441	1	1.16334	0.700005
0.00775993	0.164512	1	0.322857	140	199	0	711	1	0.218681	0.781319	0.835488	1	0.164512	0	0.835488	0	0.677143	0	0.781319	0.218681	1	1.16451	0.69804
0.00769937	0.165687	1	0.32381	141	199	0	710	1	0.218922	0.781078	0.834313	1	0.165687	0	0.834313	0	0.67619	0	0.781078	0.218922	1	1.16569	0.696077
0.00764109	0.166863	1	0.324762	142	199	0	709	1	0.219163	0.780837	0.833137	1	0.166863	0	0.833137	0	0.675238	0	0.780837	0.219163	1	1.16686	0.694118
0.00763058	0.168038	1	0.325714	143	199	0	708	1	0.219405	0.780595	0.831962	1	0.168038	0	0.831962	0	0.674286	0	0.780595	0.219405	1	1.16804	0.692161
0.00758046	0.169213	1	0.326667	144	199	0	707	1	0.219647	0.780353	0.830787	1	0.169213	0	0.830787	0	0.673333	0	0.780353	0.219647	1	1.16921	0.690208
0.00752415	0.170388	1	0.327619	145	199	0	706	1	0.21989	0.78011	0.829612	1	0.170388	0	0.829612	0	0.672381	0	0.78011	0.21989	1	1.17039	0.688256
0.00747385	0.171563	1	0.328571	146	199	0	705	1	0.220133	0.779867	0.828437	1	0.171563	0	0.828437	0	0.671429	0	0.779867	0.220133	1	1.17156	0.686308
0.00742479	0.172738	1	0.329524	147	199	0	704	1	0.220377	0.779623	0.827262	1	0.172738	0	0.827262	0	0.670476	0	0.779623	0.220377	1	1.17274	0.684362
0.00738256	0.173913	1	0.330476	148	199	0	703	1	0.220621	0.779379	0.826087	1	0.173913	0	0.826087	0	0.669524	0	0.779379	0.220621	1	1.17391	0.68242
0.00733941	0.175088	1	0.331429	149	199	0	702	1	0.220866	0.779134	0.824912	1	0.175088	0	0.824912	0	0.668571	0	0.779134	0.220866	1	1.17509	0.68048
0.00730406	0.176263	1	0.332381	150	199	0	701	1	0.221111	0.778889	0.823737	1	0.176263	0	0.823737	0	0.667619	0	0.778889	0.221111	1	1.17626	0.678542
0.0072764	0.177438	1	0.333333	151	199	0	700	1	0.221357	0.778643	0.822562	1	0.177438	0	0.822562	0	0.666667	0	0.778643	0.221357	1	1.17744	0.676608
0.0072412	0.178613	1	0.334286	152	199	0	699	1	0.221604	0.778396	0.821387	1	0.178613	0	0.821387	0	0.665714	0	0.778396	0.221604	1	1.17861	0.674676
0.00721178	0.179788	1	0.335238	153	199	0	698	1	0.221851	0.778149	0.820212	1	0.179788	0	0.820212	0	0.664762	0	0.778149	0.221851	1	1.17979	0.672747
0.00719927	0.180964	1	0.33619	154	199	0	697	1	0.222098	0.777902	0.819036	1	0.180964	0	0.819036	0	0.66381	0	0.777902	0.222098	1	1.18096	0.670821
0.00718817	0.182139	1	0.337143	155	199	0	696	1	0.222346	0.777654	0.817861	1	0.182139	0	0.817861	0	0.662857	0	0.777654	0.222346	1	1.18214	0.668897
0.00717123	0.183314	1	0.338095	156	199	0	695	1	0.222595	0.777405	0.816686	1	0.183314	0	0.816686	0	0.661905	0	0.777405	0.222595	1	1.18331	0.666976
0.0071543	0.184489	1	0.339048	157	199	0	694	1	0.222844	0.777156	0.815511	1	0.184489	0	0.815511	0	0.660952	0	0.777156	0.222844	1	1.18449	0.665058
0.00713493	0.185664	1	0.34	158	199	0	693	1	0.223094	0.776906	0.814336	1	0.185664	0	0.814336	0	0.66	0	0.776906	0.223094	1	1.18566	0.663143
0.0071104	0.186839	1	0.340952	159	199	0	692	1	0.223345	0.776655	0.813161	1	0.186839	0	0.813161	0	0.659048	0	0.776655	0.223345	1	1.18684	0.661231
0.00709753	0.188014	1	0.341905	160	199	0	691	1	0.223596	0.776404	0.811986	1	0.188014	0	0.811986	0	0.658095	0	0.776404	0.223596	1	1.18801	0.659321
0.00707408	0.189189	1	0.342857	161	199	0	690	1	0.223847	0.776153	0.810811	1	0.189189	0	0.810811	0	0.657143	0	0.776153	0.223847	1	1.18919	0.657414
0.00703407	0.190364	1	0.34381	162	199	0	689	1	0.224099	0.775901	0.809636	1	0.190364	0	0.809636	0	0.65619	0	0.775901	0.224099	1	1.19036	0.65551
0.00699702	0.191539	1	0.344762	163	199	0	688	1	0.224352	0.775648	0.808461	1	0.191539	0	0.808461	0	0.655238	0	0.775648	0.224352	1	1.19154	0.653609
0.00689841	0.192714	1	0.345714	164	199	0	687	1	0.224605	0.775395	0.807286	1	0.192714	0	0.807286	0	0.654286	0	0.775395	0.224605	1	1.19271	0.65171
0.00681161	0.19389	1	0.346667	165	199	0	686	1	0.224859	0.775141	0.80611	1	0.19389	0	0.80611	0	0.653333	0	0.775141	0.224859	1	1.19389	0.649814
0.00680889	0.195065	1	0.347619	166	199	0	685	1	0.225113	0.774887	0.804935	1	0.195065	0	0.804935	0	0.652381	0	0.774887	0.225113	1	1.19506	0.647921
0.00680232	0.19624	1	0.348571	167	199	0	684	1	0.225368	0.774632	0.80376	1	0.19624	0	0.80376	0	0.651429	0	0.774632	0.225368	1	1.19624	0.646031
0.00679059	0.197415	1	0.349524	168	199	0	683	1	0.225624	0.774376	0.802585	1	0.197415	0	0.802585	0	0.650476	0	0.774376	0.225624	1	1.19741	0.644143
0.00677597	0.19859	1	0.350476	169	199	0	682	1	0.22588	0.77412	0.80141	1	0.19859	0	0.80141	0	0.649524	0	0.77412	0.22588	1	1.19859	0.642258
0.00673636	0.199765	1	0.351429	170	199	0	681	1	0.226136	0.773864	0.800235	1	0.199765	0	0.800235	0	0.648571	0	0.773864	0.226136	1	1.19976	0.640376
0.0066899	0.20094	1	0.352381	171	199	0	680	1	0.226394	0.773606	0.79906	1	0.20094	0	0.79906	0	0.647619	0	0.773606	0.226394	1	1.20094	0.638497
0.0066658	0.202115	1	0.353333	172	199	0	679	1	0.226651	0.773349	0.797885	1	0.202115	0	0.797885	0	0.646667	0	0.773349	0.226651	1	1.20212	0.63662
0.00661537	0.20329	1	0.354286	173	199	0	678	1	0.22691	0.77309	0.79671	1	0.20329	0	0.79671	0	0.645714	0	0.77309	0.22691	1	1.20329	0.634746
0.00656506	0.204465	1	0.355238	174	199	0	677	1	0.227169	0.772831	0.795535	1	0.204465	0	0.795535	0	0.644762	0	0.772831	0.227169	1	1.20447	0.632875
0.00655449	0.20564	1	0.35619	175	199	0	676	1	0.227429	0.772571	0.79436	1	0.20564	0	0.79436	0	0.64381	0	0.772571	0.227429	1	1.20564	0.631007
0.00655234	0.206816	1	0.357143	176	199	0	675	1	0.227689	0.772311	0.793184	1	0.206816	0	0.793184	0	0.642857	0	0.772311	0.227689	1	1.20682	0.629142
0.00654614	0.207991	1	0.358095	177	199	0	674	1	0.22795	0.77205	0.792009	1	0.207991	0	0.792009	0	0.641905	0	0.77205	0.22795	1	1.20799	0.627279
0.00649757	0.209166	1	0.359048	178	199	0	673	1	0.228211	0.771789	0.790834	1	0.209166	0	0.790834	0	0.640952	0	0.771789	0.228211	1	1.20917	0.625419
0.00644827	0.210341	1	0.36	179	199	0	672	1	0.228473	0.771527	0.789659	1	0.210341	0	0.789659	0	0.64	0	0.771527	0.228473	1	1.21034	0.623562
0.00644143	0.211516	1	0.360952	180	199	0	671	1	0.228736	0.771264	0.788484	1	0.211516	0	0.788484	0	0.639048	0	0.771264	0.228736	1	1.21152	0.621707
0.00643026	0.212691	1	0.361905	181	199	0	670	1	0.228999	0.771001	0.787309	1	0.212691	0	0.787309	0	0.638095	0	0.771001	0.228999	1	1.21269	0.619856
0.00640648	0.213866	1	0.362857	182	199	0	669	1	0.229263	0.770737	0.786134	1	0.213866	0	0.786134	0	0.637143	0	0.770737	0.229263	1	1.21387	0.618007
0.0063734	0.215041	1	0.36381	183	199	0	668	1	0.229527	0.770473	0.784959	1	0.215041	0	0.784959	0	0.63619	0	0.770473	0.229527	1	1.21504	0.61616
0.006329	0.216216	1	0.364762	184	199	0	667	1	0.229792	0.770208	0.783784	1	0.216216	0	0.783784	0	0.635238	0	0.770208	0.229792	1	1.21622	0.614317
0.00630354	0.217391	1	0.365714	185	199	0	666	1	0.230058	0.769942	0.782609	1	0.217391	0	0.782609	0	0.634286	0	0.769942	0.230058	1	1.21739	0.612476
0.00629679	0.218566	1	0.366667	186	199	0	665	1	0.230324	0.769676	0.781434	1	0.218566	0	0.781434	0	0.633333	0	0.769676	0.230324	1	1.21857	0.610638
0.00627672	0.219741	1	0.367619	187	199	0	664	1	0.230591	0.769409	0.780259	1	0.219741	0	0.780259	0	0.632381	0	0.769409	0.230591	1	1.21974	0.608803
0.00624347	0.220917	1	0.368571	188	199	0	663	1	0.230858	0.769142	0.779083	1	0.220917	0	0.779083	0	0.631429	0	0.769142	0.230858	1	1.22092	0.606971
0.00621497	0.222092	1	0.369524	189	199	0	662	1	0.231127	0.768873	0.777908	1	0.222092	0	0.777908	0	0.630476	0	0.768873	0.231127	1	1.22209	0.605141
0.00619322	0.223267	1	0.370476	190	199	0	661	1	0.231395	0.768605	0.776733	1	0.223267	0	0.776733	0	0.629524	0	0.768605	0.231395	1	1.22327	0.603315
0.00617927	0.224442	1	0.371429	191	199	0	660	1	0.231665	0.768335	0.775558	1	0.224442	0	0.775558	0	0.628571	0	0.768335	0.231665	1	1.22444	0.60149
0.00616678	0.225617	1	0.372381	192	199	0	659	1	0.231935	0.768065	0.774383	1	0.225617	0	0.774383	0	0.627619	0	0.768065	0.231935	1	1.22562	0.599669
0.00615518	0.226792	1	0.373333	193	199	0	658	1	0.232205	0.767795	0.773208	1	0.226792	0	0.773208	0	0.626667	0	0.767795	0.232205	1	1.22679	0.597851
0.00612678	0.227967	1	0.374286	194	199	0	657	1	0.232477	0.767523	0.772033	1	0.227967	0	0.772033	0	0.625714	0	0.767523	0.232477	1	1.22797	0.596035
0.00608608	0.229142	1	0.375238	195	199	0	656	1	0.232749	0.767251	0.770858	1	0.229142	0	0.770858	0	0.624762	0	0.767251	0.232749	1	1.22914	0.594222
0.00604407	0.230317	1	0.37619	196	199	0	655	1	0.233021	0.766979	0.769683	1	0.230317	0	0.769683	0	0.62381	0	0.766979	0.233021	1	1.23032	0.592411
0.00597478	0.231492	1	0.377143	197	199	0	654	1	0.233294	0.766706	0.768508	1	0.231492	0	0.768508	0	0.622857	0	0.766706	0.233294	1	1.23149	0.590604
0.00591742	0.232667	1	0.378095	198	199	0	653	1	0.233568	0.766432	0.767333	1	0.232667	0	0.767333	0	0.621905	0	0.766432	0.233568	1	1.23267	0.588799
0.00588784	0.233843	1	0.379048	199	199	0	652	1	0.233843	0.766157	0.766157	1	0.233843	0	0.766157	0	0.620952	0	0.766157	0.233843	1	1.23384	0.586997
0.00586692	0.235018	1	0.38	200	199	0	651	1	0.234118	0.765882	0.764982	1	0.235018	0	0.764982	0	0.62	0	0.765882	0.234118	1	1.23502	0.585198
0.00583766	0.236193	1	0.380952	201	199	0	650	1	0.234393	0.765607	0.763807	1	0.236193	0	0.763807	0	0.619048	0	0.765607	0.234393	1	1.23619	0.583402
0.00580752	0.237368	1	0.381905	202	199	0	649	1	0.23467	0.76533	0.762632	1	0.237368	0	0.762632	0	0.618095	0	0.76533	0.23467	1	1.23737	0.581608
0.0057599	0.238543	1	0.382857	203	199	0	648	1	0.234947	0.765053	0.761457	1	0.238543	0	0.761457	0	0.617143	0	0.765053	0.234947	1	1.23854	0.579817
0.00571283	0.239718	1	0.38381	204	199	0	647	1	0.235225	0.764775	0.760282	1	0.239718	0	0.760282	0	0.61619	0	0.764775	0.235225	1	1.23972	0.578029
0.00568541	0.240893	1	0.384762	205	199	0	646	1	0.235503	0.764497	0.759107	1	0.240893	0	0.759107	0	0.615238	0	0.764497	0.235503	1	1.24089	0.576243
0.00565473	0.242068	1	0.385714	206	199	0	645	1	0.235782	0.764218	0.757932	1	0.242068	0	0.757932	0	0.614286	0	0.764218	0.235782	1	1.24207	0.574461
0.0056381	0.243243	1	0.386667	207	199	0	644	1	0.236062	0.763938	0.756757	1	0.243243	0	0.756757	0	0.613333	0	0.763938	0.236062	1	1.24324	0.572681
0.00563022	0.244418	1	0.387619	208	199	0	643	1	0.236342	0.763658	0.755582	1	0.244418	0	0.755582	0	0.612381	0	0.763658	0.236342	1	1.24442	0.570904
0.00561547	0.245593	1	0.388571	209	199	0	642	1	0.236623	0.763377	0.754407	1	0.245593	0	0.754407	0	0.611429	0	0.763377	0.236623	1	1.24559	0.569129
0.00558947	0.246769	1	0.389524	210	199	0	641	1	0.236905	0.763095	0.753231	1	0.246769	0	0.753231	0	0.610476	0	0.763095	0.236905	1	1.24677	0.567358
0.00557088	0.247944	1	0.390476	211	199	0	640	1	0.237187	0.762813	0.752056	1	0.247944	0	0.752056	0	0.609524	0	0.762813	0.237187	1	1.24794	0.565589
0.00553772	0.249119	1	0.391429	212	199	0	639	1	0.23747	0.76253	0.750881	1	0.249119	0	0.750881	0	0.608571	0	0.76253	0.23747	1	1.24912	0.563823
0.00549988	0.250294	1	0.392381	213	199	0	638	1	0.237754	0.762246	0.749706	1	0.250294	0	0.749706	0	0.607619	0	0.762246	0.237754	1	1.25029	0.562059
0.00548481	0.251469	1	0.393333	214	199	0	637	1	0.238038	0.761962	0.748531	1	0.251469	0	0.748531	0	0.606667	0	0.761962	0.238038	1	1.25147	0.560299
0.0054748	0.252644	1	0.394286	215	199	0	636	1	0.238323	0.761677	0.747356	1	0.252644	0	0.747356	0	0.605714	0	0.761677	0.238323	1	1.25264	0.558541
0.00546329	0.253819	1	0.395238	216	199	0	635	1	0.238609	0.761391	0.746181	1	0.253819	0	0.746181	0	0.604762	0	0.761391	0.238609	1	1.25382	0.556786
0.00545096	0.254994	1	0.39619	217	199	0	634	1	0.238896	0.761104	0.745006	1	0.254994	0	0.745006	0	0.60381	0	0.761104	0.238896	1	1.25499	0.555034
0.00544239	0.256169	1	0.397143	218	199	0	633	1	0.239183	0.760817	0.743831	1	0.256169	0	0.743831	0	0.602857	0	0.760817	0.239183	1	1.25617	0.553284
0.00543594	0.257344	1	0.398095	219	199	0	632	1	0.239471	0.760529	0.742656	1	0.257344	0	0.742656	0	0.601905	0	0.760529	0.239471	1	1.25734	0.551537
0.00542129	0.258519	1	0.399048	220	199	0	631	1	0.239759	0.760241	0.741481	1	0.258519	0	0.741481	0	0.600952	0	0.760241	0.239759	1	1.25852	0.549793
0.00536242	0.259694	1	0.4	221	199	0	630	1	0.240048	0.759952	0.740306	1	0.259694	0	0.740306	0	0.6	0	0.759952	0.240048	1	1.25969	0.548052
0.00530569	0.26087	1	0.400952	222	199	0	629	1	0.240338	0.759662	0.73913	1	0.26087	0	0.73913	0	0.599048	0	0.759662	0.240338	1	1.26087	0.546314
0.0052848	0.262045	1	0.401905	223	199	0	628	1	0.240629	0.759371	0.737955	1	0.262045	0	0.737955	0	0.598095	0	0.759371	0.240629	1	1.26204	0.544578
0.00525306	0.26322	1	0.402857	224	199	0	627	1	0.24092	0.75908	0.73678	1	0.26322	0	0.73678	0	0.597143	0	0.75908	0.24092	1	1.26322	0.542845
0.00522643	0.264395	1	0.40381	225	199	0	626	1	0.241212	0.758788	0.735605	1	0.264395	0	0.735605	0	0.59619	0	0.758788	0.241212	1	1.26439	0.541115
0.00521299	0.26557	1	0.404762	226	199	0	625	1	0.241505	0.758495	0.73443	1	0.26557	0	0.73443	0	0.595238	0	0.758495	0.241505	1	1.26557	0.539388
0.00519179	0.266745	1	0.405714	227	199	0	624	1	0.241798	0.758202	0.733255	1	0.266745	0	0.733255	0	0.594286	0	0.758202	0.241798	1	1.26675	0.537663
0.00516393	0.26792	1	0.406667	228	199	0	623	1	0.242092	0.757908	0.73208	1	0.26792	0	0.73208	0	0.593333	0	0.757908	0.242092	1	1.26792	0.535941
0.00514695	0.269095	1	0.407619	229	199	0	622	1	0.242387	0.757613	0.730905	1	0.269095	0	0.730905	0	0.592381	0	0.757613	0.242387	1	1.2691	0.534222
0.00512728	0.27027	1	0.408571	230	199	0	621	1	0.242683	0.757317	0.72973	1	0.27027	0	0.72973	0	0.591429	0	0.757317	0.242683	1	1.27027	0.532505
0.00509565	0.271445	1	0.409524	231	199	0	620	1	0.242979	0.757021	0.728555	1	0.271445	0	0.728555	0	0.590476	0	0.757021	0.242979	1	1.27145	0.530792
0.00506839	0.27262	1	0.410476	232	199	0	619	1	0.243276	0.756724	0.72738	1	0.27262	0	0.72738	0	0.589524	0	0.756724	0.243276	1	1.27262	0.529081
0.00504909	0.273796	1	0.411429	233	199	0	618	1	0.243574	0.756426	0.726204	1	0.273796	0	0.726204	0	0.588571	0	0.756426	0.243574	1	1.2738	0.527373
0.00503963	0.274971	1	0.412381	234	199	0	617	1	0.243873	0.756127	0.725029	1	0.274971	0	0.725029	0	0.587619	0	0.756127	0.243873	1	1.27497	0.525668
0.0050335	0.276146	1	0.413333	235	199	0	616	1	0.244172	0.755828	0.723854	1	0.276146	0	0.723854	0	0.586667	0	0.755828	0.244172	1	1.27615	0.523965
0.00502941	0.277321	1	0.414286	236	199	0	615	1	0.244472	0.755528	0.722679	1	0.277321	0	0.722679	0	0.585714	0	0.755528	0.244472	1	1.27732	0.522265
0.00502522	0.278496	1	0.415238	237	199	0	614	1	0.244772	0.755228	0.721504	1	0.278496	0	0.721504	0	0.584762	0	0.755228	0.244772	1	1.2785	0.520568
0.00501938	0.279671	1	0.41619	238	199	0	613	1	0.245074	0.754926	0.720329	1	0.279671	0	0.720329	0	0.58381	0	0.754926	0.245074	1	1.27967	0.518874
0.00500751	0.280846	1	0.417143	239	199	0	612	1	0.245376	0.754624	0.719154	1	0.280846	0	0.719154	0	0.582857	0	0.754624	0.245376	1	1.28085	0.517182
0.00498354	0.282021	1	0.418095	240	199	0	611	1	0.245679	0.754321	0.717979	1	0.282021	0	0.717979	0	0.581905	0	0.754321	0.245679	1	1.28202	0.515494
0.00494454	0.283196	1	0.419048	241	199	0	610	1	0.245983	0.754017	0.716804	1	0.283196	0	0.716804	0	0.580952	0	0.754017	0.245983	1	1.2832	0.513808
0.00489818	0.284371	1	0.42	242	199	0	609	1	0.246287	0.753713	0.715629	1	0.284371	0	0.715629	0	0.58	0	0.753713	0.246287	1	1.28437	0.512124
0.00485987	0.285546	1	0.420952	243	199	0	608	1	0.246592	0.753408	0.714454	1	0.285546	0	0.714454	0	0.579048	0	0.753408	0.246592	1	1.28555	0.510444
0.00483653	0.286722	1	0.421905	244	199	0	607	1	0.246898	0.753102	0.713278	1	0.286722	0	0.713278	0	0.578095	0	0.753102	0.246898	1	1.28672	0.508766
0.00482909	0.287897	1	0.422857	245	199	0	606	1	0.247205	0.752795	0.712103	1	0.287897	0	0.712103	0	0.577143	0	0.752795	0.247205	1	1.2879	0.507091
0.00482225	0.289072	1	0.42381	246	199	0	605	1	0.247512	0.752488	0.710928	1	0.289072	0	0.710928	0	0.57619	0	0.752488	0.247512	1	1.28907	0.505419
0.00480876	0.290247	1	0.424762	247	199	0	604	1	0.247821	0.752179	0.709753	1	0.290247	0	0.709753	0	0.575238	0	0.752179	0.247821	1	1.29025	0.50375
0.00478004	0.291422	1	0.425714	248	199	0	603	1	0.24813	0.75187	0.708578	1	0.291422	0	0.708578	0	0.574286	0	0.75187	0.24813	1	1.29142	0.502083
0.00474007	0.292597	1	0.426667	249	199	0	602	1	0.248439	0.751561	0.707403	1	0.292597	0	0.707403	0	0.573333	0	0.751561	0.248439	1	1.2926	0.500419
0.00472126	0.293772	1	0.427619	250	199	0	601	1	0.24875	0.75125	0.706228	1	0.293772	0	0.706228	0	0.572381	0	0.75125	0.24875	1	1.29377	0.498758
0.00471387	0.294947	1	0.428571	251	199	0	600	1	0.249061	0.750939	0.705053	1	0.294947	0	0.705053	0	0.571429	0	0.750939	0.249061	1	1.29495	0.4971
0.00470361	0.296122	1	0.429524	252	199	0	599	1	0.249373	0.750627	0.703878	1	0.296122	0	0.703878	0	0.570476	0	0.750627	0.249373	1	1.29612	0.495444
0.00468793	0.297297	1	0.430476	253	199	0	598	1	0.249686	0.750314	0.702703	1	0.297297	0	0.702703	0	0.569524	0	0.750314	0.249686	1	1.2973	0.493791
0.0046536	0.298472	1	0.431429	254	199	0	597	1	0.25	0.75	0.701528	1	0.298472	0	0.701528	0	0.568571	0	0.75	0.25	1	1.29847	0.492141
0.00460671	0.299647	1	0.432381	255	199	0	596	1	0.250314	0.749686	0.700353	1	0.299647	0	0.700353	0	0.567619	0	0.749686	0.250314	1	1.29965	0.490494
0.00456273	0.300823	1	0.433333	256	199	0	595	1	0.25063	0.74937	0.699177	1	0.300823	0	0.699177	0	0.566667	0	0.74937	0.25063	1	1.30082	0.488849
0.00453263	0.301998	1	0.434286	257	199	0	594	1	0.250946	0.749054	0.698002	1	0.301998	0	0.698002	0	0.565714	0	0.749054	0.250946	1	1.302	0.487207
0.00451368	0.303173	1	0.435238	258	199	0	593	1	0.251263	0.748737	0.696827	1	0.303173	0	0.696827	0	0.564762	0	0.748737	0.251263	1	1.30317	0.485568
0.00450303	0.304348	1	0.43619	259	199	0	592	1	0.25158	0.74842	0.695652	1	0.304348	0	0.695652	0	0.56381	0	0.74842	0.25158	1	1.30435	0.483932
0.00449703	0.305523	1	0.437143	260	199	0	591	1	0.251899	0.748101	0.694477	1	0.305523	0	0.694477	0	0.562857	0	0.748101	0.251899	1	1.30552	0.482298
0.00448184	0.306698	1	0.438095	261	199	0	590	1	0.252218	0.747782	0.693302	1	0.306698	0	0.693302	0	0.561905	0	0.747782	0.252218	1	1.3067	0.480668
0.00446489	0.307873	1	0.439048	262	199	0	589	1	0.252538	0.747462	0.692127	1	0.307873	0	0.692127	0	0.560952	0	0.747462	0.252538	1	1.30787	0.47904
0.00445148	0.309048	1	0.44	263	199	0	588	1	0.252859	0.747141	0.690952	1	0.309048	0	0.690952	0	0.56	0	0.747141	0.252859	1	1.30905	0.477414
0.00438686	0.310223	1	0.440952	264	199	0	587	1	0.253181	0.746819	0.689777	1	0.310223	0	0.689777	0	0.559048	0	0.746819	0.253181	1	1.31022	0.475792
0.00431779	0.311398	1	0.441905	265	199	0	586	1	0.253503	0.746497	0.688602	1	0.311398	0	0.688602	0	0.558095	0	0.746497	0.253503	1	1.3114	0.474172
0.00429462	0.312573	1	0.442857	266	199	0	585	1	0.253827	0.746173	0.687427	1	0.312573	0	0.687427	0	0.557143	0	0.746173	0.253827	1	1.31257	0.472555
0.00427162	0.313749	1	0.44381	267	199	0	584	1	0.254151	0.745849	0.686251	1	0.313749	0	0.686251	0	0.55619	0	0.745849	0.254151	1	1.31375	0.470941
0.00423576	0.314924	1	0.444762	268	199	0	583	1	0.254476	0.745524	0.685076	1	0.314924	0	0.685076	0	0.555238	0	0.745524	0.254476	1	1.31492	0.46933
0.00418368	0.316099	1	0.445714	269	199	0	582	1	0.254802	0.745198	0.683901	1	0.316099	0	0.683901	0	0.554286	0	0.745198	0.254802	1	1.3161	0.467721
0.0041271	0.317274	1	0.446667	270	199	0	581	1	0.255128	0.744872	0.682726	1	0.317274	0	0.682726	0	0.553333	0	0.744872	0.255128	1	1.31727	0.466115
0.0040808	0.318449	1	0.447619	271	199	0	580	1	0.255456	0.744544	0.681551	1	0.318449	0	0.681551	0	0.552381	0	0.744544	0.255456	1	1.31845	0.464512
0.00404331	0.319624	1	0.448571	272	199	0	579	1	0.255784	0.744216	0.680376	1	0.319624	0	0.680376	0	0.551429	0	0.744216	0.255784	1	1.31962	0.462912
0.00401964	0.320799	1	0.449524	273	199	0	578	1	0.256113	0.743887	0.679201	1	0.320799	0	0.679201	0	0.550476	0	0.743887	0.256113	1	1.3208	0.461314
0.00400748	0.321974	1	0.450476	274	199	0	577	1	0.256443	0.743557	0.678026	1	0.321974	0	0.678026	0	0.549524	0	0.743557	0.256443	1	1.32197	0.459719
0.00399685	0.323149	1	0.451429	275	199	0	576	1	0.256774	0.743226	0.676851	1	0.323149	0	0.676851	0	0.548571	0	0.743226	0.256774	1	1.32315	0.458127
0.0039853	0.324324	1	0.452381	276	199	0	575	1	0.257106	0.742894	0.675676	1	0.324324	0	0.675676	0	0.547619	0	0.742894	0.257106	1	1.32432	0.456538
0.00397017	0.325499	1	0.453333	277	199	0	574	1	0.257439	0.742561	0.674501	1	0.325499	0	0.674501	0	0.546667	0	0.742561	0.257439	1	1.3255	0.454951
0.00394741	0.326675	1	0.454286	278	199	0	573	1	0.257772	0.742228	0.673325	1	0.326675	0	0.673325	0	0.545714	0	0.742228	0.257772	1	1.32667	0.453367
0.00387055	0.32785	1	0.455238	279	199	0	572	1	0.258106	0.741894	0.67215	1	0.32785	0	0.67215	0	0.544762	0	0.741894	0.258106	1	1.32785	0.451786
0.00380032	0.329025	1	0.45619	280	199	0	571	1	0.258442	0.741558	0.670975	1	0.329025	0	0.670975	0	0.54381	0	0.741558	0.258442	1	1.32902	0.450208
0.00378369	0.3302	1	0.457143	281	199	0	570	1	0.258778	0.741222	0.6698	1	0.3302	0	0.6698	0	0.542857	0	0.741222	0.258778	1	1.3302	0.448632
0.00375099	0.331375	1	0.458095	282	199	0	569	1	0.259115	0.740885	0.668625	1	0.331375	0	0.668625	0	0.541905	0	0.740885	0.259115	1	1.33137	0.44706
0.00371493	0.33255	1	0.459048	283	199	0	568	1	0.259452	0.740548	0.66745	1	0.33255	0	0.66745	0	0.540952	0	0.740548	0.259452	1	1.33255	0.44549
0.00370369	0.333725	1	0.46	284	199	0	567	1	0.259791	0.740209	0.666275	1	0.333725	0	0.666275	0	0.54	0	0.740209	0.259791	1	1.33373	0.443922
0.00368265	0.3349	1	0.460952	285	199	0	566	1	0.260131	0.739869	0.6651	1	0.3349	0	0.6651	0	0.539048	0	0.739869	0.260131	1	1.3349	0.442358
0.0036402	0.336075	1	0.461905	286	199	0	565	1	0.260471	0.739529	0.663925	1	0.336075	0	0.663925	0	0.538095	0	0.739529	0.260471	1	1.33608	0.440796
0.00361201	0.33725	1	0.462857	287	199	0	564	1	0.260813	0.739187	0.66275	1	0.33725	0	0.66275	0	0.537143	0	0.739187	0.260813	1	1.33725	0.439237
0.00359578	0.338425	1	0.46381	288	199	0	563	1	0.261155	0.738845	0.661575	1	0.338425	0	0.661575	0	0.53619	0	0.738845	0.261155	1	1.33843	0.437681
0.00357496	0.3396	1	0.464762	289	199	0	562	1	0.261498	0.738502	0.6604	1	0.3396	0	0.6604	0	0.535238	0	0.738502	0.261498	1	1.3396	0.436128
0.00354618	0.340776	1	0.465714	290	199	0	561	1	0.261842	0.738158	0.659224	1	0.340776	0	0.659224	0	0.534286	0	0.738158	0.261842	1	1.34078	0.434577
0.00351271	0.341951	1	0.466667	291	199	0	560	1	0.262187	0.737813	0.658049	1	0.341951	0	0.658049	0	0.533333	0	0.737813	0.262187	1	1.34195	0.433029
0.00349423	0.343126	1	0.467619	292	199	0	559	1	0.262533	0.737467	0.656874	1	0.343126	0	0.656874	0	0.532381	0	0.737467	0.262533	1	1.34313	0.431484
0.00348623	0.344301	1	0.468571	293	199	0	558	1	0.26288	0.73712	0.655699	1	0.344301	0	0.655699	0	0.531429	0	0.73712	0.26288	1	1.3443	0.429941
0.00347612	0.345476	1	0.469524	294	199	0	557	1	0.263228	0.736772	0.654524	1	0.345476	0	0.654524	0	0.530476	0	0.736772	0.263228	1	1.34548	0.428402
0.00347119	0.346651	1	0.470476	295	199	0	556	1	0.263576	0.736424	0.653349	1	0.346651	0	0.653349	0	0.529524	0	0.736424	0.263576	1	1.34665	0.426865
0.00347031	0.347826	1	0.471429	296	199	0	555	1	0.263926	0.736074	0.652174	1	0.347826	0	0.652174	0	0.528571	0	0.736074	0.263926	1	1.34783	0.425331
0.00345905	0.349001	1	0.472381	297	199	0	554	1	0.264276	0.735724	0.650999	1	0.349001	0	0.650999	0	0.527619	0	0.735724	0.264276	1	1.349	0.423799
0.00344223	0.350176	1	0.473333	298	199	0	553	1	0.264628	0.735372	0.649824	1	0.350176	0	0.649824	0	0.526667	0	0.735372	0.264628	1	1.35018	0.422271
0.0033919	0.351351	1	0.474286	299	199	0	552	1	0.26498	0.73502	0.648649	1	0.351351	0	0.648649	0	0.525714	0	0.73502	0.26498	1	1.35135	0.420745
0.00334613	0.352526	1	0.475238	300	199	0	551	1	0.265333	0.734667	0.647474	1	0.352526	0	0.647474	0	0.524762	0	0.734667	0.265333	1	1.35253	0.419222
0.00334198	0.353702	1	0.47619	301	199	0	550	1	0.265688	0.734312	0.646298	1	0.353702	0	0.646298	0	0.52381	0	0.734312	0.265688	1	1.3537	0.417702
0.00333395	0.354877	1	0.477143	302	199	0	549	1	0.266043	0.733957	0.645123	1	0.354877	0	0.645123	0	0.522857	0	0.733957	0.266043	1	1.35488	0.416184
0.0032864	0.356052	1	0.478095	303	199	0	548	1	0.266399	0.733601	0.643948	1	0.356052	0	0.643948	0	0.521905	0	0.733601	0.266399	1	1.35605	0.414669
0.00320981	0.357227	1	0.479048	304	199	0	547	1	0.266756	0.733244	0.642773	1	0.357227	0	0.642773	0	0.520952	0	0.733244	0.266756	1	1.35723	0.413157
0.00316814	0.358402	1	0.48	305	199	0	546	1	0.267114	0.732886	0.641598	1	0.358402	0	0.641598	0	0.52	0	0.732886	0.267114	1	1.3584	0.411648
0.00314911	0.359577	1	0.480952	306	199	0	545	1	0.267473	0.732527	0.640423	1	0.359577	0	0.640423	0	0.519048	0	0.732527	0.267473	1	1.35958	0.410142
0.00312447	0.360752	1	0.481905	307	199	0	544	1	0.267833	0.732167	0.639248	1	0.360752	0	0.639248	0	0.518095	0	0.732167	0.267833	1	1.36075	0.408638
0.00309637	0.361927	1	0.482857	308	199	0	543	1	0.268194	0.731806	0.638073	1	0.361927	0	0.638073	0	0.517143	0	0.731806	0.268194	1	1.36193	0.407137
0.00306398	0.363102	1	0.48381	309	199	0	542	1	0.268556	0.731444	0.636898	1	0.363102	0	0.636898	0	0.51619	0	0.731444	0.268556	1	1.3631	0.405639
0.00303531	0.364277	1	0.484762	310	199	0	541	1	0.268919	0.731081	0.635723	1	0.364277	0	0.635723	0	0.515238	0	0.731081	0.268919	1	1.36428	0.404143
0.00301677	0.365452	1	0.485714	311	199	0	540	1	0.269283	0.730717	0.634548	1	0.365452	0	0.634548	0	0.514286	0	0.730717	0.269283	1	1.36545	0.402651
0.00300651	0.366627	1	0.486667	312	199	0	539	1	0.269648	0.730352	0.633373	1	0.366627	0	0.633373	0	0.513333	0	0.730352	0.269648	1	1.36663	0.401161
0.00300217	0.367803	1	0.487619	313	199	0	538	1	0.270014	0.729986	0.632197	1	0.367803	0	0.632197	0	0.512381	0	0.729986	0.270014	1	1.3678	0.399674
0.00295293	0.368978	1	0.488571	314	199	0	537	1	0.27038	0.72962	0.631022	1	0.368978	0	0.631022	0	0.511429	0	0.72962	0.27038	1	1.36898	0.398189
0.00289534	0.370153	1	0.489524	315	199	0	536	1	0.270748	0.729252	0.629847	1	0.370153	0	0.629847	0	0.510476	0	0.729252	0.270748	1	1.37015	0.396708
0.00288495	0.371328	1	0.490476	316	199	0	535	1	0.271117	0.728883	0.628672	1	0.371328	0	0.628672	0	0.509524	0	0.728883	0.271117	1	1.37133	0.395229
0.0028806	0.372503	1	0.491429	317	199	0	534	1	0.271487	0.728513	0.627497	1	0.372503	0	0.627497	0	0.508571	0	0.728513	0.271487	1	1.3725	0.393753
0.00285781	0.373678	1	0.492381	318	199	0	533	1	0.271858	0.728142	0.626322	1	0.373678	0	0.626322	0	0.507619	0	0.728142	0.271858	1	1.37368	0.392279
0.00282367	0.374853	1	0.493333	319	199	0	532	1	0.27223	0.72777	0.625147	1	0.374853	0	0.625147	0	0.506667	0	0.72777	0.27223	1	1.37485	0.390809
0.00277839	0.376028	1	0.494286	320	199	0	531	1	0.272603	0.727397	0.623972	1	0.376028	0	0.623972	0	0.505714	0	0.727397	0.272603	1	1.37603	0.389341
0.00271999	0.377203	1	0.495238	321	199	0	530	1	0.272977	0.727023	0.622797	1	0.377203	0	0.622797	0	0.504762	0	0.727023	0.272977	1	1.3772	0.387876
0.00268022	0.378378	1	0.49619	322	199	0	529	1	0.273352	0.726648	0.621622	1	0.378378	0	0.621622	0	0.50381	0	0.726648	0.273352	1	1.37838	0.386413
0.00266058	0.379553	1	0.497143	323	199	0	528	1	0.273728	0.726272	0.620447	1	0.379553	0	0.620447	0	0.502857	0	0.726272	0.273728	1	1.37955	0.384954
0.00264664	0.380729	1	0.498095	324	199	0	527	1	0.274105	0.725895	0.619271	1	0.380729	0	0.619271	0	0.501905	0	0.725895	0.274105	1	1.38073	0.383497
0.00263711	0.381904	1	0.499048	325	199	0	526	1	0.274483	0.725517	0.618096	1	0.381904	0	0.618096	0	0.500952	0	0.725517	0.274483	1	1.3819	0.382043
0.00263239	0.383079	1	0.5	326	199	0	525	1	0.274862	0.725138	0.616921	1	0.383079	0	0.616921	0	0.5	0	0.725138	0.274862	1	1.38308	0.380592
0.00262585	0.384254	1	0.500952	327	199	0	524	1	0.275242	0.724758	0.615746	1	0.384254	0	0.615746	0	0.499048	0	0.724758	0.275242	1	1.38425	0.379143
0.00261995	0.385429	1	0.501905	328	199	0	523	1	0.275623	0.724377	0.614571	1	0.385429	0	0.614571	0	0.498095	0	0.724377	0.275623	1	1.38543	0.377698
0.00261034	0.386604	1	0.502857	329	199	0	522	1	0.276006	0.723994	0.613396	1	0.386604	0	0.613396	0	0.497143	0	0.723994	0.276006	1	1.3866	0.376255
0.00258268	0.387779	1	0.50381	330	199	0	521	1	0.276389	0.723611	0.612221	1	0.387779	0	0.612221	0	0.49619	0	0.723611	0.276389	1	1.38778	0.374814
0.00256262	0.388954	1	0.504762	331	199	0	520	1	0.276773	0.723227	0.611046	1	0.388954	0	0.611046	0	0.495238	0	0.723227	0.276773	1	1.38895	0.373377
0.00255126	0.390129	1	0.505714	332	199	0	519	1	0.277159	0.722841	0.609871	1	0.390129	0	0.609871	0	0.494286	0	0.722841	0.277159	1	1.39013	0.371942
0.00253633	0.391304	1	0.506667	333	199	0	518	1	0.277545	0.722455	0.608696	1	0.391304	0	0.608696	0	0.493333	0	0.722455	0.277545	1	1.3913	0.37051
0.00252454	0.392479	1	0.507619	334	199	0	517	1	0.277933	0.722067	0.607521	1	0.392479	0	0.607521	0	0.492381	0	0.722067	0.277933	1	1.39248	0.369081
0.00251237	0.393655	1	0.508571	335	199	0	516	1	0.278322	0.721678	0.606345	1	0.393655	0	0.606345	0	0.491429	0	0.721678	0.278322	1	1.39365	0.367655
0.00249494	0.39483	1	0.509524	336	199	0	515	1	0.278711	0.721289	0.60517	1	0.39483	0	0.60517	0	0.490476	0	0.721289	0.278711	1	1.39483	0.366231
0.00247506	0.396005	1	0.510476	337	199	0	514	1	0.279102	0.720898	0.603995	1	0.396005	0	0.603995	0	0.489524	0	0.720898	0.279102	1	1.396	0.36481
0.00246746	0.39718	1	0.511429	338	199	0	513	1	0.279494	0.720506	0.60282	1	0.39718	0	0.60282	0	0.488571	0	0.720506	0.279494	1	1.39718	0.363392
0.0024656	0.398355	1	0.512381	339	199	0	512	1	0.279887	0.720113	0.601645	1	0.398355	0	0.601645	0	0.487619	0	0.720113	0.279887	1	1.39835	0.361977
0.00245876	0.39953	1	0.513333	340	199	0	511	1	0.280282	0.719718	0.60047	1	0.39953	0	0.60047	0	0.486667	0	0.719718	0.280282	1	1.39953	0.360564
0.00245329	0.400705	1	0.514286	341	199	0	510	1	0.280677	0.719323	0.599295	1	0.400705	0	0.599295	0	0.485714	0	0.719323	0.280677	1	1.40071	0.359154
0.00244337	0.40188	1	0.515238	342	199	0	509	1	0.281073	0.718927	0.59812	1	0.40188	0	0.59812	0	0.484762	0	0.718927	0.281073	1	1.40188	0.357747
0.00242547	0.403055	1	0.51619	343	199	0	508	1	0.281471	0.718529	0.596945	1	0.403055	0	0.596945	0	0.48381	0	0.718529	0.281471	1	1.40306	0.356343
0.00240752	0.40423	1	0.517143	344	199	0	507	1	0.28187	0.71813	0.59577	1	0.40423	0	0.59577	0	0.482857	0	0.71813	0.28187	1	1.40423	0.354942
0.00238045	0.405405	1	0.518095	345	199	0	506	1	0.28227	0.71773	0.594595	1	0.405405	0	0.594595	0	0.481905	0	0.71773	0.28227	1	1.40541	0.353543
0.00235754	0.40658	1	0.519048	346	199	0	505	1	0.28267	0.71733	0.59342	1	0.40658	0	0.59342	0	0.480952	0	0.71733	0.28267	1	1.40658	0.352147
0.00234106	0.407756	1	0.52	347	199	0	504	1	0.283073	0.716927	0.592244	1	0.407756	0	0.592244	0	0.48	0	0.716927	0.283073	1	1.40776	0.350753
0.00230867	0.408931	1	0.520952	348	199	0	503	1	0.283476	0.716524	0.591069	1	0.408931	0	0.591069	0	0.479048	0	0.716524	0.283476	1	1.40893	0.349363
0.00227083	0.410106	1	0.521905	349	199	0	502	1	0.28388	0.71612	0.589894	1	0.410106	0	0.589894	0	0.478095	0	0.71612	0.28388	1	1.41011	0.347975
0.00224679	0.411281	1	0.522857	350	199	0	501	1	0.284286	0.715714	0.588719	1	0.411281	0	0.588719	0	0.477143	0	0.715714	0.284286	1	1.41128	0.34659
0.00223498	0.412456	1	0.52381	351	199	0	500	1	0.284692	0.715308	0.587544	1	0.412456	0	0.587544	0	0.47619	0	0.715308	0.284692	1	1.41246	0.345208
0.00222735	0.413631	1	0.524762	352	199	0	499	1	0.2851	0.7149	0.586369	1	0.413631	0	0.586369	0	0.475238	0	0.7149	0.2851	1	1.41363	0.343829
0.00220487	0.414806	1	0.525714	353	199	0	498	1	0.285509	0.714491	0.585194	1	0.414806	0	0.585194	0	0.474286	0	0.714491	0.285509	1	1.41481	0.342452
0.00217991	0.415981	1	0.526667	354	199	0	497	1	0.28592	0.71408	0.584019	1	0.415981	0	0.584019	0	0.473333	0	0.71408	0.28592	1	1.41598	0.341078
0.00216682	0.417156	1	0.527619	355	199	0	496	1	0.286331	0.713669	0.582844	1	0.417156	0	0.582844	0	0.472381	0	0.713669	0.286331	1	1.41716	0.339707
0.00211035	0.418331	1	0.528571	356	199	0	495	1	0.286744	0.713256	0.581669	1	0.418331	0	0.581669	0	0.471429	0	0.713256	0.286744	1	1.41833	0.338338
0.00205836	0.419506	1	0.529524	357	199	0	494	1	0.287157	0.712843	0.580494	1	0.419506	0	0.580494	0	0.470476	0	0.712843	0.287157	1	1.41951	0.336973
0.002031	0.420682	1	0.530476	358	199	0	493	1	0.287572	0.712428	0.579318	1	0.420682	0	0.579318	0	0.469524	0	0.712428	0.287572	1	1.42068	0.33561
0.00200064	0.421857	1	0.531429	359	199	0	492	1	0.287988	0.712012	0.578143	1	0.421857	0	0.578143	0	0.468571	0	0.712012	0.287988	1	1.42186	0.33425
0.00198345	0.423032	1	0.532381	360	199	0	491	1	0.288406	0.711594	0.576968	1	0.423032	0	0.576968	0	0.467619	0	0.711594	0.288406	1	1.42303	0.332892
0.00195404	0.424207	1	0.533333	361	199	0	490	1	0.288824	0.711176	0.575793	1	0.424207	0	0.575793	0	0.466667	0	0.711176	0.288824	1	1.42421	0.331538
0.00192734	0.425382	1	0.534286	362	199	0	489	1	0.289244	0.710756	0.574618	1	0.425382	0	0.574618	0	0.465714	0	0.710756	0.289244	1	1.42538	0.330186
0.00191747	0.426557	1	0.535238	363	199	0	488	1	0.289665	0.710335	0.573443	1	0.426557	0	0.573443	0	0.464762	0	0.710335	0.289665	1	1.42656	0.328837
0.001912	0.427732	1	0.53619	364	199	0	487	1	0.290087	0.709913	0.572268	1	0.427732	0	0.572268	0	0.46381	0	0.709913	0.290087	1	1.42773	0.327491
0.00190507	0.428907	1	0.537143	365	199	0	486	1	0.290511	0.709489	0.571093	1	0.428907	0	0.571093	0	0.462857	0	0.709489	0.290511	1	1.42891	0.326147
0.00188664	0.430082	1	0.538095	366	199	0	485	1	0.290936	0.709064	0.569918	1	0.430082	0	0.569918	0	0.461905	0	0.709064	0.290936	1	1.43008	0.324806
0.0018659	0.431257	1	0.539048	367	199	0	484	1	0.291362	0.708638	0.568743	1	0.431257	0	0.568743	0	0.460952	0	0.708638	0.291362	1	1.43126	0.323468
0.00186059	0.432432	1	0.54	368	199	0	483	1	0.291789	0.708211	0.567568	1	0.432432	0	0.567568	0	0.46	0	0.708211	0.291789	1	1.43243	0.322133
0.00185753	0.433608	1	0.540952	369	199	0	482	1	0.292217	0.707783	0.566392	1	0.433608	0	0.566392	0	0.459048	0	0.707783	0.292217	1	1.43361	0.3208
0.00184662	0.434783	1	0.541905	370	199	0	481	1	0.292647	0.707353	0.565217	1	0.434783	0	0.565217	0	0.458095	0	0.707353	0.292647	1	1.43478	0.319471
0.00183444	0.435958	1	0.542857	371	199	0	480	1	0.293078	0.706922	0.564042	1	0.435958	0	0.564042	0	0.457143	0	0.706922	0.293078	1	1.43596	0.318144
0.00182302	0.437133	1	0.54381	372	199	0	479	1	0.29351	0.70649	0.562867	1	0.437133	0	0.562867	0	0.45619	0	0.70649	0.29351	1	1.43713	0.31682
0.00180794	0.438308	1	0.544762	373	199	0	478	1	0.293944	0.706056	0.561692	1	0.438308	0	0.561692	0	0.455238	0	0.706056	0.293944	1	1.43831	0.315498
0.00178937	0.439483	1	0.545714	374	199	0	477	1	0.294379	0.705621	0.560517	1	0.439483	0	0.560517	0	0.454286	0	0.705621	0.294379	1	1.43948	0.314179
0.00177712	0.440658	1	0.546667	375	199	0	476	1	0.294815	0.705185	0.559342	1	0.440658	0	0.559342	0	0.453333	0	0.705185	0.294815	1	1.44066	0.312863
0.00175863	0.441833	1	0.547619	376	199	0	475	1	0.295252	0.704748	0.558167	1	0.441833	0	0.558167	0	0.452381	0	0.704748	0.295252	1	1.44183	0.31155
0.00173899	0.443008	1	0.548571	377	199	0	474	1	0.295691	0.704309	0.556992	1	0.443008	0	0.556992	0	0.451429	0	0.704309	0.295691	1	1.44301	0.31024
0.00172517	0.444183	1	0.549524	378	199	0	473	1	0.296131	0.703869	0.555817	1	0.444183	0	0.555817	0	0.450476	0	0.703869	0.296131	1	1.44418	0.308932
0.00168841	0.445358	1	0.550476	379	199	0	472	1	0.296572	0.703428	0.554642	1	0.445358	0	0.554642	0	0.449524	0	0.703428	0.296572	1	1.44536	0.307627
0.0016429	0.446533	1	0.551429	380	199	0	471	1	0.297015	0.702985	0.553467	1	0.446533	0	0.553467	0	0.448571	0	0.702985	0.297015	1	1.44653	0.306325
0.00162035	0.447709	1	0.552381	381	199	0	470	1	0.297459	0.702541	0.552291	1	0.447709	0	0.552291	0	0.447619	0	0.702541	0.297459	1	1.44771	0.305026
0.00159299	0.448884	1	0.553333	382	199	0	469	1	0.297904	0.702096	0.551116	1	0.448884	0	0.551116	0	0.446667	0	0.702096	0.297904	1	1.44888	0.303729
0.00156609	0.450059	1	0.554286	383	199	0	468	1	0.298351	0.701649	0.549941	1	0.450059	0	0.549941	0	0.445714	0	0.701649	0.298351	1	1.45006	0.302435
0.00154564	0.451234	1	0.555238	384	199	0	467	1	0.298799	0.701201	0.548766	1	0.451234	0	0.548766	0	0.444762	0	0.701201	0.298799	1	1.45123	0.301144
0.00152463	0.452409	1	0.55619	385	199	0	466	1	0.299248	0.700752	0.547591	1	0.452409	0	0.547591	0	0.44381	0	0.700752	0.299248	1	1.45241	0.299856
0.00151915	0.453584	1	0.557143	386	199	0	465	1	0.299699	0.700301	0.546416	1	0.453584	0	0.546416	0	0.442857	0	0.700301	0.299699	1	1.45358	0.29857
0.00151223	0.454759	1	0.558095	387	199	0	464	1	0.300151	0.699849	0.545241	1	0.454759	0	0.545241	0	0.441905	0	0.699849	0.300151	1	1.45476	0.297288
0.00150338	0.455934	1	0.559048	388	199	0	463	1	0.300604	0.699396	0.544066	1	0.455934	0	0.544066	0	0.440952	0	0.699396	0.300604	1	1.45593	0.296008
0.00147299	0.457109	1	0.56	389	199	0	462	1	0.301059	0.698941	0.542891	1	0.457109	0	0.542891	0	0.44	0	0.698941	0.301059	1	1.45711	0.29473
0.00144119	0.458284	1	0.560952	390	199	0	461	1	0.301515	0.698485	0.541716	1	0.458284	0	0.541716	0	0.439048	0	0.698485	0.301515	1	1.45828	0.293456
0.00143277	0.459459	1	0.561905	391	199	0	460	1	0.301973	0.698027	0.540541	1	0.459459	0	0.540541	0	0.438095	0	0.698027	0.301973	1	1.45946	0.292184
0.00142375	0.460635	1	0.562857	392	199	0	459	1	0.302432	0.697568	0.539365	1	0.460635	0	0.539365	0	0.437143	0	0.697568	0.302432	1	1.46063	0.290915
0.00139945	0.46181	1	0.56381	393	199	0	458	1	0.302892	0.697108	0.53819	1	0.46181	0	0.53819	0	0.43619	0	0.697108	0.302892	1	1.46181	0.289649
0.00138032	0.462985	1	0.564762	394	199	0	457	1	0.303354	0.696646	0.537015	1	0.462985	0	0.537015	0	0.435238	0	0.696646	0.303354	1	1.46298	0.288385
0.00137541	0.46416	1	0.565714	395	199	0	456	1	0.303817	0.696183	0.53584	1	0.46416	0	0.53584	0	0.434286	0	0.696183	0.303817	1	1.46416	0.287125
0.00137028	0.465335	1	0.566667	396	199	0	455	1	0.304281	0.695719	0.534665	1	0.465335	0	0.534665	0	0.433333	0	0.695719	0.304281	1	1.46533	0.285867
0.00136272	0.46651	1	0.567619	397	199	0	454	1	0.304747	0.695253	0.53349	1	0.46651	0	0.53349	0	0.432381	0	0.695253	0.304747	1	1.46651	0.284612
0.0013571	0.467685	1	0.568571	398	199	0	453	1	0.305215	0.694785	0.532315	1	0.467685	0	0.532315	0	0.431429	0	0.694785	0.305215	1	1.46769	0.283359
0.00134193	0.46886	1	0.569524	399	199	0	452	1	0.305684	0.694316	0.53114	1	0.46886	0	0.53114	0	0.430476	0	0.694316	0.305684	1	1.46886	0.28211
0.00131748	0.470035	1	0.570476	400	199	0	451	1	0.306154	0.693846	0.529965	1	0.470035	0	0.529965	0	0.429524	0	0.693846	0.306154	1	1.47004	0.280863
0.00129234	0.47121	1	0.571429	401	199	0	450	1	0.306626	0.693374	0.52879	1	0.47121	0	0.52879	0	0.428571	0	0.693374	0.306626	1	1.47121	0.279619
0.00125849	0.472385	1	0.572381	402	199	0	449	1	0.307099	0.692901	0.527615	1	0.472385	0	0.527615	0	0.427619	0	0.692901	0.307099	1	1.47239	0.278377
0.00123791	0.473561	1	0.573333	403	199	0	448	1	0.307573	0.692427	0.526439	1	0.473561	0	0.526439	0	0.426667	0	0.692427	0.307573	1	1.47356	0.277139
0.00123522	0.474736	1	0.574286	404	199	0	447	1	0.30805	0.69195	0.525264	1	0.474736	0	0.525264	0	0.425714	0	0.69195	0.30805	1	1.47474	0.275903
0.00122527	0.475911	1	0.575238	405	199	0	446	1	0.308527	0.691473	0.524089	1	0.475911	0	0.524089	0	0.424762	0	0.691473	0.308527	1	1.47591	0.27467
0.00120566	0.477086	1	0.57619	406	199	0	445	1	0.309006	0.690994	0.522914	1	0.477086	0	0.522914	0	0.42381	0	0.690994	0.309006	1	1.47709	0.273439
0.00117777	0.478261	1	0.577143	407	199	0	444	1	0.309487	0.690513	0.521739	1	0.478261	0	0.521739	0	0.422857	0	0.690513	0.309487	1	1.47826	0.272212
0.00115744	0.479436	1	0.578095	408	199	0	443	1	0.309969	0.690031	0.520564	1	0.479436	0	0.520564	0	0.421905	0	0.690031	0.309969	1	1.47944	0.270987
0.0011537	0.480611	1	0.579048	409	199	0	442	1	0.310452	0.689548	0.519389	1	0.480611	0	0.519389	0	0.420952	0	0.689548	0.310452	1	1.48061	0.269765
0.00112551	0.481786	1	0.58	410	199	0	441	1	0.310937	0.689063	0.518214	1	0.481786	0	0.518214	0	0.42	0	0.689063	0.310937	1	1.48179	0.268546
0.00109815	0.482961	1	0.580952	411	199	0	440	1	0.311424	0.688576	0.517039	1	0.482961	0	0.517039	0	0.419048	0	0.688576	0.311424	1	1.48296	0.267329
0.00108675	0.484136	1	0.581905	412	199	0	439	1	0.311912	0.688088	0.515864	1	0.484136	0	0.515864	0	0.418095	0	0.688088	0.311912	1	1.48414	0.266115
0.00106074	0.485311	1	0.582857	413	199	0	438	1	0.312402	0.687598	0.514689	1	0.485311	0	0.514689	0	0.417143	0	0.687598	0.312402	1	1.48531	0.264904
0.00104266	0.486486	1	0.58381	414	199	0	437	1	0.312893	0.687107	0.513514	1	0.486486	0	0.513514	0	0.41619	0	0.687107	0.312893	1	1.48649	0.263696
0.00102512	0.487662	1	0.584762	415	199	0	436	1	0.313386	0.686614	0.512338	1	0.487662	0	0.512338	0	0.415238	0	0.686614	0.313386	1	1.48766	0.262491
0.00100988	0.488837	1	0.585714	416	199	0	435	1	0.31388	0.68612	0.511163	1	0.488837	0	0.511163	0	0.414286	0	0.68612	0.31388	1	1.48884	0.261288
0.00100774	0.490012	1	0.586667	417	199	0	434	1	0.314376	0.685624	0.509988	1	0.490012	0	0.509988	0	0.413333	0	0.685624	0.314376	1	1.49001	0.260088
0.00100447	0.491187	1	0.587619	418	199	0	433	1	0.314873	0.685127	0.508813	1	0.491187	0	0.508813	0	0.412381	0	0.685127	0.314873	1	1.49119	0.258891
0.000961264	0.492362	1	0.588571	419	199	0	432	1	0.315372	0.684628	0.507638	1	0.492362	0	0.507638	0	0.411429	0	0.684628	0.315372	1	1.49236	0.257696
0.000913302	0.493537	1	0.589524	420	199	0	431	1	0.315873	0.684127	0.506463	1	0.493537	0	0.506463	0	0.410476	0	0.684127	0.315873	1	1.49354	0.256505
0.000904925	0.494712	1	0.590476	421	199	0	430	1	0.316375	0.683625	0.505288	1	0.494712	0	0.505288	0	0.409524	0	0.683625	0.316375	1	1.49471	0.255316
0.000900342	0.495887	1	0.591429	422	199	0	429	1	0.316879	0.683121	0.504113	1	0.495887	0	0.504113	0	0.408571	0	0.683121	0.316879	1	1.49589	0.25413
0.000895576	0.497062	1	0.592381	423	199	0	428	1	0.317384	0.682616	0.502938	1	0.497062	0	0.502938	0	0.407619	0	0.682616	0.317384	1	1.49706	0.252946
0.000892713	0.498237	1	0.593333	424	199	0	427	1	0.317891	0.682109	0.501763	1	0.498237	0	0.501763	0	0.406667	0	0.682109	0.317891	1	1.49824	0.251766
0.000891983	0.499412	1	0.594286	425	199	0	426	1	0.3184	0.6816	0.500588	1	0.499412	0	0.500588	0	0.405714	0	0.6816	0.3184	1	1.49941	0.250588
0.000885076	0.500588	1	0.595238	426	199	0	425	1	0.31891	0.68109	0.499412	1	0.500588	0	0.499412	0	0.404762	0	0.68109	0.31891	1	1.50059	0.249413
0.000839893	0.501763	1	0.59619	427	199	0	424	1	0.319422	0.680578	0.498237	1	0.501763	0	0.498237	0	0.40381	0	0.680578	0.319422	1	1.50176	0.24824
0.000794643	0.502938	1	0.597143	428	199	0	423	1	0.319936	0.680064	0.497062	1	0.502938	0	0.497062	0	0.402857	0	0.680064	0.319936	1	1.50294	0.247071
0.00078172	0.504113	1	0.598095	429	199	0	422	1	0.320451	0.679549	0.495887	1	0.504113	0	0.495887	0	0.401905	0	0.679549	0.320451	1	1.50411	0.245904
0.000767355	0.505288	1	0.599048	430	199	0	421	1	0.320968	0.679032	0.494712	1	0.505288	0	0.494712	0	0.400952	0	0.679032	0.320968	1	1.50529	0.24474
0.000751893	0.506463	1	0.6	431	199	0	420	1	0.321486	0.678514	0.493537	1	0.506463	0	0.493537	0	0.4	0	0.678514	0.321486	1	1.50646	0.243579
0.000733772	0.507638	1	0.600952	432	199	0	419	1	0.322006	0.677994	0.492362	1	0.507638	0	0.492362	0	0.399048	0	0.677994	0.322006	1	1.50764	0.24242
0.000677443	0.508813	1	0.601905	433	199	0	418	1	0.322528	0.677472	0.491187	1	0.508813	0	0.491187	0	0.398095	0	0.677472	0.322528	1	1.50881	0.241265
0.000589402	0.509988	1	0.602857	434	199	0	417	1	0.323052	0.676948	0.490012	1	0.509988	0	0.490012	0	0.397143	0	0.676948	0.323052	1	1.50999	0.240112
0.000537961	0.511163	1	0.60381	435	199	0	416	1	0.323577	0.676423	0.488837	1	0.511163	0	0.488837	0	0.39619	0	0.676423	0.323577	1	1.51116	0.238961
0.000520568	0.512338	1	0.604762	436	199	0	415	1	0.324104	0.675896	0.487662	1	0.512338	0	0.487662	0	0.395238	0	0.675896	0.324104	1	1.51234	0.237814
0.000503089	0.513514	1	0.605714	437	199	0	414	1	0.324633	0.675367	0.486486	1	0.513514	0	0.486486	0	0.394286	0	0.675367	0.324633	1	1.51351	0.236669
0.000479614	0.514689	1	0.606667	438	199	0	413	1	0.325163	0.674837	0.485311	1	0.514689	0	0.485311	0	0.393333	0	0.674837	0.325163	1	1.51469	0.235527
0.000464366	0.515864	1	0.607619	439	199	0	412	1	0.325696	0.674304	0.484136	1	0.515864	0	0.484136	0	0.392381	0	0.674304	0.325696	1	1.51586	0.234388
0.000462909	0.517039	1	0.608571	440	199	0	411	1	0.32623	0.67377	0.482961	1	0.517039	0	0.482961	0	0.391429	0	0.67377	0.32623	1	1.51704	0.233252
0.000441296	0.518214	1	0.609524	441	199	0	410	1	0.326765	0.673235	0.481786	1	0.518214	0	0.481786	0	0.390476	0	0.673235	0.326765	1	1.51821	0.232118
0.000407098	0.519389	1	0.610476	442	199	0	409	1	0.327303	0.672697	0.480611	1	0.519389	0	0.480611	0	0.389524	0	0.672697	0.327303	1	1.51939	0.230987
0.000390235	0.520564	1	0.611429	443	199	0	408	1	0.327842	0.672158	0.479436	1	0.520564	0	0.479436	0	0.388571	0	0.672158	0.327842	1	1.52056	0.229859
0.000371173	0.521739	1	0.612381	444	199	0	407	1	0.328383	0.671617	0.478261	1	0.521739	0	0.478261	0	0.387619	0	0.671617	0.328383	1	1.52174	0.228733
0.000354307	0.522914	1	0.613333	445	199	0	406	1	0.328926	0.671074	0.477086	1	0.522914	0	0.477086	0	0.386667	0	0.671074	0.328926	1	1.52291	0.227611
0.000351391	0.524089	1	0.614286	446	199	0	405	1	0.32947	0.67053	0.475911	1	0.524089	0	0.475911	0	0.385714	0	0.67053	0.32947	1	1.52409	0.226491
0.000342922	0.525264	1	0.615238	447	199	0	404	1	0.330017	0.669983	0.474736	1	0.525264	0	0.474736	0	0.384762	0	0.669983	0.330017	1	1.52526	0.225374
0.00033322	0.526439	1	0.61619	448	199	0	403	1	0.330565	0.669435	0.473561	1	0.526439	0	0.473561	0	0.38381	0	0.669435	0.330565	1	1.52644	0.22426
0.000321218	0.527615	1	0.617143	449	199	0	402	1	0.331115	0.668885	0.472385	1	0.527615	0	0.472385	0	0.382857	0	0.668885	0.331115	1	1.52761	0.223148
0.000278675	0.52879	1	0.618095	450	199	0	401	1	0.331667	0.668333	0.47121	1	0.52879	0	0.47121	0	0.381905	0	0.668333	0.331667	1	1.52879	0.222039
0.000243356	0.529965	1	0.619048	451	199	0	400	1	0.33222	0.66778	0.470035	1	0.529965	0	0.470035	0	0.380952	0	0.66778	0.33222	1	1.52996	0.220933
0.000240292	0.53114	1	0.62	452	199	0	399	1	0.332776	0.667224	0.46886	1	0.53114	0	0.46886	0	0.38	0	0.667224	0.332776	1	1.53114	0.21983
0.000236633	0.532315	1	0.620952	453	199	0	398	1	0.333333	0.666667	0.467685	1	0.532315	0	0.467685	0	0.379048	0	0.666667	0.333333	1	1.53231	0.218729
0.000231391	0.53349	1	0.621905	454	199	0	397	1	0.333893	0.666107	0.46651	1	0.53349	0	0.46651	0	0.378095	0	0.666107	0.333893	1	1.53349	0.217632
0.000215704	0.534665	1	0.622857	455	199	0	396	1	0.334454	0.665546	0.465335	1	0.534665	0	0.465335	0	0.377143	0	0.665546	0.334454	1	1.53467	0.216537
0.000173933	0.53584	1	0.62381	456	199	0	395	1	0.335017	0.664983	0.46416	1	0.53584	0	0.46416	0	0.37619	0	0.664983	0.335017	1	1.53584	0.215444
0.000141844	0.537015	1	0.624762	457	199	0	394	1	0.335582	0.664418	0.462985	1	0.537015	0	0.462985	0	0.375238	0	0.664418	0.335582	1	1.53702	0.214355
0.000135856	0.53819	1	0.625714	458	199	0	393	1	0.336149	0.663851	0.46181	1	0.53819	0	0.46181	0	0.374286	0	0.663851	0.336149	1	1.53819	0.213268
0.000132796	0.539365	1	0.626667	459	199	0	392	1	0.336717	0.663283	0.460635	1	0.539365	0	0.460635	0	0.373333	0	0.663283	0.336717	1	1.53937	0.212184
0.00011571	0.540541	1	0.627619	460	199	0	391	1	0.337288	0.662712	0.459459	1	0.540541	0	0.459459	0	0.372381	0	0.662712	0.337288	1	1.54054	0.211103
8.15391e-05	0.541716	1	0.628571	461	199	0	390	1	0.337861	0.662139	0.458284	1	0.541716	0	0.458284	0	0.371429	0	0.662139	0.337861	1	1.54172	0.210025
5.51764e-05	0.542891	1	0.629524	462	199	0	389	1	0.338435	0.661565	0.457109	1	0.542891	0	0.457109	0	0.370476	0	0.661565	0.338435	1	1.54289	0.208949
4.51148e-05	0.544066	1	0.630476	463	199	0	388	1	0.339012	0.660988	0.455934	1	0.544066	0	0.455934	0	0.369524	0	0.660988	0.339012	1	1.54407	0.207876
3.27393e-05	0.545241	1	0.631429	464	199	0	387	1	0.33959	0.66041	0.454759	1	0.545241	0	0.454759	0	0.368571	0	0.66041	0.33959	1	1.54524	0.206806
1.97408e-05	0.546416	1	0.632381	465	199	0	386	1	0.340171	0.659829	0.453584	1	0.546416	0	0.453584	0	0.367619	0	0.659829	0.340171	1	1.54642	0.205738
1.65566e-05	0.547591	1	0.633333	466	199	0	385	1	0.340753	0.659247	0.452409	1	0.547591	0	0.452409	0	0.366667	0	0.659247	0.340753	1	1.54759	0.204674
8.88585e-06	0.548766	1	0.634286	467	199	0	384	1	0.341338	0.658662	0.451234	1	0.548766	0	0.451234	0	0.365714	0	0.658662	0.341338	1	1.54877	0.203612
1.461e-06	0.549941	1	0.635238	468	199	0	383	1	0.341924	0.658076	0.450059	1	0.549941	0	0.450059	0	0.364762	0	0.658076	0.341924	1	1.54994	0.202553
7.19235e-08	0.551116	1	0.63619	469	199	0	382	1	0.342513	0.657487	0.448884	1	0.551116	0	0.448884	0	0.36381	0	0.657487	0.342513	1	1.55112	0.201497
-5.4e-06	0.552291	1	0.637143	470	199	0	381	1	0.343103	0.656897	0.447709	1	0.552291	0	0.447709	0	0.362857	0	0.656897	0.343103	1	1.55229	0.200443
-1.29e-05	0.553467	1	0.638095	471	199	0	380	1	0.343696	0.656304	0.446533	1	0.553467	0	0.446533	0	0.361905	0	0.656304	0.343696	1	1.55347	0.199392
-1.6e-05	0.554642	1	0.639048	472	199	0	379	1	0.344291	0.655709	0.445358	1	0.554642	0	0.445358	0	0.360952	0	0.655709	0.344291	1	1.55464	0.198344
-2.19e-05	0.555817	1	0.64	473	199	0	378	1	0.344887	0.655113	0.444183	1	0.555817	0	0.444183	0	0.36	0	0.655113	0.344887	1	1.55582	0.197299
-2.85e-05	0.556992	1	0.640952	474	199	0	377	1	0.345486	0.654514	0.443008	1	0.556992	0	0.443008	0	0.359048	0	0.654514	0.345486	1	1.55699	0.196256
-4.42e-05	0.558167	1	0.641905	475	199	0	376	1	0.346087	0.653913	0.441833	1	0.558167	0	0.441833	0	0.358095	0	0.653913	0.346087	1	1.55817	0.195217
-6.37e-05	0.559342	1	0.642857	476	199	0	375	1	0.34669	0.65331	0.440658	1	0.559342	0	0.440658	0	0.357143	0	0.65331	0.34669	1	1.55934	0.19418
-8.55e-05	0.560517	1	0.64381	477	199	0	374	1	0.347295	0.652705	0.439483	1	0.560517	0	0.439483	0	0.35619	0	0.652705	0.347295	1	1.56052	0.193145
-0.000102122	0.561692	1	0.644762	478	199	0	373	1	0.347902	0.652098	0.438308	1	0.561692	0	0.438308	0	0.355238	0	0.652098	0.347902	1	1.56169	0.192114
-0.000112328	0.562867	1	0.645714	479	199	0	372	1	0.348511	0.651489	0.437133	1	0.562867	0	0.437133	0	0.354286	0	0.651489	0.348511	1	1.56287	0.191085
-0.000125671	0.564042	1	0.646667	480	199	0	371	1	0.349123	0.650877	0.435958	1	0.564042	0	0.435958	0	0.353333	0	0.650877	0.349123	1	1.56404	0.190059
-0.000132885	0.565217	1	0.647619	481	199	0	370	1	0.349736	0.650264	0.434783	1	0.565217	0	0.434783	0	0.352381	0	0.650264	0.349736	1	1.56522	0.189036
-0.000141697	0.566392	1	0.648571	482	199	0	369	1	0.350352	0.649648	0.433608	1	0.566392	0	0.433608	0	0.351429	0	0.649648	0.350352	1	1.56639	0.188015
-0.000149712	0.567568	1	0.649524	483	199	0	368	1	0.35097	0.64903	0.432432	1	0.567568	0	0.432432	0	0.350476	0	0.64903	0.35097	1	1.56757	0.186998
-0.000160128	0.568743	1	0.650476	484	199	0	367	1	0.35159	0.64841	0.431257	1	0.568743	0	0.431257	0	0.349524	0	0.64841	0.35159	1	1.56874	0.185983
-0.000170003	0.569918	1	0.651429	485	199	0	366	1	0.352212	0.647788	0.430082	1	0.569918	0	0.430082	0	0.348571	0	0.647788	0.352212	1	1.56992	0.184971
-0.000174098	0.571093	1	0.652381	486	199	0	365	1	0.352837	0.647163	0.428907	1	0.571093	0	0.428907	0	0.347619	0	0.647163	0.352837	1	1.57109	0.183961
-0.000195315	0.572268	1	0.653333	487	199	0	364	1	0.353464	0.646536	0.427732	1	0.572268	0	0.427732	0	0.346667	0	0.646536	0.353464	1	1.57227	0.182955
-0.000218967	0.573443	1	0.654286	488	199	0	363	1	0.354093	0.645907	0.426557	1	0.573443	0	0.426557	0	0.345714	0	0.645907	0.354093	1	1.57344	0.181951
-0.000244832	0.574618	1	0.655238	489	199	0	362	1	0.354724	0.645276	0.425382	1	0.574618	0	0.425382	0	0.344762	0	0.645276	0.354724	1	1.57462	0.18095
-0.000271901	0.575793	1	0.65619	490	199	0	361	1	0.355357	0.644643	0.424207	1	0.575793	0	0.424207	0	0.34381	0	0.644643	0.355357	1	1.57579	0.179951
-0.000289343	0.576968	1	0.657143	491	199	0	360	1	0.355993	0.644007	0.423032	1	0.576968	0	0.423032	0	0.342857	0	0.644007	0.355993	1	1.57697	0.178956
-0.000311006	0.578143	1	0.658095	492	199	0	359	1	0.356631	0.643369	0.421857	1	0.578143	0	0.421857	0	0.341905	0	0.643369	0.356631	1	1.57814	0.177963
-0.000325326	0.579318	1	0.659048	493	199	0	358	1	0.357271	0.642729	0.420682	1	0.579318	0	0.420682	0	0.340952	0	0.642729	0.357271	1	1.57932	0.176973
-0.000339572	0.580494	1	0.66	494	199	0	357	1	0.357914	0.642086	0.419506	1	0.580494	0	0.419506	0	0.34	0	0.642086	0.357914	1	1.58049	0.175986
-0.000372667	0.581669	1	0.660952	495	199	0	356	1	0.358559	0.641441	0.418331	1	0.581669	0	0.418331	0	0.339048	0	0.641441	0.358559	1	1.58167	0.175001
-0.000399227	0.582844	1	0.661905	496	199	0	355	1	0.359206	0.640794	0.417156	1	0.582844	0	0.417156	0	0.338095	0	0.640794	0.359206	1	1.58284	0.174019
-0.000462807	0.584019	1	0.662857	497	199	0	354	1	0.359855	0.640145	0.415981	1	0.584019	0	0.415981	0	0.337143	0	0.640145	0.359855	1	1.58402	0.17304
-0.000524389	0.585194	1	0.66381	498	199	0	353	1	0.360507	0.639493	0.414806	1	0.585194	0	0.414806	0	0.33619	0	0.639493	0.360507	1	1.58519	0.172064
-0.000535999	0.586369	1	0.664762	499	199	0	352	1	0.361162	0.638838	0.413631	1	0.586369	0	0.413631	0	0.335238	0	0.638838	0.361162	1	1.58637	0.171091
-0.000564068	0.587544	1	0.665714	500	199	0	351	1	0.361818	0.638182	0.412456	1	0.587544	0	0.412456	0	0.334286	0	0.638182	0.361818	1	1.58754	0.17012
-0.000585366	0.588719	1	0.666667	501	199	0	350	1	0.362477	0.637523	0.411281	1	0.588719	0	0.411281	0	0.333333	0	0.637523	0.362477	1	1.58872	0.169152
-0.000598331	0.589894	1	0.667619	502	199	0	349	1	0.363139	0.636861	0.410106	1	0.589894	0	0.410106	0	0.332381	0	0.636861	0.363139	1	1.58989	0.168187
-0.000611684	0.591069	1	0.668571	503	199	0	348	1	0.363803	0.636197	0.408931	1	0.591069	0	0.408931	0	0.331429	0	0.636197	0.363803	1	1.59107	0.167224
-0.000617466	0.592244	1	0.669524	504	199	0	347	1	0.364469	0.635531	0.407756	1	0.592244	0	0.407756	0	0.330476	0	0.635531	0.364469	1	1.59224	0.166265
-0.00063112	0.59342	1	0.670476	505	199	0	346	1	0.365138	0.634862	0.40658	1	0.59342	0	0.40658	0	0.329524	0	0.634862	0.365138	1	1.59342	0.165308
-0.000653282	0.594595	1	0.671429	506	199	0	345	1	0.365809	0.634191	0.405405	1	0.594595	0	0.405405	0	0.328571	0	0.634191	0.365809	1	1.59459	0.164354
-0.000671164	0.59577	1	0.672381	507	199	0	344	1	0.366483	0.633517	0.40423	1	0.59577	0	0.40423	0	0.327619	0	0.633517	0.366483	1	1.59577	0.163402
-0.000687078	0.596945	1	0.673333	508	199	0	343	1	0.367159	0.632841	0.403055	1	0.596945	0	0.403055	0	0.326667	0	0.632841	0.367159	1	1.59694	0.162454
-0.000696923	0.59812	1	0.674286	509	199	0	342	1	0.367837	0.632163	0.40188	1	0.59812	0	0.40188	0	0.325714	0	0.632163	0.367837	1	1.59812	0.161508
-0.000704239	0.599295	1	0.675238	510	199	0	341	1	0.368519	0.631481	0.400705	1	0.599295	0	0.400705	0	0.324762	0	0.631481	0.368519	1	1.59929	0.160565
-0.000714949	0.60047	1	0.67619	511	199	0	340	1	0.369202	0.630798	0.39953	1	0.60047	0	0.39953	0	0.32381	0	0.630798	0.369202	1	1.60047	0.159624
-0.000720407	0.601645	1	0.677143	512	199	0	339	1	0.369888	0.630112	0.398355	1	0.601645	0	0.398355	0	0.322857	0	0.630112	0.369888	1	1.60165	0.158687
-0.000728856	0.60282	1	0.678095	513	199	0	338	1	0.370577	0.629423	0.39718	1	0.60282	0	0.39718	0	0.321905	0	0.629423	0.370577	1	1.60282	0.157752
-0.000738348	0.603995	1	0.679048	514	199	0	337	1	0.371269	0.628731	0.396005	1	0.603995	0	0.396005	0	0.320952	0	0.628731	0.371269	1	1.604	0.15682
-0.00075789	0.60517	1	0.68	515	199	0	336	1	0.371963	0.628037	0.39483	1	0.60517	0	0.39483	0	0.32	0	0.628037	0.371963	1	1.60517	0.15589
-0.000783453	0.606345	1	0.680952	516	199	0	335	1	0.372659	0.627341	0.393655	1	0.606345	0	0.393655	0	0.319048	0	0.627341	0.372659	1	1.60635	0.154964
-0.00079416	0.607521	1	0.681905	517	199	0	334	1	0.373358	0.626642	0.392479	1	0.607521	0	0.392479	0	0.318095	0	0.626642	0.373358	1	1.60752	0.15404
-0.000797736	0.608696	1	0.682857	518	199	0	333	1	0.37406	0.62594	0.391304	1	0.608696	0	0.391304	0	0.317143	0	0.62594	0.37406	1	1.6087	0.153119
-0.000824423	0.609871	1	0.68381	519	199	0	332	1	0.374765	0.625235	0.390129	1	0.609871	0	0.390129	0	0.31619	0	0.625235	0.374765	1	1.60987	0.152201
-0.00085611	0.611046	1	0.684762	520	199	0	331	1	0.375472	0.624528	0.388954	1	0.611046	0	0.388954	0	0.315238	0	0.624528	0.375472	1	1.61105	0.151285
-0.000862368	0.612221	1	0.685714	521	199	0	330	1	0.376181	0.623819	0.387779	1	0.612221	0	0.387779	0	0.314286	0	0.623819	0.376181	1	1.61222	0.150373
-0.000877081	0.613396	1	0.686667	522	199	0	329	1	0.376894	0.623106	0.386604	1	0.613396	0	0.386604	0	0.313333	0	0.623106	0.376894	1	1.6134	0.149463
-0.000894462	0.614571	1	0.687619	523	199	0	328	1	0.377609	0.622391	0.385429	1	0.614571	0	0.385429	0	0.312381	0	0.622391	0.377609	1	1.61457	0.148555
-0.000906205	0.615746	1	0.688571	524	199	0	327	1	0.378327	0.621673	0.384254	1	0.615746	0	0.384254	0	0.311429	0	0.621673	0.378327	1	1.61575	0.147651
-0.000928908	0.616921	1	0.689524	525	199	0	326	1	0.379048	0.620952	0.383079	1	0.616921	0	0.383079	0	0.310476	0	0.620952	0.379048	1	1.61692	0.146749
-0.000957557	0.618096	1	0.690476	526	199	0	325	1	0.379771	0.620229	0.381904	1	0.618096	0	0.381904	0	0.309524	0	0.620229	0.379771	1	1.6181	0.14585
-0.000976906	0.619271	1	0.691429	527	199	0	324	1	0.380497	0.619503	0.380729	1	0.619271	0	0.380729	0	0.308571	0	0.619503	0.380497	1	1.61927	0.144954
-0.000983456	0.620447	1	0.692381	528	199	0	323	1	0.381226	0.618774	0.379553	1	0.620447	0	0.379553	0	0.307619	0	0.618774	0.381226	1	1.62045	0.144061
-0.00100307	0.621622	1	0.693333	529	199	0	322	1	0.381958	0.618042	0.378378	1	0.621622	0	0.378378	0	0.306667	0	0.618042	0.381958	1	1.62162	0.14317
-0.00104009	0.622797	1	0.694286	530	199	0	321	1	0.382692	0.617308	0.377203	1	0.622797	0	0.377203	0	0.305714	0	0.617308	0.382692	1	1.6228	0.142282
-0.00106335	0.623972	1	0.695238	531	199	0	320	1	0.38343	0.61657	0.376028	1	0.623972	0	0.376028	0	0.304762	0	0.61657	0.38343	1	1.62397	0.141397
-0.00107533	0.625147	1	0.69619	532	199	0	319	1	0.38417	0.61583	0.374853	1	0.625147	0	0.374853	0	0.30381	0	0.61583	0.38417	1	1.62515	0.140515
-0.00110784	0.626322	1	0.697143	533	199	0	318	1	0.384913	0.615087	0.373678	1	0.626322	0	0.373678	0	0.302857	0	0.615087	0.384913	1	1.62632	0.139635
-0.00113328	0.627497	1	0.698095	534	199	0	317	1	0.385659	0.614341	0.372503	1	0.627497	0	0.372503	0	0.301905	0	0.614341	0.385659	1	1.6275	0.138758
-0.00114178	0.628672	1	0.699048	535	199	0	316	1	0.386408	0.613592	0.371328	1	0.628672	0	0.371328	0	0.300952	0	0.613592	0.386408	1	1.62867	0.137884
-0.00115323	0.629847	1	0.7	536	199	0	315	1	0.38716	0.61284	0.370153	1	0.629847	0	0.370153	0	0.3	0	0.61284	0.38716	1	1.62985	0.137013
-0.00116399	0.631022	1	0.700952	537	199	0	314	1	0.387914	0.612086	0.368978	1	0.631022	0	0.368978	0	0.299048	0	0.612086	0.387914	1	1.63102	0.136145
-0.00117249	0.632197	1	0.701905	538	199	0	313	1	0.388672	0.611328	0.367803	1	0.632197	0	0.367803	0	0.298095	0	0.611328	0.388672	1	1.6322	0.135279
-0.00120325	0.633373	1	0.702857	539	199	0	312	1	0.389432	0.610568	0.366627	1	0.633373	0	0.366627	0	0.297143	0	0.610568	0.389432	1	1.63337	0.134416
-0.0012373	0.634548	1	0.70381	540	199	0	311	1	0.390196	0.609804	0.365452	1	0.634548	0	0.365452	0	0.29619	0	0.609804	0.390196	1	1.63455	0.133555
-0.00126277	0.635723	1	0.704762	541	199	0	310	1	0.390963	0.609037	0.364277	1	0.635723	0	0.364277	0	0.295238	0	0.609037	0.390963	1	1.63572	0.132698
-0.00128482	0.636898	1	0.705714	542	199	0	309	1	0.391732	0.608268	0.363102	1	0.636898	0	0.363102	0	0.294286	0	0.608268	0.391732	1	1.6369	0.131843
-0.00128791	0.638073	1	0.706667	543	199	0	308	1	0.392505	0.607495	0.361927	1	0.638073	0	0.361927	0	0.293333	0	0.607495	0.392505	1	1.63807	0.130991
-0.00131109	0.639248	1	0.707619	544	199	0	307	1	0.393281	0.606719	0.360752	1	0.639248	0	0.360752	0	0.292381	0	0.606719	0.393281	1	1.63925	0.130142
-0.00133349	0.640423	1	0.708571	545	199	0	306	1	0.394059	0.605941	0.359577	1	0.640423	0	0.359577	0	0.291429	0	0.605941	0.394059	1	1.64042	0.129296
-0.0013399	0.641598	1	0.709524	546	199	0	305	1	0.394841	0.605159	0.358402	1	0.641598	0	0.358402	0	0.290476	0	0.605159	0.394841	1	1.6416	0.128452
-0.00134776	0.642773	1	0.710476	547	199	0	304	1	0.395626	0.604374	0.357227	1	0.642773	0	0.357227	0	0.289524	0	0.604374	0.395626	1	1.64277	0.127611
-0.00135725	0.643948	1	0.711429	548	199	0	303	1	0.396414	0.603586	0.356052	1	0.643948	0	0.356052	0	0.288571	0	0.603586	0.396414	1	1.64395	0.126773
-0.00136751	0.645123	1	0.712381	549	199	0	302	1	0.397206	0.602794	0.354877	1	0.645123	0	0.354877	0	0.287619	0	0.602794	0.397206	1	1.64512	0.125937
-0.00137512	0.646298	1	0.713333	550	199	0	301	1	0.398	0.602	0.353702	1	0.646298	0	0.353702	0	0.286667	0	0.602	0.398	1	1.6463	0.125105
-0.00138326	0.647474	1	0.714286	551	199	0	300	1	0.398798	0.601202	0.352526	1	0.647474	0	0.352526	0	0.285714	0	0.601202	0.398798	1	1.64747	0.124275
-0.00140131	0.648649	1	0.715238	552	199	0	299	1	0.399598	0.600402	0.351351	1	0.648649	0	0.351351	0	0.284762	0	0.600402	0.399598	1	1.64865	0.123448
-0.00142704	0.649824	1	0.71619	553	199	0	298	1	0.400402	0.599598	0.350176	1	0.649824	0	0.350176	0	0.28381	0	0.599598	0.400402	1	1.64982	0.122623
-0.00144558	0.650999	1	0.717143	554	199	0	297	1	0.40121	0.59879	0.349001	1	0.650999	0	0.349001	0	0.282857	0	0.59879	0.40121	1	1.651	0.121802
-0.00147352	0.652174	1	0.718095	555	199	0	296	1	0.40202	0.59798	0.347826	1	0.652174	0	0.347826	0	0.281905	0	0.59798	0.40202	1	1.65217	0.120983
-0.0015088	0.653349	1	0.719048	556	199	0	295	1	0.402834	0.597166	0.346651	1	0.653349	0	0.346651	0	0.280952	0	0.597166	0.402834	1	1.65335	0.120167
-0.00152875	0.654524	1	0.72	557	199	0	294	1	0.403651	0.596349	0.345476	1	0.654524	0	0.345476	0	0.28	0	0.596349	0.403651	1	1.65452	0.119354
-0.00153523	0.655699	1	0.720952	558	199	0	293	1	0.404472	0.595528	0.344301	1	0.655699	0	0.344301	0	0.279048	0	0.595528	0.404472	1	1.6557	0.118543
-0.00154898	0.656874	1	0.721905	559	199	0	292	1	0.405295	0.594705	0.343126	1	0.656874	0	0.343126	0	0.278095	0	0.594705	0.405295	1	1.65687	0.117735
-0.00159881	0.658049	1	0.722857	560	199	0	291	1	0.406122	0.593878	0.341951	1	0.658049	0	0.341951	0	0.277143	0	0.593878	0.406122	1	1.65805	0.11693
-0.00165555	0.659224	1	0.72381	561	199	0	290	1	0.406953	0.593047	0.340776	1	0.659224	0	0.340776	0	0.27619	0	0.593047	0.406953	1	1.65922	0.116128
-0.00171717	0.6604	1	0.724762	562	199	0	289	1	0.407787	0.592213	0.3396	1	0.6604	0	0.3396	0	0.275238	0	0.592213	0.407787	1	1.6604	0.115328
-0.0017686	0.661575	1	0.725714	563	199	0	288	1	0.408624	0.591376	0.338425	1	0.661575	0	0.338425	0	0.274286	0	0.591376	0.408624	1	1.66157	0.114532
-0.00178065	0.66275	1	0.726667	564	199	0	287	1	0.409465	0.590535	0.33725	1	0.66275	0	0.33725	0	0.273333	0	0.590535	0.409465	1	1.66275	0.113738
-0.00178643	0.663925	1	0.727619	565	199	0	286	1	0.410309	0.589691	0.336075	1	0.663925	0	0.336075	0	0.272381	0	0.589691	0.410309	1	1.66392	0.112947
-0.00179039	0.6651	1	0.728571	566	199	0	285	1	0.411157	0.588843	0.3349	1	0.6651	0	0.3349	0	0.271429	0	0.588843	0.411157	1	1.6651	0.112158
-0.00179355	0.666275	1	0.729524	567	199	0	284	1	0.412008	0.587992	0.333725	1	0.666275	0	0.333725	0	0.270476	0	0.587992	0.412008	1	1.66627	0.111372
-0.00182226	0.66745	1	0.730476	568	199	0	283	1	0.412863	0.587137	0.33255	1	0.66745	0	0.33255	0	0.269524	0	0.587137	0.412863	1	1.66745	0.110589
-0.0018771	0.668625	1	0.731429	569	199	0	282	1	0.413721	0.586279	0.331375	1	0.668625	0	0.331375	0	0.268571	0	0.586279	0.413721	1	1.66863	0.109809
-0.00191659	0.6698	1	0.732381	570	199	0	281	1	0.414583	0.585417	0.3302	1	0.6698	0	0.3302	0	0.267619	0	0.585417	0.414583	1	1.6698	0.109032
-0.00192746	0.670975	1	0.733333	571	199	0	280	1	0.415449	0.584551	0.329025	1	0.670975	0	0.329025	0	0.266667	0	0.584551	0.415449	1	1.67098	0.108257
-0.00193515	0.67215	1	0.734286	572	199	0	279	1	0.416318	0.583682	0.32785	1	0.67215	0	0.32785	0	0.265714	0	0.583682	0.416318	1	1.67215	0.107485
-0.00194443	0.673325	1	0.735238	573	199	0	278	1	0.417191	0.582809	0.326675	1	0.673325	0	0.326675	0	0.264762	0	0.582809	0.417191	1	1.67333	0.106716
-0.00195469	0.674501	1	0.73619	574	199	0	277	1	0.418067	0.581933	0.325499	1	0.674501	0	0.325499	0	0.26381	0	0.581933	0.418067	1	1.6745	0.10595
-0.00196518	0.675676	1	0.737143	575	199	0	276	1	0.418947	0.581053	0.324324	1	0.675676	0	0.324324	0	0.262857	0	0.581053	0.418947	1	1.67568	0.105186
-0.00196821	0.676851	1	0.738095	576	199	0	275	1	0.419831	0.580169	0.323149	1	0.676851	0	0.323149	0	0.261905	0	0.580169	0.419831	1	1.67685	0.104425
-0.00197646	0.678026	1	0.739048	577	199	0	274	1	0.420719	0.579281	0.321974	1	0.678026	0	0.321974	0	0.260952	0	0.579281	0.420719	1	1.67803	0.103667
-0.00198588	0.679201	1	0.74	578	199	0	273	1	0.42161	0.57839	0.320799	1	0.679201	0	0.320799	0	0.26	0	0.57839	0.42161	1	1.6792	0.102912
-0.0020065	0.680376	1	0.740952	579	199	0	272	1	0.422505	0.577495	0.319624	1	0.680376	0	0.319624	0	0.259048	0	0.577495	0.422505	1	1.68038	0.102159
-0.00204141	0.681551	1	0.741905	580	199	0	271	1	0.423404	0.576596	0.318449	1	0.681551	0	0.318449	0	0.258095	0	0.576596	0.423404	1	1.68155	0.10141
-0.00205838	0.682726	1	0.742857	581	199	0	270	1	0.424307	0.575693	0.317274	1	0.682726	0	0.317274	0	0.257143	0	0.575693	0.424307	1	1.68273	0.100663
-0.0020706	0.683901	1	0.74381	582	199	0	269	1	0.425214	0.574786	0.316099	1	0.683901	0	0.316099	0	0.25619	0	0.574786	0.425214	1	1.6839	0.0999184
-0.00209131	0.685076	1	0.744762	583	199	0	268	1	0.426124	0.573876	0.314924	1	0.685076	0	0.314924	0	0.255238	0	0.573876	0.426124	1	1.68508	0.0991769
-0.00210481	0.686251	1	0.745714	584	199	0	267	1	0.427039	0.572961	0.313749	1	0.686251	0	0.313749	0	0.254286	0	0.572961	0.427039	1	1.68625	0.0984381
-0.00212557	0.687427	1	0.746667	585	199	0	266	1	0.427957	0.572043	0.312573	1	0.687427	0	0.312573	0	0.253333	0	0.572043	0.427957	1	1.68743	0.0977022
-0.00214407	0.688602	1	0.747619	586	199	0	265	1	0.428879	0.571121	0.311398	1	0.688602	0	0.311398	0	0.252381	0	0.571121	0.428879	1	1.6886	0.0969689
-0.00214685	0.689777	1	0.748571	587	199	0	264	1	0.429806	0.570194	0.310223	1	0.689777	0	0.310223	0	0.251429	0	0.570194	0.429806	1	1.68978	0.0962385
-0.00215027	0.690952	1	0.749524	588	199	0	263	1	0.430736	0.569264	0.309048	1	0.690952	0	0.309048	0	0.250476	0	0.569264	0.430736	1	1.69095	0.0955108
-0.00215498	0.692127	1	0.750476	589	199	0	262	1	0.43167	0.56833	0.307873	1	0.692127	0	0.307873	0	0.249524	0	0.56833	0.43167	1	1.69213	0.0947858
-0.00215908	0.693302	1	0.751429	590	199	0	261	1	0.432609	0.567391	0.306698	1	0.693302	0	0.306698	0	0.248571	0	0.567391	0.432609	1	1.6933	0.0940637
-0.00219679	0.694477	1	0.752381	591	199	0	260	1	0.433551	0.566449	0.305523	1	0.694477	0	0.305523	0	0.247619	0	0.566449	0.433551	1	1.69448	0.0933443
-0.00223612	0.695652	1	0.753333	592	199	0	259	1	0.434498	0.565502	0.304348	1	0.695652	0	0.304348	0	0.246667	0	0.565502	0.434498	1	1.69565	0.0926276
-0.00224491	0.696827	1	0.754286	593	199	0	258	1	0.435449	0.564551	0.303173	1	0.696827	0	0.303173	0	0.245714	0	0.564551	0.435449	1	1.69683	0.0919137
-0.00225186	0.698002	1	0.755238	594	199	0	257	1	0.436404	0.563596	0.301998	1	0.698002	0	0.301998	0	0.244762	0	0.563596	0.436404	1	1.698	0.0912026
-0.00226256	0.699177	1	0.75619	595	199	0	256	1	0.437363	0.562637	0.300823	1	0.699177	0	0.300823	0	0.24381	0	0.562637	0.437363	1	1.69918	0.0904942
-0.00228773	0.700353	1	0.757143	596	199	0	255	1	0.438326	0.561674	0.299647	1	0.700353	0	0.299647	0	0.242857	0	0.561674	0.438326	1	1.70035	0.0897886
-0.00232885	0.701528	1	0.758095	597	199	0	254	1	0.439294	0.560706	0.298472	1	0.701528	0	0.298472	0	0.241905	0	0.560706	0.439294	1	1.70153	0.0890858
-0.00240675	0.702703	1	0.759048	598	199	0	253	1	0.440265	0.559735	0.297297	1	0.702703	0	0.297297	0	0.240952	0	0.559735	0.440265	1	1.7027	0.0883857
-0.00246615	0.703878	1	0.76	599	199	0	252	1	0.441242	0.558758	0.296122	1	0.703878	0	0.296122	0	0.24	0	0.558758	0.441242	1	1.70388	0.0876884
-0.00247672	0.705053	1	0.760952	600	199	0	251	1	0.442222	0.557778	0.294947	1	0.705053	0	0.294947	0	0.239048	0	0.557778	0.442222	1	1.70505	0.0869938
-0.00251713	0.706228	1	0.761905	601	199	0	250	1	0.443207	0.556793	0.293772	1	0.706228	0	0.293772	0	0.238095	0	0.556793	0.443207	1	1.70623	0.086302
-0.0025556	0.707403	1	0.762857	602	199	0	249	1	0.444196	0.555804	0.292597	1	0.707403	0	0.292597	0	0.237143	0	0.555804	0.444196	1	1.7074	0.085613
-0.00256547	0.708578	1	0.76381	603	199	0	248	1	0.44519	0.55481	0.291422	1	0.708578	0	0.291422	0	0.23619	0	0.55481	0.44519	1	1.70858	0.0849267
-0.00260363	0.709753	1	0.764762	604	199	0	247	1	0.446188	0.553812	0.290247	1	0.709753	0	0.290247	0	0.235238	0	0.553812	0.446188	1	1.70975	0.0842432
-0.00264007	0.710928	1	0.765714	605	199	0	246	1	0.447191	0.552809	0.289072	1	0.710928	0	0.289072	0	0.234286	0	0.552809	0.447191	1	1.71093	0.0835624
-0.00267243	0.712103	1	0.766667	606	199	0	245	1	0.448198	0.551802	0.287897	1	0.712103	0	0.287897	0	0.233333	0	0.551802	0.448198	1	1.7121	0.0828844
-0.00270863	0.713278	1	0.767619	607	199	0	244	1	0.44921	0.55079	0.286722	1	0.713278	0	0.286722	0	0.232381	0	0.55079	0.44921	1	1.71328	0.0822092
-0.00273108	0.714454	1	0.768571	608	199	0	243	1	0.450226	0.549774	0.285546	1	0.714454	0	0.285546	0	0.231429	0	0.549774	0.450226	1	1.71445	0.0815368
-0.00274739	0.715629	1	0.769524	609	199	0	242	1	0.451247	0.548753	0.284371	1	0.715629	0	0.284371	0	0.230476	0	0.548753	0.451247	1	1.71563	0.0808671
-0.00275652	0.716804	1	0.770476	610	199	0	241	1	0.452273	0.547727	0.283196	1	0.716804	0	0.283196	0	0.229524	0	0.547727	0.452273	1	1.7168	0.0802001
-0.00278012	0.717979	1	0.771429	611	199	0	240	1	0.453303	0.546697	0.282021	1	0.717979	0	0.282021	0	0.228571	0	0.546697	0.453303	1	1.71798	0.0795359
-0.00279983	0.719154	1	0.772381	612	199	0	239	1	0.454338	0.545662	0.280846	1	0.719154	0	0.280846	0	0.227619	0	0.545662	0.454338	1	1.71915	0.0788745
-0.00281533	0.720329	1	0.773333	613	199	0	238	1	0.455378	0.544622	0.279671	1	0.720329	0	0.279671	0	0.226667	0	0.544622	0.455378	1	1.72033	0.0782159
-0.00291456	0.721504	1	0.774286	614	199	0	237	1	0.456422	0.543578	0.278496	1	0.721504	0	0.278496	0	0.225714	0	0.543578	0.456422	1	1.7215	0.07756
-0.00302053	0.722679	1	0.775238	615	199	0	236	1	0.457471	0.542529	0.277321	1	0.722679	0	0.277321	0	0.224762	0	0.542529	0.457471	1	1.72268	0.0769068
-0.00305011	0.723854	1	0.77619	616	199	0	235	1	0.458525	0.541475	0.276146	1	0.723854	0	0.276146	0	0.22381	0	0.541475	0.458525	1	1.72385	0.0762565
-0.00306222	0.725029	1	0.777143	617	199	0	234	1	0.459584	0.540416	0.274971	1	0.725029	0	0.274971	0	0.222857	0	0.540416	0.459584	1	1.72503	0.0756088
-0.00307265	0.726204	1	0.778095	618	199	0	233	1	0.460648	0.539352	0.273796	1	0.726204	0	0.273796	0	0.221905	0	0.539352	0.460648	1	1.7262	0.074964
-0.00308456	0.72738	1	0.779048	619	199	0	232	1	0.461717	0.538283	0.27262	1	0.72738	0	0.27262	0	0.220952	0	0.538283	0.461717	1	1.72738	0.0743219
-0.0031101	0.728555	1	0.78	620	199	0	231	1	0.462791	0.537209	0.271445	1	0.728555	0	0.271445	0	0.22	0	0.537209	0.462791	1	1.72855	0.0736826
-0.00315212	0.72973	1	0.780952	621	199	0	230	1	0.463869	0.536131	0.27027	1	0.72973	0	0.27027	0	0.219048	0	0.536131	0.463869	1	1.72973	0.073046
-0.00319056	0.730905	1	0.781905	622	199	0	229	1	0.464953	0.535047	0.269095	1	0.730905	0	0.269095	0	0.218095	0	0.535047	0.464953	1	1.7309	0.0724122
-0.00321936	0.73208	1	0.782857	623	199	0	228	1	0.466042	0.533958	0.26792	1	0.73208	0	0.26792	0	0.217143	0	0.533958	0.466042	1	1.73208	0.0717812
-0.00325105	0.733255	1	0.78381	624	199	0	227	1	0.467136	0.532864	0.266745	1	0.733255	0	0.266745	0	0.21619	0	0.532864	0.467136	1	1.73325	0.0711529
-0.00327803	0.73443	1	0.784762	625	199	0	226	1	0.468235	0.531765	0.26557	1	0.73443	0	0.26557	0	0.215238	0	0.531765	0.468235	1	1.73443	0.0705274
-0.00331205	0.735605	1	0.785714	626	199	0	225	1	0.46934	0.53066	0.264395	1	0.735605	0	0.264395	0	0.214286	0	0.53066	0.46934	1	1.73561	0.0699046
-0.00336136	0.73678	1	0.786667	627	199	0	224	1	0.470449	0.529551	0.26322	1	0.73678	0	0.26322	0	0.213333	0	0.529551	0.470449	1	1.73678	0.0692846
-0.00338646	0.737955	1	0.787619	628	199	0	223	1	0.471564	0.528436	0.262045	1	0.737955	0	0.262045	0	0.212381	0	0.528436	0.471564	1	1.73796	0.0686674
-0.00340124	0.73913	1	0.788571	629	199	0	222	1	0.472684	0.527316	0.26087	1	0.73913	0	0.26087	0	0.211429	0	0.527316	0.472684	1	1.73913	0.0680529
-0.0034229	0.740306	1	0.789524	630	199	0	221	1	0.47381	0.52619	0.259694	1	0.740306	0	0.259694	0	0.210476	0	0.52619	0.47381	1	1.74031	0.0674412
-0.00344559	0.741481	1	0.790476	631	199	0	220	1	0.47494	0.52506	0.258519	1	0.741481	0	0.258519	0	0.209524	0	0.52506	0.47494	1	1.74148	0.0668323
-0.00348422	0.742656	1	0.791429	632	199	0	219	1	0.476077	0.523923	0.257344	1	0.742656	0	0.257344	0	0.208571	0	0.523923	0.476077	1	1.74266	0.0662261
-0.00352804	0.743831	1	0.792381	633	199	0	218	1	0.477218	0.522782	0.256169	1	0.743831	0	0.256169	0	0.207619	0	0.522782	0.477218	1	1.74383	0.0656227
-0.00355989	0.745006	1	0.793333	634	199	0	217	1	0.478365	0.521635	0.254994	1	0.745006	0	0.254994	0	0.206667	0	0.521635	0.478365	1	1.74501	0.065022
-0.00357617	0.746181	1	0.794286	635	199	0	216	1	0.479518	0.520482	0.253819	1	0.746181	0	0.253819	0	0.205714	0	0.520482	0.479518	1	1.74618	0.0644241
-0.00358988	0.747356	1	0.795238	636	199	0	215	1	0.480676	0.519324	0.252644	1	0.747356	0	0.252644	0	0.204762	0	0.519324	0.480676	1	1.74736	0.063829
-0.0036336	0.748531	1	0.79619	637	199	0	214	1	0.48184	0.51816	0.251469	1	0.748531	0	0.251469	0	0.20381	0	0.51816	0.48184	1	1.74853	0.0632366
-0.00368571	0.749706	1	0.797143	638	199	0	213	1	0.48301	0.51699	0.250294	1	0.749706	0	0.250294	0	0.202857	0	0.51699	0.48301	1	1.74971	0.062647
-0.00372697	0.750881	1	0.798095	639	199	0	212	1	0.484185	0.515815	0.249119	1	0.750881	0	0.249119	0	0.201905	0	0.515815	0.484185	1	1.75088	0.0620601
-0.00377431	0.752056	1	0.799048	640	199	0	211	1	0.485366	0.514634	0.247944	1	0.752056	0	0.247944	0	0.200952	0	0.514634	0.485366	1	1.75206	0.061476
-0.00380934	0.753231	1	0.8	641	199	0	210	1	0.486553	0.513447	0.246769	1	0.753231	0	0.246769	0	0.2	0	0.513447	0.486553	1	1.75323	0.0608947
-0.00382092	0.754407	1	0.800952	642	199	0	209	1	0.487745	0.512255	0.245593	1	0.754407	0	0.245593	0	0.199048	0	0.512255	0.487745	1	1.75441	0.0603161
-0.00384549	0.755582	1	0.801905	643	199	0	208	1	0.488943	0.511057	0.244418	1	0.755582	0	0.244418	0	0.198095	0	0.511057	0.488943	1	1.75558	0.0597403
-0.00387726	0.756757	1	0.802857	644	199	0	207	1	0.490148	0.509852	0.243243	1	0.756757	0	0.243243	0	0.197143	0	0.509852	0.490148	1	1.75676	0.0591673
-0.00388773	0.757932	1	0.80381	645	199	0	206	1	0.491358	0.508642	0.242068	1	0.757932	0	0.242068	0	0.19619	0	0.508642	0.491358	1	1.75793	0.058597
-0.00392284	0.759107	1	0.804762	646	199	0	205	1	0.492574	0.507426	0.240893	1	0.759107	0	0.240893	0	0.195238	0	0.507426	0.492574	1	1.75911	0.0580295
-0.00395859	0.760282	1	0.805714	647	199	0	204	1	0.493797	0.506203	0.239718	1	0.760282	0	0.239718	0	0.194286	0	0.506203	0.493797	1	1.76028	0.0574647
-0.00396229	0.761457	1	0.806667	648	199	0	203	1	0.495025	0.504975	0.238543	1	0.761457	0	0.238543	0	0.193333	0	0.504975	0.495025	1	1.76146	0.0569027
-0.00396822	0.762632	1	0.807619	649	199	0	202	1	0.496259	0.503741	0.237368	1	0.762632	0	0.237368	0	0.192381	0	0.503741	0.496259	1	1.76263	0.0563435
-0.00398509	0.763807	1	0.808571	650	199	0	201	1	0.4975	0.5025	0.236193	1	0.763807	0	0.236193	0	0.191429	0	0.5025	0.4975	1	1.76381	0.055787
-0.00404107	0.764982	1	0.809524	651	199	0	200	1	0.498747	0.501253	0.235018	1	0.764982	0	0.235018	0	0.190476	0	0.501253	0.498747	1	1.76498	0.0552333
-0.00408943	0.766157	1	0.810476	652	199	0	199	1	0.5	0.5	0.233843	1	0.766157	0	0.233843	0	0.189524	0	0.5	0.5	1	1.76616	0.0546823
-0.00411661	0.767333	1	0.811429	653	199	0	198	1	0.501259	0.498741	0.232667	1	0.767333	0	0.232667	0	0.188571	0	0.498741	0.501259	1	1.76733	0.0541341
-0.00414812	0.768508	1	0.812381	654	199	0	197	1	0.502525	0.497475	0.231492	1	0.768508	0	0.231492	0	0.187619	0	0.497475	0.502525	1	1.76851	0.0535887
-0.00416058	0.769683	1	0.813333	655	199	0	196	1	0.503797	0.496203	0.230317	1	0.769683	0	0.230317	0	0.186667	0	0.496203	0.503797	1	1.76968	0.053046
-0.00418042	0.770858	1	0.814286	656	199	0	195	1	0.505076	0.494924	0.229142	1	0.770858	0	0.229142	0	0.185714	0	0.494924	0.505076	1	1.77086	0.0525061
-0.00420338	0.772033	1	0.815238	657	199	0	194	1	0.506361	0.493639	0.227967	1	0.772033	0	0.227967	0	0.184762	0	0.493639	0.506361	1	1.77203	0.051969
-0.00423849	0.773208	1	0.81619	658	199	0	193	1	0.507653	0.492347	0.226792	1	0.773208	0	0.226792	0	0.18381	0	0.492347	0.507653	1	1.77321	0.0514346
-0.0042745	0.774383	1	0.817143	659	199	0	192	1	0.508951	0.491049	0.225617	1	0.774383	0	0.225617	0	0.182857	0	0.491049	0.508951	1	1.77438	0.050903
-0.00428287	0.775558	1	0.818095	660	199	0	191	1	0.510256	0.489744	0.224442	1	0.775558	0	0.224442	0	0.181905	0	0.489744	0.510256	1	1.77556	0.0503741
-0.00429502	0.776733	1	0.819048	661	199	0	190	1	0.511568	0.488432	0.223267	1	0.776733	0	0.223267	0	0.180952	0	0.488432	0.511568	1	1.77673	0.049848
-0.00433912	0.777908	1	0.82	662	199	0	189	1	0.512887	0.487113	0.222092	1	0.777908	0	0.222092	0	0.18	0	0.487113	0.512887	1	1.77791	0.0493247
-0.00440457	0.779083	1	0.820952	663	199	0	188	1	0.514212	0.485788	0.220917	1	0.779083	0	0.220917	0	0.179048	0	0.485788	0.514212	1	1.77908	0.0488041
-0.00445487	0.780259	1	0.821905	664	199	0	187	1	0.515544	0.484456	0.219741	1	0.780259	0	0.219741	0	0.178095	0	0.484456	0.515544	1	1.78026	0.0482863
-0.00448884	0.781434	1	0.822857	665	199	0	186	1	0.516883	0.483117	0.218566	1	0.781434	0	0.218566	0	0.177143	0	0.483117	0.516883	1	1.78143	0.0477713
-0.00454024	0.782609	1	0.82381	666	199	0	185	1	0.518229	0.481771	0.217391	1	0.782609	0	0.217391	0	0.17619	0	0.481771	0.518229	1	1.78261	0.047259
-0.00457762	0.783784	1	0.824762	667	199	0	184	1	0.519582	0.480418	0.216216	1	0.783784	0	0.216216	0	0.175238	0	0.480418	0.519582	1	1.78378	0.0467495
-0.00462687	0.784959	1	0.825714	668	199	0	183	1	0.520942	0.479058	0.215041	1	0.784959	0	0.215041	0	0.174286	0	0.479058	0.520942	1	1.78496	0.0462427
-0.0046801	0.786134	1	0.826667	669	199	0	182	1	0.52231	0.47769	0.213866	1	0.786134	0	0.213866	0	0.173333	0	0.47769	0.52231	1	1.78613	0.0457387
-0.00469257	0.787309	1	0.827619	670	199	0	181	1	0.523684	0.476316	0.212691	1	0.787309	0	0.212691	0	0.172381	0	0.476316	0.523684	1	1.78731	0.0452374
-0.00472123	0.788484	1	0.828571	671	199	0	180	1	0.525066	0.474934	0.211516	1	0.788484	0	0.211516	0	0.171429	0	0.474934	0.525066	1	1.78848	0.044739
-0.00475596	0.789659	1	0.829524	672	199	0	179	1	0.526455	0.473545	0.210341	1	0.789659	0	0.210341	0	0.170476	0	0.473545	0.526455	1	1.78966	0.0442432
-0.00478271	0.790834	1	0.830476	673	199	0	178	1	0.527851	0.472149	0.209166	1	0.790834	0	0.209166	0	0.169524	0	0.472149	0.527851	1	1.79083	0.0437503
-0.00480501	0.792009	1	0.831429	674	199	0	177	1	0.529255	0.470745	0.207991	1	0.792009	0	0.207991	0	0.168571	0	0.470745	0.529255	1	1.79201	0.0432601
-0.00487025	0.793184	1	0.832381	675	199	0	176	1	0.530667	0.469333	0.206816	1	0.793184	0	0.206816	0	0.167619	0	0.469333	0.530667	1	1.79318	0.0427727
-0.00493443	0.79436	1	0.833333	676	199	0	175	1	0.532086	0.467914	0.20564	1	0.79436	0	0.20564	0	0.166667	0	0.467914	0.532086	1	1.79436	0.042288
-0.00495536	0.795535	1	0.834286	677	199	0	174	1	0.533512	0.466488	0.204465	1	0.795535	0	0.204465	0	0.165714	0	0.466488	0.533512	1	1.79553	0.0418061
-0.00498393	0.79671	1	0.835238	678	199	0	173	1	0.534946	0.465054	0.20329	1	0.79671	0	0.20329	0	0.164762	0	0.465054	0.534946	1	1.79671	0.0413269
-0.00500121	0.797885	1	0.83619	679	199	0	172	1	0.536388	0.463612	0.202115	1	0.797885	0	0.202115	0	0.16381	0	0.463612	0.536388	1	1.79788	0.0408505
-0.0050049	0.79906	1	0.837143	680	199	0	171	1	0.537838	0.462162	0.20094	1	0.79906	0	0.20094	0	0.162857	0	0.462162	0.537838	1	1.79906	0.0403769
-0.0050334	0.800235	1	0.838095	681	199	0	170	1	0.539295	0.460705	0.199765	1	0.800235	0	0.199765	0	0.161905	0	0.460705	0.539295	1	1.80024	0.039906
-0.00506488	0.80141	1	0.839048	682	199	0	169	1	0.540761	0.459239	0.19859	1	0.80141	0	0.19859	0	0.160952	0	0.459239	0.540761	1	1.80141	0.0394379
-0.00507956	0.802585	1	0.84	683	199	0	168	1	0.542234	0.457766	0.197415	1	0.802585	0	0.197415	0	0.16	0	0.457766	0.542234	1	1.80259	0.0389726
-0.00515558	0.80376	1	0.840952	684	199	0	167	1	0.543716	0.456284	0.19624	1	0.80376	0	0.19624	0	0.159048	0	0.456284	0.543716	1	1.80376	0.03851
-0.00522813	0.804935	1	0.841905	685	199	0	166	1	0.545205	0.454795	0.195065	1	0.804935	0	0.195065	0	0.158095	0	0.454795	0.545205	1	1.80494	0.0380502
-0.00527036	0.80611	1	0.842857	686	199	0	165	1	0.546703	0.453297	0.19389	1	0.80611	0	0.19389	0	0.157143	0	0.453297	0.546703	1	1.80611	0.0375932
-0.00531292	0.807286	1	0.84381	687	199	0	164	1	0.548209	0.451791	0.192714	1	0.807286	0	0.192714	0	0.15619	0	0.451791	0.548209	1	1.80729	0.0371389
-0.00532495	0.808461	1	0.844762	688	199	0	163	1	0.549724	0.450276	0.191539	1	0.808461	0	0.191539	0	0.155238	0	0.450276	0.549724	1	1.80846	0.0366873
-0.00533884	0.809636	1	0.845714	689	199	0	162	1	0.551247	0.448753	0.190364	1	0.809636	0	0.190364	0	0.154286	0	0.448753	0.551247	1	1.80964	0.0362386
-0.00534865	0.810811	1	0.846667	690	199	0	161	1	0.552778	0.447222	0.189189	1	0.810811	0	0.189189	0	0.153333	0	0.447222	0.552778	1	1.81081	0.0357925
-0.00537867	0.811986	1	0.847619	691	199	0	160	1	0.554318	0.445682	0.188014	1	0.811986	0	0.188014	0	0.152381	0	0.445682	0.554318	1	1.81199	0.0353493
-0.00547076	0.813161	1	0.848571	692	199	0	159	1	0.555866	0.444134	0.186839	1	0.813161	0	0.186839	0	0.151429	0	0.444134	0.555866	1	1.81316	0.0349088
-0.00553725	0.814336	1	0.849524	693	199	0	158	1	0.557423	0.442577	0.185664	1	0.814336	0	0.185664	0	0.150476	0	0.442577	0.557423	1	1.81434	0.0344711
-0.00556191	0.815511	1	0.850476	694	199	0	157	1	0.558989	0.441011	0.184489	1	0.815511	0	0.184489	0	0.149524	0	0.441011	0.558989	1	1.81551	0.0340361
-0.00559565	0.816686	1	0.851429	695	199	0	156	1	0.560563	0.439437	0.183314	1	0.816686	0	0.183314	0	0.148571	0	0.439437	0.560563	1	1.81669	0.0336039
-0.00561027	0.817861	1	0.852381	696	199	0	155	1	0.562147	0.437853	0.182139	1	0.817861	0	0.182139	0	0.147619	0	0.437853	0.562147	1	1.81786	0.0331745
-0.00561341	0.819036	1	0.853333	697	199	0	154	1	0.563739	0.436261	0.180964	1	0.819036	0	0.180964	0	0.146667	0	0.436261	0.563739	1	1.81904	0.0327478
-0.0056316	0.820212	1	0.854286	698	199	0	153	1	0.565341	0.434659	0.179788	1	0.820212	0	0.179788	0	0.145714	0	0.434659	0.565341	1	1.82021	0.0323239
-0.00566796	0.821387	1	0.855238	699	199	0	152	1	0.566952	0.433048	0.178613	1	0.821387	0	0.178613	0	0.144762	0	0.433048	0.566952	1	1.82139	0.0319027
-0.00569166	0.822562	1	0.85619	700	199	0	151	1	0.568571	0.431429	0.177438	1	0.822562	0	0.177438	0	0.14381	0	0.431429	0.568571	1	1.82256	0.0314844
-0.00570114	0.823737	1	0.857143	701	199	0	150	1	0.570201	0.429799	0.176263	1	0.823737	0	0.176263	0	0.142857	0	0.429799	0.570201	1	1.82374	0.0310687
-0.00573323	0.824912	1	0.858095	702	199	0	149	1	0.571839	0.428161	0.175088	1	0.824912	0	0.175088	0	0.141905	0	0.428161	0.571839	1	1.82491	0.0306559
-0.00577961	0.826087	1	0.859048	703	199	0	148	1	0.573487	0.426513	0.173913	1	0.826087	0	0.173913	0	0.140952	0	0.426513	0.573487	1	1.82609	0.0302457
-0.00581963	0.827262	1	0.86	704	199	0	147	1	0.575145	0.424855	0.172738	1	0.827262	0	0.172738	0	0.14	0	0.424855	0.575145	1	1.82726	0.0298384
-0.00588625	0.828437	1	0.860952	705	199	0	146	1	0.576812	0.423188	0.171563	1	0.828437	0	0.171563	0	0.139048	0	0.423188	0.576812	1	1.82844	0.0294338
-0.00600047	0.829612	1	0.861905	706	199	0	145	1	0.578488	0.421512	0.170388	1	0.829612	0	0.170388	0	0.138095	0	0.421512	0.578488	1	1.82961	0.029032
-0.00610933	0.830787	1	0.862857	707	199	0	144	1	0.580175	0.419825	0.169213	1	0.830787	0	0.169213	0	0.137143	0	0.419825	0.580175	1	1.83079	0.0286329
-0.00617839	0.831962	1	0.86381	708	199	0	143	1	0.581871	0.418129	0.168038	1	0.831962	0	0.168038	0	0.13619	0	0.418129	0.581871	1	1.83196	0.0282366
-0.0062173	0.833137	1	0.864762	709	199	0	142	1	0.583578	0.416422	0.166863	1	0.833137	0	0.166863	0	0.135238	0	0.416422	0.583578	1	1.83314	0.0278431
-0.00624852	0.834313	1	0.865714	710	199	0	141	1	0.585294	0.414706	0.165687	1	0.834313	0	0.165687	0	0.134286	0	0.414706	0.585294	1	1.83431	0.0274523
-0.00627879	0.835488	1	0.866667	711	199	0	140	1	0.587021	0.412979	0.164512	1	0.835488	0	0.164512	0	0.133333	0	0.412979	0.587021	1	1.83549	0.0270643
-0.0062941	0.836663	1	0.867619	712	199	0	139	1	0.588757	0.411243	0.163337	1	0.836663	0	0.163337	0	0.132381	0	0.411243	0.588757	1	1.83666	0.0266791
-0.00630625	0.837838	1	0.868571	713	199	0	138	1	0.590504	0.409496	0.162162	1	0.837838	0	0.162162	0	0.131429	0	0.409496	0.590504	1	1.83784	0.0262966
-0.00632472	0.839013	1	0.869524	714	199	0	137	1	0.592262	0.407738	0.160987	1	0.839013	0	0.160987	0	0.130476	0	0.407738	0.592262	1	1.83901	0.0259168
-0.00636606	0.840188	1	0.870476	715	199	0	136	1	0.59403	0.40597	0.159812	1	0.840188	0	0.159812	0	0.129524	0	0.40597	0.59403	1	1.84019	0.0255399
-0.00640504	0.841363	1	0.871429	716	199	0	135	1	0.595808	0.404192	0.158637	1	0.841363	0	0.158637	0	0.128571	0	0.404192	0.595808	1	1.84136	0.0251657
-0.00641793	0.842538	1	0.872381	717	199	0	134	1	0.597598	0.402402	0.157462	1	0.842538	0	0.157462	0	0.127619	0	0.402402	0.597598	1	1.84254	0.0247942
-0.00647171	0.843713	1	0.873333	718	199	0	133	1	0.599398	0.400602	0.156287	1	0.843713	0	0.156287	0	0.126667	0	0.400602	0.599398	1	1.84371	0.0244255
-0.00653578	0.844888	1	0.874286	719	199	0	132	1	0.601208	0.398792	0.155112	1	0.844888	0	0.155112	0	0.125714	0	0.398792	0.601208	1	1.84489	0.0240596
-0.00655716	0.846063	1	0.875238	720	199	0	131	1	0.60303	0.39697	0.153937	1	0.846063	0	0.153937	0	0.124762	0	0.39697	0.60303	1	1.84606	0.0236965
-0.00656587	0.847239	1	0.87619	721	199	0	130	1	0.604863	0.395137	0.152761	1	0.847239	0	0.152761	0	0.12381	0	0.395137	0.604863	1	1.84724	0.0233361
-0.00656651	0.848414	1	0.877143	722	199	0	129	1	0.606707	0.393293	0.151586	1	0.848414	0	0.151586	0	0.122857	0	0.393293	0.606707	1	1.84841	0.0229784
-0.00656911	0.849589	1	0.878095	723	199	0	128	1	0.608563	0.391437	0.150411	1	0.849589	0	0.150411	0	0.121905	0	0.391437	0.608563	1	1.84959	0.0226236
-0.00657747	0.850764	1	0.879048	724	199	0	127	1	0.610429	0.389571	0.149236	1	0.850764	0	0.149236	0	0.120952	0	0.389571	0.610429	1	1.85076	0.0222714
-0.00658394	0.851939	1	0.88	725	199	0	126	1	0.612308	0.387692	0.148061	1	0.851939	0	0.148061	0	0.12	0	0.387692	0.612308	1	1.85194	0.0219221
-0.00661754	0.853114	1	0.880952	726	199	0	125	1	0.614198	0.385802	0.146886	1	0.853114	0	0.146886	0	0.119048	0	0.385802	0.614198	1	1.85311	0.0215755
-0.00665867	0.854289	1	0.881905	727	199	0	124	1	0.616099	0.383901	0.145711	1	0.854289	0	0.145711	0	0.118095	0	0.383901	0.616099	1	1.85429	0.0212317
-0.00666936	0.855464	1	0.882857	728	199	0	123	1	0.618012	0.381988	0.144536	1	0.855464	0	0.144536	0	0.117143	0	0.381988	0.618012	1	1.85546	0.0208906
-0.00667274	0.856639	1	0.88381	729	199	0	122	1	0.619938	0.380062	0.143361	1	0.856639	0	0.143361	0	0.11619	0	0.380062	0.619938	1	1.85664	0.0205523
-0.00670748	0.857814	1	0.884762	730	199	0	121	1	0.621875	0.378125	0.142186	1	0.857814	0	0.142186	0	0.115238	0	0.378125	0.621875	1	1.85781	0.0202168
-0.00676297	0.858989	1	0.885714	731	199	0	120	1	0.623824	0.376176	0.141011	1	0.858989	0	0.141011	0	0.114286	0	0.376176	0.623824	1	1.85899	0.019884
-0.00686277	0.860165	1	0.886667	732	199	0	119	1	0.625786	0.374214	0.139835	1	0.860165	0	0.139835	0	0.113333	0	0.374214	0.625786	1	1.86016	0.019554
-0.00694773	0.86134	1	0.887619	733	199	0	118	1	0.62776	0.37224	0.13866	1	0.86134	0	0.13866	0	0.112381	0	0.37224	0.62776	1	1.86134	0.0192267
-0.00698222	0.862515	1	0.888571	734	199	0	117	1	0.629747	0.370253	0.137485	1	0.862515	0	0.137485	0	0.111429	0	0.370253	0.629747	1	1.86251	0.0189022
-0.00705108	0.86369	1	0.889524	735	199	0	116	1	0.631746	0.368254	0.13631	1	0.86369	0	0.13631	0	0.110476	0	0.368254	0.631746	1	1.86369	0.0185805
-0.00720091	0.864865	1	0.890476	736	199	0	115	1	0.633758	0.366242	0.135135	1	0.864865	0	0.135135	0	0.109524	0	0.366242	0.633758	1	1.86486	0.0182615
-0.00732375	0.86604	1	0.891429	737	199	0	114	1	0.635783	0.364217	0.13396	1	0.86604	0	0.13396	0	0.108571	0	0.364217	0.635783	1	1.86604	0.0179453
-0.00735061	0.867215	1	0.892381	738	199	0	113	1	0.637821	0.362179	0.132785	1	0.867215	0	0.132785	0	0.107619	0	0.362179	0.637821	1	1.86722	0.0176318
-0.0073702	0.86839	1	0.893333	739	199	0	112	1	0.639871	0.360129	0.13161	1	0.86839	0	0.13161	0	0.106667	0	0.360129	0.639871	1	1.86839	0.0173212
-0.00737843	0.869565	1	0.894286	740	199	0	111	1	0.641935	0.358065	0.130435	1	0.869565	0	0.130435	0	0.105714	0	0.358065	0.641935	1	1.86957	0.0170132
-0.00745352	0.87074	1	0.895238	741	199	0	110	1	0.644013	0.355987	0.12926	1	0.87074	0	0.12926	0	0.104762	0	0.355987	0.644013	1	1.87074	0.0167081
-0.00760979	0.871915	1	0.89619	742	199	0	109	1	0.646104	0.353896	0.128085	1	0.871915	0	0.128085	0	0.10381	0	0.353896	0.646104	1	1.87192	0.0164057
-0.00770732	0.87309	1	0.897143	743	199	0	108	1	0.648208	0.351792	0.12691	1	0.87309	0	0.12691	0	0.102857	0	0.351792	0.648208	1	1.87309	0.016106
-0.00776374	0.874266	1	0.898095	744	199	0	107	1	0.650327	0.349673	0.125734	1	0.874266	0	0.125734	0	0.101905	0	0.349673	0.650327	1	1.87427	0.0158091
-0.00781063	0.875441	1	0.899048	745	199	0	106	1	0.652459	0.347541	0.124559	1	0.875441	0	0.124559	0	0.100952	0	0.347541	0.652459	1	1.87544	0.015515
-0.00781812	0.876616	1	0.9	746	199	0	105	1	0.654605	0.345395	0.123384	1	0.876616	0	0.123384	0	0.1	0	0.345395	0.654605	1	1.87662	0.0152237
-0.00788852	0.877791	1	0.900952	747	199	0	104	1	0.656766	0.343234	0.122209	1	0.877791	0	0.122209	0	0.0990476	0	0.343234	0.656766	1	1.87779	0.0149351
-0.00796253	0.878966	1	0.901905	748	199	0	103	1	0.65894	0.34106	0.121034	1	0.878966	0	0.121034	0	0.0980952	0	0.34106	0.65894	1	1.87897	0.0146492
-0.00797812	0.880141	1	0.902857	749	199	0	102	1	0.66113	0.33887	0.119859	1	0.880141	0	0.119859	0	0.0971429	0	0.33887	0.66113	1	1.88014	0.0143662
-0.00800309	0.881316	1	0.90381	750	199	0	101	1	0.663333	0.336667	0.118684	1	0.881316	0	0.118684	0	0.0961905	0	0.336667	0.663333	1	1.88132	0.0140859
-0.00802992	0.882491	1	0.904762	751	199	0	100	1	0.665552	0.334448	0.117509	1	0.882491	0	0.117509	0	0.0952381	0	0.334448	0.665552	1	1.88249	0.0138083
-0.00812758	0.883666	1	0.905714	752	199	0	99	1	0.667785	0.332215	0.116334	1	0.883666	0	0.116334	0	0.0942857	0	0.332215	0.667785	1	1.88367	0.0135335
-0.00823582	0.884841	1	0.906667	753	199	0	98	1	0.670034	0.329966	0.115159	1	0.884841	0	0.115159	0	0.0933333	0	0.329966	0.670034	1	1.88484	0.0132615
-0.00827623	0.886016	1	0.907619	754	199	0	97	1	0.672297	0.327703	0.113984	1	0.886016	0	0.113984	0	0.092381	0	0.327703	0.672297	1	1.88602	0.0129922
-0.00833138	0.887192	1	0.908571	755	199	0	96	1	0.674576	0.325424	0.112808	1	0.887192	0	0.112808	0	0.0914286	0	0.325424	0.674576	1	1.88719	0.0127257
-0.00840229	0.888367	1	0.909524	756	199	0	95	1	0.676871	0.323129	0.111633	1	0.888367	0	0.111633	0	0.0904762	0	0.323129	0.676871	1	1.88837	0.012462
-0.00844072	0.889542	1	0.910476	757	199	0	94	1	0.679181	0.320819	0.110458	1	0.889542	0	0.110458	0	0.0895238	0	0.320819	0.679181	1	1.88954	0.012201
-0.00846612	0.890717	1	0.911429	758	199	0	93	1	0.681507	0.318493	0.109283	1	0.890717	0	0.109283	0	0.0885714	0	0.318493	0.681507	1	1.89072	0.0119428
-0.00854787	0.891892	1	0.912381	759	199	0	92	1	0.683849	0.316151	0.108108	1	0.891892	0	0.108108	0	0.087619	0	0.316151	0.683849	1	1.89189	0.0116874
-0.00863142	0.893067	1	0.913333	760	199	0	91	1	0.686207	0.313793	0.106933	1	0.893067	0	0.106933	0	0.0866667	0	0.313793	0.686207	1	1.89307	0.0114347
-0.00866209	0.894242	1	0.914286	761	199	0	90	1	0.688581	0.311419	0.105758	1	0.894242	0	0.105758	0	0.0857143	0	0.311419	0.688581	1	1.89424	0.0111847
-0.00871337	0.895417	1	0.915238	762	199	0	89	1	0.690972	0.309028	0.104583	1	0.895417	0	0.104583	0	0.0847619	0	0.309028	0.690972	1	1.89542	0.0109376
-0.00889977	0.896592	1	0.91619	763	199	0	88	1	0.69338	0.30662	0.103408	1	0.896592	0	0.103408	0	0.0838095	0	0.30662	0.69338	1	1.89659	0.0106932
-0.00915374	0.897767	1	0.917143	764	199	0	87	1	0.695804	0.304196	0.102233	1	0.897767	0	0.102233	0	0.0828571	0	0.304196	0.695804	1	1.89777	0.0104515
-0.00929272	0.898942	1	0.918095	765	199	0	86	1	0.698246	0.301754	0.101058	1	0.898942	0	0.101058	0	0.0819048	0	0.301754	0.698246	1	1.89894	0.0102126
-0.00939536	0.900118	1	0.919048	766	199	0	85	1	0.700704	0.299296	0.0998825	1	0.900118	0	0.0998825	0	0.0809524	0	0.299296	0.700704	1	1.90012	0.00997651
-0.00953414	0.901293	1	0.92	767	199	0	84	1	0.70318	0.29682	0.0987074	1	0.901293	0	0.0987074	0	0.08	0	0.29682	0.70318	1	1.90129	0.00974315
-0.00960483	0.902468	1	0.920952	768	199	0	83	1	0.705674	0.294326	0.0975323	1	0.902468	0	0.0975323	0	0.0790476	0	0.294326	0.705674	1	1.90247	0.00951255
-0.0097027	0.903643	1	0.921905	769	199	0	82	1	0.708185	0.291815	0.0963572	1	0.903643	0	0.0963572	0	0.0780952	0	0.291815	0.708185	1	1.90364	0.00928472
-0.00981967	0.904818	1	0.922857	770	199	0	81	1	0.710714	0.289286	0.0951821	1	0.904818	0	0.0951821	0	0.0771429	0	0.289286	0.710714	1	1.90482	0.00905964
-0.00988266	0.905993	1	0.92381	771	199	0	80	1	0.713262	0.286738	0.0940071	1	0.905993	0	0.0940071	0	0.0761905	0	0.286738	0.713262	1	1.90599	0.00883733
-0.00993167	0.907168	1	0.924762	772	199	0	79	1	0.715827	0.284173	0.092832	1	0.907168	0	0.092832	0	0.0752381	0	0.284173	0.715827	1	1.90717	0.00861777
-0.0100195	0.908343	1	0.925714	773	199	0	78	1	0.718412	0.281588	0.0916569	1	0.908343	0	0.0916569	0	0.0742857	0	0.281588	0.718412	1	1.90834	0.00840098
-0.0101161	0.909518	1	0.926667	774	199	0	77	1	0.721014	0.278986	0.0904818	1	0.909518	0	0.0904818	0	0.0733333	0	0.278986	0.721014	1	1.90952	0.00818695
-0.0101475	0.910693	1	0.927619	775	199	0	76	1	0.723636	0.276364	0.0893067	1	0.910693	0	0.0893067	0	0.072381	0	0.276364	0.723636	1	1.91069	0.00797569
-0.0101696	0.911868	1	0.928571	776	199	0	75	1	0.726277	0.273723	0.0881316	1	0.911868	0	0.0881316	0	0.0714286	0	0.273723	0.726277	1	1.91187	0.00776718
-0.0102232	0.913043	1	0.929524	777	199	0	74	1	0.728938	0.271062	0.0869565	1	0.913043	0	0.0869565	0	0.0704762	0	0.271062	0.728938	1	1.91304	0.00756144
-0.0103895	0.914219	1	0.930476	778	199	0	73	1	0.731618	0.268382	0.0857814	1	0.914219	0	0.0857814	0	0.0695238	0	0.268382	0.731618	1	1.91422	0.00735845
-0.0105445	0.915394	1	0.931429	779	199	0	72	1	0.734317	0.265683	0.0846063	1	0.915394	0	0.0846063	0	0.0685714	0	0.265683	0.734317	1	1.91539	0.00715823
-0.0107001	0.916569	1	0.932381	780	199	0	71	1	0.737037	0.262963	0.0834313	1	0.916569	0	0.0834313	0	0.067619	0	0.262963	0.737037	1	1.91657	0.00696077
-0.0108941	0.917744	1	0.933333	781	199	0	70	1	0.739777	0.260223	0.0822562	1	0.917744	0	0.0822562	0	0.0666667	0	0.260223	0.739777	1	1.91774	0.00676608
-0.0111541	0.918919	1	0.934286	782	199	0	69	1	0.742537	0.257463	0.0810811	1	0.918919	0	0.0810811	0	0.0657143	0	0.257463	0.742537	1	1.91892	0.00657414
-0.0116037	0.920094	1	0.935238	783	199	0	68	1	0.745318	0.254682	0.079906	1	0.920094	0	0.079906	0	0.0647619	0	0.254682	0.745318	1	1.92009	0.00638497
-0.0118833	0.921269	1	0.93619	784	199	0	67	1	0.74812	0.25188	0.0787309	1	0.921269	0	0.0787309	0	0.0638095	0	0.25188	0.74812	1	1.92127	0.00619855
-0.0119073	0.922444	1	0.937143	785	199	0	66	1	0.750943	0.249057	0.0775558	1	0.922444	0	0.0775558	0	0.0628571	0	0.249057	0.750943	1	1.92244	0.00601491
-0.0119619	0.923619	1	0.938095	786	199	0	65	1	0.753788	0.246212	0.0763807	1	0.923619	0	0.0763807	0	0.0619048	0	0.246212	0.753788	1	1.92362	0.00583402
-0.0120828	0.924794	1	0.939048	787	199	0	64	1	0.756654	0.243346	0.0752056	1	0.924794	0	0.0752056	0	0.0609524	0	0.243346	0.756654	1	1.92479	0.00565589
-0.0121725	0.925969	1	0.94	788	199	0	63	1	0.759542	0.240458	0.0740306	1	0.925969	0	0.0740306	0	0.06	0	0.240458	0.759542	1	1.92597	0.00548052
-0.0121983	0.927145	1	0.940952	789	199	0	62	1	0.762452	0.237548	0.0728555	1	0.927145	0	0.0728555	0	0.0590476	0	0.237548	0.762452	1	1.92714	0.00530792
-0.0122325	0.92832	1	0.941905	790	199	0	61	1	0.765385	0.234615	0.0716804	1	0.92832	0	0.0716804	0	0.0580952	0	0.234615	0.765385	1	1.92832	0.00513808
-0.0122828	0.929495	1	0.942857	791	199	0	60	1	0.76834	0.23166	0.0705053	1	0.929495	0	0.0705053	0	0.0571429	0	0.23166	0.76834	1	1.92949	0.004971
-0.0123275	0.93067	1	0.94381	792	199	0	59	1	0.771318	0.228682	0.0693302	1	0.93067	0	0.0693302	0	0.0561905	0	0.228682	0.771318	1	1.93067	0.00480668
-0.0123628	0.931845	1	0.944762	793	199	0	58	1	0.774319	0.225681	0.0681551	1	0.931845	0	0.0681551	0	0.0552381	0	0.225681	0.774319	1	1.93184	0.00464512
-0.0124698	0.93302	1	0.945714	794	199	0	57	1	0.777344	0.222656	0.06698	1	0.93302	0	0.06698	0	0.0542857	0	0.222656	0.777344	1	1.93302	0.00448632
-0.0125944	0.934195	1	0.946667	795	199	0	56	1	0.780392	0.219608	0.0658049	1	0.934195	0	0.0658049	0	0.0533333	0	0.219608	0.780392	1	1.9342	0.00433029
-0.0126941	0.93537	1	0.947619	796	199	0	55	1	0.783465	0.216535	0.0646298	1	0.93537	0	0.0646298	0	0.052381	0	0.216535	0.783465	1	1.93537	0.00417702
-0.0128234	0.936545	1	0.948571	797	199	0	54	1	0.786561	0.213439	0.0634548	1	0.936545	0	0.0634548	0	0.0514286	0	0.213439	0.786561	1	1.93655	0.00402651
-0.0129514	0.93772	1	0.949524	798	199	0	53	1	0.789683	0.210317	0.0622797	1	0.93772	0	0.0622797	0	0.0504762	0	0.210317	0.789683	1	1.93772	0.00387876
-0.0130891	0.938895	1	0.950476	799	199	0	52	1	0.792829	0.207171	0.0611046	1	0.938895	0	0.0611046	0	0.0495238	0	0.207171	0.792829	1	1.9389	0.00373377
-0.0131769	0.940071	1	0.951429	800	199	0	51	1	0.796	0.204	0.0599295	1	0.940071	0	0.0599295	0	0.0485714	0	0.204	0.796	1	1.94007	0.00359154
-0.013242	0.941246	1	0.952381	801	199	0	50	1	0.799197	0.200803	0.0587544	1	0.941246	0	0.0587544	0	0.047619	0	0.200803	0.799197	1	1.94125	0.00345208
-0.0133463	0.942421	1	0.953333	802	199	0	49	1	0.802419	0.197581	0.0575793	1	0.942421	0	0.0575793	0	0.0466667	0	0.197581	0.802419	1	1.94242	0.00331538
-0.0134296	0.943596	1	0.954286	803	199	0	48	1	0.805668	0.194332	0.0564042	1	0.943596	0	0.0564042	0	0.0457143	0	0.194332	0.805668	1	1.9436	0.00318144
-0.0134776	0.944771	1	0.955238	804	199	0	47	1	0.808943	0.191057	0.0552291	1	0.944771	0	0.0552291	0	0.0447619	0	0.191057	0.808943	1	1.94477	0.00305026
-0.0138257	0.945946	1	0.95619	805	199	0	46	1	0.812245	0.187755	0.0540541	1	0.945946	0	0.0540541	0	0.0438095	0	0.187755	0.812245	1	1.94595	0.00292184
-0.0142204	0.947121	1	0.957143	806	199	0	45	1	0.815574	0.184426	0.052879	1	0.947121	0	0.052879	0	0.0428571	0	0.184426	0.815574	1	1.94712	0.00279619
-0.0143579	0.948296	1	0.958095	807	199	0	44	1	0.81893	0.18107	0.0517039	1	0.948296	0	0.0517039	0	0.0419048	0	0.18107	0.81893	1	1.9483	0.00267329
-0.0145216	0.949471	1	0.959048	808	199	0	43	1	0.822314	0.177686	0.0505288	1	0.949471	0	0.0505288	0	0.0409524	0	0.177686	0.822314	1	1.94947	0.00255316
-0.0146286	0.950646	1	0.96	809	199	0	42	1	0.825726	0.174274	0.0493537	1	0.950646	0	0.0493537	0	0.04	0	0.174274	0.825726	1	1.95065	0.00243579
-0.0149691	0.951821	1	0.960952	810	199	0	41	1	0.829167	0.170833	0.0481786	1	0.951821	0	0.0481786	0	0.0390476	0	0.170833	0.829167	1	1.95182	0.00232118
-0.0153334	0.952996	1	0.961905	811	199	0	40	1	0.832636	0.167364	0.0470035	1	0.952996	0	0.0470035	0	0.0380952	0	0.167364	0.832636	1	1.953	0.00220933
-0.0156998	0.954172	1	0.962857	812	199	0	39	1	0.836134	0.163866	0.0458284	1	0.954172	0	0.0458284	0	0.0371429	0	0.163866	0.836134	1	1.95417	0.00210025
-0.0164285	0.955347	1	0.96381	813	199	0	38	1	0.839662	0.160338	0.0446533	1	0.955347	0	0.0446533	0	0.0361905	0	0.160338	0.839662	1	1.95535	0.00199392
-0.0169767	0.956522	1	0.964762	814	199	0	37	1	0.84322	0.15678	0.0434783	1	0.956522	0	0.0434783	0	0.0352381	0	0.15678	0.84322	1	1.95652	0.00189036
-0.017151	0.957697	1	0.965714	815	199	0	36	1	0.846809	0.153191	0.0423032	1	0.957697	0	0.0423032	0	0.0342857	0	0.153191	0.846809	1	1.9577	0.00178956
-0.0172272	0.958872	1	0.966667	816	199	0	35	1	0.850427	0.149573	0.0411281	1	0.958872	0	0.0411281	0	0.0333333	0	0.149573	0.850427	1	1.95887	0.00169152
-0.017792	0.960047	1	0.967619	817	199	0	34	1	0.854077	0.145923	0.039953	1	0.960047	0	0.039953	0	0.032381	0	0.145923	0.854077	1	1.96005	0.00159624
-0.0183804	0.961222	1	0.968571	818	199	0	33	1	0.857759	0.142241	0.0387779	1	0.961222	0	0.0387779	0	0.0314286	0	0.142241	0.857759	1	1.96122	0.00150373
-0.0198521	0.962397	1	0.969524	819	199	0	32	1	0.861472	0.138528	0.0376028	1	0.962397	0	0.0376028	0	0.0304762	0	0.138528	0.861472	1	1.9624	0.00141397
-0.0214446	0.963572	1	0.970476	820	199	0	31	1	0.865217	0.134783	0.0364277	1	0.963572	0	0.0364277	0	0.0295238	0	0.134783	0.865217	1	1.96357	0.00132698
-0.0216543	0.964747	1	0.971429	821	199	0	30	1	0.868996	0.131004	0.0352526	1	0.964747	0	0.0352526	0	0.0285714	0	0.131004	0.868996	1	1.96475	0.00124275
-0.0221309	0.965922	1	0.972381	822	199	0	29	1	0.872807	0.127193	0.0340776	1	0.965922	0	0.0340776	0	0.027619	0	0.127193	0.872807	1	1.96592	0.00116128
-0.0234192	0.967098	1	0.973333	823	199	0	28	1	0.876652	0.123348	0.0329025	1	0.967098	0	0.0329025	0	0.0266667	0	0.123348	0.876652	1	1.9671	0.00108257
-0.0242456	0.968273	1	0.974286	824	199	0	27	1	0.880531	0.119469	0.0317274	1	0.968273	0	0.0317274	0	0.0257143	0	0.119469	0.880531	1	1.96827	0.00100663
-0.0247824	0.969448	1	0.975238	825	199	0	26	1	0.884444	0.115556	0.0305523	1	0.969448	0	0.0305523	0	0.0247619	0	0.115556	0.884444	1	1.96945	0.000933443
-0.0259634	0.970623	1	0.97619	826	199	0	25	1	0.888393	0.111607	0.0293772	1	0.970623	0	0.0293772	0	0.0238095	0	0.111607	0.888393	1	1.97062	0.00086302
-0.0267765	0.971798	1	0.977143	827	199	0	24	1	0.892377	0.107623	0.0282021	1	0.971798	0	0.0282021	0	0.0228571	0	0.107623	0.892377	1	1.9718	0.000795359
-0.0273363	0.972973	1	0.978095	828	199	0	23	1	0.896396	0.103604	0.027027	1	0.972973	0	0.027027	0	0.0219048	0	0.103604	0.896396	1	1.97297	0.00073046
-0.0283687	0.974148	1	0.979048	829	199	0	22	1	0.900452	0.0995475	0.0258519	1	0.974148	0	0.0258519	0	0.0209524	0	0.0995475	0.900452	1	1.97415	0.000668323
-0.0293534	0.974148	0.994975	0.978095	829	198	1	22	0.998795	0.9	0.1	0.0258519	0.994975	0.974148	0.00502513	0.0258519	0.00502513	0.0219048	0.00120482	0.1	0.9	0.994975	1.96912	0.000693575
-0.0297962	0.975323	0.994975	0.979048	830	198	1	21	0.998797	0.90411	0.0958904	0.0246769	0.994975	0.975323	0.00502513	0.0246769	0.00502513	0.0209524	0.00120337	0.0958904	0.90411	0.994975	1.9703	0.000634199
-0.0305209	0.976498	0.994975	0.98	831	198	1	20	0.998798	0.908257	0.0917431	0.0235018	0.994975	0.976498	0.00502513	0.0235018	0.00502513	0.02	0.00120192	0.0917431	0.908257	0.994975	1.97147	0.000577585
-0.0325788	0.977673	0.994975	0.980952	832	198	1	19	0.9988	0.912442	0.0875576	0.0223267	0.994975	0.977673	0.00502513	0.0223267	0.00502513	0.0190476	0.00120048	0.0875576	0.912442	0.994975	1.97265	0.000523732
-0.0343344	0.978848	0.994975	0.981905	833	198	1	18	0.998801	0.916667	0.0833333	0.0211516	0.994975	0.978848	0.00502513	0.0211516	0.00502513	0.0180952	0.00119904	0.0833333	0.916667	0.994975	1.97382	0.000472641
-0.0363367	0.980024	0.994975	0.982857	834	198	1	17	0.998802	0.92093	0.0790698	0.0199765	0.994975	0.980024	0.00502513	0.0199765	0.00502513	0.0171429	0.00119761	0.0790698	0.92093	0.994975	1.975	0.000424312
-0.0381432	0.981199	0.994975	0.98381	835	198	1	16	0.998804	0.925234	0.0747664	0.0188014	0.994975	0.981199	0.00502513	0.0188014	0.00502513	0.0161905	0.00119617	0.0747664	0.925234	0.994975	1.97617	0.000378745
-0.0390937	0.981199	0.98995	0.982857	835	197	2	16	0.997611	0.924883	0.0751174	0.0188014	0.98995	0.981199	0.0100503	0.0188014	0.0100503	0.0171429	0.00238949	0.0751174	0.924883	0.98995	1.97115	0.000454501
-0.0417998	0.981199	0.984925	0.981905	835	196	3	16	0.99642	0.924528	0.0754717	0.0188014	0.984925	0.981199	0.0150754	0.0188014	0.0150754	0.0180952	0.00357995	0.0754717	0.924528	0.984925	1.96612	0.00058076
-0.043894	0.982374	0.984925	0.982857	836	196	3	15	0.996424	0.92891	0.07109	0.0176263	0.984925	0.982374	0.0150754	0.0176263	0.0150754	0.0171429	0.00357568	0.07109	0.92891	0.984925	1.9673	0.000537954
-0.0447075	0.982374	0.979899	0.981905	836	195	4	15	0.995238	0.928571	0.0714286	0.0176263	0.979899	0.982374	0.0201005	0.0176263	0.0201005	0.0180952	0.00476191	0.0714286	0.928571	0.979899	1.96227	0.000714717
-0.045598	0.983549	0.979899	0.982857	837	195	4	14	0.995244	0.933014	0.0669856	0.0164512	0.979899	0.983549	0.0201005	0.0164512	0.0201005	0.0171429	0.00475624	0.0669856	0.933014	0.979899	1.96345	0.000674673
-0.0463878	0.984724	0.979899	0.98381	838	195	4	13	0.995249	0.9375	0.0625	0.0152761	0.979899	0.984724	0.0201005	0.0152761	0.0201005	0.0161905	0.00475059	0.0625	0.9375	0.979899	1.96462	0.000637391
-0.0474876	0.985899	0.979899	0.984762	839	195	4	12	0.995255	0.942029	0.057971	0.0141011	0.979899	0.985899	0.0201005	0.0141011	0.0201005	0.0152381	0.00474496	0.057971	0.942029	0.979899	1.9658	0.00060287
-0.0488929	0.985899	0.974874	0.98381	839	194	5	12	0.994076	0.941748	0.0582524	0.0141011	0.974874	0.985899	0.0251256	0.0141011	0.0251256	0.0161905	0.00592417	0.0582524	0.941748	0.974874	1.96077	0.000830137
-0.0514601	0.987074	0.974874	0.984762	840	194	5	11	0.994083	0.946341	0.0536585	0.012926	0.974874	0.987074	0.0251256	0.012926	0.0251256	0.0152381	0.00591716	0.0536585	0.946341	0.974874	1.96195	0.000798378
-0.0540033	0.987074	0.969849	0.98381	840	193	6	11	0.992908	0.946078	0.0539216	0.012926	0.969849	0.987074	0.0301508	0.012926	0.0301508	0.0161905	0.0070922	0.0539216	0.946078	0.969849	1.95692	0.00107615
-0.0557432	0.988249	0.969849	0.984762	841	193	6	10	0.992916	0.950739	0.0492611	0.0117509	0.969849	0.988249	0.0301508	0.0117509	0.0301508	0.0152381	0.00708383	0.0492611	0.950739	0.969849	1.9581	0.00104715
-0.0570497	0.989424	0.969849	0.985714	842	193	6	9	0.992925	0.955446	0.0445545	0.0105758	0.969849	0.989424	0.0301508	0.0105758	0.0301508	0.0142857	0.00707547	0.0445545	0.955446	0.969849	1.95927	0.00102092
-0.0582254	0.989424	0.964824	0.984762	842	192	7	9	0.991755	0.955224	0.0447761	0.0105758	0.964824	0.989424	0.0351759	0.0105758	0.0351759	0.0152381	0.00824499	0.0447761	0.955224	0.964824	1.95425	0.00134919
-0.0594628	0.989424	0.959799	0.98381	842	191	8	9	0.990588	0.955	0.045	0.0105758	0.959799	0.989424	0.040201	0.0105758	0.040201	0.0161905	0.00941177	0.045	0.955	0.959799	1.94922	0.00172797
-0.0603724	0.990599	0.959799	0.984762	843	191	8	8	0.990599	0.959799	0.040201	0.00940071	0.959799	0.990599	0.040201	0.00940071	0.040201	0.0152381	0.00940071	0.040201	0.959799	0.959799	1.9504	0.00170449
-0.0626326	0.990599	0.954774	0.98381	843	190	9	8	0.989437	0.959596	0.040404	0.00940071	0.954774	0.990599	0.0452261	0.00940071	0.0452261	0.0161905	0.0105634	0.040404	0.959596	0.954774	1.94537	0.00213378
-0.0665229	0.991774	0.954774	0.984762	844	190	9	7	0.989449	0.964467	0.035533	0.00822562	0.954774	0.991774	0.0452261	0.00822562	0.0452261	0.0152381	0.010551	0.035533	0.964467	0.954774	1.94655	0.00211306
-0.068979	0.991774	0.949749	0.98381	844	189	10	7	0.98829	0.964286	0.0357143	0.00822562	0.949749	0.991774	0.0502513	0.00822562	0.0502513	0.0161905	0.0117096	0.0357143	0.964286	0.949749	1.94152	0.00259285
-0.0697435	0.991774	0.944724	0.982857	844	188	11	7	0.987135	0.964103	0.0358974	0.00822562	0.944724	0.991774	0.0552764	0.00822562	0.0552764	0.0171429	0.0128655	0.0358974	0.964103	0.944724	1.9365	0.00312314
-0.0705413	0.991774	0.939698	0.981905	844	187	12	7	0.985981	0.963918	0.0360825	0.00822562	0.939698	0.991774	0.0603015	0.00822562	0.0603015	0.0180952	0.0140187	0.0360825	0.963918	0.939698	1.93147	0.00370393
-0.0713446	0.992949	0.939698	0.982857	845	187	12	6	0.985998	0.968912	0.0310881	0.00705053	0.939698	0.992949	0.0603015	0.00705053	0.0603015	0.0171429	0.0140023	0.0310881	0.968912	0.939698	1.93265	0.00368598
-0.0719322	0.992949	0.934673	0.981905	845	186	13	6	0.984848	0.96875	0.03125	0.00705053	0.934673	0.992949	0.0653266	0.00705053	0.0653266	0.0180952	0.0151515	0.03125	0.96875	0.934673	1.92762	0.00431728
-0.0721238	0.992949	0.929648	0.980952	845	185	14	6	0.983702	0.968586	0.0314136	0.00705053	0.929648	0.992949	0.0703518	0.00705053	0.0703518	0.0190476	0.016298	0.0314136	0.968586	0.929648	1.9226	0.00499908
-0.0730769	0.994125	0.929648	0.981905	846	185	14	5	0.983721	0.973684	0.0263158	0.00587544	0.929648	0.994125	0.0703518	0.00587544	0.0703518	0.0180952	0.0162791	0.0263158	0.973684	0.929648	1.92377	0.00498389
-0.0742544	0.994125	0.924623	0.980952	846	184	15	5	0.982578	0.973545	0.026455	0.00587544	0.924623	0.994125	0.0753769	0.00587544	0.0753769	0.0190476	0.0174216	0.026455	0.973545	0.924623	1.91875	0.0057162
-0.0753405	0.9953	0.924623	0.981905	847	184	15	4	0.982599	0.978723	0.0212766	0.00470035	0.924623	0.9953	0.0753769	0.00470035	0.0753769	0.0180952	0.0174014	0.0212766	0.978723	0.924623	1.91992	0.00570377
-0.0761802	0.9953	0.919598	0.980952	847	183	16	4	0.98146	0.97861	0.0213904	0.00470035	0.919598	0.9953	0.080402	0.00470035	0.080402	0.0190476	0.01854	0.0213904	0.97861	0.919598	1.9149	0.00648658
-0.0769713	0.996475	0.919598	0.981905	848	183	16	3	0.981481	0.983871	0.016129	0.00352526	0.919598	0.996475	0.080402	0.00352526	0.080402	0.0180952	0.0185185	0.016129	0.983871	0.919598	1.91607	0.00647691
-0.0783898	0.996475	0.914573	0.980952	848	182	17	3	0.980347	0.983784	0.0162162	0.00352526	0.914573	0.996475	0.0854271	0.00352526	0.0854271	0.0190476	0.0196532	0.0162162	0.983784	0.914573	1.91105	0.00731022
-0.0792345	0.996475	0.909548	0.98	848	181	18	3	0.979215	0.983696	0.0163043	0.00352526	0.909548	0.996475	0.0904523	0.00352526	0.0904523	0.02	0.0207852	0.0163043	0.983696	0.909548	1.90602	0.00819404
-0.0795821	0.996475	0.904523	0.979048	848	180	19	3	0.978085	0.983607	0.0163934	0.00352526	0.904523	0.996475	0.0954774	0.00352526	0.0954774	0.0209524	0.0219146	0.0163934	0.983607	0.904523	1.901	0.00912836
-0.0798166	0.996475	0.899497	0.978095	848	179	20	3	0.976959	0.983516	0.0164835	0.00352526	0.899497	0.996475	0.100503	0.00352526	0.100503	0.0219048	0.0230415	0.0164835	0.983516	0.899497	1.89597	0.0101132
-0.0817041	0.996475	0.894472	0.977143	848	178	21	3	0.975834	0.983425	0.0165746	0.00352526	0.894472	0.996475	0.105528	0.00352526	0.105528	0.0228571	0.0241657	0.0165746	0.983425	0.894472	1.89095	0.0111485
-0.0840424	0.996475	0.889447	0.97619	848	177	22	3	0.974713	0.983333	0.0166667	0.00352526	0.889447	0.996475	0.110553	0.00352526	0.110553	0.0238095	0.0252874	0.0166667	0.983333	0.889447	1.88592	0.0122343
-0.0850942	0.996475	0.884422	0.975238	848	176	23	3	0.973594	0.98324	0.0167598	0.00352526	0.884422	0.996475	0.115578	0.00352526	0.115578	0.0247619	0.0264064	0.0167598	0.98324	0.884422	1.8809	0.0133707
-0.0864006	0.996475	0.879397	0.974286	848	175	24	3	0.972477	0.983146	0.0168539	0.00352526	0.879397	0.996475	0.120603	0.00352526	0.120603	0.0257143	0.0275229	0.0168539	0.983146	0.879397	1.87587	0.0145575
-0.0872445	0.996475	0.874372	0.973333	848	174	25	3	0.971363	0.983051	0.0169492	0.00352526	0.874372	0.996475	0.125628	0.00352526	0.125628	0.0266667	0.0286369	0.0169492	0.983051	0.874372	1.87085	0.0157949
-0.0873965	0.996475	0.869347	0.972381	848	173	26	3	0.970252	0.982955	0.0170455	0.00352526	0.869347	0.996475	0.130653	0.00352526	0.130653	0.027619	0.0297483	0.0170455	0.982955	0.869347	1.86582	0.0170827
-0.0877183	0.996475	0.864322	0.971429	848	172	27	3	0.969143	0.982857	0.0171429	0.00352526	0.864322	0.996475	0.135678	0.00352526	0.135678	0.0285714	0.0308571	0.0171429	0.982857	0.864322	1.8608	0.0184211
-0.0911172	0.996475	0.859296	0.970476	848	171	28	3	0.968037	0.982759	0.0172414	0.00352526	0.859296	0.996475	0.140704	0.00352526	0.140704	0.0295238	0.0319635	0.0172414	0.982759	0.859296	1.85577	0.0198099
-0.0963126	0.996475	0.854271	0.969524	848	170	29	3	0.966933	0.982659	0.017341	0.00352526	0.854271	0.996475	0.145729	0.00352526	0.145729	0.0304762	0.0330673	0.017341	0.982659	0.854271	1.85075	0.0212493
-0.0985488	0.996475	0.849246	0.968571	848	169	30	3	0.965831	0.982558	0.0174419	0.00352526	0.849246	0.996475	0.150754	0.00352526	0.150754	0.0314286	0.0341686	0.0174419	0.982558	0.849246	1.84572	0.0227391
-0.0992229	0.996475	0.844221	0.967619	848	168	31	3	0.964733	0.982456	0.0175439	0.00352526	0.844221	0.996475	0.155779	0.00352526	0.155779	0.032381	0.0352673	0.0175439	0.982456	0.844221	1.8407	0.0242795
-0.100266	0.996475	0.839196	0.966667	848	167	32	3	0.963636	0.982353	0.0176471	0.00352526	0.839196	0.996475	0.160804	0.00352526	0.160804	0.0333333	0.0363636	0.0176471	0.982353	0.839196	1.83567	0.0258704
-0.101076	0.996475	0.834171	0.965714	848	166	33	3	0.962543	0.982249	0.0177515	0.00352526	0.834171	0.996475	0.165829	0.00352526	0.165829	0.0342857	0.0374574	0.0177515	0.982249	0.834171	1.83065	0.0275117
-0.101926	0.996475	0.829146	0.964762	848	165	34	3	0.961451	0.982143	0.0178571	0.00352526	0.829146	0.996475	0.170854	0.00352526	0.170854	0.0352381	0.0385488	0.0178571	0.982143	0.829146	1.82562	0.0292036
-0.102891	0.996475	0.824121	0.96381	848	164	35	3	0.960362	0.982036	0.0179641	0.00352526	0.824121	0.996475	0.175879	0.00352526	0.175879	0.0361905	0.0396376	0.0179641	0.982036	0.824121	1.8206	0.030946
-0.103956	0.996475	0.819095	0.962857	848	163	36	3	0.959276	0.981928	0.0180723	0.00352526	0.819095	0.996475	0.180905	0.00352526	0.180905	0.0371429	0.040724	0.0180723	0.981928	0.819095	1.81557	0.0327389
-0.106385	0.996475	0.81407	0.961905	848	162	37	3	0.958192	0.981818	0.0181818	0.00352526	0.81407	0.996475	0.18593	0.00352526	0.18593	0.0380952	0.0418079	0.0181818	0.981818	0.81407	1.81055	0.0345823
-0.108215	0.996475	0.809045	0.960952	848	161	38	3	0.957111	0.981707	0.0182927	0.00352526	0.809045	0.996475	0.190955	0.00352526	0.190955	0.0390476	0.0428894	0.0182927	0.981707	0.809045	1.80552	0.0364762
-0.108339	0.996475	0.80402	0.96	848	160	39	3	0.956032	0.981595	0.0184049	0.00352526	0.80402	0.996475	0.19598	0.00352526	0.19598	0.04	0.0439684	0.0184049	0.981595	0.80402	1.80049	0.0384205
-0.108358	0.996475	0.798995	0.959048	848	159	40	3	0.954955	0.981481	0.0185185	0.00352526	0.798995	0.996475	0.201005	0.00352526	0.201005	0.0409524	0.045045	0.0185185	0.981481	0.798995	1.79547	0.0404154
-0.108647	0.996475	0.79397	0.958095	848	158	41	3	0.953881	0.981366	0.0186335	0.00352526	0.79397	0.996475	0.20603	0.00352526	0.20603	0.0419048	0.0461192	0.0186335	0.981366	0.79397	1.79044	0.0424609
-0.109308	0.996475	0.788945	0.957143	848	157	42	3	0.952809	0.98125	0.01875	0.00352526	0.788945	0.996475	0.211055	0.00352526	0.211055	0.0428571	0.047191	0.01875	0.98125	0.788945	1.78542	0.0445568
-0.10979	0.996475	0.78392	0.95619	848	156	43	3	0.95174	0.981132	0.0188679	0.00352526	0.78392	0.996475	0.21608	0.00352526	0.21608	0.0438095	0.0482604	0.0188679	0.981132	0.78392	1.78039	0.0467032
-0.109933	0.996475	0.778894	0.955238	848	155	44	3	0.950673	0.981013	0.0189873	0.00352526	0.778894	0.996475	0.221106	0.00352526	0.221106	0.0447619	0.0493274	0.0189873	0.981013	0.778894	1.77537	0.0489001
-0.110481	0.996475	0.773869	0.954286	848	154	45	3	0.949608	0.980892	0.0191083	0.00352526	0.773869	0.996475	0.226131	0.00352526	0.226131	0.0457143	0.0503919	0.0191083	0.980892	0.773869	1.77034	0.0511475
-0.111196	0.996475	0.768844	0.953333	848	153	46	3	0.948546	0.980769	0.0192308	0.00352526	0.768844	0.996475	0.231156	0.00352526	0.231156	0.0466667	0.0514541	0.0192308	0.980769	0.768844	1.76532	0.0534454
-0.11154	0.996475	0.763819	0.952381	848	152	47	3	0.947486	0.980645	0.0193548	0.00352526	0.763819	0.996475	0.236181	0.00352526	0.236181	0.047619	0.052514	0.0193548	0.980645	0.763819	1.76029	0.0557938
-0.11167	0.996475	0.758794	0.951429	848	151	48	3	0.946429	0.980519	0.0194805	0.00352526	0.758794	0.996475	0.241206	0.00352526	0.241206	0.0485714	0.0535714	0.0194805	0.980519	0.758794	1.75527	0.0581928
-0.112469	0.996475	0.753769	0.950476	848	150	49	3	0.945373	0.980392	0.0196078	0.00352526	0.753769	0.996475	0.246231	0.00352526	0.246231	0.0495238	0.0546265	0.0196078	0.980392	0.753769	1.75024	0.0606422
-0.113271	0.996475	0.748744	0.949524	848	149	50	3	0.944321	0.980263	0.0197368	0.00352526	0.748744	0.996475	0.251256	0.00352526	0.251256	0.0504762	0.0556793	0.0197368	0.980263	0.748744	1.74522	0.0631421
-0.113327	0.996475	0.743719	0.948571	848	148	51	3	0.94327	0.980132	0.0198676	0.00352526	0.743719	0.996475	0.256281	0.00352526	0.256281	0.0514286	0.0567297	0.0198676	0.980132	0.743719	1.74019	0.0656926
-0.113392	0.996475	0.738693	0.947619	848	147	52	3	0.942222	0.98	0.02	0.00352526	0.738693	0.996475	0.261307	0.00352526	0.261307	0.052381	0.0577778	0.02	0.98	0.738693	1.73517	0.0682935
-0.114695	0.996475	0.733668	0.946667	848	146	53	3	0.941176	0.979866	0.0201342	0.00352526	0.733668	0.996475	0.266332	0.00352526	0.266332	0.0533333	0.0588235	0.0201342	0.979866	0.733668	1.73014	0.070945
-0.11611	0.996475	0.728643	0.945714	848	145	54	3	0.940133	0.97973	0.0202703	0.00352526	0.728643	0.996475	0.271357	0.00352526	0.271357	0.0542857	0.059867	0.0202703	0.97973	0.728643	1.72512	0.0736469
-0.116916	0.996475	0.723618	0.944762	848	144	55	3	0.939092	0.979592	0.0204082	0.00352526	0.723618	0.996475	0.276382	0.00352526	0.276382	0.0552381	0.0609081	0.0204082	0.979592	0.723618	1.72009	0.0763994
-0.118234	0.996475	0.718593	0.94381	848	143	56	3	0.938053	0.979452	0.0205479	0.00352526	0.718593	0.996475	0.281407	0.00352526	0.281407	0.0561905	0.0619469	0.0205479	0.979452	0.718593	1.71507	0.0792023
-0.118993	0.996475	0.713568	0.942857	848	142	57	3	0.937017	0.97931	0.0206897	0.00352526	0.713568	0.996475	0.286432	0.00352526	0.286432	0.0571429	0.0629834	0.0206897	0.97931	0.713568	1.71004	0.0820558
-0.119379	0.996475	0.708543	0.941905	848	141	58	3	0.935982	0.979167	0.0208333	0.00352526	0.708543	0.996475	0.291457	0.00352526	0.291457	0.0580952	0.0640177	0.0208333	0.979167	0.708543	1.70502	0.0849598
-0.119839	0.996475	0.703518	0.940952	848	140	59	3	0.93495	0.979021	0.020979	0.00352526	0.703518	0.996475	0.296482	0.00352526	0.296482	0.0590476	0.0650496	0.020979	0.979021	0.703518	1.69999	0.0879142
-0.120918	0.996475	0.698492	0.94	848	139	60	3	0.933921	0.978873	0.0211268	0.00352526	0.698492	0.996475	0.301508	0.00352526	0.301508	0.06	0.0660793	0.0211268	0.978873	0.698492	1.69497	0.0909192
-0.121889	0.996475	0.693467	0.939048	848	138	61	3	0.932893	0.978723	0.0212766	0.00352526	0.693467	0.996475	0.306533	0.00352526	0.306533	0.0609524	0.0671067	0.0212766	0.978723	0.693467	1.68994	0.0939747
-0.122082	0.996475	0.688442	0.938095	848	137	62	3	0.931868	0.978571	0.0214286	0.00352526	0.688442	0.996475	0.311558	0.00352526	0.311558	0.0619048	0.0681319	0.0214286	0.978571	0.688442	1.68492	0.0970807
-0.122213	0.996475	0.683417	0.937143	848	136	63	3	0.930845	0.978417	0.0215827	0.00352526	0.683417	0.996475	0.316583	0.00352526	0.316583	0.0628571	0.0691548	0.0215827	0.978417	0.683417	1.67989	0.100237
-0.1225	0.99765	0.683417	0.938095	849	136	63	2	0.930921	0.985507	0.0144928	0.00235018	0.683417	0.99765	0.316583	0.00235018	0.316583	0.0619048	0.0690789	0.0144928	0.985507	0.683417	1.68107	0.10023
-0.122985	0.99765	0.678392	0.937143	849	135	64	2	0.929901	0.985401	0.0145985	0.00235018	0.678392	0.99765	0.321608	0.00235018	0.321608	0.0628571	0.0700986	0.0145985	0.985401	0.678392	1.67604	0.103437
-0.123415	0.99765	0.673367	0.93619	849	134	65	2	0.928884	0.985294	0.0147059	0.00235018	0.673367	0.99765	0.326633	0.00235018	0.326633	0.0638095	0.071116	0.0147059	0.985294	0.673367	1.67102	0.106695
-0.124131	0.99765	0.668342	0.935238	849	133	66	2	0.927869	0.985185	0.0148148	0.00235018	0.668342	0.99765	0.331658	0.00235018	0.331658	0.0647619	0.0721311	0.0148148	0.985185	0.668342	1.66599	0.110003
-0.125201	0.99765	0.663317	0.934286	849	132	67	2	0.926856	0.985075	0.0149254	0.00235018	0.663317	0.99765	0.336683	0.00235018	0.336683	0.0657143	0.0731441	0.0149254	0.985075	0.663317	1.66097	0.113361
-0.12631	0.998825	0.663317	0.935238	850	132	67	1	0.926936	0.992481	0.0075188	0.00117509	0.663317	0.998825	0.336683	0.00117509	0.336683	0.0647619	0.0730643	0.0075188	0.992481	0.663317	1.66214	0.113357
-0.127772	0.998825	0.658291	0.934286	850	131	68	1	0.925926	0.992424	0.00757576	0.00117509	0.658291	0.998825	0.341709	0.00117509	0.341709	0.0657143	0.0740741	0.00757576	0.992424	0.658291	1.65712	0.116766
-0.129184	0.998825	0.653266	0.933333	850	130	69	1	0.924918	0.992366	0.00763359	0.00117509	0.653266	0.998825	0.346734	0.00117509	0.346734	0.0666667	0.0750816	0.00763359	0.992366	0.653266	1.65209	0.120226
-0.129939	0.998825	0.648241	0.932381	850	129	70	1	0.923913	0.992308	0.00769231	0.00117509	0.648241	0.998825	0.351759	0.00117509	0.351759	0.067619	0.076087	0.00769231	0.992308	0.648241	1.64707	0.123736
-0.130872	0.998825	0.643216	0.931429	850	128	71	1	0.92291	0.992248	0.00775194	0.00117509	0.643216	0.998825	0.356784	0.00117509	0.356784	0.0685714	0.0770901	0.00775194	0.992248	0.643216	1.64204	0.127296
-0.13164	0.998825	0.638191	0.930476	850	127	72	1	0.921909	0.992188	0.0078125	0.00117509	0.638191	0.998825	0.361809	0.00117509	0.361809	0.0695238	0.0780911	0.0078125	0.992188	0.638191	1.63702	0.130907
-0.132801	0.998825	0.633166	0.929524	850	126	73	1	0.92091	0.992126	0.00787402	0.00117509	0.633166	0.998825	0.366834	0.00117509	0.366834	0.0704762	0.0790899	0.00787402	0.992126	0.633166	1.63199	0.134569
-0.133883	0.998825	0.628141	0.928571	850	125	74	1	0.919913	0.992063	0.00793651	0.00117509	0.628141	0.998825	0.371859	0.00117509	0.371859	0.0714286	0.0800866	0.00793651	0.992063	0.628141	1.62697	0.138281
-0.133936	0.998825	0.623116	0.927619	850	124	75	1	0.918919	0.992	0.008	0.00117509	0.623116	0.998825	0.376884	0.00117509	0.376884	0.072381	0.0810811	0.008	0.992	0.623116	1.62194	0.142043
-0.134392	0.998825	0.61809	0.926667	850	123	76	1	0.917927	0.991935	0.00806452	0.00117509	0.61809	0.998825	0.38191	0.00117509	0.38191	0.0733333	0.0820734	0.00806452	0.991935	0.61809	1.61692	0.145856
-0.135081	0.998825	0.613065	0.925714	850	122	77	1	0.916936	0.99187	0.00813008	0.00117509	0.613065	0.998825	0.386935	0.00117509	0.386935	0.0742857	0.0830636	0.00813008	0.99187	0.613065	1.61189	0.14972
-0.135432	0.998825	0.60804	0.924762	850	121	78	1	0.915948	0.991803	0.00819672	0.00117509	0.60804	0.998825	0.39196	0.00117509	0.39196	0.0752381	0.0840517	0.00819672	0.991803	0.60804	1.60687	0.153634
-0.135765	0.998825	0.603015	0.92381	850	120	79	1	0.914962	0.991736	0.00826446	0.00117509	0.603015	0.998825	0.396985	0.00117509	0.396985	0.0761905	0.0850377	0.00826446	0.991736	0.603015	1.60184	0.157598
-0.136257	0.998825	0.59799	0.922857	850	119	80	1	0.913978	0.991667	0.00833333	0.00117509	0.59799	0.998825	0.40201	0.00117509	0.40201	0.0771429	0.0860215	0.00833333	0.991667	0.59799	1.59681	0.161613
-0.136705	0.998825	0.592965	0.921905	850	118	81	1	0.912997	0.991597	0.00840336	0.00117509	0.592965	0.998825	0.407035	0.00117509	0.407035	0.0780952	0.0870032	0.00840336	0.991597	0.592965	1.59179	0.165679
-0.137263	0.998825	0.58794	0.920952	850	117	82	1	0.912017	0.991525	0.00847458	0.00117509	0.58794	0.998825	0.41206	0.00117509	0.41206	0.0790476	0.0879828	0.00847458	0.991525	0.58794	1.58676	0.169795
-0.137712	0.998825	0.582915	0.92	850	116	83	1	0.91104	0.991453	0.00854701	0.00117509	0.582915	0.998825	0.417085	0.00117509	0.417085	0.08	0.0889603	0.00854701	0.991453	0.582915	1.58174	0.173962
-0.139445	0.998825	0.577889	0.919048	850	115	84	1	0.910064	0.991379	0.00862069	0.00117509	0.577889	0.998825	0.422111	0.00117509	0.422111	0.0809524	0.0899358	0.00862069	0.991379	0.577889	1.57671	0.178179
-0.14108	0.998825	0.572864	0.918095	850	114	85	1	0.909091	0.991304	0.00869565	0.00117509	0.572864	0.998825	0.427136	0.00117509	0.427136	0.0819048	0.0909091	0.00869565	0.991304	0.572864	1.57169	0.182446
-0.141184	1	0.572864	0.919048	851	114	85	0	0.909188	1	0	0	0.572864	1	0.427136	0	0.427136	0.0809524	0.090812	0	1	0.572864	1.57286	0.182445
-0.141301	1	0.567839	0.918095	851	113	86	0	0.908218	1	0	0	0.567839	1	0.432161	0	0.432161	0.0819048	0.0917823	0	1	0.567839	1.56784	0.186763
-0.141429	1	0.562814	0.917143	851	112	87	0	0.907249	1	0	0	0.562814	1	0.437186	0	0.437186	0.0828571	0.0927505	0	1	0.562814	1.56281	0.191132
-0.142205	1	0.557789	0.91619	851	111	88	0	0.906283	1	0	0	0.557789	1	0.442211	0	0.442211	0.0838095	0.0937167	0	1	0.557789	1.55779	0.195551
-0.143457	1	0.552764	0.915238	851	110	89	0	0.905319	1	0	0	0.552764	1	0.447236	0	0.447236	0.0847619	0.0946809	0	1	0.552764	1.55276	0.20002
-0.144212	1	0.547739	0.914286	851	109	90	0	0.904357	1	0	0	0.547739	1	0.452261	0	0.452261	0.0857143	0.0956429	0	1	0.547739	1.54774	0.20454
-0.144553	1	0.542714	0.913333	851	108	91	0	0.903397	1	0	0	0.542714	1	0.457286	0	0.457286	0.0866667	0.096603	0	1	0.542714	1.54271	0.209111
-0.144893	1	0.537688	0.912381	851	107	92	0	0.902439	1	0	0	0.537688	1	0.462312	0	0.462312	0.087619	0.097561	0	1	0.537688	1.53769	0.213732
-0.145475	1	0.532663	0.911429	851	106	93	0	0.901483	1	0	0	0.532663	1	0.467337	0	0.467337	0.0885714	0.0985169	0	1	0.532663	1.53266	0.218404
-0.146524	1	0.527638	0.910476	851	105	94	0	0.900529	1	0	0	0.527638	1	0.472362	0	0.472362	0.0895238	0.0994709	0	1	0.527638	1.52764	0.223126
-0.147262	1	0.522613	0.909524	851	104	95	0	0.899577	1	0	0	0.522613	1	0.477387	0	0.477387	0.0904762	0.100423	0	1	0.522613	1.52261	0.227898
-0.147603	1	0.517588	0.908571	851	103	96	0	0.898627	1	0	0	0.517588	1	0.482412	0	0.482412	0.0914286	0.101373	0	1	0.517588	1.51759	0.232721
-0.148281	1	0.512563	0.907619	851	102	97	0	0.897679	1	0	0	0.512563	1	0.487437	0	0.487437	0.092381	0.102321	0	1	0.512563	1.51256	0.237595
-0.148745	1	0.507538	0.906667	851	101	98	0	0.896733	1	0	0	0.507538	1	0.492462	0	0.492462	0.0933333	0.103267	0	1	0.507538	1.50754	0.242519
-0.148861	1	0.502513	0.905714	851	100	99	0	0.895789	1	0	0	0.502513	1	0.497487	0	0.497487	0.0942857	0.104211	0	1	0.502513	1.50251	0.247494
-0.14929	1	0.497487	0.904762	851	99	100	0	0.894848	1	0	0	0.497487	1	0.502513	0	0.502513	0.0952381	0.105152	0	1	0.497487	1.49749	0.252519
-0.150407	1	0.492462	0.90381	851	98	101	0	0.893908	1	0	0	0.492462	1	0.507538	0	0.507538	0.0961905	0.106092	0	1	0.492462	1.49246	0.257595
-0.151593	1	0.487437	0.902857	851	97	102	0	0.89297	1	0	0	0.487437	1	0.512563	0	0.512563	0.0971429	0.10703	0	1	0.487437	1.48744	0.262721
-0.152214	1	0.482412	0.901905	851	96	103	0	0.892034	1	0	0	0.482412	1	0.517588	0	0.517588	0.0980952	0.107966	0	1	0.482412	1.48241	0.267897
-0.152731	1	0.477387	0.900952	851	95	104	0	0.891099	1	0	0	0.477387	1	0.522613	0	0.522613	0.0990476	0.108901	0	1	0.477387	1.47739	0.273124
-0.153357	1	0.472362	0.9	851	94	105	0	0.890167	1	0	0	0.472362	1	0.527638	0	0.527638	0.1	0.109833	0	1	0.472362	1.47236	0.278402
-0.154148	1	0.467337	0.899048	851	93	106	0	0.889237	1	0	0	0.467337	1	0.532663	0	0.532663	0.100952	0.110763	0	1	0.467337	1.46734	0.28373
-0.154798	1	0.462312	0.898095	851	92	107	0	0.888309	1	0	0	0.462312	1	0.537688	0	0.537688	0.101905	0.111691	0	1	0.462312	1.46231	0.289109
-0.155339	1	0.457286	0.897143	851	91	108	0	0.887383	1	0	0	0.457286	1	0.542714	0	0.542714	0.102857	0.112617	0	1	0.457286	1.45729	0.294538
-0.155827	1	0.452261	0.89619	851	90	109	0	0.886458	1	0	0	0.452261	1	0.547739	0	0.547739	0.10381	0.113542	0	1	0.452261	1.45226	0.300018
-0.156255	1	0.447236	0.895238	851	89	110	0	0.885536	1	0	0	0.447236	1	0.552764	0	0.552764	0.104762	0.114464	0	1	0.447236	1.44724	0.305548
-0.156562	1	0.442211	0.894286	851	88	111	0	0.884615	1	0	0	0.442211	1	0.557789	0	0.557789	0.105714	0.115385	0	1	0.442211	1.44221	0.311129
-0.156781	1	0.437186	0.893333	851	87	112	0	0.883697	1	0	0	0.437186	1	0.562814	0	0.562814	0.106667	0.116303	0	1	0.437186	1.43719	0.31676
-0.157123	1	0.432161	0.892381	851	86	113	0	0.88278	1	0	0	0.432161	1	0.567839	0	0.567839	0.107619	0.11722	0	1	0.432161	1.43216	0.322441
-0.157631	1	0.427136	0.891429	851	85	114	0	0.881865	1	0	0	0.427136	1	0.572864	0	0.572864	0.108571	0.118135	0	1	0.427136	1.42714	0.328174
-0.158399	1	0.422111	0.890476	851	84	115	0	0.880952	1	0	0	0.422111	1	0.577889	0	0.577889	0.109524	0.119048	0	1	0.422111	1.42211	0.333956
-0.159138	1	0.417085	0.889524	851	83	116	0	0.880041	1	0	0	0.417085	1	0.582915	0	0.582915	0.110476	0.119959	0	1	0.417085	1.41709	0.339789
-0.160072	1	0.41206	0.888571	851	82	117	0	0.879132	1	0	0	0.41206	1	0.58794	0	0.58794	0.111429	0.120868	0	1	0.41206	1.41206	0.345673
-0.160731	1	0.407035	0.887619	851	81	118	0	0.878225	1	0	0	0.407035	1	0.592965	0	0.592965	0.112381	0.121775	0	1	0.407035	1.40704	0.351607
-0.16089	1	0.40201	0.886667	851	80	119	0	0.87732	1	0	0	0.40201	1	0.59799	0	0.59799	0.113333	0.12268	0	1	0.40201	1.40201	0.357592
-0.16099	1	0.396985	0.885714	851	79	120	0	0.876416	1	0	0	0.396985	1	0.603015	0	0.603015	0.114286	0.123584	0	1	0.396985	1.39698	0.363627
-0.161857	1	0.39196	0.884762	851	78	121	0	0.875514	1	0	0	0.39196	1	0.60804	0	0.60804	0.115238	0.124486	0	1	0.39196	1.39196	0.369713
-0.162937	1	0.386935	0.88381	851	77	122	0	0.874615	1	0	0	0.386935	1	0.613065	0	0.613065	0.11619	0.125385	0	1	0.386935	1.38693	0.375849
-0.163651	1	0.38191	0.882857	851	76	123	0	0.873717	1	0	0	0.38191	1	0.61809	0	0.61809	0.117143	0.126283	0	1	0.38191	1.38191	0.382036
-0.164292	1	0.376884	0.881905	851	75	124	0	0.872821	1	0	0	0.376884	1	0.623116	0	0.623116	0.118095	0.127179	0	1	0.376884	1.37688	0.388273
-0.164818	1	0.371859	0.880952	851	74	125	0	0.871926	1	0	0	0.371859	1	0.628141	0	0.628141	0.119048	0.128074	0	1	0.371859	1.37186	0.394561
-0.165696	1	0.366834	0.88	851	73	126	0	0.871034	1	0	0	0.366834	1	0.633166	0	0.633166	0.12	0.128966	0	1	0.366834	1.36683	0.400899
-0.166831	1	0.361809	0.879048	851	72	127	0	0.870143	1	0	0	0.361809	1	0.638191	0	0.638191	0.120952	0.129857	0	1	0.361809	1.36181	0.407288
-0.16796	1	0.356784	0.878095	851	71	128	0	0.869254	1	0	0	0.356784	1	0.643216	0	0.643216	0.121905	0.130746	0	1	0.356784	1.35678	0.413727
-0.16885	1	0.351759	0.877143	851	70	129	0	0.868367	1	0	0	0.351759	1	0.648241	0	0.648241	0.122857	0.131633	0	1	0.351759	1.35176	0.420217
-0.169372	1	0.346734	0.87619	851	69	130	0	0.867482	1	0	0	0.346734	1	0.653266	0	0.653266	0.12381	0.132518	0	1	0.346734	1.34673	0.426757
-0.169647	1	0.341709	0.875238	851	68	131	0	0.866599	1	0	0	0.341709	1	0.658291	0	0.658291	0.124762	0.133401	0	1	0.341709	1.34171	0.433348
-0.170349	1	0.336683	0.874286	851	67	132	0	0.865717	1	0	0	0.336683	1	0.663317	0	0.663317	0.125714	0.134283	0	1	0.336683	1.33668	0.439989
-0.171027	1	0.331658	0.873333	851	66	133	0	0.864837	1	0	0	0.331658	1	0.668342	0	0.668342	0.126667	0.135163	0	1	0.331658	1.33166	0.446681
-0.171182	1	0.326633	0.872381	851	65	134	0	0.863959	1	0	0	0.326633	1	0.673367	0	0.673367	0.127619	0.136041	0	1	0.326633	1.32663	0.453423
-0.171258	1	0.321608	0.871429	851	64	135	0	0.863083	1	0	0	0.321608	1	0.678392	0	0.678392	0.128571	0.136917	0	1	0.321608	1.32161	0.460216
-0.171622	1	0.316583	0.870476	851	63	136	0	0.862209	1	0	0	0.316583	1	0.683417	0	0.683417	0.129524	0.137791	0	1	0.316583	1.31658	0.467059
-0.172244	1	0.311558	0.869524	851	62	137	0	0.861336	1	0	0	0.311558	1	0.688442	0	0.688442	0.130476	0.138664	0	1	0.311558	1.31156	0.473953
-0.173357	1	0.306533	0.868571	851	61	138	0	0.860465	1	0	0	0.306533	1	0.693467	0	0.693467	0.131429	0.139535	0	1	0.306533	1.30653	0.480897
-0.174197	1	0.301508	0.867619	851	60	139	0	0.859596	1	0	0	0.301508	1	0.698492	0	0.698492	0.132381	0.140404	0	1	0.301508	1.30151	0.487892
-0.174404	1	0.296482	0.866667	851	59	140	0	0.858729	1	0	0	0.296482	1	0.703518	0	0.703518	0.133333	0.141271	0	1	0.296482	1.29648	0.494937
-0.174908	1	0.291457	0.865714	851	58	141	0	0.857863	1	0	0	0.291457	1	0.708543	0	0.708543	0.134286	0.142137	0	1	0.291457	1.29146	0.502033
-0.175432	1	0.286432	0.864762	851	57	142	0	0.856999	1	0	0	0.286432	1	0.713568	0	0.713568	0.135238	0.143001	0	1	0.286432	1.28643	0.509179
-0.175725	1	0.281407	0.86381	851	56	143	0	0.856137	1	0	0	0.281407	1	0.718593	0	0.718593	0.13619	0.143863	0	1	0.281407	1.28141	0.516376
-0.175896	1	0.276382	0.862857	851	55	144	0	0.855276	1	0	0	0.276382	1	0.723618	0	0.723618	0.137143	0.144724	0	1	0.276382	1.27638	0.523623
-0.176113	1	0.271357	0.861905	851	54	145	0	0.854418	1	0	0	0.271357	1	0.728643	0	0.728643	0.138095	0.145582	0	1	0.271357	1.27136	0.530921
-0.176729	1	0.266332	0.860952	851	53	146	0	0.853561	1	0	0	0.266332	1	0.733668	0	0.733668	0.139048	0.146439	0	1	0.266332	1.26633	0.538269
-0.177226	1	0.261307	0.86	851	52	147	0	0.852705	1	0	0	0.261307	1	0.738693	0	0.738693	0.14	0.147295	0	1	0.261307	1.26131	0.545668
-0.177292	1	0.256281	0.859048	851	51	148	0	0.851852	1	0	0	0.256281	1	0.743719	0	0.743719	0.140952	0.148148	0	1	0.256281	1.25628	0.553117
-0.177453	1	0.251256	0.858095	851	50	149	0	0.851	1	0	0	0.251256	1	0.748744	0	0.748744	0.141905	0.149	0	1	0.251256	1.25126	0.560617
-0.177924	1	0.246231	0.857143	851	49	150	0	0.85015	1	0	0	0.246231	1	0.753769	0	0.753769	0.142857	0.14985	0	1	0.246231	1.24623	0.568167
-0.178525	1	0.241206	0.85619	851	48	151	0	0.849301	1	0	0	0.241206	1	0.758794	0	0.758794	0.14381	0.150699	0	1	0.241206	1.24121	0.575768
-0.179311	1	0.236181	0.855238	851	47	152	0	0.848455	1	0	0	0.236181	1	0.763819	0	0.763819	0.144762	0.151545	0	1	0.236181	1.23618	0.58342
-0.180062	1	0.231156	0.854286	851	46	153	0	0.84761	1	0	0	0.231156	1	0.768844	0	0.768844	0.145714	0.15239	0	1	0.231156	1.23116	0.591121
-0.180283	1	0.226131	0.853333	851	45	154	0	0.846766	1	0	0	0.226131	1	0.773869	0	0.773869	0.146667	0.153234	0	1	0.226131	1.22613	0.598874
-0.180526	1	0.221106	0.852381	851	44	155	0	0.845924	1	0	0	0.221106	1	0.778894	0	0.778894	0.147619	0.154076	0	1	0.221106	1.22111	0.606677
-0.180854	1	0.21608	0.851429	851	43	156	0	0.845084	1	0	0	0.21608	1	0.78392	0	0.78392	0.148571	0.154916	0	1	0.21608	1.21608	0.61453
-0.181033	1	0.211055	0.850476	851	42	157	0	0.844246	1	0	0	0.211055	1	0.788945	0	0.788945	0.149524	0.155754	0	1	0.211055	1.21106	0.622434
-0.181127	1	0.20603	0.849524	851	41	158	0	0.843409	1	0	0	0.20603	1	0.79397	0	0.79397	0.150476	0.156591	0	1	0.20603	1.20603	0.630388
-0.182109	1	0.201005	0.848571	851	40	159	0	0.842574	1	0	0	0.201005	1	0.798995	0	0.798995	0.151429	0.157426	0	1	0.201005	1.20101	0.638393
-0.183434	1	0.19598	0.847619	851	39	160	0	0.841741	1	0	0	0.19598	1	0.80402	0	0.80402	0.152381	0.158259	0	1	0.19598	1.19598	0.646448
-0.183885	1	0.190955	0.846667	851	38	161	0	0.840909	1	0	0	0.190955	1	0.809045	0	0.809045	0.153333	0.159091	0	1	0.190955	1.19095	0.654554
-0.18412	1	0.18593	0.845714	851	37	162	0	0.840079	1	0	0	0.18593	1	0.81407	0	0.81407	0.154286	0.159921	0	1	0.18593	1.18593	0.662711
-0.184691	1	0.180905	0.844762	851	36	163	0	0.83925	1	0	0	0.180905	1	0.819095	0	0.819095	0.155238	0.16075	0	1	0.180905	1.1809	0.670917
-0.185494	1	0.175879	0.84381	851	35	164	0	0.838424	1	0	0	0.175879	1	0.824121	0	0.824121	0.15619	0.161576	0	1	0.175879	1.17588	0.679175
-0.186371	1	0.170854	0.842857	851	34	165	0	0.837598	1	0	0	0.170854	1	0.829146	0	0.829146	0.157143	0.162402	0	1	0.170854	1.17085	0.687483
-0.188053	1	0.165829	0.841905	851	33	166	0	0.836775	1	0	0	0.165829	1	0.834171	0	0.834171	0.158095	0.163225	0	1	0.165829	1.16583	0.695841
-0.189338	1	0.160804	0.840952	851	32	167	0	0.835953	1	0	0	0.160804	1	0.839196	0	0.839196	0.159048	0.164047	0	1	0.160804	1.1608	0.70425
-0.189456	1	0.155779	0.84	851	31	168	0	0.835132	1	0	0	0.155779	1	0.844221	0	0.844221	0.16	0.164868	0	1	0.155779	1.15578	0.712709
-0.190167	1	0.150754	0.839048	851	30	169	0	0.834314	1	0	0	0.150754	1	0.849246	0	0.849246	0.160952	0.165686	0	1	0.150754	1.15075	0.721219
-0.191107	1	0.145729	0.838095	851	29	170	0	0.833497	1	0	0	0.145729	1	0.854271	0	0.854271	0.161905	0.166503	0	1	0.145729	1.14573	0.72978
-0.191443	1	0.140704	0.837143	851	28	171	0	0.832681	1	0	0	0.140704	1	0.859296	0	0.859296	0.162857	0.167319	0	1	0.140704	1.1407	0.73839
-0.192355	1	0.135678	0.83619	851	27	172	0	0.831867	1	0	0	0.135678	1	0.864322	0	0.864322	0.16381	0.168133	0	1	0.135678	1.13568	0.747052
-0.19324	1	0.130653	0.835238	851	26	173	0	0.831055	1	0	0	0.130653	1	0.869347	0	0.869347	0.164762	0.168945	0	1	0.130653	1.13065	0.755764
-0.193554	1	0.125628	0.834286	851	25	174	0	0.830244	1	0	0	0.125628	1	0.874372	0	0.874372	0.165714	0.169756	0	1	0.125628	1.12563	0.764526
-0.193885	1	0.120603	0.833333	851	24	175	0	0.829435	1	0	0	0.120603	1	0.879397	0	0.879397	0.166667	0.170565	0	1	0.120603	1.1206	0.773339
-0.194103	1	0.115578	0.832381	851	23	176	0	0.828627	1	0	0	0.115578	1	0.884422	0	0.884422	0.167619	0.171373	0	1	0.115578	1.11558	0.782202
-0.194648	1	0.110553	0.831429	851	22	177	0	0.827821	1	0	0	0.110553	1	0.889447	0	0.889447	0.168571	0.172179	0	1	0.110553	1.11055	0.791116
-0.195673	1	0.105528	0.830476	851	21	178	0	0.827017	1	0	0	0.105528	1	0.894472	0	0.894472	0.169524	0.172983	0	1	0.105528	1.10553	0.800081
-0.196509	1	0.100503	0.829524	851	20	179	0	0.826214	1	0	0	0.100503	1	0.899497	0	0.899497	0.170476	0.173786	0	1	0.100503	1.1005	0.809096
-0.197095	1	0.0954774	0.828571	851	19	180	0	0.825412	1	0	0	0.0954774	1	0.904523	0	0.904523	0.171429	0.174588	0	1	0.0954774	1.09548	0.818161
-0.197559	1	0.0904523	0.827619	851	18	181	0	0.824612	1	0	0	0.0904523	1	0.909548	0	0.909548	0.172381	0.175388	0	1	0.0904523	1.09045	0.827277
-0.198918	1	0.0854271	0.826667	851	17	182	0	0.823814	1	0	0	0.0854271	1	0.914573	0	0.914573	0.173333	0.176186	0	1	0.0854271	1.08543	0.836444
-0.201288	1	0.080402	0.825714	851	16	183	0	0.823017	1	0	0	0.080402	1	0.919598	0	0.919598	0.174286	0.176983	0	1	0.080402	1.0804	0.84566
-0.203542	1	0.0753769	0.824762	851	15	184	0	0.822222	1	0	0	0.0753769	1	0.924623	0	0.924623	0.175238	0.177778	0	1	0.0753769	1.07538	0.854928
-0.204891	1	0.0703518	0.82381	851	14	185	0	0.821429	1	0	0	0.0703518	1	0.929648	0	0.929648	0.17619	0.178571	0	1	0.0703518	1.07035	0.864246
-0.205407	1	0.0653266	0.822857	851	13	186	0	0.820636	1	0	0	0.0653266	1	0.934673	0	0.934673	0.177143	0.179364	0	1	0.0653266	1.06533	0.873614
-0.206698	1	0.0603015	0.821905	851	12	187	0	0.819846	1	0	0	0.0603015	1	0.939698	0	0.939698	0.178095	0.180154	0	1	0.0603015	1.0603	0.883033
-0.208507	1	0.0552764	0.820952	851	11	188	0	0.819057	1	0	0	0.0552764	1	0.944724	0	0.944724	0.179048	0.180943	0	1	0.0552764	1.05528	0.892503
-0.210924	1	0.0502513	0.82	851	10	189	0	0.818269	1	0	0	0.0502513	1	0.949749	0	0.949749	0.18	0.181731	0	1	0.0502513	1.05025	0.902023
-0.213115	1	0.0452261	0.819048	851	9	190	0	0.817483	1	0	0	0.0452261	1	0.954774	0	0.954774	0.180952	0.182517	0	1	0.0452261	1.04523	0.911593
-0.214176	1	0.040201	0.818095	851	8	191	0	0.816699	1	0	0	0.040201	1	0.959799	0	0.959799	0.181905	0.183301	0	1	0.040201	1.0402	0.921214
-0.216152	1	0.0351759	0.817143	851	7	192	0	0.815916	1	0	0	0.0351759	1	0.964824	0	0.964824	0.182857	0.184084	0	1	0.0351759	1.03518	0.930886
-0.221183	1	0.0301508	0.81619	851	6	193	0	0.815134	1	0	0	0.0301508	1	0.969849	0	0.969849	0.18381	0.184866	0	1	0.0301508	1.03015	0.940608
-0.224755	1	0.0251256	0.815238	851	5	194	0	0.814354	1	0	0	0.0251256	1	0.974874	0	0.974874	0.184762	0.185646	0	1	0.0251256	1.02513	0.95038
-0.225841	1	0.0201005	0.814286	851	4	195	0	0.813576	1	0	0	0.0201005	1	0.979899	0	0.979899	0.185714	0.186424	0	1	0.0201005	1.0201	0.960203
-0.229457	1	0.0150754	0.813333	851	3	196	0	0.812798	1	0	0	0.0150754	1	0.984925	0	0.984925	0.186667	0.187202	0	1	0.0150754	1.01508	0.970077
-0.235467	1	0.0100503	0.812381	851	2	197	0	0.812023	1	0	0	0.0100503	1	0.98995	0	0.98995	0.187619	0.187977	0	1	0.0100503	1.01005	0.980001
-0.239913	1	0.00502513	0.811429	851	1	198	0	0.811249	1	0	0	0.00502513	1	0.994975	0	0.994975	0.188571	0.188751	0	1	0.00502513	1.00503	0.989975
#NAME?	1	0	0.810476	851	0	199	0	0.810476	NA	NA	0	0	1	1	0	1	0.189524	0.189524	NA	NA	0	1	1

## Sheet: source_data_fig_4_c
functional_score	Clinvar significance / presence
-0.000122065	Benign/Likely benign
-0.00889407	Uncertain significance
-0.00575314	Uncertain significance
-0.010808	Uncertain significance
-0.000262401	Uncertain significance
0.00162269	Benign/Likely benign
0.0110442	Benign/Likely benign
0.0027505	Uncertain significance
-0.00317296	Benign/Likely benign
-0.000225678	Uncertain significance
0.00166312	Benign/Likely benign
1.49935e-05	Benign/Likely benign
0.00218394	Uncertain significance
0.00542555	Conflicting interpretation
0.00388827	Conflicting interpretation
0.00196106	Uncertain significance
0.00771797	Uncertain significance
0.00353384	Uncertain significance
-0.00596377	Uncertain significance
0.00178425	Conflicting interpretation
0.00783572	Uncertain significance
0.00868932	Uncertain significance
0.000968435	Uncertain significance
0.0128761	Uncertain significance
0.00622466	Benign/Likely benign
0.0118887	Benign/Likely benign
0.00121548	Benign/Likely benign
-0.0132885	Benign/Likely benign
-0.0109634	Benign/Likely benign
0.011776	Benign/Likely benign
-0.015298	Benign/Likely benign
0.0036973	Uncertain significance
0.00325238	Conflicting interpretation
0.00531683	Uncertain significance
0.0128418	Benign/Likely benign
0.00702484	Conflicting interpretation
0.00412426	Uncertain significance
-0.000299205	Uncertain significance
-0.0072396	Uncertain significance
-0.0041381	Benign/Likely benign
-0.0143933	Uncertain significance
-2.18e-05	Uncertain significance
0.00732559	Conflicting interpretation
0.00648111	Uncertain significance
0.00622286	Uncertain significance
-0.00209339	Conflicting interpretation
0.00764215	Benign/Likely benign
0.0099729	Conflicting interpretation
-0.00163509	Uncertain significance
-0.137812	Pathogenic/Likely pathogenic
0.0124701	Conflicting interpretation
0.0101356	Uncertain significance
0.0149537	Conflicting interpretation
0.00843997	Uncertain significance
-0.00434377	Uncertain significance
0.0188162	Uncertain significance
0.0080319	Conflicting interpretation
0.0133725	Conflicting interpretation
0.0139544	Conflicting interpretation
0.00644185	Benign/Likely benign
0.00619686	Uncertain significance
0.0017219	Conflicting interpretation
0.00635335	Benign/Likely benign
0.000744834	Benign/Likely benign
-0.0022539	Benign/Likely benign
0.00545579	Benign/Likely benign
0.0129751	Benign/Likely benign
0.00439321	Uncertain significance
0.0145836	Conflicting interpretation
-0.0172796	Benign/Likely benign
0.0105646	Conflicting interpretation
0.0122914	Benign/Likely benign
-0.00795663	Benign/Likely benign
0.000312211	Benign/Likely benign
-0.00111373	Uncertain significance
0.00426627	Uncertain significance
0.00629796	Uncertain significance
0.0156773	Uncertain significance
0.0096807	Benign/Likely benign
-0.0135	Benign/Likely benign
0.00193473	Conflicting interpretation
0.00491982	Benign/Likely benign
-0.0108617	Uncertain significance
-0.00116833	Conflicting interpretation
-0.0168275	Conflicting interpretation
-0.00961141	Benign/Likely benign
-0.0150726	Uncertain significance
0.00406021	Uncertain significance
0.00544612	Benign/Likely benign
0.00183057	Benign/Likely benign
-0.0137585	Uncertain significance
0.0150744	Benign/Likely benign
0.00920599	Conflicting interpretation
0.0136831	Conflicting interpretation
0.00609939	Benign/Likely benign
-0.0466389	Uncertain significance
0.0145045	Benign/Likely benign
0.012566	Benign/Likely benign
0.015754	Conflicting interpretation
0.0152124	Conflicting interpretation
0.0111278	Uncertain significance
0.00258941	Uncertain significance
0.00669741	Conflicting interpretation
-0.000349181	Benign/Likely benign
0.0181348	Uncertain significance
0.00463194	Benign/Likely benign
0.00821681	Uncertain significance
0.0137336	Uncertain significance
0.00372091	Uncertain significance
0.00347107	Benign/Likely benign
0.000185958	Uncertain significance
0.00547881	Benign/Likely benign
0.00435269	Uncertain significance
-0.00668989	Uncertain significance
0.0102221	Benign/Likely benign
0.00483555	Conflicting interpretation
0.00920323	Benign/Likely benign
0.0119397	Benign/Likely benign
-0.00272681	Conflicting interpretation
0.0086522	Uncertain significance
-5.59e-05	Uncertain significance
-0.00382352	Benign/Likely benign
-0.00631217	Benign/Likely benign
-0.000984742	Benign/Likely benign
0.0115844	Conflicting interpretation
-0.00113363	Benign/Likely benign
-0.00134491	Benign/Likely benign
-0.00955599	Uncertain significance
0.000952416	Uncertain significance
-0.00445019	Conflicting interpretation
1.64508e-05	Uncertain significance
0.0129138	Benign/Likely benign
-0.0141514	Benign/Likely benign
0.00174134	Benign/Likely benign
-0.00561962	Uncertain significance
-0.00860862	Benign/Likely benign
0.00380934	Benign/Likely benign
0.0119603	Uncertain significance
-0.0150513	Uncertain significance
0.0111789	Benign/Likely benign
0.0140826	Benign/Likely benign
0.00773331	Uncertain significance
0.0143455	Uncertain significance
0.00143481	Benign/Likely benign
-0.00610045	Uncertain significance
0.00171369	Benign/Likely benign
-0.00461526	Uncertain significance
0.00284749	Uncertain significance
0.006797	Benign/Likely benign
0.00579094	Conflicting interpretation
0.00543282	Uncertain significance
0.00599691	Uncertain significance
-0.00179078	Benign/Likely benign
-0.00471209	Uncertain significance
-0.00880442	Uncertain significance
-0.0568506	Uncertain significance
-0.0027083	Uncertain significance
-0.00450451	Uncertain significance
0.00900155	Benign/Likely benign
-0.0106331	Uncertain significance
0.00371364	Conflicting interpretation
-0.0306332	Uncertain significance
-0.00474262	Benign/Likely benign
-0.0021573	Uncertain significance
0.00358333	Uncertain significance
0.00418078	Uncertain significance
0.00919154	Benign/Likely benign
1.28953e-05	Uncertain significance
0.0125841	Uncertain significance
-0.00589819	Uncertain significance
0.00384984	Uncertain significance
0.00161159	Conflicting interpretation
0.00921209	Uncertain significance
-0.0097172	Uncertain significance
0.0091957	Uncertain significance
-0.00032069	Benign/Likely benign
0.00349049	Uncertain significance
0.00957844	Uncertain significance
0.00365231	Uncertain significance
0.00954121	Benign/Likely benign
0.00456341	Uncertain significance
0.00205572	Benign/Likely benign
0.00511422	Uncertain significance
0.00750851	Benign/Likely benign
0.00342115	Uncertain significance
-0.00301591	Conflicting interpretation
0.00833746	Benign/Likely benign
-0.00228687	Uncertain significance
-0.00836824	Benign/Likely benign
-0.00449341	Conflicting interpretation
-0.000125028	Uncertain significance
-0.000833223	Uncertain significance
0.00203186	Conflicting interpretation
0.00118465	Uncertain significance
0.00562725	Benign/Likely benign
0.00878707	Uncertain significance
-0.00402215	Uncertain significance
0.0100657	Conflicting interpretation
0.00842447	Conflicting interpretation
-0.00694121	Benign/Likely benign
0.00701029	Benign/Likely benign
0.00866356	Uncertain significance
0.00587505	Benign/Likely benign
-0.00250186	Uncertain significance
0.00100281	Benign/Likely benign
0.000307931	Conflicting interpretation
0.0133871	Uncertain significance
-0.0105136	Benign/Likely benign
0.00168431	Conflicting interpretation
-0.00620604	Uncertain significance
-0.00430526	Benign/Likely benign
0.0132272	Benign/Likely benign
0.00272588	Conflicting interpretation
-0.00671728	Conflicting interpretation
-0.000863304	Benign/Likely benign
0.00529809	Uncertain significance
0.00909891	Benign/Likely benign
0.0116369	Benign/Likely benign
0.00487654	Benign/Likely benign
-0.00909667	Uncertain significance
0.00948026	Uncertain significance
-0.00214664	Uncertain significance
0.00520428	Conflicting interpretation
0.00779478	Uncertain significance
-0.00273161	Conflicting interpretation
0.000349629	Benign/Likely benign
-0.0046853	Benign/Likely benign
-0.00654875	Benign/Likely benign
-0.00341272	Benign/Likely benign
0.00446962	Benign/Likely benign
0.00156423	Benign/Likely benign
0.00775659	Benign/Likely benign
0.00246392	Benign/Likely benign
0.00396339	Uncertain significance
0.00475873	Benign/Likely benign
-0.00369339	Conflicting interpretation
0.00312095	Uncertain significance
-1.08e-05	Benign/Likely benign
-0.000775333	Conflicting interpretation
-0.071831	Uncertain significance
-0.00105877	Benign/Likely benign
0.00135702	Benign/Likely benign
0.00680764	Benign/Likely benign
0.00454398	Benign/Likely benign
-0.000736917	Benign/Likely benign
-0.00746848	Uncertain significance
0.00415452	Benign/Likely benign
0.00308087	Benign/Likely benign
0.00197193	Benign/Likely benign
-0.00264572	Benign/Likely benign
-0.00248116	Benign/Likely benign
0.00957698	Benign/Likely benign
-0.00106792	Benign/Likely benign
-5.81e-05	Benign/Likely benign
-0.00259614	Uncertain significance
-0.00665076	Benign/Likely benign
-0.000896188	Uncertain significance
0.00396306	Benign/Likely benign
0.00103985	Benign/Likely benign
-0.00167559	Benign/Likely benign
0.00430466	Benign/Likely benign
0.00136827	Benign/Likely benign
0.0100732	Benign/Likely benign
-0.00308021	Benign/Likely benign
-0.00246003	Benign/Likely benign
0.000241573	Benign/Likely benign
0.000797366	Conflicting interpretation
-0.0035367	Conflicting interpretation
0.00615418	Benign/Likely benign
0.00251732	Benign/Likely benign
-0.0142439	Conflicting interpretation
-0.00128573	Benign/Likely benign
0.00540937	Benign/Likely benign
-0.000798058	Benign/Likely benign
0.00261894	Benign/Likely benign
0.00407377	Conflicting interpretation
-0.00397176	Benign/Likely benign
-0.000615835	Benign/Likely benign
0.000514071	Uncertain significance
0.00199498	Benign/Likely benign
0.00109878	Benign/Likely benign
-0.000830704	Uncertain significance
0.00654045	Benign/Likely benign
0.0020613	Uncertain significance
0.00154214	Uncertain significance
-0.00214628	Benign/Likely benign
0.00655284	Benign/Likely benign
-0.00425081	Conflicting interpretation
0.000609691	Uncertain significance
0.00164658	Uncertain significance
-0.00035875	Uncertain significance
-8.42e-05	Uncertain significance
0.00393176	Benign/Likely benign
-0.0102659	Uncertain significance
-0.00671443	Uncertain significance
0.00667484	Benign/Likely benign
0.00105936	Uncertain significance
-0.0123506	Benign/Likely benign
-0.0242474	Benign/Likely benign
-0.00626971	Benign/Likely benign
-0.136427	Conflicting interpretation
-0.0397871	Uncertain significance
-0.0296984	Benign/Likely benign
0.00885338	Benign/Likely benign
0.0115483	Benign/Likely benign
0.000405744	Uncertain significance
0.0081834	Uncertain significance
0.00315241	Uncertain significance
0.015016	Benign/Likely benign
0.00730844	Conflicting interpretation
-0.00475853	Uncertain significance
-0.000326152	Uncertain significance
0.0108533	Benign/Likely benign
-0.00135061	Benign/Likely benign
0.00520553	Benign/Likely benign
-0.00737683	Benign/Likely benign
0.00617953	Conflicting interpretation
-0.00733765	Benign/Likely benign
-0.00772208	Benign/Likely benign
-0.00275073	Benign/Likely benign
-0.00457039	Conflicting interpretation
-0.00420894	Benign/Likely benign
-0.00114992	Benign/Likely benign
-0.00772028	Uncertain significance
-0.000626816	Conflicting interpretation
0.00710475	Benign/Likely benign
-0.00194258	Benign/Likely benign
0.0114579	Benign/Likely benign
0.00013301	Benign/Likely benign
-0.0298939	Benign/Likely benign
-0.104678	Pathogenic/Likely pathogenic
-0.00372819	Uncertain significance
0.00210582	Uncertain significance
-0.00530627	Benign/Likely benign
0.000893429	Benign/Likely benign
0.00143959	Uncertain significance
-0.00400687	Uncertain significance
-0.00686174	Uncertain significance
-0.0191513	Uncertain significance
-0.00338977	Benign/Likely benign
0.00334436	Benign/Likely benign
0.00505597	Benign/Likely benign
-0.00108195	Uncertain significance
0.00644101	Benign/Likely benign
-0.00667335	Benign/Likely benign
0.00136418	Conflicting interpretation
0.010791	Benign/Likely benign
-0.0015033	Uncertain significance
0.00629115	Benign/Likely benign
0.0175591	Uncertain significance
0.00619845	Uncertain significance
0.00198019	Conflicting interpretation
0.00156796	Benign/Likely benign
0.00657397	Benign/Likely benign
-0.010181	Benign/Likely benign
0.00266806	Benign/Likely benign
-0.064869	Uncertain significance
-0.0067416	Benign/Likely benign
-0.00178286	Benign/Likely benign
0.00625544	Conflicting interpretation
-0.00188659	Conflicting interpretation
-0.00357546	Uncertain significance
-0.0171748	Benign/Likely benign
-0.0598097	Uncertain significance
-0.00801836	Benign/Likely benign
-0.0483522	Uncertain significance
0.00502995	Benign/Likely benign
-0.00664187	Uncertain significance
0.00688125	Uncertain significance
-0.0641596	Uncertain significance
-0.000698598	Benign/Likely benign
0.0105752	Uncertain significance
0.014771	Benign/Likely benign
0.00467525	Benign/Likely benign
0.00832169	Benign/Likely benign
0.000144985	Benign/Likely benign
0.00630466	Benign/Likely benign
0.00641951	Benign/Likely benign
0.00711604	Benign/Likely benign
0.00523242	Benign/Likely benign
0.000758952	Benign/Likely benign
0.0181523	Conflicting interpretation
-0.0996829	Uncertain significance
0.0172859	Benign/Likely benign
0.00602579	Uncertain significance
0.00123506	Benign/Likely benign
-0.00300018	Benign/Likely benign
-0.000503678	Conflicting interpretation
0.00812284	Uncertain significance
0.00821761	Benign/Likely benign
-0.00280173	Benign/Likely benign
-0.0745241	Benign/Likely benign
-0.0019272	Benign/Likely benign
0.00186013	Benign/Likely benign
-0.0101367	Benign/Likely benign
-0.000663421	Benign/Likely benign
0.00482831	Benign/Likely benign
0.00823365	Benign/Likely benign
-0.0128828	Benign/Likely benign
0.000891997	Benign/Likely benign
-0.00351034	Benign/Likely benign
-0.00427506	Uncertain significance
0.00726874	Benign/Likely benign
0.00550719	Uncertain significance
0.00119583	Benign/Likely benign
0.00360548	Benign/Likely benign
0.00481618	Benign/Likely benign
-0.00294896	Uncertain significance
0.00593986	Uncertain significance
-0.00357405	Benign/Likely benign
0.00764002	Benign/Likely benign
-0.000223226	Benign/Likely benign
0.00109752	Benign/Likely benign
-0.0135523	Conflicting interpretation
0.00732407	Benign/Likely benign
-0.0100956	Benign/Likely benign
-0.00721284	Uncertain significance
-0.00352487	Uncertain significance
-0.00804147	Benign/Likely benign
0.00360718	Uncertain significance
0.00401459	Benign/Likely benign
-0.0093207	Benign/Likely benign
-0.00764484	Conflicting interpretation
-0.00611085	Uncertain significance
0.00129077	Uncertain significance
0.0118918	Conflicting interpretation
0.00238582	Uncertain significance
0.0047214	Benign/Likely benign
-0.00282629	Conflicting interpretation
0.00280918	Benign/Likely benign
0.0140234	Uncertain significance
-0.0013791	Benign/Likely benign
-0.00162678	Uncertain significance
0.00426726	Conflicting interpretation
-0.00652281	Benign/Likely benign
0.000206144	Uncertain significance
0.00206839	Uncertain significance
0.00481695	Uncertain significance
-0.00531957	Benign/Likely benign
-0.00752701	Benign/Likely benign
0.0081359	Benign/Likely benign
0.00476452	Uncertain significance
0.00681014	Benign/Likely benign
0.00115971	Benign/Likely benign
0.000878183	Benign/Likely benign
-0.00428096	Benign/Likely benign
-0.0142895	Benign/Likely benign
-0.0131474	Conflicting interpretation
0.012534	Conflicting interpretation
-0.00614949	Benign/Likely benign
0.0129077	Benign/Likely benign
-0.00216133	Benign/Likely benign
0.00127656	Benign/Likely benign
0.00728405	Benign/Likely benign
-0.00380461	Uncertain significance
-0.00865011	Uncertain significance
0.00125642	Uncertain significance
0.00550894	Benign/Likely benign
-0.000482349	Uncertain significance
-0.00599193	Uncertain significance
-0.00220925	Uncertain significance
-0.00221649	Uncertain significance
0.0112193	Uncertain significance
-0.00538625	Uncertain significance
0.00227162	Uncertain significance
0.00551419	Uncertain significance
-0.000175923	Benign/Likely benign
0.0052959	Benign/Likely benign
-0.00562699	Uncertain significance
-0.0115601	Uncertain significance
0.00394047	Uncertain significance
-0.0939915	Uncertain significance
0.00252106	Uncertain significance
0.00397728	Benign/Likely benign
0.00430976	Uncertain significance
0.00812436	Benign/Likely benign
-0.00339885	Uncertain significance
0.00285512	Uncertain significance
0.00679166	Conflicting interpretation
0.00796023	Uncertain significance
-0.00116939	Uncertain significance
-0.00665746	Uncertain significance
0.00483123	Uncertain significance
0.00691386	Uncertain significance
-0.00175875	Benign/Likely benign
-0.000616389	Uncertain significance
0.0108389	Benign/Likely benign
0.00682703	Uncertain significance
-0.156572	Pathogenic/Likely pathogenic
0.00540426	Uncertain significance
-0.000180441	Uncertain significance
-0.00126086	Uncertain significance
0.00686542	Uncertain significance
-0.0187963	Uncertain significance
0.00229233	Uncertain significance
0.00921289	Uncertain significance
0.0059342	Benign/Likely benign
0.00709473	Uncertain significance
-0.00279261	Uncertain significance
-0.00487851	Uncertain significance
0.00108463	Uncertain significance
0.00114747	Uncertain significance
-6.93e-05	Benign/Likely benign
-0.00179632	Benign/Likely benign
-0.00483102	Uncertain significance
0.00670495	Benign/Likely benign
0.00711622	Uncertain significance
-0.0011045	Uncertain significance
0.00354413	Uncertain significance
0.0106489	Uncertain significance
0.0125771	Benign/Likely benign
0.00618116	Benign/Likely benign
0.0101426	Uncertain significance
-0.0987609	Pathogenic/Likely pathogenic
0.00362765	Uncertain significance
0.013158	Benign/Likely benign
0.00173664	Benign/Likely benign
0.00137852	Benign/Likely benign
0.00700401	Uncertain significance
-0.00182614	Uncertain significance
-0.193977	Pathogenic/Likely pathogenic
0.0123154	Benign/Likely benign
0.00566645	Benign/Likely benign
0.0143784	Benign/Likely benign
0.011452	Conflicting interpretation
-0.00138742	Benign/Likely benign
0.00581654	Benign/Likely benign
0.00205603	Uncertain significance
-0.148721	Pathogenic/Likely pathogenic
-0.00678433	Benign/Likely benign
-0.000619098	Benign/Likely benign
0.00146128	Uncertain significance
0.0141631	Benign/Likely benign
0.00526981	Uncertain significance
0.00130811	Benign/Likely benign
0.00370396	Benign/Likely benign
-0.180271	Pathogenic/Likely pathogenic
0.00722935	Uncertain significance
0.0124409	Uncertain significance
0.00777976	Benign/Likely benign
0.0128045	Uncertain significance
0.00500101	Uncertain significance
-0.00380036	Benign/Likely benign
0.0044428	Benign/Likely benign
-3.03e-05	Benign/Likely benign
-0.155696	Pathogenic/Likely pathogenic
0.0048846	Uncertain significance
-0.000146901	Benign/Likely benign
0.00035546	Benign/Likely benign
-0.00227122	Benign/Likely benign
0.0026531	Benign/Likely benign
0.000906891	Benign/Likely benign
-0.00196311	Benign/Likely benign
-0.0131533	Uncertain significance
-0.00680576	Uncertain significance
-0.10269	Uncertain significance
-0.0816996	Uncertain significance
0.00480134	Benign/Likely benign
0.0125406	Benign/Likely benign
0.00400037	Benign/Likely benign
-0.00282893	Benign/Likely benign
-0.0122611	Benign/Likely benign
-0.00984536	Benign/Likely benign
-0.0693077	Pathogenic/Likely pathogenic
-0.0200178	Uncertain significance
0.00450856	Conflicting interpretation
-0.00323057	Benign/Likely benign
-0.0039599	Benign/Likely benign
0.00842479	Benign/Likely benign
0.000691267	Uncertain significance
-0.0181503	Uncertain significance
0.00299364	Uncertain significance
-0.000994407	Uncertain significance
-0.0104534	Uncertain significance
-0.00547096	Uncertain significance
0.00264825	Uncertain significance
-0.00513705	Uncertain significance
-0.0111944	Uncertain significance
-0.000138066	Uncertain significance
-0.00343308	Benign/Likely benign
0.0108031	Uncertain significance
0.00715382	Benign/Likely benign
-0.00216576	Uncertain significance
-0.110978	Pathogenic/Likely pathogenic
-0.000825783	Uncertain significance
-0.000214708	Benign/Likely benign
0.00259837	Uncertain significance
0.00804081	Benign/Likely benign
0.00396806	Uncertain significance
-0.00205891	Benign/Likely benign
0.00241719	Benign/Likely benign
-0.00137691	Uncertain significance
0.00240219	Uncertain significance
-0.00722733	Uncertain significance
-0.214641	Pathogenic/Likely pathogenic
0.00101039	Benign/Likely benign
-0.00196725	Benign/Likely benign
0.00155591	Uncertain significance
0.000857171	Uncertain significance
0.0077986	Benign/Likely benign
-0.191543	Pathogenic/Likely pathogenic
-0.00282626	Uncertain significance
0.00661886	Uncertain significance
-0.0608697	Pathogenic/Likely pathogenic
0.00508081	Benign/Likely benign
-0.000574791	Uncertain significance
-0.195067	Pathogenic/Likely pathogenic
0.00836288	Benign/Likely benign
-0.141539	Pathogenic/Likely pathogenic
0.000925329	Uncertain significance
-0.240931	Pathogenic/Likely pathogenic
-0.155958	Pathogenic/Likely pathogenic
-0.00026435	Uncertain significance
0.00188308	Uncertain significance
-0.0131955	Benign/Likely benign
-0.0038071	Uncertain significance
-0.000952414	Uncertain significance
-0.000523315	Benign/Likely benign
0.0119168	Uncertain significance
0.00324611	Uncertain significance
0.00655183	Benign/Likely benign
0.0119382	Uncertain significance
-0.0021932	Uncertain significance
-0.21252	Pathogenic/Likely pathogenic
0.00264359	Uncertain significance
0.00442701	Uncertain significance
-0.25032	Conflicting interpretation
0.000986202	Uncertain significance
0.00553611	Uncertain significance
-0.238896	Pathogenic/Likely pathogenic
-0.232038	Pathogenic/Likely pathogenic
0.010401	Benign/Likely benign
0.00833382	Benign/Likely benign
0.0138298	Uncertain significance
0.00993544	Benign/Likely benign
0.00754044	Uncertain significance
0.00179328	Uncertain significance
0.0140564	Benign/Likely benign
-0.135353	Pathogenic/Likely pathogenic
0.0109068	Benign/Likely benign
-0.00602505	Uncertain significance
-0.00229196	Uncertain significance
-0.000278306	Uncertain significance
0.0033396	Benign/Likely benign
0.00150835	Benign/Likely benign
0.00681308	Benign/Likely benign
-0.00210034	Benign/Likely benign
-0.153682	Pathogenic/Likely pathogenic
-0.160976	Pathogenic/Likely pathogenic
0.00449407	Benign/Likely benign
-0.174693	Uncertain significance
-0.175633	Pathogenic/Likely pathogenic
-0.00869292	Uncertain significance
-0.0110394	Uncertain significance
-0.00584072	Benign/Likely benign
0.00348091	Benign/Likely benign
0.00436741	Uncertain significance
0.00954916	Uncertain significance
-0.224705	Pathogenic/Likely pathogenic
0.0145947	Uncertain significance
0.0102039	Uncertain significance
-0.0532192	Pathogenic/Likely pathogenic
-0.00128756	Uncertain significance
-0.0691462	Uncertain significance
-0.010392	Conflicting interpretation
-0.151913	Uncertain significance
0.0187812	Benign/Likely benign
0.0165125	Benign/Likely benign
-0.0497011	Benign/Likely benign
0.0186478	Benign/Likely benign
0.01214	Benign/Likely benign
0.0199198	Benign/Likely benign
0.0193995	Benign/Likely benign
-0.176253	Pathogenic/Likely pathogenic
0.0132209	Benign/Likely benign
0.0166204	Benign/Likely benign
0.0100623	Benign/Likely benign
-0.0328763	Uncertain significance
0.0190012	Benign/Likely benign
0.0134284	Uncertain significance
-0.00232724	Uncertain significance
0.000527832	Uncertain significance
-0.000371669	Uncertain significance
0.00665241	Uncertain significance
-0.00280524	Uncertain significance
0.00491427	Uncertain significance
0.0157827	Uncertain significance
-0.00153584	Benign/Likely benign
0.0126614	Benign/Likely benign
0.0143402	Benign/Likely benign
-0.0196287	Uncertain significance
-0.00202498	Benign/Likely benign
0.00156373	Uncertain significance
-0.00919701	Uncertain significance
-0.0183968	Uncertain significance
0.0121831	Benign/Likely benign
-0.00247005	Uncertain significance
0.000464892	Benign/Likely benign
0.00361854	Benign/Likely benign
0.00370342	Benign/Likely benign
-0.100846	Pathogenic/Likely pathogenic
-0.128689	Pathogenic/Likely pathogenic
-0.0193824	Uncertain significance
-0.00641524	Benign/Likely benign
-0.0480847	Pathogenic/Likely pathogenic
-0.00825794	Benign/Likely benign
-0.0018038	Conflicting interpretation
-0.0087568	Benign/Likely benign
-0.0106538	Conflicting interpretation
-0.0692033	Uncertain significance
-0.145889	Pathogenic/Likely pathogenic
-0.00622733	Benign/Likely benign
-0.00138415	Uncertain significance
-0.00304421	Uncertain significance
-0.00189216	Uncertain significance
0.0195716	Uncertain significance
0.00435329	Conflicting interpretation
0.0035834	Uncertain significance
0.00338249	Uncertain significance
-0.000865222	Uncertain significance
0.0070903	Benign/Likely benign
0.0154842	Uncertain significance
0.0168764	Benign/Likely benign
-0.015693	Uncertain significance
-0.00267474	Uncertain significance
-0.00440646	Uncertain significance
-0.00360827	Uncertain significance
-0.000466884	Uncertain significance
-0.191342	Pathogenic/Likely pathogenic
-0.0120058	Uncertain significance
0.0027844	Uncertain significance
-0.00366573	Benign/Likely benign
-0.00098772	Uncertain significance
-0.00768804	Uncertain significance
0.00522045	Benign/Likely benign
0.00247971	Uncertain significance
0.00191639	Benign/Likely benign
-0.118491	Uncertain significance
-0.00199144	Uncertain significance
0.0049748	Uncertain significance
-0.013789	Uncertain significance
0.00508789	Uncertain significance
0.00394971	Uncertain significance
0.00665677	Benign/Likely benign
0.0135906	Benign/Likely benign
0.00809626	Benign/Likely benign
0.00504221	Benign/Likely benign
0.00591392	Conflicting interpretation
-0.000328196	Uncertain significance
0.00122137	Uncertain significance
0.00720733	Uncertain significance
0.00655615	Benign/Likely benign
0.00815335	Uncertain significance
0.000101431	Uncertain significance
0.00272956	Uncertain significance
0.00659855	Uncertain significance
-0.000437114	Uncertain significance
0.0101836	Uncertain significance
0.0158636	Uncertain significance
-0.17417	Pathogenic/Likely pathogenic
0.00945801	Benign/Likely benign
-0.013404	Benign/Likely benign
-0.133898	Pathogenic/Likely pathogenic
0.00645358	Uncertain significance
-0.122235	Benign/Likely benign
-0.043684	Benign/Likely benign
-0.141084	Benign/Likely benign
-0.136368	Uncertain significance
-0.00467489	Benign/Likely benign
0.0132165	Benign/Likely benign
0.0190819	Benign/Likely benign
0.0118958	Uncertain significance
-0.0845741	Pathogenic/Likely pathogenic
-0.196739	Pathogenic/Likely pathogenic
0.00346955	Benign/Likely benign
-0.174224	Pathogenic/Likely pathogenic
0.0133563	Benign/Likely benign
2.13618e-05	Benign/Likely benign
0.00790418	Uncertain significance
0.00659943	Uncertain significance
-0.15345	Conflicting interpretation
-0.157254	Pathogenic/Likely pathogenic
0.00271646	Uncertain significance
-0.00866995	Benign/Likely benign
-0.00108274	Benign/Likely benign
0.00299932	Uncertain significance
-0.0709034	Benign/Likely benign
0	Benign/Likely benign
0.000234255	Benign/Likely benign
0.0017195	Uncertain significance
-0.00159281	Uncertain significance
0.00801163	Uncertain significance
-0.133868	Pathogenic/Likely pathogenic
0.00697971	Uncertain significance
0.000526394	Uncertain significance
0.00316116	Benign/Likely benign
0.00387349	Uncertain significance
-0.00345811	Benign/Likely benign
0.00449999	Benign/Likely benign
-0.00627812	Uncertain significance
0.000987891	Uncertain significance
-0.00769257	Benign/Likely benign
-0.00292173	Uncertain significance
0.0110709	Uncertain significance
-0.00313503	Uncertain significance
-0.0574003	Pathogenic/Likely pathogenic
-0.0983367	Pathogenic/Likely pathogenic
-0.00526539	Uncertain significance
-0.00113294	Benign/Likely benign
0.00332831	Benign/Likely benign
0.00413226	Uncertain significance
-0.0873021	Pathogenic/Likely pathogenic
-0.00437923	Uncertain significance
-0.00110455	Uncertain significance
-0.00226083	Uncertain significance
-0.00268126	Uncertain significance
-0.00593178	Benign/Likely benign
-0.00250917	Conflicting interpretation
0.0192133	Benign/Likely benign
0.0206674	Benign/Likely benign
-0.00969702	Uncertain significance
0.0129505	Benign/Likely benign
0.000426613	Conflicting interpretation
0.012278	Uncertain significance
0.00101308	Uncertain significance
-0.0514982	Uncertain significance
-0.0110506	Uncertain significance
0.00089197	Benign/Likely benign
-2.82e-05	Uncertain significance
0.00124667	Uncertain significance
-0.00415016	Uncertain significance
0.00344856	Benign/Likely benign
1.81197e-05	Benign/Likely benign
0.000632175	Benign/Likely benign
-0.00885375	Uncertain significance
-0.00892086	Uncertain significance
0.0034862	Uncertain significance
0.00678417	Benign/Likely benign
-0.00183011	Uncertain significance
-0.154983	Pathogenic/Likely pathogenic
-0.00308892	Benign/Likely benign
-0.00650195	Uncertain significance
-0.000487295	Uncertain significance
0.00162125	Uncertain significance
-0.00155795	Uncertain significance
-0.00237549	Uncertain significance
-0.00917234	Uncertain significance
0.00425866	Benign/Likely benign
-0.00714451	Uncertain significance
0.00764526	Uncertain significance
0.00458148	Benign/Likely benign
-0.102548	Pathogenic/Likely pathogenic
-0.00599143	Uncertain significance
-0.00570578	Benign/Likely benign
0.00473398	Uncertain significance
0.00629919	Uncertain significance
0.0104358	Benign/Likely benign
0.00937063	Uncertain significance
0.0035848	Uncertain significance
-0.00137114	Benign/Likely benign
0.00470061	Benign/Likely benign
-0.00959825	Benign/Likely benign
0.0113285	Uncertain significance
0.00911677	Uncertain significance
0.00356386	Benign/Likely benign
0.00143074	Benign/Likely benign
-0.00479612	Benign/Likely benign
0.00872577	Benign/Likely benign
0.00306749	Uncertain significance
-0.00798782	Benign/Likely benign
0.00210934	Uncertain significance
-0.0717858	Pathogenic/Likely pathogenic
0.00300136	Benign/Likely benign
-0.134809	Pathogenic/Likely pathogenic
-0.000890859	Benign/Likely benign
0.000393585	Benign/Likely benign
-0.147365	Pathogenic/Likely pathogenic
-0.0173103	Uncertain significance
-0.0271885	Uncertain significance
0.00824692	Benign/Likely benign
-0.0156859	Uncertain significance
-0.0363713	Uncertain significance
-0.00843414	Uncertain significance
0.0029045	Benign/Likely benign
0.0016082	Uncertain significance
0.000369728	Uncertain significance
-0.00656684	Benign/Likely benign
0.0152902	Benign/Likely benign
0.00115223	Benign/Likely benign
0.0129557	Uncertain significance
-0.00494226	Benign/Likely benign
-0.00304193	Uncertain significance
-0.153031	Pathogenic/Likely pathogenic
-0.0104203	Uncertain significance
0.00298073	Uncertain significance
-0.00692854	Uncertain significance
0.00448485	Uncertain significance
-0.0123044	Benign/Likely benign
0.00992092	Uncertain significance
-0.180295	Pathogenic/Likely pathogenic
-0.113262	Pathogenic/Likely pathogenic
-0.00968985	Uncertain significance
-0.00124164	Benign/Likely benign
-0.0110648	Uncertain significance
0.00585878	Benign/Likely benign
2.77815e-06	Benign/Likely benign
-0.00549369	Uncertain significance
0.00366187	Benign/Likely benign
-0.00947002	Benign/Likely benign
-0.00305933	Benign/Likely benign
0.0154235	Uncertain significance
-0.164445	Pathogenic/Likely pathogenic
0.0157937	Uncertain significance
0.00630241	Benign/Likely benign
-0.0874909	Pathogenic/Likely pathogenic
0.0116919	Uncertain significance
0.00187075	Benign/Likely benign
0.00806181	Benign/Likely benign
0.0084076	Uncertain significance
-0.00727435	Uncertain significance
0.0165749	Uncertain significance
0.00547702	Uncertain significance
0.0117512	Benign/Likely benign
0.0131822	Uncertain significance
0.0132952	Benign/Likely benign
-0.00287207	Uncertain significance
-0.00133489	Benign/Likely benign
0.00601536	Benign/Likely benign
0.000134365	Uncertain significance
-0.000468936	Uncertain significance
0.00261715	Uncertain significance
-0.161004	Pathogenic/Likely pathogenic
-0.00182307	Uncertain significance
-0.00865423	Benign/Likely benign
0.0040267	Uncertain significance
-0.0740547	Uncertain significance
-0.00516914	Uncertain significance
-0.00205784	Benign/Likely benign
-0.00161058	Conflicting interpretation
-0.0128011	Uncertain significance
-0.00143886	Benign/Likely benign
0.00772295	Uncertain significance
-0.00607866	Uncertain significance
-0.00391998	Uncertain significance
-0.111414	Pathogenic/Likely pathogenic
-0.0125646	Benign/Likely benign
9.88382e-05	Benign/Likely benign
-0.0111406	Uncertain significance
-0.168458	Pathogenic/Likely pathogenic
-0.00943939	Uncertain significance
0.0074392	Benign/Likely benign
-0.00457639	Benign/Likely benign
0.00563318	Benign/Likely benign
-0.013709	Uncertain significance
-0.000910163	Uncertain significance
-0.00429251	Uncertain significance
0.00564302	Benign/Likely benign
-0.00224982	Benign/Likely benign
-0.000678908	Benign/Likely benign
0.000208391	Uncertain significance
0.00266124	Uncertain significance
-0.0104935	Uncertain significance
-0.00926475	Benign/Likely benign
-0.00923733	Uncertain significance
0.000494336	Benign/Likely benign
-0.00678682	Uncertain significance
-0.158008	Pathogenic/Likely pathogenic
-0.0421691	Uncertain significance
-0.175974	Pathogenic/Likely pathogenic
-0.0112656	Uncertain significance
-0.169792	Pathogenic/Likely pathogenic
0.00430708	Uncertain significance
-0.0132464	Uncertain significance
-0.00196711	Uncertain significance
-0.000402299	Benign/Likely benign
-0.00415815	Benign/Likely benign
-0.0216413	Benign/Likely benign
-0.0871869	Pathogenic/Likely pathogenic
0.0139461	Uncertain significance
0.0108828	Uncertain significance
0.000663878	Uncertain significance
6.42401e-05	Benign/Likely benign
0.00185493	Benign/Likely benign
0.00647739	Uncertain significance
0.00797022	Benign/Likely benign
0.00332786	Uncertain significance
-0.00423251	Uncertain significance
0.00614252	Uncertain significance
-0.00705122	Uncertain significance
0.00795856	Uncertain significance
-0.00224	Benign/Likely benign
-0.00374973	Uncertain significance
0.00827474	Benign/Likely benign
-0.000528482	Uncertain significance
-0.00621467	Uncertain significance
-0.00454109	Uncertain significance
0.00658709	Uncertain significance
-0.0476067	Uncertain significance
0.0014984	Benign/Likely benign
0.0152215	Uncertain significance
0.00776327	Benign/Likely benign
0.0117042	Benign/Likely benign
0.0153194	Uncertain significance
0.0082375	Uncertain significance
-0.185862	Pathogenic/Likely pathogenic
-0.00686195	Uncertain significance
0.00951447	Benign/Likely benign
0.00581629	Uncertain significance
0.00790648	Benign/Likely benign
0.000730718	Uncertain significance
-0.00408372	Benign/Likely benign
-0.00152288	Benign/Likely benign
0.00973669	Benign/Likely benign
-0.1713	Pathogenic/Likely pathogenic
0.00645469	Benign/Likely benign
-0.00406872	Uncertain significance
-0.160805	Pathogenic/Likely pathogenic
0.00467775	Uncertain significance
-0.00110847	Uncertain significance
0.00330336	Uncertain significance
0.00915809	Benign/Likely benign
0.00852939	Uncertain significance
0.000554279	Uncertain significance
0.0025409	Benign/Likely benign
0.00349691	Benign/Likely benign
-0.000311464	Uncertain significance
0.00266569	Uncertain significance
0.00899849	Uncertain significance
0.00239785	Benign/Likely benign
-0.00074226	Uncertain significance
0.00584269	Uncertain significance
-0.00171612	Uncertain significance
0.000255486	Uncertain significance
0.00279348	Uncertain significance
0.00503706	Benign/Likely benign
0.00164904	Uncertain significance
0.000414164	Uncertain significance
0.0116828	Benign/Likely benign
-0.00158087	Uncertain significance
0.00235851	Uncertain significance
0.00236229	Uncertain significance
0.0110695	Uncertain significance
0.0191856	Benign/Likely benign
-0.000861432	Benign/Likely benign
0.00762113	Benign/Likely benign
-0.193166	Pathogenic/Likely pathogenic
-0.00705268	Uncertain significance
0.0101759	Benign/Likely benign
0.000603183	Uncertain significance
-0.000102591	Benign/Likely benign
-0.00708436	Uncertain significance
0.0097643	Benign/Likely benign
-0.121804	Pathogenic/Likely pathogenic
0.0105791	Benign/Likely benign
-0.00206994	Uncertain significance
-0.00453359	Uncertain significance
0.00176595	Uncertain significance
0.00374622	Uncertain significance
-0.00392723	Uncertain significance
-0.00512123	Uncertain significance
0.0116212	Uncertain significance
-0.0382718	Pathogenic/Likely pathogenic
0.000722711	Benign/Likely benign
0.0235973	Benign/Likely benign
0.00288372	Benign/Likely benign
0.00430906	Uncertain significance
-0.00588034	Uncertain significance
-0.0071244	Uncertain significance
-0.0026071	Uncertain significance
0.0113444	Benign/Likely benign
0.0111323	Benign/Likely benign
0.00217396	Benign/Likely benign
0.0141867	Uncertain significance
-0.00373565	Uncertain significance
0.00965321	Uncertain significance
-0.00149473	Benign/Likely benign
0.00718865	Benign/Likely benign
0.0055665	Benign/Likely benign
0.0137317	Benign/Likely benign
-0.189461	Pathogenic/Likely pathogenic
-0.177568	Pathogenic/Likely pathogenic
-0.0686503	Pathogenic/Likely pathogenic
0.00202471	Uncertain significance
0.0107844	Uncertain significance
0.00822295	Uncertain significance
0.00104549	Benign/Likely benign
-0.0105754	Benign/Likely benign
-0.0989268	Uncertain significance
-0.116239	Pathogenic/Likely pathogenic
0.00214689	Uncertain significance
-0.0102654	Benign/Likely benign
0.00705786	Benign/Likely benign
0.010416	Benign/Likely benign
0.00349155	Benign/Likely benign
-0.00395729	Benign/Likely benign
-0.0720786	Pathogenic/Likely pathogenic
-0.099685	Pathogenic/Likely pathogenic
-0.0590505	Pathogenic/Likely pathogenic
0.0108176	Benign/Likely benign
-0.0123751	Benign/Likely benign
-0.00653866	Uncertain significance
-0.00648801	Uncertain significance
-0.000577434	Uncertain significance
-0.00683745	Uncertain significance
-0.00443616	Benign/Likely benign
-0.0013964	Uncertain significance
-0.0127641	Benign/Likely benign
-0.0280857	Uncertain significance
0.000627702	Uncertain significance
-0.00526919	Uncertain significance
0.00466872	Uncertain significance
0.000517063	Uncertain significance
0.00619422	Uncertain significance
-0.00261956	Uncertain significance
-0.0028004	Uncertain significance
-0.00474617	Uncertain significance
0.00262095	Benign/Likely benign
-0.00374825	Benign/Likely benign
0.00969578	Benign/Likely benign
0.000226374	Uncertain significance
0.00502155	Benign/Likely benign
0.0141868	Uncertain significance
0.00697096	Uncertain significance
-0.183985	Pathogenic/Likely pathogenic
-0.00383625	Uncertain significance
-0.00695205	Uncertain significance
0.000341158	Uncertain significance
-0.000652127	Uncertain significance
-0.00534735	Benign/Likely benign
-0.0048139	Benign/Likely benign
0.00714973	Uncertain significance
0.00225476	Uncertain significance
-0.00320329	Uncertain significance
-0.0794287	Pathogenic/Likely pathogenic
0.00143273	Uncertain significance
-0.111666	Pathogenic/Likely pathogenic
-0.00560541	Uncertain significance
-0.000898066	Benign/Likely benign
-0.00399841	Benign/Likely benign
-0.00196917	Benign/Likely benign
0.000801603	Benign/Likely benign
-0.113409	Pathogenic/Likely pathogenic
-0.00148285	Uncertain significance
-0.0701792	Pathogenic/Likely pathogenic
-0.113375	Pathogenic/Likely pathogenic
0.00132684	Benign/Likely benign
-0.00348714	Uncertain significance
-0.0182856	Uncertain significance
-0.0116144	Uncertain significance
0.00324383	Uncertain significance
-0.000850788	Benign/Likely benign
0.0140339	Uncertain significance
-0.0879458	Pathogenic/Likely pathogenic
-0.00492659	Benign/Likely benign
-0.00010093	Uncertain significance
-0.00921143	Uncertain significance
-0.0035302	Uncertain significance
-0.00223944	Uncertain significance
-0.00386745	Benign/Likely benign
-0.00579853	Benign/Likely benign
-0.01302	Benign/Likely benign
-0.00114829	Uncertain significance
0.00107599	Benign/Likely benign
-0.00337853	Uncertain significance
-0.00682697	Uncertain significance
-0.00665813	Uncertain significance
-2.67e-05	Benign/Likely benign
-0.160658	Pathogenic/Likely pathogenic
-0.0153687	Benign/Likely benign
0.00486156	Uncertain significance
-0.00630034	Benign/Likely benign
-0.00843634	Benign/Likely benign
-0.147158	Pathogenic/Likely pathogenic
-0.00633728	Benign/Likely benign
-0.117593	Pathogenic/Likely pathogenic
0.012862	Uncertain significance
0.00491713	Uncertain significance
0.000232709	Uncertain significance
0.00971413	Benign/Likely benign
0.0134976	Benign/Likely benign
0.00446055	Uncertain significance
-0.109984	Pathogenic/Likely pathogenic
-0.00428478	Benign/Likely benign
0.0030867	Conflicting interpretation
0.00439763	Uncertain significance
0.00323888	Uncertain significance
-0.000363491	Uncertain significance
0.00482135	Uncertain significance
-0.00625766	Uncertain significance
0.00506005	Uncertain significance
0.000930161	Uncertain significance
-0.00399814	Uncertain significance
0.0122534	Benign/Likely benign
-0.00255276	Uncertain significance
-0.00547027	Uncertain significance
0.0118483	Uncertain significance
0.000787682	Benign/Likely benign
0.0126615	Uncertain significance
-0.0797356	Pathogenic/Likely pathogenic
0.00676777	Benign/Likely benign
-0.00396469	Benign/Likely benign
0.000224616	Uncertain significance
0.00160462	Uncertain significance
-0.174585	Pathogenic/Likely pathogenic
0.00215027	Uncertain significance
-0.108093	Pathogenic/Likely pathogenic
-0.118875	Pathogenic/Likely pathogenic
0.00410024	Uncertain significance
-0.0739848	Pathogenic/Likely pathogenic
0.00770715	Uncertain significance
0.00797048	Benign/Likely benign
0.0117002	Conflicting interpretation
-0.178833	Uncertain significance
-0.0128391	Uncertain significance
-0.00540738	Benign/Likely benign
0.000919713	Benign/Likely benign
-0.00447357	Benign/Likely benign
-0.00328452	Benign/Likely benign
0.00263075	Benign/Likely benign
0.000628214	Uncertain significance
0.00397604	Uncertain significance
0.00190253	Benign/Likely benign
0.000132582	Benign/Likely benign
0.00339772	Uncertain significance
-0.00980926	Uncertain significance
-0.000720796	Benign/Likely benign
-0.0311478	Benign/Likely benign
-0.0428603	Conflicting interpretation
-0.0733104	Uncertain significance
-0.00953674	Uncertain significance
-0.0311158	Uncertain significance
-0.0507305	Uncertain significance
-0.109882	Pathogenic/Likely pathogenic
0.00269238	Benign/Likely benign
-0.00141521	Benign/Likely benign
-0.0118627	Benign/Likely benign
-0.00237764	Uncertain significance
0.00382853	Uncertain significance
-0.00276232	Benign/Likely benign
-0.00770113	Uncertain significance
-0.0508909	Uncertain significance
0.00381651	Uncertain significance
-0.00230944	Uncertain significance
0.00565737	Uncertain significance
-0.00503696	Uncertain significance
-0.00156633	Uncertain significance
0.00283815	Benign/Likely benign
-0.007376	Uncertain significance
-0.002305	Uncertain significance
0.00288566	Uncertain significance
-0.00288646	Uncertain significance
-0.109699	Pathogenic/Likely pathogenic
-0.0142197	Uncertain significance
0.00253176	Benign/Likely benign
-0.00042264	Uncertain significance
-0.00192771	Benign/Likely benign
-0.00975861	Uncertain significance
0.00475279	Uncertain significance
0.00264165	Uncertain significance
0.00402469	Benign/Likely benign
0.00300299	Benign/Likely benign
-0.00236954	Uncertain significance
-0.00606916	Benign/Likely benign
0.000336215	Benign/Likely benign
0.000257794	Uncertain significance
-0.0046457	Uncertain significance
-0.131545	Pathogenic/Likely pathogenic
0.00044036	Uncertain significance
-0.00840438	Uncertain significance
0.000189701	Uncertain significance
0.0117382	Uncertain significance
0.00826961	Benign/Likely benign
-0.0286812	Uncertain significance
0.0136612	Benign/Likely benign
0.00246728	Benign/Likely benign
0.00865134	Uncertain significance
0.00903365	Uncertain significance
-0.00503105	Uncertain significance
-0.0106592	Uncertain significance
0.00228965	Uncertain significance
-0.00666657	Benign/Likely benign
0.0141309	Uncertain significance
-0.00475557	Uncertain significance
0.0034359	Benign/Likely benign
0.000353153	Benign/Likely benign
0.00135895	Uncertain significance
0.0112523	Uncertain significance
-0.000678875	Uncertain significance
-0.144725	Pathogenic/Likely pathogenic
0.00276389	Uncertain significance
0.00452129	Benign/Likely benign
-0.062691	Uncertain significance
0.00090296	Benign/Likely benign
-0.00561412	Benign/Likely benign
0.00124042	Benign/Likely benign
-0.0012839	Benign/Likely benign
0.000386886	Benign/Likely benign
0.00725878	Uncertain significance
0.000511551	Conflicting interpretation
-0.0795101	Uncertain significance
-0.125174	Uncertain significance
-0.123625	Pathogenic/Likely pathogenic
-0.122765	Pathogenic/Likely pathogenic
-0.126855	Pathogenic/Likely pathogenic
-0.000943471	Benign/Likely benign
0.00399332	Benign/Likely benign
-0.00639485	Benign/Likely benign
0.00288617	Benign/Likely benign
-0.0010214	Benign/Likely benign
-0.00448084	Uncertain significance
-0.000643143	Benign/Likely benign
-0.00242867	Uncertain significance
-0.141319	Pathogenic/Likely pathogenic
0.000220715	Uncertain significance
-0.00576068	Benign/Likely benign
0.00178447	Uncertain significance
-0.0050091	Uncertain significance
-0.15868	Conflicting interpretation
0.00572128	Benign/Likely benign
-0.103235	Pathogenic/Likely pathogenic
-0.000667596	Uncertain significance
-0.14977	Uncertain significance
0.00256162	Benign/Likely benign
-0.167462	Pathogenic/Likely pathogenic
-0.00562901	Uncertain significance
-0.00873331	Uncertain significance
-0.000776002	Benign/Likely benign
0.00659411	Uncertain significance
-0.171147	Pathogenic/Likely pathogenic
-0.00186753	Uncertain significance
0.000859417	Uncertain significance
0.000420612	Benign/Likely benign
-0.13551	Pathogenic/Likely pathogenic
-0.0126242	Benign/Likely benign
0.00698374	Benign/Likely benign
-0.00124671	Uncertain significance
0.0015058	Uncertain significance
-0.00448563	Uncertain significance
0.00531548	Benign/Likely benign
0.00154071	Uncertain significance
-0.0012901	Benign/Likely benign
-0.000989991	Uncertain significance
0.00369969	Uncertain significance
0.00223915	Benign/Likely benign
-0.00568683	Benign/Likely benign
-0.185127	Pathogenic/Likely pathogenic
0.00239343	Uncertain significance
0.00123539	Benign/Likely benign
-0.00802871	Uncertain significance
-0.11328	Pathogenic/Likely pathogenic
-0.00658357	Benign/Likely benign
-0.000709881	Benign/Likely benign
-0.00279792	Benign/Likely benign
0.0033479	Benign/Likely benign
0.00313707	Benign/Likely benign
0.00741037	Benign/Likely benign
-0.148953	Pathogenic/Likely pathogenic
-0.136495	Pathogenic/Likely pathogenic
-0.00898023	Uncertain significance
-0.00798258	Uncertain significance
-0.00124139	Uncertain significance
-0.0272694	Uncertain significance
-0.00198374	Benign/Likely benign
0.00225443	Benign/Likely benign
0.0015161	Benign/Likely benign
-0.00263443	Benign/Likely benign
0.00845354	Benign/Likely benign
-0.00499941	Benign/Likely benign
-0.111675	Pathogenic/Likely pathogenic
-0.0798976	Pathogenic/Likely pathogenic
-0.0936772	Uncertain significance
0.000313637	Uncertain significance
-0.00370569	Benign/Likely benign
-0.00426804	Benign/Likely benign
-0.000101653	Benign/Likely benign
-0.00055574	Uncertain significance
-0.00014302	Uncertain significance
0.00314986	Uncertain significance
5.61637e-05	Uncertain significance
0.00235202	Benign/Likely benign
0.00753979	Benign/Likely benign
-5.86e-05	Uncertain significance
0.00319571	Uncertain significance
0.00392992	Uncertain significance
-0.00117632	Uncertain significance
-0.166356	Uncertain significance
-0.177206	Pathogenic/Likely pathogenic
-0.0039693	Uncertain significance
-0.00361012	Uncertain significance
-0.00257284	Benign/Likely benign
-0.00560784	Benign/Likely benign
-0.00179	Benign/Likely benign
-0.0045041	Benign/Likely benign
-0.0789903	Uncertain significance
-0.00223224	Benign/Likely benign
-0.0030651	Benign/Likely benign
-0.0075919	Uncertain significance
0.00243375	Benign/Likely benign
-0.000329963	Benign/Likely benign
0.00152705	Benign/Likely benign
-0.00674394	Uncertain significance
-0.000343504	Uncertain significance
0.0100055	Uncertain significance
-0.0109305	Uncertain significance
-0.016197	Uncertain significance
-0.10201	Uncertain significance
-0.00279728	Uncertain significance
0.00379131	Benign/Likely benign
0.00264018	Benign/Likely benign
-0.00508935	Benign/Likely benign
0.00167866	Uncertain significance
-0.00205582	Uncertain significance
-0.00224562	Uncertain significance
-8.36e-05	Uncertain significance
-0.0031034	Uncertain significance
-0.000797415	Benign/Likely benign
-0.0100308	Uncertain significance
0.000275926	Uncertain significance
-0.00990261	Uncertain significance
0.00100612	Benign/Likely benign
-0.00607915	Uncertain significance
-0.000136493	Benign/Likely benign
-0.00327153	Benign/Likely benign
-0.000914345	Benign/Likely benign
0.00236305	Benign/Likely benign
0.00254652	Uncertain significance
-0.00854004	Uncertain significance
0.00517805	Benign/Likely benign
-0.00755129	Uncertain significance
0.00188419	Uncertain significance
0.00313852	Uncertain significance
0.00165235	Uncertain significance
-0.0253174	Benign/Likely benign
0.00433092	Benign/Likely benign
0.00253137	Uncertain significance
0.00192547	Uncertain significance
0.00206101	Benign/Likely benign
0.0129063	Uncertain significance
0.00551006	Uncertain significance
-0.00419948	Uncertain significance
0.00431709	Uncertain significance
0.00199518	Uncertain significance
0.000228527	Benign/Likely benign
0.00275512	Uncertain significance
0.00336388	Uncertain significance
0.00409967	Benign/Likely benign
0.00265154	Uncertain significance
-0.00524213	Uncertain significance
0.000239011	Benign/Likely benign
-0.00506	Benign/Likely benign
-0.00714732	Uncertain significance
-0.00321419	Uncertain significance
0.000511842	Benign/Likely benign
-0.000129277	Benign/Likely benign
0.0013243	Uncertain significance
-0.00134096	Uncertain significance
0.00245299	Benign/Likely benign
-0.000396154	Benign/Likely benign
0.000461979	Benign/Likely benign
-0.00480547	Uncertain significance
0.00135718	Benign/Likely benign
-0.00139575	Uncertain significance
-0.0165668	Uncertain significance
0.00018889	Uncertain significance
0.0013432	Uncertain significance
0.00933426	Uncertain significance
0.00328423	Uncertain significance
-0.00311439	Uncertain significance
-0.00829452	Benign/Likely benign
0.00299531	Uncertain significance
-0.133906	Uncertain significance
-0.102906	Uncertain significance
0.001049	Conflicting interpretation
-0.0191902	Uncertain significance
-0.00712606	Uncertain significance
-0.00117355	Benign/Likely benign
-0.0074801	Uncertain significance
-0.0547874	Benign/Likely benign
-0.147324	Uncertain significance
-0.00863503	Uncertain significance
-0.189451	Pathogenic/Likely pathogenic
0.00540865	Uncertain significance
-0.00868053	Uncertain significance
-0.0270483	Uncertain significance
-0.0203449	Uncertain significance
-0.0776888	Uncertain significance
-0.0183045	Benign/Likely benign
-0.0207365	Uncertain significance
-0.0560841	Uncertain significance
-0.103849	Uncertain significance
-0.0482652	Uncertain significance
-0.00558346	Benign/Likely benign
-0.179853	Pathogenic/Likely pathogenic
-0.00886481	Uncertain significance
-0.172543	Pathogenic/Likely pathogenic
-0.00136389	Benign/Likely benign
-0.00234425	Uncertain significance
0.00869355	Benign/Likely benign
0.000897724	Benign/Likely benign
0.000775759	Benign/Likely benign
-0.119111	Pathogenic/Likely pathogenic
-0.14287	Pathogenic/Likely pathogenic
-0.0014689	Uncertain significance
-0.171566	Uncertain significance
-0.00523445	Benign/Likely benign
-0.173155	Uncertain significance
-0.00533033	Benign/Likely benign
0.00446017	Benign/Likely benign
-0.0134552	Benign/Likely benign
-0.136915	Pathogenic/Likely pathogenic
-0.0761569	Pathogenic/Likely pathogenic
-0.0344935	Uncertain significance
-0.00662846	Uncertain significance
-0.00200196	Uncertain significance
-0.015525	Uncertain significance
-0.180757	Pathogenic/Likely pathogenic
0.0025307	Uncertain significance
-0.0125559	Uncertain significance
-0.0165113	Uncertain significance
-0.00543918	Uncertain significance
0.00358607	Benign/Likely benign
-0.0811687	Uncertain significance
0.0113912	Benign/Likely benign
0.0013723	Benign/Likely benign
-0.135137	Conflicting interpretation
-0.160607	Uncertain significance
-0.138841	Uncertain significance
-0.16271	Pathogenic/Likely pathogenic
-0.108376	Pathogenic/Likely pathogenic
-0.176257	Uncertain significance
-0.121996	Uncertain significance
-0.0842658	Uncertain significance
-0.00098217	Benign/Likely benign
-0.142669	Uncertain significance
0.0142024	Benign/Likely benign
0.0141587	Benign/Likely benign
-0.0146403	Benign/Likely benign
-0.0242439	Benign/Likely benign
-0.150989	Uncertain significance
-0.0257478	Uncertain significance
-0.0727725	Uncertain significance
-0.00214741	Benign/Likely benign
-0.119074	Uncertain significance
-0.141077	Pathogenic/Likely pathogenic
-0.00304089	Benign/Likely benign
-0.109043	Uncertain significance
-0.000971642	Benign/Likely benign
0.00190761	Benign/Likely benign
-0.00979398	Benign/Likely benign
-0.103872	Uncertain significance
0.00141676	Benign/Likely benign
-0.00242228	Uncertain significance
0.00222389	Benign/Likely benign
0.00122287	Uncertain significance
0.00128196	Uncertain significance
0.00975938	Uncertain significance
-0.00957704	Uncertain significance
-0.00784408	Uncertain significance
0.00618951	Uncertain significance
-0.00314868	Uncertain significance
-0.141955	Uncertain significance
-0.217174	Uncertain significance
-0.151187	Pathogenic/Likely pathogenic
0.00626228	Benign/Likely benign
-0.0085361	Uncertain significance
0.0023301	Benign/Likely benign
-0.118373	Uncertain significance
-0.00530382	Uncertain significance
0.007903	Uncertain significance
0.00864105	Benign/Likely benign
0.0117236	Benign/Likely benign
0.00294298	Uncertain significance
0.00503624	Uncertain significance
-0.00592848	Uncertain significance
0.00878827	Uncertain significance
-0.00534996	Benign/Likely benign
0.00238145	Conflicting interpretation
-0.00507028	Uncertain significance
-0.128032	Uncertain significance
-0.00991674	Uncertain significance
-0.0155172	Uncertain significance
0.00730247	Uncertain significance
-0.0777392	Pathogenic/Likely pathogenic
0.00477602	Uncertain significance
-0.00642062	Benign/Likely benign
0.00590063	Benign/Likely benign
-0.0105709	Uncertain significance
-0.144381	Pathogenic/Likely pathogenic
-0.152002	Uncertain significance
-0.00793954	Uncertain significance
0.00499782	Benign/Likely benign
0.0107727	Uncertain significance
0.0105822	Uncertain significance
-0.0160309	Benign/Likely benign
-0.0152693	Uncertain significance
0.00543322	Benign/Likely benign
0.00821629	Benign/Likely benign
0.0103894	Benign/Likely benign
-0.000739779	Benign/Likely benign
0.00181548	Benign/Likely benign
0.00177832	Benign/Likely benign
-0.00123296	Benign/Likely benign
0.00993805	Benign/Likely benign
0.00183831	Benign/Likely benign
-0.00991995	Benign/Likely benign
-0.00994339	Benign/Likely benign
-0.189225	Pathogenic/Likely pathogenic
-0.21371	Pathogenic/Likely pathogenic
-0.000525464	Benign/Likely benign
-0.0137809	Uncertain significance
-0.00884776	Uncertain significance
-0.00963306	Uncertain significance
0.0128559	Benign/Likely benign
0.00514408	Benign/Likely benign
0.00186105	Benign/Likely benign
-0.00153462	Benign/Likely benign
0.000529293	Benign/Likely benign
0.0092475	Uncertain significance
0.00560369	Benign/Likely benign
-0.00938053	Uncertain significance
0.00193614	Benign/Likely benign
-0.00117143	Benign/Likely benign
-0.0113447	Benign/Likely benign
-0.119646	Pathogenic/Likely pathogenic
-0.124637	Pathogenic/Likely pathogenic
0.00317513	Benign/Likely benign
-0.137611	Pathogenic/Likely pathogenic
-0.0263505	Uncertain significance
0.00720989	Benign/Likely benign
-0.00409513	Benign/Likely benign
-0.0223954	Conflicting interpretation
-0.00388707	Benign/Likely benign
-0.000720018	Benign/Likely benign
-0.00437299	Benign/Likely benign
-0.0078204	Benign/Likely benign
-0.1662	Pathogenic/Likely pathogenic
-0.14877	Pathogenic/Likely pathogenic
-0.0133652	Uncertain significance
-0.00283008	Conflicting interpretation
-0.00942123	Conflicting interpretation
0.00312928	Uncertain significance
-0.0121525	Benign/Likely benign
-0.00210928	Benign/Likely benign
-0.116516	Uncertain significance
-0.030497	Uncertain significance
0.00115517	Benign/Likely benign
0.00218586	Benign/Likely benign
0.00377607	Benign/Likely benign
-0.000574218	Conflicting interpretation
-0.0025531	Benign/Likely benign
-0.000152524	Benign/Likely benign
-0.000589129	Benign/Likely benign
-1.71e-05	Benign/Likely benign
-0.190872	Pathogenic/Likely pathogenic
-0.20234	Uncertain significance
0.00302351	Benign/Likely benign
-0.176179	Conflicting interpretation
0.00713003	Uncertain significance
-0.00360147	Benign/Likely benign
0.00496926	Benign/Likely benign
-0.00780541	Benign/Likely benign
-0.00163552	Benign/Likely benign
-0.00313127	Benign/Likely benign
0.00615618	Benign/Likely benign
-0.0204308	Uncertain significance
-0.0121925	Benign/Likely benign
-0.00172996	Uncertain significance
0.00333507	Uncertain significance
0.00144757	Benign/Likely benign
0.0058431	Uncertain significance
-0.00564909	Benign/Likely benign
-0.0724752	Uncertain significance
-0.00507803	Uncertain significance
0.00902831	Benign/Likely benign
-0.00247228	Benign/Likely benign
-0.177246	Pathogenic/Likely pathogenic
-0.00322958	Uncertain significance
0.00209509	Uncertain significance
-0.000695248	Benign/Likely benign
0.00141107	Uncertain significance
-0.154613	Pathogenic/Likely pathogenic
-0.00549851	Uncertain significance
0.00453476	Uncertain significance
0.00331692	Uncertain significance
0.00646712	Uncertain significance
0.00617042	Uncertain significance
0.00665689	Uncertain significance
-0.139616	Uncertain significance
-0.151154	Uncertain significance
-0.183081	Pathogenic/Likely pathogenic
0.00347132	Benign/Likely benign
0.0125056	Uncertain significance
0.011495	Benign/Likely benign
0.00511048	Benign/Likely benign
0.00344649	Uncertain significance
-0.0976535	Uncertain significance
-0.165191	Pathogenic/Likely pathogenic
-0.147841	Pathogenic/Likely pathogenic
-0.0081239	Uncertain significance
0.00544754	Uncertain significance
0.00844634	Uncertain significance
-0.00177844	Benign/Likely benign
0.0052737	Benign/Likely benign
-0.146862	Uncertain significance
-0.144044	Pathogenic/Likely pathogenic
-0.00628786	Benign/Likely benign
-0.0119038	Benign/Likely benign
-0.151998	Pathogenic/Likely pathogenic
-0.181116	Pathogenic/Likely pathogenic
-0.0131582	Benign/Likely benign
-0.00338315	Benign/Likely benign
-0.0110486	Uncertain significance
-0.00561271	Benign/Likely benign
0.0050172	Benign/Likely benign
-0.0108249	Benign/Likely benign
-0.00312588	Uncertain significance
0.00246765	Benign/Likely benign
-0.0192436	Uncertain significance
-0.000277364	Benign/Likely benign
-0.000241318	Uncertain significance
-0.00772664	Uncertain significance
-0.00331538	Uncertain significance
-0.00249957	Uncertain significance
-0.00658431	Benign/Likely benign
-0.00176181	Uncertain significance
-0.00709521	Uncertain significance
-0.18095	Pathogenic/Likely pathogenic
-0.00323716	Uncertain significance
-0.197451	Pathogenic/Likely pathogenic
-0.171945	Pathogenic/Likely pathogenic
-0.00279287	Uncertain significance
-0.00320815	Benign/Likely benign
0.00617737	Benign/Likely benign
-0.00202414	Uncertain significance
0.00735476	Benign/Likely benign
0.00623485	Uncertain significance
-0.00417851	Uncertain significance
-0.00115654	Benign/Likely benign
-0.0039726	Uncertain significance
-0.0135607	Uncertain significance
-0.0113413	Uncertain significance
-0.0084451	Benign/Likely benign
0.00639344	Benign/Likely benign
-0.00821369	Benign/Likely benign
0.00357594	Uncertain significance
-0.000581603	Benign/Likely benign
-0.0184761	Uncertain significance
0.000245139	Benign/Likely benign
0.0124646	Benign/Likely benign
-0.151774	Uncertain significance
-0.139361	Uncertain significance
-0.137292	Uncertain significance
0.0032445	Benign/Likely benign
-0.0972751	Uncertain significance
-0.209328	Pathogenic/Likely pathogenic
0.00945103	Benign/Likely benign
-0.217662	Pathogenic/Likely pathogenic
-0.144687	Uncertain significance
-0.197667	Pathogenic/Likely pathogenic
-0.183786	Pathogenic/Likely pathogenic
0.00543866	Benign/Likely benign
-0.00194628	Benign/Likely benign
0.0108261	Benign/Likely benign
-0.106159	Uncertain significance
-0.103487	Uncertain significance
-0.005003	Benign/Likely benign
0.00459336	Uncertain significance
-0.0014523	Benign/Likely benign
0.000216277	Uncertain significance
-0.121668	Conflicting interpretation
-0.158354	Uncertain significance
0.00438625	Uncertain significance
-0.137039	Uncertain significance
-0.115981	Pathogenic/Likely pathogenic
0.0024536	Benign/Likely benign
0.00284939	Conflicting interpretation
-0.103324	Uncertain significance
0.0106497	Benign/Likely benign
-0.162838	Conflicting interpretation
-0.124406	Uncertain significance
-0.193793	Pathogenic/Likely pathogenic
0.00311188	Benign/Likely benign
0.00161802	Benign/Likely benign
-0.0184563	Benign/Likely benign
0.00401561	Uncertain significance
0.00452202	Uncertain significance
0.00164081	Uncertain significance
-0.0140971	Uncertain significance
0.000330225	Benign/Likely benign
0.00390501	Uncertain significance
0.00571673	Uncertain significance
-0.00496846	Benign/Likely benign
0.000434607	Uncertain significance
-0.0894643	Uncertain significance
0.00441706	Uncertain significance
0.00519194	Uncertain significance
-0.0391674	Uncertain significance
0.00228724	Benign/Likely benign
0.00570438	Benign/Likely benign
-0.000266438	Benign/Likely benign
0.00406193	Benign/Likely benign
-0.0027181	Benign/Likely benign
-0.000607534	Benign/Likely benign
-0.00269915	Benign/Likely benign
-0.13602	Pathogenic/Likely pathogenic
-0.120032	Pathogenic/Likely pathogenic
-0.00701019	Benign/Likely benign
-0.133975	Pathogenic/Likely pathogenic
-0.00855997	Uncertain significance
0.00386397	Uncertain significance
0.00547079	Benign/Likely benign
-0.00796842	Benign/Likely benign
-0.00781584	Benign/Likely benign
-0.00730984	Benign/Likely benign
-0.169502	Pathogenic/Likely pathogenic
-0.0790404	Pathogenic/Likely pathogenic
-0.121975	Pathogenic/Likely pathogenic
-0.000301323	Benign/Likely benign
-0.027729	Benign/Likely benign
-0.004163	Benign/Likely benign
-0.0050068	Benign/Likely benign
-0.00848713	Benign/Likely benign
-0.19628	Pathogenic/Likely pathogenic
-0.17247	Uncertain significance
-0.17877	Pathogenic/Likely pathogenic
-0.105671	Uncertain significance
-0.0206871	Uncertain significance
-0.164138	Pathogenic/Likely pathogenic
-0.00723169	Uncertain significance
-0.00684215	Uncertain significance
-0.00436735	Uncertain significance
0.000166518	Uncertain significance
0.00573182	Uncertain significance
-0.00388838	Benign/Likely benign
-0.00553414	Benign/Likely benign
-0.0399156	Pathogenic/Likely pathogenic
-0.141284	Pathogenic/Likely pathogenic
-0.18688	Pathogenic/Likely pathogenic
-0.00672918	Uncertain significance
-0.0247353	Uncertain significance
0.00255574	Uncertain significance
-0.00814434	Uncertain significance
-0.178279	Pathogenic/Likely pathogenic
-0.156553	Pathogenic/Likely pathogenic
-0.175232	Pathogenic/Likely pathogenic
-0.168412	Conflicting interpretation
-0.0470327	Uncertain significance
0.00301002	Benign/Likely benign
-0.000885856	Conflicting interpretation
-0.00793472	Uncertain significance
-0.0266095	Benign/Likely benign
0.00138213	Benign/Likely benign
0.0057985	Benign/Likely benign
-0.0212479	Benign/Likely benign
-0.16505	Uncertain significance
-0.19423	Pathogenic/Likely pathogenic
-0.00812731	Uncertain significance
0.0028052	Uncertain significance
-0.197312	Uncertain significance
0.0037259	Benign/Likely benign
-0.0488597	Uncertain significance
0.00277407	Uncertain significance
0.00557526	Benign/Likely benign
0.00776819	Uncertain significance
-0.0604248	Uncertain significance
-0.0340097	Benign/Likely benign
0.000702132	Uncertain significance
-0.0959191	Uncertain significance
-0.0643955	Benign/Likely benign
0.00663429	Uncertain significance
-0.0163593	Uncertain significance
-0.18591	Uncertain significance
-0.193314	Pathogenic/Likely pathogenic
0.0108004	Benign/Likely benign
0.0029683	Uncertain significance
0.00743367	Uncertain significance
9.56088e-05	Uncertain significance
0.013184	Uncertain significance
0.00508531	Uncertain significance
0.00721367	Benign/Likely benign
0.0221944	Benign/Likely benign
-0.20571	Pathogenic/Likely pathogenic
-0.184256	Pathogenic/Likely pathogenic
-0.164878	Conflicting interpretation
-0.1579	Uncertain significance
-0.080937	Uncertain significance
-0.148508	Uncertain significance
0.00524528	Conflicting interpretation
0.0030471	Benign/Likely benign
-0.205104	Pathogenic/Likely pathogenic
0.0126823	Benign/Likely benign
-0.00656556	Benign/Likely benign
0.0141028	Benign/Likely benign
0.0128912	Benign/Likely benign
-0.101305	Pathogenic/Likely pathogenic
0.00313289	Uncertain significance
-0.0468906	Benign/Likely benign
-0.0396803	Uncertain significance
0.00688859	Uncertain significance
0.00231081	Uncertain significance
-0.0269435	Benign/Likely benign
-0.0457315	Uncertain significance
-0.181137	Pathogenic/Likely pathogenic
-0.0380145	Benign/Likely benign
-0.00702282	Conflicting interpretation
4.61127e-05	Benign/Likely benign
-0.00457886	Benign/Likely benign
-0.226876	Pathogenic/Likely pathogenic
-0.175818	Pathogenic/Likely pathogenic
-0.00709198	Benign/Likely benign
0.000546628	Benign/Likely benign
0.00107389	Uncertain significance
-0.0717218	Uncertain significance
0.00441307	Conflicting interpretation
-0.0143806	Uncertain significance
-0.0379378	Uncertain significance
0.00108141	Uncertain significance
0.0140231	Uncertain significance
-0.00554037	Benign/Likely benign
-0.00620728	Benign/Likely benign
0.00263403	Benign/Likely benign
-1.5e-05	Benign/Likely benign
-0.00904274	Benign/Likely benign
-0.159485	Pathogenic/Likely pathogenic
-0.00812257	Uncertain significance
-0.00208228	Benign/Likely benign
-0.00357829	Benign/Likely benign
0.00215968	Benign/Likely benign
-0.034659	Benign/Likely benign
-0.200169	Pathogenic/Likely pathogenic
-0.0566991	Benign/Likely benign
0.00881965	Uncertain significance
-0.0598751	Benign/Likely benign
-0.045885	Benign/Likely benign
-0.0762035	Benign/Likely benign
-0.206243	Uncertain significance
0.0175606	Benign/Likely benign
-0.0144262	Benign/Likely benign
-0.0266967	Uncertain significance
0.017117	Benign/Likely benign
-0.00156211	Benign/Likely benign
-0.072169	Benign/Likely benign
-0.00103348	Uncertain significance
-0.0312336	Uncertain significance
-0.0119107	Benign/Likely benign
-0.0225946	Benign/Likely benign
-0.045311	Benign/Likely benign
-0.204677	Pathogenic/Likely pathogenic
-0.00787981	Uncertain significance
-0.00738004	Benign/Likely benign
-0.00404137	Uncertain significance
0.00458177	Uncertain significance
0.00322758	Uncertain significance
0.00967395	Uncertain significance
0.00717295	Uncertain significance
-0.00842385	Uncertain significance
-0.0229398	Uncertain significance
0.00409261	Uncertain significance
0.00985751	Benign/Likely benign
0.00322416	Uncertain significance
-0.000663485	Uncertain significance
0.00274759	Benign/Likely benign
-0.00133209	Benign/Likely benign
0.00200629	Benign/Likely benign
0.00977005	Uncertain significance
-0.0711412	Uncertain significance
0.0132695	Benign/Likely benign
-0.000422716	Uncertain significance
0.00420695	Uncertain significance
0.00243329	Uncertain significance
0.00482986	Benign/Likely benign
-0.0717452	Uncertain significance
-0.00656618	Benign/Likely benign
0.00131287	Uncertain significance
0.00701699	Uncertain significance
-0.00242983	Conflicting interpretation
0.00352851	Benign/Likely benign
-0.00945566	Uncertain significance
0.0043929	Uncertain significance
0.00549668	Conflicting interpretation
-0.129679	Pathogenic/Likely pathogenic
-0.00952934	Uncertain significance
-0.224805	Pathogenic/Likely pathogenic
0.00691265	Uncertain significance
-0.000790905	Benign/Likely benign
0.00554797	Uncertain significance
-0.0120132	Benign/Likely benign
-0.177338	Pathogenic/Likely pathogenic
0.00135955	Uncertain significance
0.00715477	Benign/Likely benign
0.0046718	Uncertain significance
-0.00198802	Benign/Likely benign
-0.00114224	Uncertain significance
-0.0290083	Pathogenic/Likely pathogenic
-0.00524651	Uncertain significance
-0.00395528	Uncertain significance
-0.00482069	Uncertain significance
-0.00324943	Conflicting interpretation
0.0208833	Benign/Likely benign
[truncated: 16,109 more rows]

## Sheet: source_data_fig_4_d
top panel			bottom panel
functional_classification	Clinvar significance		functional_classification	accession
unchanged	Benign/Likely benign		unchanged	ClinVar and gnomAD
unchanged	Uncertain significance		unchanged	ClinVar and gnomAD
unchanged	Uncertain significance		unchanged	ClinVar and gnomAD
unchanged	Uncertain significance		unchanged	ClinVar and gnomAD
unchanged	Uncertain significance		unchanged	ClinVar and gnomAD
unchanged	Benign/Likely benign		unchanged	ClinVar and gnomAD
unchanged	Benign/Likely benign		unchanged	ClinVar and gnomAD
unchanged	Uncertain significance		unchanged	ClinVar and gnomAD
unchanged	Benign/Likely benign		unchanged	ClinVar and gnomAD
unchanged	Uncertain significance		unchanged	ClinVar and gnomAD
unchanged	Benign/Likely benign		unchanged	ClinVar and gnomAD
unchanged	Benign/Likely benign		unchanged	ClinVar and gnomAD
unchanged	Uncertain significance		unchanged	ClinVar and gnomAD
unchanged	Conflicting interpretation		unchanged	ClinVar and gnomAD
unchanged	Conflicting interpretation		unchanged	ClinVar and gnomAD
unchanged	Uncertain significance		unchanged	ClinVar and gnomAD
enriched	Uncertain significance		enriched	ClinVar and gnomAD
unchanged	Uncertain significance		unchanged	ClinVar and gnomAD
unchanged	Uncertain significance		unchanged	ClinVar and gnomAD
unchanged	Conflicting interpretation		unchanged	ClinVar and gnomAD
enriched	Uncertain significance		enriched	ClinVar and gnomAD
enriched	Uncertain significance		enriched	ClinVar and gnomAD
unchanged	Uncertain significance		unchanged	ClinVar and gnomAD
enriched	Uncertain significance		enriched	ClinVar and gnomAD
unchanged	Benign/Likely benign		unchanged	ClinVar and gnomAD
enriched	Benign/Likely benign		enriched	ClinVar and gnomAD
unchanged	Benign/Likely benign		unchanged	ClinVar and gnomAD
unchanged	Benign/Likely benign		unchanged	ClinVar and gnomAD
unchanged	Benign/Likely benign		unchanged	ClinVar and gnomAD
enriched	Benign/Likely benign		enriched	ClinVar and gnomAD
unchanged	Benign/Likely benign		unchanged	ClinVar and gnomAD
unchanged	Uncertain significance		unchanged	ClinVar and gnomAD
unchanged	Conflicting interpretation		unchanged	ClinVar and gnomAD
unchanged	Uncertain significance		unchanged	ClinVar and gnomAD
enriched	Benign/Likely benign		enriched	ClinVar and gnomAD
unchanged	Conflicting interpretation		unchanged	ClinVar and gnomAD
unchanged	Uncertain significance		unchanged	ClinVar and gnomAD
unchanged	Uncertain significance		unchanged	ClinVar and gnomAD
unchanged	Uncertain significance		unchanged	ClinVar and gnomAD
unchanged	Benign/Likely benign		unchanged	ClinVar and gnomAD
unchanged	Uncertain significance		unchanged	ClinVar and gnomAD
unchanged	Uncertain significance		unchanged	ClinVar and gnomAD
unchanged	Conflicting interpretation		unchanged	ClinVar and gnomAD
unchanged	Uncertain significance		unchanged	ClinVar and gnomAD
unchanged	Uncertain significance		unchanged	ClinVar and gnomAD
unchanged	Conflicting interpretation		unchanged	ClinVar and gnomAD
unchanged	Benign/Likely benign		unchanged	ClinVar and gnomAD
enriched	Conflicting interpretation		enriched	ClinVar and gnomAD
unchanged	Uncertain significance		unchanged	ClinVar and gnomAD
depleted	Pathogenic/Likely pathogenic		depleted	ClinVar and gnomAD
enriched	Conflicting interpretation		enriched	ClinVar and gnomAD
unchanged	Uncertain significance		unchanged	ClinVar and gnomAD
enriched	Conflicting interpretation		enriched	ClinVar and gnomAD
unchanged	Uncertain significance		unchanged	ClinVar and gnomAD
unchanged	Uncertain significance		unchanged	ClinVar and gnomAD
enriched	Uncertain significance		enriched	ClinVar and gnomAD
unchanged	Conflicting interpretation		unchanged	ClinVar and gnomAD
enriched	Conflicting interpretation		enriched	ClinVar and gnomAD
enriched	Conflicting interpretation		enriched	ClinVar and gnomAD
unchanged	Benign/Likely benign		unchanged	ClinVar and gnomAD
unchanged	Uncertain significance		unchanged	ClinVar and gnomAD
unchanged	Conflicting interpretation		unchanged	ClinVar and gnomAD
unchanged	Benign/Likely benign		unchanged	ClinVar and gnomAD
unchanged	Benign/Likely benign		unchanged	ClinVar and gnomAD
unchanged	Benign/Likely benign		unchanged	ClinVar and gnomAD
unchanged	Benign/Likely benign		unchanged	ClinVar and gnomAD
enriched	Benign/Likely benign		enriched	ClinVar and gnomAD
unchanged	Uncertain significance		unchanged	ClinVar and gnomAD
enriched	Conflicting interpretation		enriched	ClinVar and gnomAD
depleted	Benign/Likely benign		depleted	ClinVar and gnomAD
unchanged	Conflicting interpretation		unchanged	ClinVar and gnomAD
enriched	Benign/Likely benign		enriched	ClinVar and gnomAD
unchanged	Benign/Likely benign		unchanged	ClinVar and gnomAD
unchanged	Benign/Likely benign		unchanged	ClinVar and gnomAD
unchanged	Uncertain significance		unchanged	ClinVar and gnomAD
unchanged	Uncertain significance		unchanged	ClinVar and gnomAD
unchanged	Uncertain significance		unchanged	ClinVar and gnomAD
enriched	Uncertain significance		enriched	ClinVar and gnomAD
unchanged	Benign/Likely benign		unchanged	ClinVar and gnomAD
unchanged	Benign/Likely benign		unchanged	ClinVar and gnomAD
unchanged	Conflicting interpretation		unchanged	ClinVar and gnomAD
unchanged	Benign/Likely benign		unchanged	ClinVar and gnomAD
unchanged	Uncertain significance		unchanged	ClinVar and gnomAD
unchanged	Conflicting interpretation		unchanged	ClinVar and gnomAD
depleted	Conflicting interpretation		depleted	ClinVar and gnomAD
unchanged	Benign/Likely benign		unchanged	ClinVar and gnomAD
unchanged	Uncertain significance		unchanged	ClinVar and gnomAD
unchanged	Uncertain significance		unchanged	ClinVar and gnomAD
unchanged	Benign/Likely benign		unchanged	ClinVar and gnomAD
unchanged	Benign/Likely benign		unchanged	ClinVar and gnomAD
unchanged	Uncertain significance		unchanged	ClinVar and gnomAD
enriched	Benign/Likely benign		enriched	ClinVar and gnomAD
enriched	Conflicting interpretation		enriched	ClinVar and gnomAD
unchanged	Conflicting interpretation		unchanged	ClinVar and gnomAD
unchanged	Benign/Likely benign		unchanged	ClinVar and gnomAD
depleted	Uncertain significance		depleted	ClinVar and gnomAD
enriched	Benign/Likely benign		enriched	ClinVar and gnomAD
enriched	Benign/Likely benign		enriched	ClinVar and gnomAD
enriched	Conflicting interpretation		enriched	ClinVar and gnomAD
enriched	Conflicting interpretation		enriched	ClinVar and gnomAD
enriched	Uncertain significance		enriched	ClinVar and gnomAD
unchanged	Uncertain significance		unchanged	ClinVar and gnomAD
unchanged	Conflicting interpretation		unchanged	ClinVar and gnomAD
unchanged	Benign/Likely benign		unchanged	ClinVar and gnomAD
enriched	Uncertain significance		enriched	ClinVar and gnomAD
unchanged	Benign/Likely benign		unchanged	ClinVar and gnomAD
unchanged	Uncertain significance		unchanged	ClinVar and gnomAD
enriched	Uncertain significance		enriched	ClinVar and gnomAD
unchanged	Uncertain significance		unchanged	ClinVar and gnomAD
unchanged	Benign/Likely benign		unchanged	ClinVar and gnomAD
unchanged	Uncertain significance		unchanged	ClinVar and gnomAD
unchanged	Benign/Likely benign		unchanged	ClinVar and gnomAD
unchanged	Uncertain significance		unchanged	ClinVar and gnomAD
unchanged	Uncertain significance		unchanged	ClinVar and gnomAD
unchanged	Benign/Likely benign		unchanged	ClinVar and gnomAD
unchanged	Conflicting interpretation		unchanged	ClinVar and gnomAD
unchanged	Benign/Likely benign		unchanged	ClinVar and gnomAD
enriched	Benign/Likely benign		enriched	ClinVar and gnomAD
unchanged	Conflicting interpretation		unchanged	ClinVar and gnomAD
unchanged	Uncertain significance		unchanged	ClinVar and gnomAD
unchanged	Uncertain significance		unchanged	ClinVar and gnomAD
unchanged	Benign/Likely benign		unchanged	ClinVar and gnomAD
unchanged	Benign/Likely benign		unchanged	ClinVar and gnomAD
unchanged	Benign/Likely benign		unchanged	ClinVar and gnomAD
enriched	Conflicting interpretation		enriched	ClinVar and gnomAD
unchanged	Benign/Likely benign		unchanged	ClinVar and gnomAD
unchanged	Benign/Likely benign		unchanged	ClinVar and gnomAD
unchanged	Uncertain significance		unchanged	ClinVar and gnomAD
unchanged	Uncertain significance		unchanged	ClinVar and gnomAD
unchanged	Conflicting interpretation		unchanged	ClinVar and gnomAD
unchanged	Uncertain significance		unchanged	ClinVar and gnomAD
enriched	Benign/Likely benign		enriched	ClinVar and gnomAD
unchanged	Benign/Likely benign		unchanged	ClinVar and gnomAD
unchanged	Benign/Likely benign		unchanged	ClinVar and gnomAD
unchanged	Uncertain significance		unchanged	ClinVar and gnomAD
unchanged	Benign/Likely benign		unchanged	ClinVar and gnomAD
unchanged	Benign/Likely benign		unchanged	ClinVar and gnomAD
unchanged	Uncertain significance		unchanged	ClinVar and gnomAD
depleted	Uncertain significance		depleted	ClinVar and gnomAD
enriched	Benign/Likely benign		enriched	ClinVar and gnomAD
enriched	Benign/Likely benign		enriched	ClinVar and gnomAD
unchanged	Uncertain significance		unchanged	ClinVar and gnomAD
unchanged	Uncertain significance		unchanged	ClinVar and gnomAD
unchanged	Benign/Likely benign		unchanged	ClinVar and gnomAD
unchanged	Uncertain significance		unchanged	ClinVar and gnomAD
unchanged	Benign/Likely benign		unchanged	ClinVar and gnomAD
unchanged	Uncertain significance		unchanged	ClinVar and gnomAD
unchanged	Uncertain significance		unchanged	ClinVar and gnomAD
unchanged	Benign/Likely benign		unchanged	ClinVar and gnomAD
unchanged	Conflicting interpretation		unchanged	ClinVar and gnomAD
unchanged	Uncertain significance		unchanged	ClinVar and gnomAD
enriched	Uncertain significance		enriched	ClinVar and gnomAD
unchanged	Benign/Likely benign		unchanged	ClinVar and gnomAD
unchanged	Uncertain significance		unchanged	ClinVar and gnomAD
unchanged	Uncertain significance		unchanged	ClinVar and gnomAD
depleted	Uncertain significance		depleted	ClinVar and gnomAD
unchanged	Uncertain significance		unchanged	ClinVar and gnomAD
unchanged	Uncertain significance		unchanged	ClinVar and gnomAD
unchanged	Benign/Likely benign		unchanged	ClinVar and gnomAD
unchanged	Uncertain significance		unchanged	ClinVar and gnomAD
unchanged	Conflicting interpretation		unchanged	ClinVar and gnomAD
depleted	Uncertain significance		depleted	ClinVar and gnomAD
unchanged	Benign/Likely benign		unchanged	ClinVar and gnomAD
unchanged	Uncertain significance		unchanged	ClinVar and gnomAD
unchanged	Uncertain significance		unchanged	ClinVar and gnomAD
unchanged	Uncertain significance		unchanged	ClinVar and gnomAD
enriched	Benign/Likely benign		enriched	ClinVar and gnomAD
unchanged	Uncertain significance		unchanged	ClinVar and gnomAD
enriched	Uncertain significance		enriched	ClinVar and gnomAD
unchanged	Uncertain significance		unchanged	ClinVar and gnomAD
unchanged	Uncertain significance		unchanged	ClinVar and gnomAD
unchanged	Conflicting interpretation		unchanged	ClinVar and gnomAD
enriched	Uncertain significance		enriched	ClinVar and gnomAD
unchanged	Uncertain significance		unchanged	ClinVar and gnomAD
unchanged	Uncertain significance		unchanged	ClinVar and gnomAD
unchanged	Benign/Likely benign		unchanged	ClinVar and gnomAD
unchanged	Uncertain significance		unchanged	ClinVar and gnomAD
unchanged	Uncertain significance		unchanged	ClinVar and gnomAD
unchanged	Uncertain significance		unchanged	ClinVar and gnomAD
unchanged	Benign/Likely benign		unchanged	ClinVar and gnomAD
unchanged	Uncertain significance		unchanged	ClinVar and gnomAD
unchanged	Benign/Likely benign		unchanged	ClinVar and gnomAD
unchanged	Uncertain significance		unchanged	ClinVar and gnomAD
unchanged	Benign/Likely benign		unchanged	ClinVar and gnomAD
unchanged	Uncertain significance		unchanged	ClinVar and gnomAD
unchanged	Conflicting interpretation		unchanged	ClinVar and gnomAD
unchanged	Benign/Likely benign		unchanged	ClinVar and gnomAD
unchanged	Uncertain significance		unchanged	ClinVar and gnomAD
unchanged	Benign/Likely benign		unchanged	ClinVar and gnomAD
unchanged	Conflicting interpretation		unchanged	ClinVar and gnomAD
unchanged	Uncertain significance		unchanged	ClinVar and gnomAD
unchanged	Uncertain significance		unchanged	ClinVar and gnomAD
unchanged	Conflicting interpretation		unchanged	ClinVar and gnomAD
unchanged	Uncertain significance		unchanged	ClinVar and gnomAD
unchanged	Benign/Likely benign		unchanged	ClinVar and gnomAD
enriched	Uncertain significance		enriched	ClinVar and gnomAD
unchanged	Uncertain significance		unchanged	ClinVar and gnomAD
enriched	Conflicting interpretation		enriched	ClinVar and gnomAD
unchanged	Conflicting interpretation		unchanged	ClinVar and gnomAD
unchanged	Benign/Likely benign		unchanged	ClinVar and gnomAD
unchanged	Benign/Likely benign		unchanged	ClinVar and gnomAD
unchanged	Uncertain significance		unchanged	ClinVar and gnomAD
unchanged	Benign/Likely benign		unchanged	ClinVar and gnomAD
unchanged	Uncertain significance		unchanged	ClinVar and gnomAD
unchanged	Benign/Likely benign		unchanged	ClinVar and gnomAD
unchanged	Conflicting interpretation		unchanged	ClinVar and gnomAD
enriched	Uncertain significance		enriched	ClinVar and gnomAD
unchanged	Benign/Likely benign		unchanged	ClinVar and gnomAD
unchanged	Conflicting interpretation		unchanged	ClinVar and gnomAD
unchanged	Uncertain significance		unchanged	ClinVar and gnomAD
unchanged	Benign/Likely benign		unchanged	ClinVar and gnomAD
enriched	Benign/Likely benign		enriched	ClinVar and gnomAD
unchanged	Conflicting interpretation		unchanged	ClinVar and gnomAD
unchanged	Conflicting interpretation		unchanged	ClinVar and gnomAD
unchanged	Benign/Likely benign		unchanged	ClinVar and gnomAD
unchanged	Uncertain significance		unchanged	ClinVar and gnomAD
unchanged	Benign/Likely benign		unchanged	ClinVar and gnomAD
unchanged	Benign/Likely benign		unchanged	ClinVar and gnomAD
unchanged	Benign/Likely benign		unchanged	ClinVar and gnomAD
unchanged	Uncertain significance		unchanged	ClinVar and gnomAD
unchanged	Uncertain significance		unchanged	ClinVar and gnomAD
unchanged	Uncertain significance		unchanged	ClinVar and gnomAD
unchanged	Conflicting interpretation		unchanged	ClinVar and gnomAD
unchanged	Uncertain significance		unchanged	ClinVar and gnomAD
unchanged	Conflicting interpretation		unchanged	ClinVar and gnomAD
unchanged	Benign/Likely benign		unchanged	ClinVar and gnomAD
unchanged	Benign/Likely benign		unchanged	ClinVar and gnomAD
unchanged	Benign/Likely benign		unchanged	ClinVar and gnomAD
unchanged	Benign/Likely benign		unchanged	ClinVar and gnomAD
unchanged	Benign/Likely benign		unchanged	ClinVar and gnomAD
unchanged	Benign/Likely benign		unchanged	ClinVar and gnomAD
unchanged	Benign/Likely benign		unchanged	ClinVar and gnomAD
unchanged	Benign/Likely benign		unchanged	ClinVar and gnomAD
unchanged	Uncertain significance		unchanged	ClinVar and gnomAD
unchanged	Benign/Likely benign		unchanged	ClinVar and gnomAD
unchanged	Conflicting interpretation		unchanged	ClinVar and gnomAD
unchanged	Uncertain significance		unchanged	ClinVar and gnomAD
unchanged	Benign/Likely benign		unchanged	ClinVar and gnomAD
unchanged	Conflicting interpretation		unchanged	ClinVar and gnomAD
depleted	Uncertain significance		depleted	ClinVar and gnomAD
unchanged	Benign/Likely benign		unchanged	ClinVar and gnomAD
unchanged	Benign/Likely benign		unchanged	ClinVar and gnomAD
unchanged	Benign/Likely benign		unchanged	ClinVar and gnomAD
unchanged	Benign/Likely benign		unchanged	ClinVar and gnomAD
unchanged	Benign/Likely benign		unchanged	ClinVar and gnomAD
unchanged	Uncertain significance		unchanged	ClinVar and gnomAD
unchanged	Benign/Likely benign		unchanged	ClinVar and gnomAD
unchanged	Benign/Likely benign		unchanged	ClinVar and gnomAD
unchanged	Benign/Likely benign		unchanged	ClinVar and gnomAD
unchanged	Benign/Likely benign		unchanged	ClinVar and gnomAD
unchanged	Benign/Likely benign		unchanged	ClinVar and gnomAD
unchanged	Benign/Likely benign		unchanged	ClinVar and gnomAD
unchanged	Benign/Likely benign		unchanged	ClinVar and gnomAD
unchanged	Benign/Likely benign		unchanged	ClinVar and gnomAD
unchanged	Uncertain significance		unchanged	ClinVar and gnomAD
unchanged	Benign/Likely benign		unchanged	ClinVar and gnomAD
unchanged	Uncertain significance		unchanged	ClinVar and gnomAD
unchanged	Benign/Likely benign		unchanged	ClinVar and gnomAD
unchanged	Benign/Likely benign		unchanged	ClinVar and gnomAD
unchanged	Benign/Likely benign		unchanged	ClinVar and gnomAD
unchanged	Benign/Likely benign		unchanged	ClinVar and gnomAD
unchanged	Benign/Likely benign		unchanged	ClinVar and gnomAD
enriched	Benign/Likely benign		enriched	ClinVar and gnomAD
unchanged	Benign/Likely benign		unchanged	ClinVar and gnomAD
unchanged	Benign/Likely benign		unchanged	ClinVar and gnomAD
unchanged	Benign/Likely benign		unchanged	ClinVar and gnomAD
unchanged	Conflicting interpretation		unchanged	ClinVar and gnomAD
unchanged	Conflicting interpretation		unchanged	ClinVar and gnomAD
unchanged	Benign/Likely benign		unchanged	ClinVar and gnomAD
unchanged	Benign/Likely benign		unchanged	ClinVar and gnomAD
depleted	Conflicting interpretation		depleted	ClinVar and gnomAD
unchanged	Benign/Likely benign		unchanged	ClinVar and gnomAD
unchanged	Benign/Likely benign		unchanged	ClinVar and gnomAD
unchanged	Benign/Likely benign		unchanged	ClinVar and gnomAD
unchanged	Benign/Likely benign		unchanged	ClinVar and gnomAD
unchanged	Conflicting interpretation		unchanged	ClinVar and gnomAD
unchanged	Benign/Likely benign		unchanged	ClinVar and gnomAD
unchanged	Benign/Likely benign		unchanged	ClinVar and gnomAD
unchanged	Uncertain significance		unchanged	ClinVar and gnomAD
unchanged	Benign/Likely benign		unchanged	ClinVar and gnomAD
unchanged	Benign/Likely benign		unchanged	ClinVar and gnomAD
unchanged	Uncertain significance		unchanged	ClinVar and gnomAD
unchanged	Benign/Likely benign		unchanged	ClinVar and gnomAD
unchanged	Uncertain significance		unchanged	ClinVar and gnomAD
unchanged	Uncertain significance		unchanged	ClinVar and gnomAD
unchanged	Benign/Likely benign		unchanged	ClinVar and gnomAD
unchanged	Benign/Likely benign		unchanged	ClinVar and gnomAD
unchanged	Conflicting interpretation		unchanged	ClinVar and gnomAD
unchanged	Uncertain significance		unchanged	ClinVar and gnomAD
unchanged	Uncertain significance		unchanged	ClinVar and gnomAD
unchanged	Uncertain significance		unchanged	ClinVar and gnomAD
unchanged	Uncertain significance		unchanged	ClinVar and gnomAD
unchanged	Benign/Likely benign		unchanged	ClinVar and gnomAD
depleted	Uncertain significance		depleted	ClinVar and gnomAD
unchanged	Uncertain significance		unchanged	ClinVar and gnomAD
unchanged	Benign/Likely benign		unchanged	ClinVar and gnomAD
unchanged	Uncertain significance		unchanged	ClinVar and gnomAD
depleted	Benign/Likely benign		depleted	ClinVar and gnomAD
depleted	Benign/Likely benign		depleted	ClinVar and gnomAD
unchanged	Benign/Likely benign		unchanged	ClinVar and gnomAD
depleted	Conflicting interpretation		depleted	ClinVar and gnomAD
depleted	Uncertain significance		depleted	ClinVar and gnomAD
depleted	Benign/Likely benign		depleted	ClinVar and gnomAD
enriched	Benign/Likely benign		enriched	ClinVar and gnomAD
enriched	Benign/Likely benign		enriched	ClinVar and gnomAD
unchanged	Uncertain significance		unchanged	ClinVar and gnomAD
unchanged	Uncertain significance		unchanged	ClinVar and gnomAD
unchanged	Uncertain significance		unchanged	ClinVar and gnomAD
enriched	Benign/Likely benign		enriched	ClinVar and gnomAD
unchanged	Conflicting interpretation		unchanged	ClinVar and gnomAD
unchanged	Uncertain significance		unchanged	ClinVar and gnomAD
unchanged	Uncertain significance		unchanged	ClinVar and gnomAD
unchanged	Benign/Likely benign		unchanged	ClinVar and gnomAD
unchanged	Benign/Likely benign		unchanged	ClinVar and gnomAD
unchanged	Benign/Likely benign		unchanged	ClinVar and gnomAD
unchanged	Benign/Likely benign		unchanged	ClinVar and gnomAD
unchanged	Conflicting interpretation		unchanged	ClinVar and gnomAD
unchanged	Benign/Likely benign		unchanged	ClinVar and gnomAD
unchanged	Benign/Likely benign		unchanged	ClinVar and gnomAD
unchanged	Benign/Likely benign		unchanged	ClinVar and gnomAD
unchanged	Conflicting interpretation		unchanged	ClinVar and gnomAD
unchanged	Benign/Likely benign		unchanged	ClinVar and gnomAD
unchanged	Benign/Likely benign		unchanged	ClinVar and gnomAD
unchanged	Uncertain significance		unchanged	ClinVar and gnomAD
unchanged	Conflicting interpretation		unchanged	ClinVar and gnomAD
unchanged	Benign/Likely benign		unchanged	ClinVar and gnomAD
unchanged	Benign/Likely benign		unchanged	ClinVar and gnomAD
unchanged	Benign/Likely benign		unchanged	ClinVar and gnomAD
unchanged	Benign/Likely benign		unchanged	ClinVar and gnomAD
depleted	Benign/Likely benign		depleted	ClinVar and gnomAD
depleted	Pathogenic/Likely pathogenic		depleted	ClinVar and gnomAD
unchanged	Uncertain significance		unchanged	ClinVar and gnomAD
unchanged	Uncertain significance		unchanged	ClinVar and gnomAD
unchanged	Benign/Likely benign		unchanged	ClinVar and gnomAD
unchanged	Benign/Likely benign		unchanged	ClinVar and gnomAD
unchanged	Uncertain significance		unchanged	ClinVar and gnomAD
unchanged	Uncertain significance		unchanged	ClinVar and gnomAD
unchanged	Uncertain significance		unchanged	ClinVar and gnomAD
depleted	Uncertain significance		depleted	ClinVar and gnomAD
unchanged	Benign/Likely benign		unchanged	ClinVar and gnomAD
unchanged	Benign/Likely benign		unchanged	ClinVar and gnomAD
unchanged	Benign/Likely benign		unchanged	ClinVar and gnomAD
unchanged	Uncertain significance		unchanged	ClinVar and gnomAD
unchanged	Benign/Likely benign		unchanged	ClinVar and gnomAD
unchanged	Benign/Likely benign		unchanged	ClinVar and gnomAD
unchanged	Conflicting interpretation		unchanged	ClinVar and gnomAD
enriched	Benign/Likely benign		enriched	ClinVar and gnomAD
unchanged	Uncertain significance		unchanged	ClinVar and gnomAD
unchanged	Benign/Likely benign		unchanged	ClinVar and gnomAD
enriched	Uncertain significance		enriched	ClinVar and gnomAD
unchanged	Uncertain significance		unchanged	ClinVar and gnomAD
unchanged	Conflicting interpretation		unchanged	ClinVar and gnomAD
unchanged	Benign/Likely benign		unchanged	ClinVar and gnomAD
unchanged	Benign/Likely benign		unchanged	ClinVar and gnomAD
unchanged	Benign/Likely benign		unchanged	ClinVar and gnomAD
unchanged	Benign/Likely benign		unchanged	ClinVar and gnomAD
depleted	Uncertain significance		depleted	ClinVar and gnomAD
unchanged	Benign/Likely benign		unchanged	ClinVar and gnomAD
unchanged	Benign/Likely benign		unchanged	ClinVar and gnomAD
unchanged	Conflicting interpretation		unchanged	ClinVar and gnomAD
unchanged	Conflicting interpretation		unchanged	ClinVar and gnomAD
unchanged	Uncertain significance		unchanged	ClinVar and gnomAD
depleted	Benign/Likely benign		depleted	ClinVar and gnomAD
depleted	Uncertain significance		depleted	ClinVar and gnomAD
unchanged	Benign/Likely benign		unchanged	ClinVar and gnomAD
depleted	Uncertain significance		depleted	ClinVar and gnomAD
unchanged	Benign/Likely benign		unchanged	ClinVar and gnomAD
unchanged	Uncertain significance		unchanged	ClinVar and gnomAD
unchanged	Uncertain significance		unchanged	ClinVar and gnomAD
depleted	Uncertain significance		depleted	ClinVar and gnomAD
unchanged	Benign/Likely benign		unchanged	ClinVar and gnomAD
enriched	Uncertain significance		enriched	ClinVar and gnomAD
enriched	Benign/Likely benign		enriched	ClinVar and gnomAD
unchanged	Benign/Likely benign		unchanged	ClinVar and gnomAD
unchanged	Benign/Likely benign		unchanged	ClinVar and gnomAD
unchanged	Benign/Likely benign		unchanged	ClinVar and gnomAD
unchanged	Benign/Likely benign		unchanged	ClinVar and gnomAD
unchanged	Benign/Likely benign		unchanged	ClinVar and gnomAD
unchanged	Benign/Likely benign		unchanged	ClinVar and gnomAD
unchanged	Benign/Likely benign		unchanged	ClinVar and gnomAD
unchanged	Benign/Likely benign		unchanged	ClinVar and gnomAD
enriched	Conflicting interpretation		enriched	ClinVar and gnomAD
depleted	Uncertain significance		depleted	ClinVar and gnomAD
enriched	Benign/Likely benign		enriched	ClinVar and gnomAD
unchanged	Uncertain significance		unchanged	ClinVar and gnomAD
unchanged	Benign/Likely benign		unchanged	ClinVar and gnomAD
unchanged	Benign/Likely benign		unchanged	ClinVar and gnomAD
unchanged	Conflicting interpretation		unchanged	ClinVar and gnomAD
unchanged	Uncertain significance		unchanged	ClinVar and gnomAD
unchanged	Benign/Likely benign		unchanged	ClinVar and gnomAD
unchanged	Benign/Likely benign		unchanged	ClinVar and gnomAD
depleted	Benign/Likely benign		depleted	ClinVar and gnomAD
unchanged	Benign/Likely benign		unchanged	ClinVar and gnomAD
unchanged	Benign/Likely benign		unchanged	ClinVar and gnomAD
unchanged	Benign/Likely benign		unchanged	ClinVar and gnomAD
unchanged	Benign/Likely benign		unchanged	ClinVar and gnomAD
unchanged	Benign/Likely benign		unchanged	ClinVar and gnomAD
unchanged	Benign/Likely benign		unchanged	ClinVar and gnomAD
depleted	Benign/Likely benign		depleted	ClinVar and gnomAD
unchanged	Benign/Likely benign		unchanged	ClinVar and gnomAD
unchanged	Benign/Likely benign		unchanged	ClinVar and gnomAD
unchanged	Uncertain significance		unchanged	ClinVar and gnomAD
unchanged	Benign/Likely benign		unchanged	ClinVar and gnomAD
unchanged	Uncertain significance		unchanged	ClinVar and gnomAD
unchanged	Benign/Likely benign		unchanged	ClinVar and gnomAD
unchanged	Benign/Likely benign		unchanged	ClinVar and gnomAD
unchanged	Benign/Likely benign		unchanged	ClinVar and gnomAD
unchanged	Uncertain significance		unchanged	ClinVar and gnomAD
unchanged	Uncertain significance		unchanged	ClinVar and gnomAD
unchanged	Benign/Likely benign		unchanged	ClinVar and gnomAD
unchanged	Benign/Likely benign		unchanged	ClinVar and gnomAD
unchanged	Benign/Likely benign		unchanged	ClinVar and gnomAD
unchanged	Benign/Likely benign		unchanged	ClinVar and gnomAD
unchanged	Conflicting interpretation		unchanged	ClinVar and gnomAD
unchanged	Benign/Likely benign		unchanged	ClinVar and gnomAD
unchanged	Benign/Likely benign		unchanged	ClinVar and gnomAD
unchanged	Uncertain significance		unchanged	ClinVar and gnomAD
unchanged	Uncertain significance		unchanged	ClinVar and gnomAD
unchanged	Benign/Likely benign		unchanged	ClinVar and gnomAD
unchanged	Uncertain significance		unchanged	ClinVar and gnomAD
unchanged	Benign/Likely benign		unchanged	ClinVar and gnomAD
unchanged	Benign/Likely benign		unchanged	ClinVar and gnomAD
unchanged	Conflicting interpretation		unchanged	ClinVar and gnomAD
unchanged	Uncertain significance		unchanged	ClinVar and gnomAD
unchanged	Uncertain significance		unchanged	ClinVar and gnomAD
unchanged	Conflicting interpretation		unchanged	ClinVar and gnomAD
unchanged	Uncertain significance		unchanged	ClinVar and gnomAD
unchanged	Benign/Likely benign		unchanged	ClinVar and gnomAD
unchanged	Conflicting interpretation		unchanged	ClinVar and gnomAD
unchanged	Benign/Likely benign		unchanged	ClinVar and gnomAD
unchanged	Uncertain significance		unchanged	ClinVar and gnomAD
unchanged	Benign/Likely benign		unchanged	ClinVar and gnomAD
unchanged	Uncertain significance		unchanged	ClinVar and gnomAD
unchanged	Conflicting interpretation		unchanged	ClinVar and gnomAD
unchanged	Benign/Likely benign		unchanged	ClinVar and gnomAD
unchanged	Uncertain significance		unchanged	ClinVar and gnomAD
unchanged	Uncertain significance		unchanged	ClinVar and gnomAD
unchanged	Uncertain significance		unchanged	ClinVar and gnomAD
unchanged	Benign/Likely benign		unchanged	ClinVar and gnomAD
unchanged	Benign/Likely benign		unchanged	ClinVar and gnomAD
unchanged	Benign/Likely benign		unchanged	ClinVar and gnomAD
unchanged	Uncertain significance		unchanged	ClinVar and gnomAD
unchanged	Benign/Likely benign		unchanged	ClinVar and gnomAD
unchanged	Benign/Likely benign		unchanged	ClinVar and gnomAD
unchanged	Benign/Likely benign		unchanged	ClinVar and gnomAD
unchanged	Benign/Likely benign		unchanged	ClinVar and gnomAD
unchanged	Benign/Likely benign		unchanged	ClinVar and gnomAD
unchanged	Conflicting interpretation		unchanged	ClinVar and gnomAD
enriched	Conflicting interpretation		enriched	ClinVar and gnomAD
unchanged	Benign/Likely benign		unchanged	ClinVar and gnomAD
enriched	Benign/Likely benign		enriched	ClinVar and gnomAD
unchanged	Benign/Likely benign		unchanged	ClinVar and gnomAD
unchanged	Benign/Likely benign		unchanged	ClinVar and gnomAD
unchanged	Benign/Likely benign		unchanged	ClinVar and gnomAD
unchanged	Uncertain significance		unchanged	ClinVar and gnomAD
depleted	Uncertain significance		depleted	ClinVar and gnomAD
unchanged	Uncertain significance		unchanged	ClinVar and gnomAD
unchanged	Benign/Likely benign		unchanged	ClinVar only
unchanged	Uncertain significance		unchanged	ClinVar only
unchanged	Uncertain significance		unchanged	ClinVar only
unchanged	Uncertain significance		unchanged	ClinVar only
unchanged	Uncertain significance		unchanged	ClinVar only
unchanged	Uncertain significance		unchanged	ClinVar only
unchanged	Uncertain significance		unchanged	ClinVar only
unchanged	Uncertain significance		unchanged	ClinVar only
unchanged	Uncertain significance		unchanged	ClinVar only
unchanged	Benign/Likely benign		unchanged	ClinVar only
unchanged	Benign/Likely benign		unchanged	ClinVar only
unchanged	Uncertain significance		unchanged	ClinVar only
unchanged	Uncertain significance		unchanged	ClinVar only
unchanged	Uncertain significance		unchanged	ClinVar only
depleted	Uncertain significance		depleted	ClinVar only
unchanged	Uncertain significance		unchanged	ClinVar only
unchanged	Benign/Likely benign		unchanged	ClinVar only
unchanged	Uncertain significance		unchanged	ClinVar only
enriched	Benign/Likely benign		enriched	ClinVar only
unchanged	Uncertain significance		unchanged	ClinVar only
unchanged	Uncertain significance		unchanged	ClinVar only
unchanged	Conflicting interpretation		unchanged	ClinVar only
enriched	Uncertain significance		enriched	ClinVar only
unchanged	Uncertain significance		unchanged	ClinVar only
unchanged	Uncertain significance		unchanged	ClinVar only
unchanged	Uncertain significance		unchanged	ClinVar only
unchanged	Uncertain significance		unchanged	ClinVar only
unchanged	Benign/Likely benign		unchanged	ClinVar only
unchanged	Uncertain significance		unchanged	ClinVar only
enriched	Benign/Likely benign		enriched	ClinVar only
unchanged	Uncertain significance		unchanged	ClinVar only
depleted	Pathogenic/Likely pathogenic		depleted	ClinVar only
unchanged	Uncertain significance		unchanged	ClinVar only
unchanged	Uncertain significance		unchanged	ClinVar only
unchanged	Uncertain significance		unchanged	ClinVar only
unchanged	Uncertain significance		unchanged	ClinVar only
depleted	Uncertain significance		depleted	ClinVar only
unchanged	Uncertain significance		unchanged	ClinVar only
enriched	Uncertain significance		enriched	ClinVar only
unchanged	Benign/Likely benign		unchanged	ClinVar only
unchanged	Uncertain significance		unchanged	ClinVar only
unchanged	Uncertain significance		unchanged	ClinVar only
unchanged	Uncertain significance		unchanged	ClinVar only
unchanged	Uncertain significance		unchanged	ClinVar only
unchanged	Uncertain significance		unchanged	ClinVar only
unchanged	Benign/Likely benign		unchanged	ClinVar only
unchanged	Benign/Likely benign		unchanged	ClinVar only
unchanged	Uncertain significance		unchanged	ClinVar only
unchanged	Benign/Likely benign		unchanged	ClinVar only
unchanged	Uncertain significance		unchanged	ClinVar only
unchanged	Uncertain significance		unchanged	ClinVar only
unchanged	Uncertain significance		unchanged	ClinVar only
enriched	Uncertain significance		enriched	ClinVar only
enriched	Benign/Likely benign		enriched	ClinVar only
unchanged	Benign/Likely benign		unchanged	ClinVar only
unchanged	Uncertain significance		unchanged	ClinVar only
depleted	Pathogenic/Likely pathogenic		depleted	ClinVar only
unchanged	Uncertain significance		unchanged	ClinVar only
enriched	Benign/Likely benign		enriched	ClinVar only
unchanged	Benign/Likely benign		unchanged	ClinVar only
unchanged	Benign/Likely benign		unchanged	ClinVar only
unchanged	Uncertain significance		unchanged	ClinVar only
unchanged	Uncertain significance		unchanged	ClinVar only
depleted	Pathogenic/Likely pathogenic		depleted	ClinVar only
enriched	Benign/Likely benign		enriched	ClinVar only
unchanged	Benign/Likely benign		unchanged	ClinVar only
enriched	Benign/Likely benign		enriched	ClinVar only
unchanged	Conflicting interpretation		unchanged	ClinVar only
unchanged	Benign/Likely benign		unchanged	ClinVar only
unchanged	Benign/Likely benign		unchanged	ClinVar only
unchanged	Uncertain significance		unchanged	ClinVar only
depleted	Pathogenic/Likely pathogenic		depleted	ClinVar only
unchanged	Benign/Likely benign		unchanged	ClinVar only
unchanged	Benign/Likely benign		unchanged	ClinVar only
unchanged	Uncertain significance		unchanged	ClinVar only
enriched	Benign/Likely benign		enriched	ClinVar only
unchanged	Uncertain significance		unchanged	ClinVar only
unchanged	Benign/Likely benign		unchanged	ClinVar only
unchanged	Benign/Likely benign		unchanged	ClinVar only
depleted	Pathogenic/Likely pathogenic		depleted	ClinVar only
unchanged	Uncertain significance		unchanged	ClinVar only
enriched	Uncertain significance		enriched	ClinVar only
unchanged	Benign/Likely benign		unchanged	ClinVar only
enriched	Uncertain significance		enriched	ClinVar only
unchanged	Uncertain significance		unchanged	ClinVar only
unchanged	Benign/Likely benign		unchanged	ClinVar only
unchanged	Benign/Likely benign		unchanged	ClinVar only
unchanged	Benign/Likely benign		unchanged	ClinVar only
depleted	Pathogenic/Likely pathogenic		depleted	ClinVar only
unchanged	Uncertain significance		unchanged	ClinVar only
unchanged	Benign/Likely benign		unchanged	ClinVar only
unchanged	Benign/Likely benign		unchanged	ClinVar only
unchanged	Benign/Likely benign		unchanged	ClinVar only
unchanged	Benign/Likely benign		unchanged	ClinVar only
unchanged	Benign/Likely benign		unchanged	ClinVar only
unchanged	Benign/Likely benign		unchanged	ClinVar only
depleted	Uncertain significance		depleted	ClinVar only
unchanged	Uncertain significance		unchanged	ClinVar only
depleted	Uncertain significance		depleted	ClinVar only
depleted	Uncertain significance		depleted	ClinVar only
unchanged	Benign/Likely benign		unchanged	ClinVar only
unchanged	Benign/Likely benign		unchanged	ClinVar only
unchanged	Benign/Likely benign		unchanged	ClinVar only
unchanged	Benign/Likely benign		unchanged	ClinVar only
depleted	Benign/Likely benign		depleted	ClinVar only
unchanged	Benign/Likely benign		unchanged	ClinVar only
depleted	Pathogenic/Likely pathogenic		depleted	ClinVar only
depleted	Uncertain significance		depleted	ClinVar only
unchanged	Conflicting interpretation		unchanged	ClinVar only
unchanged	Benign/Likely benign		unchanged	ClinVar only
unchanged	Benign/Likely benign		unchanged	ClinVar only
unchanged	Benign/Likely benign		unchanged	ClinVar only
unchanged	Uncertain significance		unchanged	ClinVar only
unchanged	Uncertain significance		unchanged	ClinVar only
unchanged	Uncertain significance		unchanged	ClinVar only
unchanged	Uncertain significance		unchanged	ClinVar only
unchanged	Uncertain significance		unchanged	ClinVar only
unchanged	Uncertain significance		unchanged	ClinVar only
unchanged	Uncertain significance		unchanged	ClinVar only
unchanged	Uncertain significance		unchanged	ClinVar only
unchanged	Uncertain significance		unchanged	ClinVar only
unchanged	Uncertain significance		unchanged	ClinVar only
unchanged	Benign/Likely benign		unchanged	ClinVar only
unchanged	Uncertain significance		unchanged	ClinVar only
unchanged	Benign/Likely benign		unchanged	ClinVar only
unchanged	Uncertain significance		unchanged	ClinVar only
depleted	Pathogenic/Likely pathogenic		depleted	ClinVar only
unchanged	Uncertain significance		unchanged	ClinVar only
unchanged	Benign/Likely benign		unchanged	ClinVar only
unchanged	Uncertain significance		unchanged	ClinVar only
unchanged	Benign/Likely benign		unchanged	ClinVar only
unchanged	Uncertain significance		unchanged	ClinVar only
unchanged	Benign/Likely benign		unchanged	ClinVar only
unchanged	Benign/Likely benign		unchanged	ClinVar only
unchanged	Uncertain significance		unchanged	ClinVar only
unchanged	Uncertain significance		unchanged	ClinVar only
unchanged	Uncertain significance		unchanged	ClinVar only
depleted	Pathogenic/Likely pathogenic		depleted	ClinVar only
unchanged	Benign/Likely benign		unchanged	ClinVar only
unchanged	Benign/Likely benign		unchanged	ClinVar only
unchanged	Uncertain significance		unchanged	ClinVar only
unchanged	Uncertain significance		unchanged	ClinVar only
unchanged	Benign/Likely benign		unchanged	ClinVar only
depleted	Pathogenic/Likely pathogenic		depleted	ClinVar only
unchanged	Uncertain significance		unchanged	ClinVar only
unchanged	Uncertain significance		unchanged	ClinVar only
depleted	Pathogenic/Likely pathogenic		depleted	ClinVar only
unchanged	Benign/Likely benign		unchanged	ClinVar only
unchanged	Uncertain significance		unchanged	ClinVar only
depleted	Pathogenic/Likely pathogenic		depleted	ClinVar only
unchanged	Benign/Likely benign		unchanged	ClinVar only
depleted	Pathogenic/Likely pathogenic		depleted	ClinVar only
unchanged	Uncertain significance		unchanged	ClinVar only
depleted	Pathogenic/Likely pathogenic		depleted	ClinVar only
depleted	Pathogenic/Likely pathogenic		depleted	ClinVar only
unchanged	Uncertain significance		unchanged	ClinVar only
unchanged	Uncertain significance		unchanged	ClinVar only
unchanged	Benign/Likely benign		unchanged	ClinVar only
unchanged	Uncertain significance		unchanged	ClinVar only
unchanged	Uncertain significance		unchanged	ClinVar only
unchanged	Benign/Likely benign		unchanged	ClinVar only
unchanged	Uncertain significance		unchanged	ClinVar only
unchanged	Uncertain significance		unchanged	ClinVar only
unchanged	Benign/Likely benign		unchanged	ClinVar only
enriched	Uncertain significance		enriched	ClinVar only
unchanged	Uncertain significance		unchanged	ClinVar only
depleted	Pathogenic/Likely pathogenic		depleted	ClinVar only
unchanged	Uncertain significance		unchanged	ClinVar only
unchanged	Uncertain significance		unchanged	ClinVar only
depleted	Conflicting interpretation		depleted	ClinVar only
unchanged	Uncertain significance		unchanged	ClinVar only
unchanged	Uncertain significance		unchanged	ClinVar only
depleted	Pathogenic/Likely pathogenic		depleted	ClinVar only
depleted	Pathogenic/Likely pathogenic		depleted	ClinVar only
unchanged	Benign/Likely benign		unchanged	ClinVar only
unchanged	Benign/Likely benign		unchanged	ClinVar only
unchanged	Uncertain significance		unchanged	ClinVar only
enriched	Benign/Likely benign		enriched	ClinVar only
unchanged	Uncertain significance		unchanged	ClinVar only
unchanged	Uncertain significance		unchanged	ClinVar only
enriched	Benign/Likely benign		enriched	ClinVar only
depleted	Pathogenic/Likely pathogenic		depleted	ClinVar only
unchanged	Benign/Likely benign		unchanged	ClinVar only
unchanged	Uncertain significance		unchanged	ClinVar only
unchanged	Uncertain significance		unchanged	ClinVar only
unchanged	Uncertain significance		unchanged	ClinVar only
unchanged	Benign/Likely benign		unchanged	ClinVar only
unchanged	Benign/Likely benign		unchanged	ClinVar only
unchanged	Benign/Likely benign		unchanged	ClinVar only
unchanged	Benign/Likely benign		unchanged	ClinVar only
depleted	Pathogenic/Likely pathogenic		depleted	ClinVar only
depleted	Pathogenic/Likely pathogenic		depleted	ClinVar only
unchanged	Benign/Likely benign		unchanged	ClinVar only
depleted	Uncertain significance		depleted	ClinVar only
depleted	Pathogenic/Likely pathogenic		depleted	ClinVar only
unchanged	Uncertain significance		unchanged	ClinVar only
unchanged	Uncertain significance		unchanged	ClinVar only
unchanged	Benign/Likely benign		unchanged	ClinVar only
unchanged	Benign/Likely benign		unchanged	ClinVar only
unchanged	Uncertain significance		unchanged	ClinVar only
unchanged	Uncertain significance		unchanged	ClinVar only
depleted	Pathogenic/Likely pathogenic		depleted	ClinVar only
unchanged	Uncertain significance		unchanged	ClinVar only
unchanged	Uncertain significance		unchanged	ClinVar only
depleted	Pathogenic/Likely pathogenic		depleted	ClinVar only
unchanged	Uncertain significance		unchanged	ClinVar only
depleted	Uncertain significance		depleted	ClinVar only
unchanged	Conflicting interpretation		unchanged	ClinVar only
depleted	Uncertain significance		depleted	ClinVar only
enriched	Benign/Likely benign		enriched	ClinVar only
enriched	Benign/Likely benign		enriched	ClinVar only
depleted	Benign/Likely benign		depleted	ClinVar only
enriched	Benign/Likely benign		enriched	ClinVar only
enriched	Benign/Likely benign		enriched	ClinVar only
enriched	Benign/Likely benign		enriched	ClinVar only
enriched	Benign/Likely benign		enriched	ClinVar only
depleted	Pathogenic/Likely pathogenic		depleted	ClinVar only
enriched	Benign/Likely benign		enriched	ClinVar only
enriched	Benign/Likely benign		enriched	ClinVar only
unchanged	Benign/Likely benign		unchanged	ClinVar only
depleted	Uncertain significance		depleted	ClinVar only
enriched	Benign/Likely benign		enriched	ClinVar only
enriched	Uncertain significance		enriched	ClinVar only
unchanged	Uncertain significance		unchanged	ClinVar only
unchanged	Uncertain significance		unchanged	ClinVar only
unchanged	Uncertain significance		unchanged	ClinVar only
unchanged	Uncertain significance		unchanged	ClinVar only
unchanged	Uncertain significance		unchanged	ClinVar only
unchanged	Uncertain significance		unchanged	ClinVar only
unchanged	Uncertain significance		unchanged	ClinVar only
unchanged	Benign/Likely benign		unchanged	ClinVar only
unchanged	Benign/Likely benign		unchanged	ClinVar only
unchanged	Benign/Likely benign		unchanged	ClinVar only
unchanged	Uncertain significance		unchanged	ClinVar only
unchanged	Benign/Likely benign		unchanged	ClinVar only
unchanged	Uncertain significance		unchanged	ClinVar only
unchanged	Uncertain significance		unchanged	ClinVar only
unchanged	Uncertain significance		unchanged	ClinVar only
unchanged	Benign/Likely benign		unchanged	ClinVar only
unchanged	Uncertain significance		unchanged	ClinVar only
unchanged	Benign/Likely benign		unchanged	ClinVar only
unchanged	Benign/Likely benign		unchanged	ClinVar only
unchanged	Benign/Likely benign		unchanged	ClinVar only
depleted	Pathogenic/Likely pathogenic		depleted	ClinVar only
depleted	Pathogenic/Likely pathogenic		depleted	ClinVar only
depleted	Uncertain significance		depleted	ClinVar only
unchanged	Benign/Likely benign		unchanged	ClinVar only
depleted	Pathogenic/Likely pathogenic		depleted	ClinVar only
unchanged	Benign/Likely benign		unchanged	ClinVar only
unchanged	Conflicting interpretation		unchanged	ClinVar only
unchanged	Benign/Likely benign		unchanged	ClinVar only
unchanged	Conflicting interpretation		unchanged	ClinVar only
depleted	Uncertain significance		depleted	ClinVar only
depleted	Pathogenic/Likely pathogenic		depleted	ClinVar only
unchanged	Benign/Likely benign		unchanged	ClinVar only
unchanged	Uncertain significance		unchanged	ClinVar only
unchanged	Uncertain significance		unchanged	ClinVar only
unchanged	Uncertain significance		unchanged	ClinVar only
enriched	Uncertain significance		enriched	ClinVar only
unchanged	Conflicting interpretation		unchanged	ClinVar only
unchanged	Uncertain significance		unchanged	ClinVar only
unchanged	Uncertain significance		unchanged	ClinVar only
unchanged	Uncertain significance		unchanged	ClinVar only
unchanged	Benign/Likely benign		unchanged	ClinVar only
enriched	Uncertain significance		enriched	ClinVar only
enriched	Benign/Likely benign		enriched	ClinVar only
unchanged	Uncertain significance		unchanged	ClinVar only
unchanged	Uncertain significance		unchanged	ClinVar only
unchanged	Uncertain significance		unchanged	ClinVar only
unchanged	Uncertain significance		unchanged	ClinVar only
unchanged	Uncertain significance		unchanged	ClinVar only
depleted	Pathogenic/Likely pathogenic		depleted	ClinVar only
unchanged	Uncertain significance		unchanged	ClinVar only
unchanged	Uncertain significance		unchanged	ClinVar only
unchanged	Benign/Likely benign		unchanged	ClinVar only
unchanged	Uncertain significance		unchanged	ClinVar only
unchanged	Uncertain significance		unchanged	ClinVar only
unchanged	Benign/Likely benign		unchanged	ClinVar only
unchanged	Uncertain significance		unchanged	ClinVar only
unchanged	Benign/Likely benign		unchanged	ClinVar only
depleted	Uncertain significance		depleted	ClinVar only
unchanged	Uncertain significance		unchanged	ClinVar only
unchanged	Uncertain significance		unchanged	ClinVar only
unchanged	Uncertain significance		unchanged	ClinVar only
unchanged	Uncertain significance		unchanged	ClinVar only
unchanged	Uncertain significance		unchanged	ClinVar only
unchanged	Benign/Likely benign		unchanged	ClinVar only
enriched	Benign/Likely benign		enriched	ClinVar only
unchanged	Benign/Likely benign		unchanged	ClinVar only
unchanged	Benign/Likely benign		unchanged	ClinVar only
unchanged	Conflicting interpretation		unchanged	ClinVar only
unchanged	Uncertain significance		unchanged	ClinVar only
unchanged	Uncertain significance		unchanged	ClinVar only
unchanged	Uncertain significance		unchanged	ClinVar only
unchanged	Benign/Likely benign		unchanged	ClinVar only
unchanged	Uncertain significance		unchanged	ClinVar only
unchanged	Uncertain significance		unchanged	ClinVar only
unchanged	Uncertain significance		unchanged	ClinVar only
unchanged	Uncertain significance		unchanged	ClinVar only
unchanged	Uncertain significance		unchanged	ClinVar only
enriched	Uncertain significance		enriched	ClinVar only
enriched	Uncertain significance		enriched	ClinVar only
depleted	Pathogenic/Likely pathogenic		depleted	ClinVar only
unchanged	Benign/Likely benign		unchanged	ClinVar only
unchanged	Benign/Likely benign		unchanged	ClinVar only
depleted	Pathogenic/Likely pathogenic		depleted	ClinVar only
unchanged	Uncertain significance		unchanged	ClinVar only
depleted	Benign/Likely benign		depleted	ClinVar only
depleted	Benign/Likely benign		depleted	ClinVar only
depleted	Benign/Likely benign		depleted	ClinVar only
depleted	Uncertain significance		depleted	ClinVar only
unchanged	Benign/Likely benign		unchanged	ClinVar only
unchanged	Benign/Likely benign		unchanged	ClinVar only
enriched	Benign/Likely benign		enriched	ClinVar only
enriched	Uncertain significance		enriched	ClinVar only
depleted	Pathogenic/Likely pathogenic		depleted	ClinVar only
depleted	Pathogenic/Likely pathogenic		depleted	ClinVar only
unchanged	Benign/Likely benign		unchanged	ClinVar only
depleted	Pathogenic/Likely pathogenic		depleted	ClinVar only
enriched	Benign/Likely benign		enriched	ClinVar only
unchanged	Benign/Likely benign		unchanged	ClinVar only
unchanged	Uncertain significance		unchanged	ClinVar only
unchanged	Uncertain significance		unchanged	ClinVar only
depleted	Conflicting interpretation		depleted	ClinVar only
depleted	Pathogenic/Likely pathogenic		depleted	ClinVar only
unchanged	Uncertain significance		unchanged	ClinVar only
unchanged	Benign/Likely benign		unchanged	ClinVar only
unchanged	Benign/Likely benign		unchanged	ClinVar only
unchanged	Uncertain significance		unchanged	ClinVar only
depleted	Benign/Likely benign		depleted	ClinVar only
unchanged	Benign/Likely benign		unchanged	ClinVar only
unchanged	Benign/Likely benign		unchanged	ClinVar only
unchanged	Uncertain significance		unchanged	ClinVar only
unchanged	Uncertain significance		unchanged	ClinVar only
unchanged	Uncertain significance		unchanged	ClinVar only
depleted	Pathogenic/Likely pathogenic		depleted	ClinVar only
unchanged	Uncertain significance		unchanged	ClinVar only
unchanged	Uncertain significance		unchanged	ClinVar only
unchanged	Benign/Likely benign		unchanged	ClinVar only
unchanged	Uncertain significance		unchanged	ClinVar only
unchanged	Benign/Likely benign		unchanged	ClinVar only
unchanged	Benign/Likely benign		unchanged	ClinVar only
unchanged	Uncertain significance		unchanged	ClinVar only
unchanged	Uncertain significance		unchanged	ClinVar only
unchanged	Benign/Likely benign		unchanged	ClinVar only
unchanged	Uncertain significance		unchanged	ClinVar only
unchanged	Uncertain significance		unchanged	ClinVar only
unchanged	Uncertain significance		unchanged	ClinVar only
depleted	Pathogenic/Likely pathogenic		depleted	ClinVar only
depleted	Pathogenic/Likely pathogenic		depleted	ClinVar only
unchanged	Uncertain significance		unchanged	ClinVar only
unchanged	Benign/Likely benign		unchanged	ClinVar only
unchanged	Benign/Likely benign		unchanged	ClinVar only
unchanged	Uncertain significance		unchanged	ClinVar only
depleted	Pathogenic/Likely pathogenic		depleted	ClinVar only
unchanged	Uncertain significance		unchanged	ClinVar only
unchanged	Uncertain significance		unchanged	ClinVar only
unchanged	Uncertain significance		unchanged	ClinVar only
unchanged	Uncertain significance		unchanged	ClinVar only
unchanged	Benign/Likely benign		unchanged	ClinVar only
unchanged	Conflicting interpretation		unchanged	ClinVar only
enriched	Benign/Likely benign		enriched	ClinVar only
enriched	Benign/Likely benign		enriched	ClinVar only
unchanged	Uncertain significance		unchanged	ClinVar only
unchanged	Benign/Likely benign		unchanged	ClinVar only
unchanged	Conflicting interpretation		unchanged	ClinVar only
unchanged	Uncertain significance		unchanged	ClinVar only
unchanged	Uncertain significance		unchanged	ClinVar only
depleted	Uncertain significance		depleted	ClinVar only
unchanged	Uncertain significance		unchanged	ClinVar only
unchanged	Benign/Likely benign		unchanged	ClinVar only
unchanged	Uncertain significance		unchanged	ClinVar only
unchanged	Uncertain significance		unchanged	ClinVar only
unchanged	Uncertain significance		unchanged	ClinVar only
unchanged	Benign/Likely benign		unchanged	ClinVar only
unchanged	Benign/Likely benign		unchanged	ClinVar only
unchanged	Benign/Likely benign		unchanged	ClinVar only
unchanged	Uncertain significance		unchanged	ClinVar only
unchanged	Uncertain significance		unchanged	ClinVar only
unchanged	Uncertain significance		unchanged	ClinVar only
unchanged	Benign/Likely benign		unchanged	ClinVar only
unchanged	Uncertain significance		unchanged	ClinVar only
depleted	Pathogenic/Likely pathogenic		depleted	ClinVar only
unchanged	Benign/Likely benign		unchanged	ClinVar only
unchanged	Uncertain significance		unchanged	ClinVar only
unchanged	Uncertain significance		unchanged	ClinVar only
unchanged	Uncertain significance		unchanged	ClinVar only
unchanged	Uncertain significance		unchanged	ClinVar only
unchanged	Uncertain significance		unchanged	ClinVar only
unchanged	Uncertain significance		unchanged	ClinVar only
unchanged	Benign/Likely benign		unchanged	ClinVar only
unchanged	Uncertain significance		unchanged	ClinVar only
unchanged	Uncertain significance		unchanged	ClinVar only
unchanged	Benign/Likely benign		unchanged	ClinVar only
depleted	Pathogenic/Likely pathogenic		depleted	ClinVar only
unchanged	Uncertain significance		unchanged	ClinVar only
unchanged	Benign/Likely benign		unchanged	ClinVar only
unchanged	Uncertain significance		unchanged	ClinVar only
unchanged	Uncertain significance		unchanged	ClinVar only
unchanged	Benign/Likely benign		unchanged	ClinVar only
unchanged	Uncertain significance		unchanged	ClinVar only
unchanged	Uncertain significance		unchanged	ClinVar only
unchanged	Benign/Likely benign		unchanged	ClinVar only
unchanged	Benign/Likely benign		unchanged	ClinVar only
unchanged	Benign/Likely benign		unchanged	ClinVar only
unchanged	Uncertain significance		unchanged	ClinVar only
unchanged	Uncertain significance		unchanged	ClinVar only
unchanged	Benign/Likely benign		unchanged	ClinVar only
unchanged	Benign/Likely benign		unchanged	ClinVar only
unchanged	Benign/Likely benign		unchanged	ClinVar only
unchanged	Benign/Likely benign		unchanged	ClinVar only
unchanged	Uncertain significance		unchanged	ClinVar only
unchanged	Benign/Likely benign		unchanged	ClinVar only
unchanged	Uncertain significance		unchanged	ClinVar only
depleted	Pathogenic/Likely pathogenic		depleted	ClinVar only
unchanged	Benign/Likely benign		unchanged	ClinVar only
depleted	Pathogenic/Likely pathogenic		depleted	ClinVar only
unchanged	Benign/Likely benign		unchanged	ClinVar only
unchanged	Benign/Likely benign		unchanged	ClinVar only
depleted	Pathogenic/Likely pathogenic		depleted	ClinVar only
depleted	Uncertain significance		depleted	ClinVar only
depleted	Uncertain significance		depleted	ClinVar only
unchanged	Benign/Likely benign		unchanged	ClinVar only
unchanged	Uncertain significance		unchanged	ClinVar only
depleted	Uncertain significance		depleted	ClinVar only
unchanged	Uncertain significance		unchanged	ClinVar only
unchanged	Benign/Likely benign		unchanged	ClinVar only
unchanged	Uncertain significance		unchanged	ClinVar only
unchanged	Uncertain significance		unchanged	ClinVar only
unchanged	Benign/Likely benign		unchanged	ClinVar only
enriched	Benign/Likely benign		enriched	ClinVar only
unchanged	Benign/Likely benign		unchanged	ClinVar only
unchanged	Uncertain significance		unchanged	ClinVar only
unchanged	Benign/Likely benign		unchanged	ClinVar only
unchanged	Uncertain significance		unchanged	ClinVar only
depleted	Pathogenic/Likely pathogenic		depleted	ClinVar only
unchanged	Uncertain significance		unchanged	ClinVar only
unchanged	Uncertain significance		unchanged	ClinVar only
unchanged	Uncertain significance		unchanged	ClinVar only
unchanged	Uncertain significance		unchanged	ClinVar only
unchanged	Benign/Likely benign		unchanged	ClinVar only
unchanged	Uncertain significance		unchanged	ClinVar only
depleted	Pathogenic/Likely pathogenic		depleted	ClinVar only
depleted	Pathogenic/Likely pathogenic		depleted	ClinVar only
unchanged	Uncertain significance		unchanged	ClinVar only
unchanged	Benign/Likely benign		unchanged	ClinVar only
unchanged	Uncertain significance		unchanged	ClinVar only
unchanged	Benign/Likely benign		unchanged	ClinVar only
unchanged	Benign/Likely benign		unchanged	ClinVar only
unchanged	Uncertain significance		unchanged	ClinVar only
unchanged	Benign/Likely benign		unchanged	ClinVar only
unchanged	Benign/Likely benign		unchanged	ClinVar only
unchanged	Benign/Likely benign		unchanged	ClinVar only
enriched	Uncertain significance		enriched	ClinVar only
depleted	Pathogenic/Likely pathogenic		depleted	ClinVar only
enriched	Uncertain significance		enriched	ClinVar only
unchanged	Benign/Likely benign		unchanged	ClinVar only
depleted	Pathogenic/Likely pathogenic		depleted	ClinVar only
enriched	Uncertain significance		enriched	ClinVar only
unchanged	Benign/Likely benign		unchanged	ClinVar only
unchanged	Benign/Likely benign		unchanged	ClinVar only
unchanged	Uncertain significance		unchanged	ClinVar only
unchanged	Uncertain significance		unchanged	ClinVar only
enriched	Uncertain significance		enriched	ClinVar only
unchanged	Uncertain significance		unchanged	ClinVar only
unchanged	Benign/Likely benign		unchanged	ClinVar only
unchanged	Uncertain significance		unchanged	ClinVar only
enriched	Benign/Likely benign		enriched	ClinVar only
unchanged	Uncertain significance		unchanged	ClinVar only
unchanged	Benign/Likely benign		unchanged	ClinVar only
unchanged	Benign/Likely benign		unchanged	ClinVar only
unchanged	Uncertain significance		unchanged	ClinVar only
unchanged	Uncertain significance		unchanged	ClinVar only
unchanged	Uncertain significance		unchanged	ClinVar only
depleted	Pathogenic/Likely pathogenic		depleted	ClinVar only
unchanged	Uncertain significance		unchanged	ClinVar only
unchanged	Benign/Likely benign		unchanged	ClinVar only
unchanged	Uncertain significance		unchanged	ClinVar only
depleted	Uncertain significance		depleted	ClinVar only
unchanged	Uncertain significance		unchanged	ClinVar only
unchanged	Benign/Likely benign		unchanged	ClinVar only
unchanged	Conflicting interpretation		unchanged	ClinVar only
depleted	Uncertain significance		depleted	ClinVar only
unchanged	Benign/Likely benign		unchanged	ClinVar only
enriched	Uncertain significance		enriched	ClinVar only
unchanged	Uncertain significance		unchanged	ClinVar only
unchanged	Uncertain significance		unchanged	ClinVar only
depleted	Pathogenic/Likely pathogenic		depleted	ClinVar only
depleted	Benign/Likely benign		depleted	ClinVar only
unchanged	Benign/Likely benign		unchanged	ClinVar only
depleted	Uncertain significance		depleted	ClinVar only
depleted	Pathogenic/Likely pathogenic		depleted	ClinVar only
unchanged	Uncertain significance		unchanged	ClinVar only
enriched	Benign/Likely benign		enriched	ClinVar only
unchanged	Benign/Likely benign		unchanged	ClinVar only
unchanged	Benign/Likely benign		unchanged	ClinVar only
depleted	Uncertain significance		depleted	ClinVar only
unchanged	Uncertain significance		unchanged	ClinVar only
unchanged	Uncertain significance		unchanged	ClinVar only
unchanged	Benign/Likely benign		unchanged	ClinVar only
unchanged	Benign/Likely benign		unchanged	ClinVar only
unchanged	Benign/Likely benign		unchanged	ClinVar only
unchanged	Uncertain significance		unchanged	ClinVar only
unchanged	Uncertain significance		unchanged	ClinVar only
unchanged	Uncertain significance		unchanged	ClinVar only
unchanged	Benign/Likely benign		unchanged	ClinVar only
unchanged	Uncertain significance		unchanged	ClinVar only
unchanged	Benign/Likely benign		unchanged	ClinVar only
unchanged	Uncertain significance		unchanged	ClinVar only
depleted	Pathogenic/Likely pathogenic		depleted	ClinVar only
depleted	Uncertain significance		depleted	ClinVar only
depleted	Pathogenic/Likely pathogenic		depleted	ClinVar only
depleted	Uncertain significance		depleted	ClinVar only
depleted	Pathogenic/Likely pathogenic		depleted	ClinVar only
unchanged	Uncertain significance		unchanged	ClinVar only
unchanged	Uncertain significance		unchanged	ClinVar only
unchanged	Uncertain significance		unchanged	ClinVar only
unchanged	Benign/Likely benign		unchanged	ClinVar only
unchanged	Benign/Likely benign		unchanged	ClinVar only
depleted	Benign/Likely benign		depleted	ClinVar only
depleted	Pathogenic/Likely pathogenic		depleted	ClinVar only
enriched	Uncertain significance		enriched	ClinVar only
unchanged	Uncertain significance		unchanged	ClinVar only
unchanged	Uncertain significance		unchanged	ClinVar only
unchanged	Benign/Likely benign		unchanged	ClinVar only
unchanged	Benign/Likely benign		unchanged	ClinVar only
unchanged	Uncertain significance		unchanged	ClinVar only
unchanged	Benign/Likely benign		unchanged	ClinVar only
unchanged	Uncertain significance		unchanged	ClinVar only
unchanged	Uncertain significance		unchanged	ClinVar only
unchanged	Uncertain significance		unchanged	ClinVar only
unchanged	Uncertain significance		unchanged	ClinVar only
unchanged	Uncertain significance		unchanged	ClinVar only
unchanged	Benign/Likely benign		unchanged	ClinVar only
unchanged	Uncertain significance		unchanged	ClinVar only
unchanged	Benign/Likely benign		unchanged	ClinVar only
unchanged	Uncertain significance		unchanged	ClinVar only
unchanged	Uncertain significance		unchanged	ClinVar only
unchanged	Uncertain significance		unchanged	ClinVar only
unchanged	Uncertain significance		unchanged	ClinVar only
depleted	Uncertain significance		depleted	ClinVar only
unchanged	Benign/Likely benign		unchanged	ClinVar only
unchanged	Uncertain significance		unchanged	ClinVar only
unchanged	Benign/Likely benign		unchanged	ClinVar only
unchanged	Benign/Likely benign		unchanged	ClinVar only
enriched	Uncertain significance		enriched	ClinVar only
unchanged	Uncertain significance		unchanged	ClinVar only
depleted	Pathogenic/Likely pathogenic		depleted	ClinVar only
unchanged	Uncertain significance		unchanged	ClinVar only
unchanged	Benign/Likely benign		unchanged	ClinVar only
unchanged	Uncertain significance		unchanged	ClinVar only
unchanged	Benign/Likely benign		unchanged	ClinVar only
unchanged	Uncertain significance		unchanged	ClinVar only
unchanged	Benign/Likely benign		unchanged	ClinVar only
unchanged	Benign/Likely benign		unchanged	ClinVar only
unchanged	Benign/Likely benign		unchanged	ClinVar only
depleted	Pathogenic/Likely pathogenic		depleted	ClinVar only
unchanged	Benign/Likely benign		unchanged	ClinVar only
unchanged	Uncertain significance		unchanged	ClinVar only
depleted	Pathogenic/Likely pathogenic		depleted	ClinVar only
unchanged	Uncertain significance		unchanged	ClinVar only
unchanged	Uncertain significance		unchanged	ClinVar only
unchanged	Uncertain significance		unchanged	ClinVar only
enriched	Benign/Likely benign		enriched	ClinVar only
unchanged	Uncertain significance		unchanged	ClinVar only
unchanged	Uncertain significance		unchanged	ClinVar only
unchanged	Benign/Likely benign		unchanged	ClinVar only
unchanged	Benign/Likely benign		unchanged	ClinVar only
unchanged	Uncertain significance		unchanged	ClinVar only
unchanged	Uncertain significance		unchanged	ClinVar only
enriched	Uncertain significance		enriched	ClinVar only
unchanged	Benign/Likely benign		unchanged	ClinVar only
unchanged	Uncertain significance		unchanged	ClinVar only
unchanged	Uncertain significance		unchanged	ClinVar only
unchanged	Uncertain significance		unchanged	ClinVar only
unchanged	Uncertain significance		unchanged	ClinVar only
unchanged	Uncertain significance		unchanged	ClinVar only
unchanged	Benign/Likely benign		unchanged	ClinVar only
unchanged	Uncertain significance		unchanged	ClinVar only
unchanged	Uncertain significance		unchanged	ClinVar only
enriched	Benign/Likely benign		enriched	ClinVar only
unchanged	Uncertain significance		unchanged	ClinVar only
unchanged	Uncertain significance		unchanged	ClinVar only
unchanged	Uncertain significance		unchanged	ClinVar only
unchanged	Uncertain significance		unchanged	ClinVar only
enriched	Benign/Likely benign		enriched	ClinVar only
unchanged	Benign/Likely benign		unchanged	ClinVar only
unchanged	Benign/Likely benign		unchanged	ClinVar only
depleted	Pathogenic/Likely pathogenic		depleted	ClinVar only
unchanged	Uncertain significance		unchanged	ClinVar only
unchanged	Benign/Likely benign		unchanged	ClinVar only
unchanged	Uncertain significance		unchanged	ClinVar only
unchanged	Benign/Likely benign		unchanged	ClinVar only
unchanged	Uncertain significance		unchanged	ClinVar only
unchanged	Benign/Likely benign		unchanged	ClinVar only
depleted	Pathogenic/Likely pathogenic		depleted	ClinVar only
enriched	Benign/Likely benign		enriched	ClinVar only
unchanged	Uncertain significance		unchanged	ClinVar only
unchanged	Uncertain significance		unchanged	ClinVar only
unchanged	Uncertain significance		unchanged	ClinVar only
unchanged	Uncertain significance		unchanged	ClinVar only
unchanged	Uncertain significance		unchanged	ClinVar only
unchanged	Uncertain significance		unchanged	ClinVar only
unchanged	Uncertain significance		unchanged	ClinVar only
depleted	Pathogenic/Likely pathogenic		depleted	ClinVar only
unchanged	Benign/Likely benign		unchanged	ClinVar only
enriched	Benign/Likely benign		enriched	ClinVar only
unchanged	Benign/Likely benign		unchanged	ClinVar only
unchanged	Uncertain significance		unchanged	ClinVar only
unchanged	Uncertain significance		unchanged	ClinVar only
unchanged	Uncertain significance		unchanged	ClinVar only
unchanged	Uncertain significance		unchanged	ClinVar only
enriched	Benign/Likely benign		enriched	ClinVar only
unchanged	Benign/Likely benign		unchanged	ClinVar only
unchanged	Benign/Likely benign		unchanged	ClinVar only
enriched	Uncertain significance		enriched	ClinVar only
unchanged	Uncertain significance		unchanged	ClinVar only
unchanged	Uncertain significance		unchanged	ClinVar only
unchanged	Benign/Likely benign		unchanged	ClinVar only
unchanged	Benign/Likely benign		unchanged	ClinVar only
unchanged	Benign/Likely benign		unchanged	ClinVar only
enriched	Benign/Likely benign		enriched	ClinVar only
depleted	Pathogenic/Likely pathogenic		depleted	ClinVar only
depleted	Pathogenic/Likely pathogenic		depleted	ClinVar only
depleted	Pathogenic/Likely pathogenic		depleted	ClinVar only
unchanged	Uncertain significance		unchanged	ClinVar only
unchanged	Uncertain significance		unchanged	ClinVar only
unchanged	Uncertain significance		unchanged	ClinVar only
unchanged	Benign/Likely benign		unchanged	ClinVar only
unchanged	Benign/Likely benign		unchanged	ClinVar only
depleted	Uncertain significance		depleted	ClinVar only
depleted	Pathogenic/Likely pathogenic		depleted	ClinVar only
unchanged	Uncertain significance		unchanged	ClinVar only
unchanged	Benign/Likely benign		unchanged	ClinVar only
unchanged	Benign/Likely benign		unchanged	ClinVar only
unchanged	Benign/Likely benign		unchanged	ClinVar only
unchanged	Benign/Likely benign		unchanged	ClinVar only
unchanged	Benign/Likely benign		unchanged	ClinVar only
depleted	Pathogenic/Likely pathogenic		depleted	ClinVar only
depleted	Pathogenic/Likely pathogenic		depleted	ClinVar only
depleted	Pathogenic/Likely pathogenic		depleted	ClinVar only
unchanged	Benign/Likely benign		unchanged	ClinVar only
depleted	Benign/Likely benign		depleted	ClinVar only
unchanged	Uncertain significance		unchanged	ClinVar only
unchanged	Uncertain significance		unchanged	ClinVar only
unchanged	Uncertain significance		unchanged	ClinVar only
unchanged	Uncertain significance		unchanged	ClinVar only
unchanged	Benign/Likely benign		unchanged	ClinVar only
unchanged	Uncertain significance		unchanged	ClinVar only
unchanged	Benign/Likely benign		unchanged	ClinVar only
depleted	Uncertain significance		depleted	ClinVar only
unchanged	Uncertain significance		unchanged	ClinVar only
unchanged	Uncertain significance		unchanged	ClinVar only
unchanged	Uncertain significance		unchanged	ClinVar only
unchanged	Uncertain significance		unchanged	ClinVar only
unchanged	Uncertain significance		unchanged	ClinVar only
unchanged	Uncertain significance		unchanged	ClinVar only
unchanged	Uncertain significance		unchanged	ClinVar only
unchanged	Uncertain significance		unchanged	ClinVar only
unchanged	Benign/Likely benign		unchanged	ClinVar only
unchanged	Benign/Likely benign		unchanged	ClinVar only
unchanged	Benign/Likely benign		unchanged	ClinVar only
unchanged	Uncertain significance		unchanged	ClinVar only
unchanged	Benign/Likely benign		unchanged	ClinVar only
unchanged	Uncertain significance		unchanged	ClinVar only
unchanged	Uncertain significance		unchanged	ClinVar only
depleted	Pathogenic/Likely pathogenic		depleted	ClinVar only
unchanged	Uncertain significance		unchanged	ClinVar only
unchanged	Uncertain significance		unchanged	ClinVar only
unchanged	Uncertain significance		unchanged	ClinVar only
unchanged	Uncertain significance		unchanged	ClinVar only
unchanged	Benign/Likely benign		unchanged	ClinVar only
unchanged	Benign/Likely benign		unchanged	ClinVar only
unchanged	Uncertain significance		unchanged	ClinVar only
unchanged	Uncertain significance		unchanged	ClinVar only
unchanged	Uncertain significance		unchanged	ClinVar only
depleted	Pathogenic/Likely pathogenic		depleted	ClinVar only
unchanged	Uncertain significance		unchanged	ClinVar only
depleted	Pathogenic/Likely pathogenic		depleted	ClinVar only
unchanged	Uncertain significance		unchanged	ClinVar only
unchanged	Benign/Likely benign		unchanged	ClinVar only
unchanged	Benign/Likely benign		unchanged	ClinVar only
unchanged	Benign/Likely benign		unchanged	ClinVar only
unchanged	Benign/Likely benign		unchanged	ClinVar only
depleted	Pathogenic/Likely pathogenic		depleted	ClinVar only
unchanged	Uncertain significance		unchanged	ClinVar only
depleted	Pathogenic/Likely pathogenic		depleted	ClinVar only
depleted	Pathogenic/Likely pathogenic		depleted	ClinVar only
unchanged	Benign/Likely benign		unchanged	ClinVar only
unchanged	Uncertain significance		unchanged	ClinVar only
depleted	Uncertain significance		depleted	ClinVar only
unchanged	Uncertain significance		unchanged	ClinVar only
unchanged	Uncertain significance		unchanged	ClinVar only
unchanged	Benign/Likely benign		unchanged	ClinVar only
unchanged	Uncertain significance		unchanged	ClinVar only
depleted	Pathogenic/Likely pathogenic		depleted	ClinVar only
unchanged	Benign/Likely benign		unchanged	ClinVar only
unchanged	Uncertain significance		unchanged	ClinVar only
unchanged	Uncertain significance		unchanged	ClinVar only
unchanged	Uncertain significance		unchanged	ClinVar only
unchanged	Uncertain significance		unchanged	ClinVar only
unchanged	Benign/Likely benign		unchanged	ClinVar only
unchanged	Benign/Likely benign		unchanged	ClinVar only
depleted	Benign/Likely benign		depleted	ClinVar only
unchanged	Uncertain significance		unchanged	ClinVar only
unchanged	Benign/Likely benign		unchanged	ClinVar only
unchanged	Uncertain significance		unchanged	ClinVar only
unchanged	Uncertain significance		unchanged	ClinVar only
unchanged	Uncertain significance		unchanged	ClinVar only
unchanged	Benign/Likely benign		unchanged	ClinVar only
depleted	Pathogenic/Likely pathogenic		depleted	ClinVar only
depleted	Benign/Likely benign		depleted	ClinVar only
unchanged	Uncertain significance		unchanged	ClinVar only
unchanged	Benign/Likely benign		unchanged	ClinVar only
unchanged	Benign/Likely benign		unchanged	ClinVar only
depleted	Pathogenic/Likely pathogenic		depleted	ClinVar only
unchanged	Benign/Likely benign		unchanged	ClinVar only
depleted	Pathogenic/Likely pathogenic		depleted	ClinVar only
unchanged	Uncertain significance		unchanged	ClinVar only
unchanged	Uncertain significance		unchanged	ClinVar only
unchanged	Uncertain significance		unchanged	ClinVar only
unchanged	Benign/Likely benign		unchanged	ClinVar only
enriched	Benign/Likely benign		enriched	ClinVar only
unchanged	Uncertain significance		unchanged	ClinVar only
depleted	Pathogenic/Likely pathogenic		depleted	ClinVar only
unchanged	Benign/Likely benign		unchanged	ClinVar only
unchanged	Conflicting interpretation		unchanged	ClinVar only
unchanged	Uncertain significance		unchanged	ClinVar only
unchanged	Uncertain significance		unchanged	ClinVar only
unchanged	Uncertain significance		unchanged	ClinVar only
unchanged	Uncertain significance		unchanged	ClinVar only
unchanged	Uncertain significance		unchanged	ClinVar only
unchanged	Uncertain significance		unchanged	ClinVar only
unchanged	Uncertain significance		unchanged	ClinVar only
unchanged	Uncertain significance		unchanged	ClinVar only
enriched	Benign/Likely benign		enriched	ClinVar only
unchanged	Uncertain significance		unchanged	ClinVar only
unchanged	Uncertain significance		unchanged	ClinVar only
unchanged	Uncertain significance		unchanged	ClinVar only
unchanged	Benign/Likely benign		unchanged	ClinVar only
unchanged	Uncertain significance		unchanged	ClinVar only
depleted	Pathogenic/Likely pathogenic		depleted	ClinVar only
unchanged	Benign/Likely benign		unchanged	ClinVar only
unchanged	Benign/Likely benign		unchanged	ClinVar only
unchanged	Uncertain significance		unchanged	ClinVar only
unchanged	Uncertain significance		unchanged	ClinVar only
depleted	Pathogenic/Likely pathogenic		depleted	ClinVar only
unchanged	Uncertain significance		unchanged	ClinVar only
depleted	Pathogenic/Likely pathogenic		depleted	ClinVar only
depleted	Pathogenic/Likely pathogenic		depleted	ClinVar only
unchanged	Uncertain significance		unchanged	ClinVar only
depleted	Pathogenic/Likely pathogenic		depleted	ClinVar only
unchanged	Uncertain significance		unchanged	ClinVar only
unchanged	Benign/Likely benign		unchanged	ClinVar only
unchanged	Conflicting interpretation		unchanged	ClinVar only
depleted	Uncertain significance		depleted	ClinVar only
depleted	Uncertain significance		depleted	ClinVar only
unchanged	Benign/Likely benign		unchanged	ClinVar only
unchanged	Benign/Likely benign		unchanged	ClinVar only
unchanged	Benign/Likely benign		unchanged	ClinVar only
unchanged	Benign/Likely benign		unchanged	ClinVar only
unchanged	Benign/Likely benign		unchanged	ClinVar only
unchanged	Uncertain significance		unchanged	ClinVar only
unchanged	Uncertain significance		unchanged	ClinVar only
unchanged	Benign/Likely benign		unchanged	ClinVar only
unchanged	Benign/Likely benign		unchanged	ClinVar only
unchanged	Uncertain significance		unchanged	ClinVar only
unchanged	Uncertain significance		unchanged	ClinVar only
unchanged	Benign/Likely benign		unchanged	ClinVar only
depleted	Benign/Likely benign		depleted	ClinVar only
depleted	Conflicting interpretation		depleted	ClinVar only
depleted	Uncertain significance		depleted	ClinVar only
unchanged	Uncertain significance		unchanged	ClinVar only
depleted	Uncertain significance		depleted	ClinVar only
depleted	Uncertain significance		depleted	ClinVar only
depleted	Pathogenic/Likely pathogenic		depleted	ClinVar only
unchanged	Benign/Likely benign		unchanged	ClinVar only
unchanged	Benign/Likely benign		unchanged	ClinVar only
depleted	Benign/Likely benign		depleted	ClinVar only
unchanged	Uncertain significance		unchanged	ClinVar only
unchanged	Uncertain significance		unchanged	ClinVar only
unchanged	Benign/Likely benign		unchanged	ClinVar only
unchanged	Uncertain significance		unchanged	ClinVar only
depleted	Uncertain significance		depleted	ClinVar only
unchanged	Uncertain significance		unchanged	ClinVar only
unchanged	Uncertain significance		unchanged	ClinVar only
unchanged	Uncertain significance		unchanged	ClinVar only
unchanged	Uncertain significance		unchanged	ClinVar only
unchanged	Uncertain significance		unchanged	ClinVar only
unchanged	Benign/Likely benign		unchanged	ClinVar only
unchanged	Uncertain significance		unchanged	ClinVar only
unchanged	Uncertain significance		unchanged	ClinVar only
unchanged	Uncertain significance		unchanged	ClinVar only
unchanged	Uncertain significance		unchanged	ClinVar only
depleted	Pathogenic/Likely pathogenic		depleted	ClinVar only
depleted	Uncertain significance		depleted	ClinVar only
unchanged	Benign/Likely benign		unchanged	ClinVar only
unchanged	Uncertain significance		unchanged	ClinVar only
unchanged	Benign/Likely benign		unchanged	ClinVar only
unchanged	Uncertain significance		unchanged	ClinVar only
unchanged	Uncertain significance		unchanged	ClinVar only
unchanged	Uncertain significance		unchanged	ClinVar only
unchanged	Benign/Likely benign		unchanged	ClinVar only
unchanged	Benign/Likely benign		unchanged	ClinVar only
unchanged	Uncertain significance		unchanged	ClinVar only
unchanged	Benign/Likely benign		unchanged	ClinVar only
unchanged	Benign/Likely benign		unchanged	ClinVar only
unchanged	Uncertain significance		unchanged	ClinVar only
unchanged	Uncertain significance		unchanged	ClinVar only
[truncated: 16,842 more rows]

## Sheet: source_data_fig_4_e
HGVSc	functional_score	depletion_category
[truncated: 5,665 more rows]

[truncated: 3 more sheets: source_data_fig_4_f, source_data_fig_4_g, source_data_fig_4_h]
