# Supplementary material for: Saturation genome editing of BAP1 functionally classifies somatic and germline variants
Source: Nat Genet. 2024 Jul 5;56(7):1434–45. doi: 10.1038/s41588-024-01799-3 (PMC11250367; doi:10.1038/s41588-024-01799-3)
Supplement: Supplementary file 11 — Statistical and graph source data. [file 41588_2024_1799_MOESM11_ESM.xlsx]

## Sheet: source_data_fig_5_a
maskname_description_slim	maskname_description	n_car	p_val_full	effect	std_err	lower	upper
Missense CADD>25	missense variants with CADD >25	590	0.649	0.045	0.1	-0.054	0.145
Missense CADD>25 & HC PTVs	missense varians with CADD >25 & HC PTV	643	0.108	0.15	0.094	0.057	0.244
SGE depleted	all depleted variants	218	0.237	0.209	0.177	0.032	0.385
SGE depleted HC PTVs	depleted HC PTVs	39	0.00932	0.898	0.345	0.553	1.243
SGE depleted missense	depleted missense variants	43	0.243	0.411	0.351	0.059	0.762
SGE depleted non-synonymous	depleted non-synonymous variants	82	0.00785	0.65	0.245	0.406	0.895
SGE depleted non-synonymous & HC PTVs	depleted non-synonymous variants & HC PTV	96	0.000155	0.835	0.221	0.614	1.056
Missense EVE>0.5	Missense EVE>0.5	535	0.157	0.145	0.103	0.043	0.248
High confidence protein-truncating variants (HC PTVs)	high confidence protein-truncating variants (HC PTV)	53	7.7e-05	1.155	0.292	0.863	1.447
Missense REVEL>0.5	Missense REVEL>0.5	117	0.22	0.266	0.217	0.049	0.483

## Sheet: source_data_fig_5_b
IGF1	DOSAGE
15.718	non-carriers
20.352	non-carriers
12.392	non-carriers
17.956	non-carriers
22.633	non-carriers
16.332	non-carriers
19.735	non-carriers
27.653	non-carriers
26.497	non-carriers
20.407	non-carriers
12.867	non-carriers
20.96	non-carriers
13.948	non-carriers
20.944	non-carriers
25.882	non-carriers
26.208	non-carriers
17.126	non-carriers
18.914	non-carriers
18.848	non-carriers
18.744	non-carriers
26.359	non-carriers
22.832	non-carriers
25.492	non-carriers
31.64	non-carriers
16.015	non-carriers
30.316	non-carriers
22.954	non-carriers
20.743	non-carriers
20.974	non-carriers
34.661	non-carriers
24.495	non-carriers
32.241	non-carriers
24.821	non-carriers
26.072	non-carriers
23.17	non-carriers
22.311	non-carriers
21.165	non-carriers
16.898	non-carriers
22.985	non-carriers
19.059	non-carriers
14.29	non-carriers
15.301	non-carriers
21.621	non-carriers
19.456	non-carriers
21.817	non-carriers
25.206	non-carriers
19.998	non-carriers
25.027	non-carriers
25.423	non-carriers
18.606	non-carriers
24.037	non-carriers
17.947	non-carriers
24.557	non-carriers
19.923	non-carriers
15.575	non-carriers
23.866	non-carriers
38.63	non-carriers
17.944	non-carriers
25.395	non-carriers
25.839	non-carriers
19.666	non-carriers
24.333	non-carriers
16.582	non-carriers
21.305	non-carriers
21.895	non-carriers
21.167	non-carriers
33.61	non-carriers
18.423	non-carriers
19.788	non-carriers
16.144	non-carriers
22.181	non-carriers
22.065	non-carriers
22.406	non-carriers
27.46	non-carriers
24.959	non-carriers
28.794	non-carriers
19.837	non-carriers
25.491	non-carriers
18.268	non-carriers
27.599	non-carriers
20.801	non-carriers
28.39	non-carriers
24.495	non-carriers
18.983	non-carriers
18.397	non-carriers
25.182	non-carriers
23.417	non-carriers
19.981	non-carriers
13.866	non-carriers
16.582	non-carriers
19.712	non-carriers
21.3	non-carriers
22.861	non-carriers
21.499	non-carriers
17.453	non-carriers
21.713	non-carriers
17.443	non-carriers
9.926	non-carriers
21.328	non-carriers
24.298	non-carriers
11.204	non-carriers
27.244	non-carriers
20.587	non-carriers
27.479	non-carriers
17.418	non-carriers
26.785	non-carriers
22.067	non-carriers
30.984	non-carriers
20.307	non-carriers
20.643	non-carriers
21.464	non-carriers
28.095	non-carriers
11.855	non-carriers
17.409	non-carriers
18.628	non-carriers
26.593	non-carriers
24.202	non-carriers
14.68	non-carriers
27.537	non-carriers
16.122	non-carriers
23.896	non-carriers
23.555	non-carriers
23.868	non-carriers
19.26	non-carriers
21.447	non-carriers
16.101	non-carriers
25.839	non-carriers
6.066	non-carriers
21.528	non-carriers
24.634	non-carriers
24.421	non-carriers
19.783	non-carriers
15.391	non-carriers
16.375	non-carriers
22.56	non-carriers
17.963	non-carriers
19.824	non-carriers
27.577	non-carriers
27.149	non-carriers
15.946	non-carriers
24.64	non-carriers
14.356	non-carriers
20.938	non-carriers
17.57	non-carriers
22.66	non-carriers
27.149	non-carriers
25.014	non-carriers
20.059	non-carriers
15.506	non-carriers
13.562	non-carriers
18.675	non-carriers
26.016	non-carriers
24.626	non-carriers
16.598	non-carriers
18.996	non-carriers
29.877	non-carriers
31.701	non-carriers
21.76	non-carriers
29.396	non-carriers
21.215	non-carriers
21.193	non-carriers
22.368	non-carriers
20.385	non-carriers
23.844	non-carriers
21.859	non-carriers
23.774	non-carriers
23.644	non-carriers
26.501	non-carriers
22.266	non-carriers
25.145	non-carriers
14.573	non-carriers
21.68	non-carriers
20.039	non-carriers
21.627	non-carriers
14.196	non-carriers
19.72	non-carriers
23.259	non-carriers
27.414	non-carriers
24.513	non-carriers
30.048	non-carriers
19.136	non-carriers
24.613	non-carriers
28.688	non-carriers
24.163	non-carriers
17.548	non-carriers
17.288	non-carriers
28.039	non-carriers
20.389	non-carriers
22.54	non-carriers
25.803	non-carriers
16.615	non-carriers
28.195	non-carriers
15.025	non-carriers
20.059	non-carriers
24.241	non-carriers
24.35	non-carriers
25.424	non-carriers
20.334	non-carriers
13.821	non-carriers
21.544	non-carriers
15.586	non-carriers
20.91	non-carriers
8.117	non-carriers
13.006	non-carriers
17.3	non-carriers
18.499	non-carriers
24.679	non-carriers
12.354	non-carriers
23.519	non-carriers
27.105	non-carriers
15.339	non-carriers
11.057	non-carriers
30.723	non-carriers
32.665	non-carriers
28.089	non-carriers
22.101	non-carriers
19.852	non-carriers
21.447	non-carriers
20.469	non-carriers
22.117	non-carriers
22.026	non-carriers
18.612	non-carriers
30.455	non-carriers
19.618	non-carriers
16.932	non-carriers
22.658	non-carriers
19.476	non-carriers
15.549	non-carriers
14.424	non-carriers
22.581	non-carriers
21.743	non-carriers
25.662	non-carriers
20.484	non-carriers
20.064	non-carriers
17.088	non-carriers
14.289	non-carriers
21.91	non-carriers
23.976	non-carriers
25.504	non-carriers
18.124	non-carriers
22.871	non-carriers
16.4	non-carriers
20.696	non-carriers
39.628	non-carriers
28.863	non-carriers
16.65	non-carriers
16.567	non-carriers
24.056	non-carriers
21.634	non-carriers
24.32	non-carriers
26.36	non-carriers
26.152	non-carriers
29.159	non-carriers
21.413	non-carriers
24.168	non-carriers
26.564	non-carriers
31.851	non-carriers
19.013	non-carriers
19.097	non-carriers
22.449	non-carriers
19.553	non-carriers
17.289	non-carriers
18.279	non-carriers
21.097	non-carriers
19.817	non-carriers
32.815	non-carriers
25.985	non-carriers
21.103	non-carriers
28.14	non-carriers
22.64	non-carriers
21.987	non-carriers
17.454	non-carriers
20.757	non-carriers
17.667	non-carriers
32.907	non-carriers
10.931	non-carriers
8.225	non-carriers
23.07	non-carriers
16.651	non-carriers
21.31	non-carriers
23.671	non-carriers
17.07	non-carriers
21.116	non-carriers
18.011	non-carriers
18.886	non-carriers
21.892	non-carriers
17.709	non-carriers
10.41	non-carriers
15.638	non-carriers
22.892	non-carriers
20.328	non-carriers
29.96	non-carriers
19.518	non-carriers
23.685	non-carriers
26.259	non-carriers
15.103	non-carriers
17.126	non-carriers
25.296	non-carriers
21.789	non-carriers
17.619	non-carriers
17.951	non-carriers
13.551	non-carriers
13.042	non-carriers
17.845	non-carriers
32.657	non-carriers
15.86	non-carriers
22.721	non-carriers
21.474	non-carriers
30.154	non-carriers
18.641	non-carriers
13.671	non-carriers
25.166	non-carriers
22.85	non-carriers
18.951	non-carriers
19.752	non-carriers
19.944	non-carriers
21.099	non-carriers
12.67	non-carriers
30.426	non-carriers
30.21	non-carriers
16.765	non-carriers
26.686	non-carriers
20.11	non-carriers
28.943	non-carriers
18.984	non-carriers
21.264	non-carriers
24.744	non-carriers
28.707	non-carriers
18.794	non-carriers
18.841	non-carriers
19.957	non-carriers
14.334	non-carriers
36.916	non-carriers
22.213	non-carriers
14.276	non-carriers
19.031	non-carriers
25.158	non-carriers
25.408	non-carriers
21.797	non-carriers
22.487	non-carriers
24.618	non-carriers
22.824	non-carriers
10.953	non-carriers
17.061	non-carriers
15.525	non-carriers
26.17	non-carriers
17.53	non-carriers
15.332	non-carriers
22.231	non-carriers
16.004	non-carriers
24.849	non-carriers
24.063	non-carriers
19.082	non-carriers
26.003	non-carriers
28.927	non-carriers
28.18	non-carriers
15.303	non-carriers
25.758	non-carriers
26.51	non-carriers
18.521	non-carriers
22.767	non-carriers
18.803	non-carriers
22.27	non-carriers
18.498	non-carriers
27.242	non-carriers
22.997	non-carriers
15.256	non-carriers
24.154	non-carriers
12.727	non-carriers
24.586	non-carriers
15.643	non-carriers
15.625	non-carriers
28.831	non-carriers
24.179	non-carriers
24.87	non-carriers
21.137	non-carriers
16.094	non-carriers
16.054	non-carriers
19.882	non-carriers
11.753	non-carriers
23.014	non-carriers
24.049	non-carriers
27.579	non-carriers
17.8	non-carriers
18.819	non-carriers
20.609	non-carriers
19.749	non-carriers
19.038	non-carriers
25.291	non-carriers
12.009	non-carriers
21.697	non-carriers
17.171	non-carriers
15.629	non-carriers
26.478	non-carriers
28.217	non-carriers
15.673	non-carriers
17.187	non-carriers
30.716	non-carriers
20.793	non-carriers
23.196	non-carriers
13.769	non-carriers
14.904	non-carriers
21.122	non-carriers
23.189	non-carriers
15.348	non-carriers
23.823	non-carriers
19.172	non-carriers
25.182	non-carriers
21.675	non-carriers
19.807	non-carriers
3.986	non-carriers
20.767	non-carriers
20.739	non-carriers
19.165	non-carriers
25.369	non-carriers
21.882	non-carriers
19.931	non-carriers
18.565	non-carriers
24.56	non-carriers
33.618	non-carriers
15.905	non-carriers
19.022	non-carriers
29.392	non-carriers
23.484	non-carriers
17.182	non-carriers
16.966	non-carriers
19.254	non-carriers
25.238	non-carriers
21.878	non-carriers
17.648	non-carriers
19.55	non-carriers
20.832	non-carriers
21.473	non-carriers
22.515	non-carriers
7.053	non-carriers
17.632	non-carriers
19.527	non-carriers
21.131	non-carriers
15.396	non-carriers
22.071	non-carriers
18.659	non-carriers
28.493	non-carriers
13.473	non-carriers
11.849	non-carriers
23.598	non-carriers
30.637	non-carriers
15.063	non-carriers
26.794	non-carriers
26.377	non-carriers
17.888	non-carriers
25.908	non-carriers
14.237	non-carriers
26.921	non-carriers
27.012	non-carriers
20.971	non-carriers
23.761	non-carriers
16.386	non-carriers
22.585	non-carriers
37.859	non-carriers
20.281	non-carriers
41.037	non-carriers
22.409	non-carriers
27.7	non-carriers
18.847	non-carriers
20.631	non-carriers
22.649	non-carriers
36.643	non-carriers
18.54	non-carriers
20.033	non-carriers
17.855	non-carriers
18.672	non-carriers
27.37	non-carriers
28.444	non-carriers
18.269	non-carriers
14.798	non-carriers
5.214	non-carriers
20.248	non-carriers
13.13	non-carriers
13.783	non-carriers
16.77	non-carriers
15.625	non-carriers
18.24	non-carriers
12.413	non-carriers
19.219	non-carriers
32.346	non-carriers
20.7	non-carriers
20.664	non-carriers
28.613	non-carriers
26.064	non-carriers
17.363	non-carriers
25.373	non-carriers
16.372	non-carriers
27.407	non-carriers
24.771	non-carriers
22.845	non-carriers
17.788	non-carriers
22.547	non-carriers
23.305	non-carriers
23.221	non-carriers
16.093	non-carriers
16.241	non-carriers
33.368	non-carriers
22.21	non-carriers
28.621	non-carriers
17.205	non-carriers
17.912	non-carriers
23.886	non-carriers
28.668	non-carriers
24.455	non-carriers
17.485	non-carriers
26.579	non-carriers
25.608	non-carriers
20.876	non-carriers
18.63	non-carriers
23.478	non-carriers
21.137	non-carriers
18.353	non-carriers
20.888	non-carriers
26.844	non-carriers
13.359	non-carriers
24.208	non-carriers
32.401	non-carriers
23.123	non-carriers
24.493	non-carriers
21.184	non-carriers
13.134	non-carriers
29.216	non-carriers
20.993	non-carriers
17.038	non-carriers
23.013	non-carriers
29.769	non-carriers
16.44	non-carriers
21.655	non-carriers
15.135	non-carriers
38.846	non-carriers
14.677	non-carriers
25.138	non-carriers
17.17	non-carriers
14.137	non-carriers
18.916	non-carriers
22.722	non-carriers
19.016	non-carriers
16.61	non-carriers
17.589	non-carriers
15.539	non-carriers
23.323	non-carriers
27.88	non-carriers
23.052	non-carriers
16.542	non-carriers
10.289	non-carriers
23.084	non-carriers
22.591	non-carriers
16.248	non-carriers
31.286	non-carriers
15.074	non-carriers
7.339	non-carriers
15.959	non-carriers
25.2	non-carriers
23.803	non-carriers
15.924	non-carriers
25.767	non-carriers
22.359	non-carriers
24.756	non-carriers
27.874	non-carriers
17.706	non-carriers
17.501	non-carriers
19.466	non-carriers
18.754	non-carriers
10.462	non-carriers
31.107	non-carriers
23.941	non-carriers
21.727	non-carriers
23.473	non-carriers
19.641	non-carriers
22.718	non-carriers
21.457	non-carriers
34.722	non-carriers
16.797	non-carriers
14.137	non-carriers
16.81	non-carriers
21.629	non-carriers
12.24	non-carriers
13.898	non-carriers
11.374	non-carriers
14.761	non-carriers
26.956	non-carriers
24.877	non-carriers
30.318	non-carriers
22.161	non-carriers
30.649	non-carriers
10.815	non-carriers
17.126	non-carriers
19.947	non-carriers
25.701	non-carriers
18.408	non-carriers
20.043	non-carriers
21.372	non-carriers
22.014	non-carriers
20.806	non-carriers
28.991	non-carriers
21.809	non-carriers
25.831	non-carriers
21.124	non-carriers
19.297	non-carriers
21.72	non-carriers
16.513	non-carriers
26.146	non-carriers
32.041	non-carriers
18.278	non-carriers
20.367	non-carriers
18.383	non-carriers
15.079	non-carriers
26.698	non-carriers
15.642	non-carriers
22.037	non-carriers
13.167	non-carriers
11.601	non-carriers
19.243	non-carriers
14.645	non-carriers
15.902	non-carriers
16.975	non-carriers
17.659	non-carriers
45.063	non-carriers
15.698	non-carriers
23.79	non-carriers
24.01	non-carriers
21.129	non-carriers
23.931	non-carriers
18.459	non-carriers
16.716	non-carriers
21.548	non-carriers
24.66	non-carriers
30.699	non-carriers
13.918	non-carriers
21.467	non-carriers
23.836	non-carriers
17.738	non-carriers
20.104	non-carriers
21.193	non-carriers
15.696	non-carriers
36.535	non-carriers
15.005	non-carriers
11.463	non-carriers
19.038	non-carriers
23.616	non-carriers
16.997	non-carriers
19.036	non-carriers
21.559	non-carriers
19.503	non-carriers
20.021	non-carriers
16.824	non-carriers
14.291	non-carriers
17.916	non-carriers
21.16	non-carriers
21.85	non-carriers
24.282	non-carriers
26.568	non-carriers
21.221	non-carriers
21.617	non-carriers
15.732	non-carriers
32.557	non-carriers
19.255	non-carriers
17.179	non-carriers
20.108	non-carriers
26.256	non-carriers
23.316	non-carriers
17.635	non-carriers
19.669	non-carriers
25.447	non-carriers
24.479	non-carriers
17.892	non-carriers
17.82	non-carriers
24.941	non-carriers
20.659	non-carriers
26.562	non-carriers
13.661	non-carriers
18.698	non-carriers
27.147	non-carriers
22.569	non-carriers
25.89	non-carriers
14.513	non-carriers
20.719	non-carriers
19.802	non-carriers
20.326	non-carriers
39.683	non-carriers
20.19	non-carriers
21.291	non-carriers
16.339	non-carriers
22.383	non-carriers
12.59	non-carriers
27.49	non-carriers
14.745	non-carriers
20.753	non-carriers
22.188	non-carriers
24.916	non-carriers
22.047	non-carriers
17.789	non-carriers
22.654	non-carriers
20.026	non-carriers
33.64	non-carriers
31.578	non-carriers
29.984	non-carriers
10.664	non-carriers
22.15	non-carriers
17.62	non-carriers
8.031	non-carriers
22.711	non-carriers
24.001	non-carriers
17.985	non-carriers
20.334	non-carriers
15.497	non-carriers
17.885	non-carriers
13.728	non-carriers
21.258	non-carriers
14.44	non-carriers
15.889	non-carriers
19.897	non-carriers
19.859	non-carriers
11.352	non-carriers
16.637	non-carriers
21.99	non-carriers
27.169	non-carriers
24.016	non-carriers
21.354	non-carriers
19.476	non-carriers
17.828	non-carriers
28.39	non-carriers
19.627	non-carriers
13.099	non-carriers
17.09	non-carriers
16.288	non-carriers
24.345	non-carriers
8.45	non-carriers
18.627	non-carriers
34.354	non-carriers
28.257	non-carriers
23.01	non-carriers
15.316	non-carriers
22.553	non-carriers
13.455	non-carriers
20.505	non-carriers
18.717	non-carriers
28.362	non-carriers
23.489	non-carriers
19.752	non-carriers
26.649	non-carriers
27.307	non-carriers
28.917	non-carriers
19.148	non-carriers
19.325	non-carriers
13.434	non-carriers
32.658	non-carriers
22.198	non-carriers
21.931	non-carriers
19.804	non-carriers
26.838	non-carriers
22.079	non-carriers
14.297	non-carriers
28.958	non-carriers
17.342	non-carriers
10.623	non-carriers
16.812	non-carriers
17.86	non-carriers
13.043	non-carriers
32.483	non-carriers
43.983	non-carriers
24.991	non-carriers
16.205	non-carriers
17.522	non-carriers
25.058	non-carriers
26.296	non-carriers
25.254	non-carriers
35.616	non-carriers
24.667	non-carriers
25.077	non-carriers
16.4	non-carriers
16.814	non-carriers
26.369	non-carriers
23.802	non-carriers
16.077	non-carriers
16.777	non-carriers
17.738	non-carriers
18.309	non-carriers
28.587	non-carriers
31.678	non-carriers
31.769	non-carriers
24.688	non-carriers
20.044	non-carriers
20.474	non-carriers
19.662	non-carriers
20.382	non-carriers
16.278	non-carriers
9.915	non-carriers
33.799	non-carriers
27.882	non-carriers
27.888	non-carriers
26.318	non-carriers
23.969	non-carriers
24.259	non-carriers
17.019	non-carriers
25.348	non-carriers
22.452	non-carriers
29.128	non-carriers
13.261	non-carriers
22.919	non-carriers
26.935	non-carriers
22.154	non-carriers
20.678	non-carriers
10.436	non-carriers
26.541	non-carriers
12.577	non-carriers
27.514	non-carriers
17.85	non-carriers
15.365	non-carriers
22.426	non-carriers
29.458	non-carriers
21.303	non-carriers
28.193	non-carriers
15.571	non-carriers
15.727	non-carriers
15.513	non-carriers
22.114	non-carriers
22.488	non-carriers
32.96	non-carriers
22.343	non-carriers
16.295	non-carriers
11.819	non-carriers
41.718	non-carriers
18.856	non-carriers
28.462	non-carriers
19.144	non-carriers
22.334	non-carriers
17.464	non-carriers
20.833	non-carriers
21.457	non-carriers
17.78	non-carriers
13.355	non-carriers
22.85	non-carriers
24.22	non-carriers
19.143	non-carriers
25.179	non-carriers
26.623	non-carriers
17.604	non-carriers
14.437	non-carriers
20.421	non-carriers
18.109	non-carriers
16.743	non-carriers
11.193	non-carriers
14.923	non-carriers
30.951	non-carriers
21.469	non-carriers
19.233	non-carriers
20.237	non-carriers
19.032	non-carriers
19.679	non-carriers
21.545	non-carriers
22.127	non-carriers
12.976	non-carriers
30.65	non-carriers
38.619	non-carriers
17.498	non-carriers
28.838	non-carriers
19.835	non-carriers
18.567	non-carriers
18.706	non-carriers
20.999	non-carriers
16.336	non-carriers
15.848	non-carriers
14.55	non-carriers
22.516	non-carriers
23.984	non-carriers
29.874	non-carriers
25.105	non-carriers
20.794	non-carriers
19.225	non-carriers
24.383	non-carriers
24.548	non-carriers
20.828	non-carriers
17.21	non-carriers
19.146	non-carriers
33.901	non-carriers
43.022	non-carriers
24.43	non-carriers
25.356	non-carriers
26.07	non-carriers
7.079	non-carriers
15.594	non-carriers
21.651	non-carriers
4.905	non-carriers
14.481	non-carriers
23.193	non-carriers
19.892	non-carriers
29.485	non-carriers
21.374	non-carriers
31.887	non-carriers
11.43	non-carriers
21.603	non-carriers
31.18	non-carriers
15.954	non-carriers
23.865	non-carriers
22.593	non-carriers
18.542	non-carriers
12.477	non-carriers
23.258	non-carriers
22.726	non-carriers
29.148	non-carriers
13.196	non-carriers
17.743	non-carriers
13.944	non-carriers
15.846	non-carriers
10.789	non-carriers
27.347	non-carriers
18.933	non-carriers
24.992	non-carriers
13.593	non-carriers
17.558	non-carriers
21.854	non-carriers
29.568	non-carriers
33.15	non-carriers
26.956	non-carriers
15.103	non-carriers
19.66	non-carriers
31.625	non-carriers
25.081	non-carriers
23.19	non-carriers
22.227	non-carriers
14.319	non-carriers
22.33	non-carriers
28.689	non-carriers
27.561	non-carriers
29.078	non-carriers
17.682	non-carriers
27.634	non-carriers
15.982	non-carriers
24.602	non-carriers
27.458	non-carriers
23.275	non-carriers
21.853	non-carriers
18.064	non-carriers
26.149	non-carriers
18.71	non-carriers
29.622	non-carriers
28.043	non-carriers
24.02	non-carriers
20.968	non-carriers
9.772	non-carriers
19.228	non-carriers
22.267	non-carriers
14.164	non-carriers
27.398	non-carriers
25.604	non-carriers
31.821	non-carriers
18.586	non-carriers
20.767	non-carriers
26.005	non-carriers
20.418	non-carriers
21.158	non-carriers
21.224	non-carriers
20.464	non-carriers
17.041	non-carriers
25.475	non-carriers
7.353	non-carriers
18.691	non-carriers
16.937	non-carriers
18.549	non-carriers
24.502	non-carriers
17.548	non-carriers
17.822	non-carriers
32.764	non-carriers
25.555	non-carriers
21.198	non-carriers
27.085	non-carriers
24.421	non-carriers
21.686	non-carriers
22.568	non-carriers
17.816	non-carriers
19.177	non-carriers
29.6	non-carriers
20.045	non-carriers
32.937	non-carriers
23.871	non-carriers
27.551	non-carriers
15.964	non-carriers
19.981	non-carriers
20.415	non-carriers
10.741	non-carriers
13.028	non-carriers
18.333	non-carriers
17.929	non-carriers
9.069	non-carriers
15.434	non-carriers
21.018	non-carriers
15.348	non-carriers
20.074	non-carriers
22.923	non-carriers
25.487	non-carriers
13.76	non-carriers
19.788	non-carriers
21.092	non-carriers
12.977	non-carriers
12.89	non-carriers
5.919	non-carriers
21.868	non-carriers
16.095	non-carriers
12.454	non-carriers
23.097	non-carriers
24.236	non-carriers
25.932	non-carriers
24.449	non-carriers
24.922	non-carriers
23.219	non-carriers
23.695	non-carriers
18.548	non-carriers
30.423	non-carriers
12.232	non-carriers
21.869	non-carriers
33.29	non-carriers
12.194	non-carriers
27.895	non-carriers
12.618	non-carriers
26.182	non-carriers
21.981	non-carriers
20.379	non-carriers
19.928	non-carriers
31.533	non-carriers
22.08	non-carriers
15.443	non-carriers
30.385	non-carriers
20.307	non-carriers
20.382	non-carriers
21.144	non-carriers
28.322	non-carriers
25.672	non-carriers
23.902	non-carriers
25.863	non-carriers
30.408	non-carriers
16.283	non-carriers
15.546	non-carriers
23.888	non-carriers
22.782	non-carriers
21.42	non-carriers
26.173	non-carriers
16.594	non-carriers
16.963	non-carriers
26.049	non-carriers
26.953	non-carriers
25.677	non-carriers
28.983	non-carriers
15.59	non-carriers
19.18	non-carriers
21.354	non-carriers
26.957	non-carriers
26.005	non-carriers
24.032	non-carriers
22.575	non-carriers
25.723	non-carriers
21.194	non-carriers
14.792	non-carriers
18.747	non-carriers
17.566	non-carriers
17.391	non-carriers
21.096	non-carriers
16.691	non-carriers
19.331	non-carriers
26.017	non-carriers
15.025	non-carriers
12.333	non-carriers
22.346	non-carriers
16.787	non-carriers
11.868	non-carriers
19.194	non-carriers
22.465	non-carriers
19.533	non-carriers
21.905	non-carriers
25.735	non-carriers
20.307	non-carriers
18.148	non-carriers
21.442	non-carriers
22.275	non-carriers
19.391	non-carriers
15.452	non-carriers
24.676	non-carriers
26.782	non-carriers
16.7	non-carriers
20.792	non-carriers
28.735	non-carriers
19.931	non-carriers
34.297	non-carriers
18.929	non-carriers
8.264	non-carriers
16.239	non-carriers
21.268	non-carriers
15.137	non-carriers
14.307	non-carriers
10.037	non-carriers
20.486	non-carriers
29.006	non-carriers
28.539	non-carriers
18.003	non-carriers
39.397	non-carriers
18.098	non-carriers
24.265	non-carriers
31.772	non-carriers
18.172	non-carriers
22.525	non-carriers
15.623	non-carriers
18.437	non-carriers
18.737	non-carriers
27.531	non-carriers
16.317	non-carriers
21.587	non-carriers
18.483	non-carriers
18.621	non-carriers
33.113	non-carriers
22.532	non-carriers
21.907	non-carriers
24.121	non-carriers
17.201	non-carriers
11.897	non-carriers
25.073	non-carriers
24.512	non-carriers
25.679	non-carriers
16.452	non-carriers
21.602	non-carriers
27.672	non-carriers
14.595	non-carriers
20.061	non-carriers
24.435	non-carriers
23.773	non-carriers
25.373	non-carriers
28.662	non-carriers
22.921	non-carriers
23.149	non-carriers
29.87	non-carriers
14.378	non-carriers
16.464	non-carriers
28.198	non-carriers
36.369	non-carriers
32.208	non-carriers
16.101	non-carriers
14.954	non-carriers
13.818	non-carriers
21.043	non-carriers
28.842	non-carriers
20.019	non-carriers
24.094	non-carriers
17.282	non-carriers
16.085	non-carriers
11.849	non-carriers
18.66	non-carriers
10.298	non-carriers
22.091	non-carriers
21.891	non-carriers
28.532	non-carriers
34.219	non-carriers
20.794	non-carriers
13.198	non-carriers
18.207	non-carriers
16.82	non-carriers
24.067	non-carriers
19.918	non-carriers
16.277	non-carriers
16.525	non-carriers
24.98	non-carriers
13.264	non-carriers
19.299	non-carriers
27.598	non-carriers
19.804	non-carriers
18.139	non-carriers
18.622	non-carriers
24.164	non-carriers
26.776	non-carriers
21.397	non-carriers
15.346	non-carriers
20.615	non-carriers
17.995	non-carriers
16.713	non-carriers
24.882	non-carriers
19.473	non-carriers
16.254	non-carriers
30.208	non-carriers
21.586	non-carriers
20.135	non-carriers
20.113	non-carriers
13.047	non-carriers
16.48	non-carriers
23.345	non-carriers
23.422	non-carriers
19.543	non-carriers
22.069	non-carriers
10.411	non-carriers
20.415	non-carriers
16.103	non-carriers
15.12	non-carriers
16.539	non-carriers
24.187	non-carriers
36.357	non-carriers
19.811	non-carriers
22.513	non-carriers
15.954	non-carriers
14.592	non-carriers
23.545	non-carriers
23.209	non-carriers
19.469	non-carriers
22.765	non-carriers
17.262	non-carriers
26.453	non-carriers
25.662	non-carriers
29.488	non-carriers
26.481	non-carriers
17.293	non-carriers
23.979	non-carriers
19.436	non-carriers
28.23	non-carriers
20.986	non-carriers
8.694	non-carriers
23.287	non-carriers
23.906	non-carriers
17.382	non-carriers
16.876	non-carriers
21.633	non-carriers
22.776	non-carriers
21.154	non-carriers
23.027	non-carriers
17.956	non-carriers
27.243	non-carriers
16.467	non-carriers
22.213	non-carriers
27.989	non-carriers
24.459	non-carriers
22.129	non-carriers
25.999	non-carriers
21.64	non-carriers
24.762	non-carriers
26.898	non-carriers
10.731	non-carriers
22.624	non-carriers
24.318	non-carriers
24.403	non-carriers
27.214	non-carriers
17.637	non-carriers
21.602	non-carriers
28.116	non-carriers
17.751	non-carriers
19.264	non-carriers
20.619	non-carriers
26.016	non-carriers
24.108	non-carriers
27.497	non-carriers
23.768	non-carriers
27.423	non-carriers
25.09	non-carriers
23.25	non-carriers
22.766	non-carriers
15.775	non-carriers
14.438	non-carriers
19.565	non-carriers
20.605	non-carriers
24.648	non-carriers
25.388	non-carriers
13.216	non-carriers
17.535	non-carriers
28.473	non-carriers
31.412	non-carriers
18.457	non-carriers
18.219	non-carriers
24.288	non-carriers
18.922	non-carriers
14.843	non-carriers
25.345	non-carriers
11.248	non-carriers
12.816	non-carriers
21.553	non-carriers
17.891	non-carriers
18.271	non-carriers
23.903	non-carriers
11.32	non-carriers
23.087	non-carriers
21.487	non-carriers
14.502	non-carriers
15.763	non-carriers
20.604	non-carriers
23.011	non-carriers
16.448	non-carriers
17.413	non-carriers
31.426	non-carriers
13.559	non-carriers
29.733	non-carriers
7.987	non-carriers
19.164	non-carriers
18.704	non-carriers
21.565	non-carriers
33.876	non-carriers
19.973	non-carriers
20.995	non-carriers
23.82	non-carriers
26.185	non-carriers
29.194	non-carriers
16.991	non-carriers
16.382	non-carriers
20.174	non-carriers
11.725	non-carriers
15.699	non-carriers
17.685	non-carriers
15.452	non-carriers
15.768	non-carriers
31.602	non-carriers
21.238	non-carriers
31.97	non-carriers
20.932	non-carriers
14.485	non-carriers
21.046	non-carriers
28.617	non-carriers
16.294	non-carriers
27.433	non-carriers
26.287	non-carriers
17.52	non-carriers
23.401	non-carriers
21.334	non-carriers
23.813	non-carriers
15.617	non-carriers
21.841	non-carriers
20.907	non-carriers
15.039	non-carriers
21.742	non-carriers
22.083	non-carriers
20.021	non-carriers
16.071	non-carriers
16.734	non-carriers
26.326	non-carriers
14.691	non-carriers
26.948	non-carriers
12.831	non-carriers
21.657	non-carriers
12.445	non-carriers
23.134	non-carriers
11.728	non-carriers
26.535	non-carriers
22.262	non-carriers
12.896	non-carriers
24.436	non-carriers
17.211	non-carriers
26.758	non-carriers
20.001	non-carriers
32.172	non-carriers
38.077	non-carriers
19.678	non-carriers
27.525	non-carriers
32.384	non-carriers
15.135	non-carriers
28.52	non-carriers
16.995	non-carriers
13.072	non-carriers
25.428	non-carriers
20.671	non-carriers
18.142	non-carriers
28.962	non-carriers
28.85	non-carriers
27.242	non-carriers
23.103	non-carriers
32.142	non-carriers
14.042	non-carriers
27.973	non-carriers
16.983	non-carriers
17.416	non-carriers
20.63	non-carriers
19.536	non-carriers
17.996	non-carriers
29.172	non-carriers
17.444	non-carriers
25.786	non-carriers
18.447	non-carriers
22.743	non-carriers
17.413	non-carriers
27.041	non-carriers
23.83	non-carriers
27.118	non-carriers
20.748	non-carriers
22.133	non-carriers
18.296	non-carriers
23.247	non-carriers
22.797	non-carriers
26.848	non-carriers
22.007	non-carriers
15.991	non-carriers
12.891	non-carriers
26.802	non-carriers
33.767	non-carriers
18.105	non-carriers
23.952	non-carriers
23.608	non-carriers
13.758	non-carriers
24.089	non-carriers
24.813	non-carriers
22.979	non-carriers
23.55	non-carriers
22.771	non-carriers
18.08	non-carriers
20.602	non-carriers
25.102	non-carriers
23.07	non-carriers
22.149	non-carriers
15.815	non-carriers
15.219	non-carriers
25.182	non-carriers
25.928	non-carriers
25.41	non-carriers
30.089	non-carriers
20.848	non-carriers
24.11	non-carriers
15.549	non-carriers
12.72	non-carriers
15.463	non-carriers
21.333	non-carriers
20.85	non-carriers
29.213	non-carriers
26.559	non-carriers
23.677	non-carriers
24.887	non-carriers
21.235	non-carriers
18.256	non-carriers
11.335	non-carriers
14.782	non-carriers
18.103	non-carriers
22.837	non-carriers
25.056	non-carriers
19.737	non-carriers
22.34	non-carriers
34.487	non-carriers
19.628	non-carriers
28.121	non-carriers
23.391	non-carriers
23.195	non-carriers
15.694	non-carriers
22.468	non-carriers
23.633	non-carriers
20.251	non-carriers
24.152	non-carriers
34.144	non-carriers
11.815	non-carriers
23.541	non-carriers
21.942	non-carriers
18.563	non-carriers
23.07	non-carriers
26.246	non-carriers
29.533	non-carriers
19.263	non-carriers
32.187	non-carriers
26.658	non-carriers
16.985	non-carriers
18.729	non-carriers
19.35	non-carriers
15.112	non-carriers
25.471	non-carriers
17.73	non-carriers
14.901	non-carriers
26.338	non-carriers
23.428	non-carriers
22.662	non-carriers
16.124	non-carriers
31.905	non-carriers
18.314	non-carriers
23.692	non-carriers
24.953	non-carriers
17.295	non-carriers
13.203	non-carriers
20.57	non-carriers
13.28	non-carriers
17.04	non-carriers
21.228	non-carriers
12.564	non-carriers
9.194	non-carriers
20.806	non-carriers
18.387	non-carriers
15.914	non-carriers
30.051	non-carriers
20.945	non-carriers
19.076	non-carriers
15.149	non-carriers
21.018	non-carriers
20.069	non-carriers
21.16	non-carriers
26.869	non-carriers
32.833	non-carriers
22.777	non-carriers
20.868	non-carriers
20.158	non-carriers
30.823	non-carriers
21.73	non-carriers
20.597	non-carriers
17.961	non-carriers
20.716	non-carriers
28.587	non-carriers
26.688	non-carriers
22.402	non-carriers
9.346	non-carriers
21.24	non-carriers
18.283	non-carriers
24.21	non-carriers
22.457	non-carriers
24.78	non-carriers
19.933	non-carriers
21.723	non-carriers
19.89	non-carriers
12.201	non-carriers
23.907	non-carriers
19.477	non-carriers
22.741	non-carriers
23.55	non-carriers
17.542	non-carriers
24.65	non-carriers
25.499	non-carriers
20.982	non-carriers
13.068	non-carriers
22.146	non-carriers
13.872	non-carriers
16.589	non-carriers
29.394	non-carriers
22.263	non-carriers
24.224	non-carriers
21.247	non-carriers
30.283	non-carriers
24.913	non-carriers
19.558	non-carriers
12.156	non-carriers
34.138	non-carriers
17.258	non-carriers
24.533	non-carriers
20.92	non-carriers
25.546	non-carriers
27.888	non-carriers
16.821	non-carriers
24.184	non-carriers
23.719	non-carriers
17.729	non-carriers
13.067	non-carriers
25.251	non-carriers
19.564	non-carriers
20.314	non-carriers
21.347	non-carriers
37.45	non-carriers
26.143	non-carriers
20.506	non-carriers
27.663	non-carriers
21.97	non-carriers
25.481	non-carriers
28.071	non-carriers
20.468	non-carriers
18.909	non-carriers
14.744	non-carriers
13.522	non-carriers
11.51	non-carriers
20.377	non-carriers
12.346	non-carriers
12.635	non-carriers
24.553	non-carriers
21.931	non-carriers
14.968	non-carriers
13.374	non-carriers
21.94	non-carriers
18.537	non-carriers
24.589	non-carriers
23.733	non-carriers
16.54	non-carriers
18.357	non-carriers
27.461	non-carriers
15.808	non-carriers
15.555	non-carriers
29.556	non-carriers
17.275	non-carriers
22.465	non-carriers
23.867	non-carriers
18.905	non-carriers
13.253	non-carriers
26.866	non-carriers
22.498	non-carriers
24.767	non-carriers
16.336	non-carriers
25.994	non-carriers
19.886	non-carriers
28.943	non-carriers
30.037	non-carriers
13.769	non-carriers
22.471	non-carriers
26.844	non-carriers
23.16	non-carriers
13.127	non-carriers
20.421	non-carriers
19.123	non-carriers
17.508	non-carriers
29.106	non-carriers
27.008	non-carriers
21.605	non-carriers
12.482	non-carriers
16.726	non-carriers
21.188	non-carriers
21.626	non-carriers
17.461	non-carriers
22.431	non-carriers
24.287	non-carriers
15.877	non-carriers
18.532	non-carriers
20.646	non-carriers
19.825	non-carriers
26.612	non-carriers
10.797	non-carriers
20.875	non-carriers
18.699	non-carriers
23.526	non-carriers
12.22	non-carriers
18.072	non-carriers
25.091	non-carriers
15.965	non-carriers
23.154	non-carriers
18.818	non-carriers
22.768	non-carriers
13.553	non-carriers
30.435	non-carriers
12.275	non-carriers
15.515	non-carriers
31.044	non-carriers
19.773	non-carriers
13.699	non-carriers
13.063	non-carriers
21.346	non-carriers
16.252	non-carriers
27.17	non-carriers
21.647	non-carriers
15.425	non-carriers
21.675	non-carriers
30.065	non-carriers
26.946	non-carriers
19.044	non-carriers
13.036	non-carriers
24.19	non-carriers
20.828	non-carriers
20.99	non-carriers
12.632	non-carriers
15.755	non-carriers
31.004	non-carriers
16.991	non-carriers
20.791	non-carriers
23.071	non-carriers
23.782	non-carriers
13.534	non-carriers
18.048	non-carriers
14.461	non-carriers
23.466	non-carriers
21.207	non-carriers
22.761	non-carriers
16.226	non-carriers
29.158	non-carriers
20.393	non-carriers
16.883	non-carriers
39.383	non-carriers
22.462	non-carriers
21.625	non-carriers
30.258	non-carriers
25.594	non-carriers
18.553	non-carriers
20.195	non-carriers
21.744	non-carriers
20.963	non-carriers
15.541	non-carriers
28.911	non-carriers
23.394	non-carriers
8.008	non-carriers
26.126	non-carriers
22.787	non-carriers
10.345	non-carriers
20.317	non-carriers
23.033	non-carriers
21.044	non-carriers
13.535	non-carriers
23.943	non-carriers
20.014	non-carriers
27.498	non-carriers
12.136	non-carriers
21.42	non-carriers
14.993	non-carriers
11.315	non-carriers
18.651	non-carriers
27.798	non-carriers
20.528	non-carriers
19.74	non-carriers
22.134	non-carriers
19.905	non-carriers
22.905	non-carriers
26.503	non-carriers
14.446	non-carriers
30.978	non-carriers
15.597	non-carriers
20.077	non-carriers
48.568	non-carriers
20.418	non-carriers
30.204	non-carriers
23.166	non-carriers
18.372	non-carriers
24.822	non-carriers
26.666	non-carriers
14.819	non-carriers
22.572	non-carriers
24.958	non-carriers
20.624	non-carriers
17.784	non-carriers
32.285	non-carriers
22.578	non-carriers
22.958	non-carriers
28.143	non-carriers
14.065	non-carriers
13.873	non-carriers
29.646	non-carriers
23.908	non-carriers
29.893	non-carriers
18.068	non-carriers
19.158	non-carriers
13.17	non-carriers
33.81	non-carriers
27.153	non-carriers
26.305	non-carriers
25.775	non-carriers
27.395	non-carriers
25.522	non-carriers
27.135	non-carriers
22.997	non-carriers
27.311	non-carriers
11.179	non-carriers
18.547	non-carriers
20.361	non-carriers
28.348	non-carriers
21.361	non-carriers
17.968	non-carriers
16.158	non-carriers
21.154	non-carriers
11.496	non-carriers
24.453	non-carriers
16.3	non-carriers
21.649	non-carriers
25.833	non-carriers
20.282	non-carriers
11.306	non-carriers
18.324	non-carriers
15.549	non-carriers
14.987	non-carriers
35.244	non-carriers
24.025	non-carriers
23.346	non-carriers
15.367	non-carriers
27.014	non-carriers
29.279	non-carriers
25.61	non-carriers
17.652	non-carriers
25.391	non-carriers
21.433	non-carriers
25.714	non-carriers
17.66	non-carriers
21.875	non-carriers
25.223	non-carriers
23.424	non-carriers
25.066	non-carriers
30.955	non-carriers
19.52	non-carriers
29.969	non-carriers
20.956	non-carriers
22.766	non-carriers
23.465	non-carriers
15.701	non-carriers
29.651	non-carriers
16.822	non-carriers
11.286	non-carriers
26.348	non-carriers
19.378	non-carriers
27.027	non-carriers
20.597	non-carriers
22.477	non-carriers
15.282	non-carriers
26.769	non-carriers
24.115	non-carriers
19.137	non-carriers
30.164	non-carriers
30.544	non-carriers
12.314	non-carriers
32.125	non-carriers
19.336	non-carriers
27.471	non-carriers
13.439	non-carriers
22.459	non-carriers
12.093	non-carriers
24.891	non-carriers
17.85	non-carriers
17.107	non-carriers
10.743	non-carriers
23.212	non-carriers
16.116	non-carriers
15.511	non-carriers
28.687	non-carriers
31.463	non-carriers
13.774	non-carriers
28.095	non-carriers
24.603	non-carriers
22.757	non-carriers
16.679	non-carriers
18.685	non-carriers
21.271	non-carriers
15.55	non-carriers
26.49	non-carriers
24.025	non-carriers
16.276	non-carriers
23.419	non-carriers
16.306	non-carriers
18.006	non-carriers
15.988	non-carriers
19.256	non-carriers
24.193	non-carriers
19.273	non-carriers
21.736	non-carriers
24.136	non-carriers
24.233	non-carriers
21.63	non-carriers
15.821	non-carriers
19.073	non-carriers
18.006	non-carriers
17.599	non-carriers
25.315	non-carriers
25.457	non-carriers
17.214	non-carriers
26.623	non-carriers
29.813	non-carriers
17.28	non-carriers
19.111	non-carriers
24.443	non-carriers
9.101	non-carriers
29.755	non-carriers
21.672	non-carriers
23.442	non-carriers
25.449	non-carriers
23.749	non-carriers
19.19	non-carriers
31.695	non-carriers
24.527	non-carriers
18.598	non-carriers
25.944	non-carriers
14.124	non-carriers
22.598	non-carriers
22.31	non-carriers
27.325	non-carriers
18.469	non-carriers
11.385	non-carriers
25.719	non-carriers
19.049	non-carriers
23.628	non-carriers
15.817	non-carriers
33.173	non-carriers
18.104	non-carriers
11.227	non-carriers
16.722	non-carriers
19.382	non-carriers
17.692	non-carriers
27.631	non-carriers
21.501	non-carriers
25.369	non-carriers
24.557	non-carriers
23.477	non-carriers
22.907	non-carriers
19.597	non-carriers
26.771	non-carriers
24.425	non-carriers
18.792	non-carriers
20.201	non-carriers
28.892	non-carriers
14.299	non-carriers
20.684	non-carriers
29.19	non-carriers
22.506	non-carriers
15.561	non-carriers
23.629	non-carriers
25.326	non-carriers
22.988	non-carriers
25.644	non-carriers
32.44	non-carriers
30.473	non-carriers
26.03	non-carriers
43.774	non-carriers
23.457	non-carriers
18.347	non-carriers
23.565	non-carriers
26.791	non-carriers
21.8	non-carriers
26.71	non-carriers
20.987	non-carriers
16.911	non-carriers
19.771	non-carriers
17.063	non-carriers
18.205	non-carriers
22.322	non-carriers
21.44	non-carriers
16.235	non-carriers
31.025	non-carriers
19.675	non-carriers
14.467	non-carriers
20.134	non-carriers
22.393	non-carriers
18.631	non-carriers
17.456	non-carriers
17.208	non-carriers
27.618	non-carriers
23.01	non-carriers
21.634	non-carriers
18.948	non-carriers
16.731	non-carriers
16.749	non-carriers
18.643	non-carriers
24.301	non-carriers
23.252	non-carriers
17.643	non-carriers
21.264	non-carriers
17.538	non-carriers
17.302	non-carriers
29.549	non-carriers
18.001	non-carriers
17.481	non-carriers
18.859	non-carriers
22.177	non-carriers
24.619	non-carriers
19.554	non-carriers
19.391	non-carriers
17.519	non-carriers
24.414	non-carriers
18.888	non-carriers
30.856	non-carriers
26.048	non-carriers
23.769	non-carriers
24.906	non-carriers
8.232	non-carriers
13.239	non-carriers
18.228	non-carriers
13.768	non-carriers
26.227	non-carriers
22.858	non-carriers
17.656	non-carriers
25.83	non-carriers
24.348	non-carriers
22.508	non-carriers
21.911	non-carriers
25.931	non-carriers
18.677	non-carriers
20.321	non-carriers
23.353	non-carriers
19.786	non-carriers
28.566	non-carriers
20.339	non-carriers
23.255	non-carriers
18.242	non-carriers
21.356	non-carriers
26.07	non-carriers
13.849	non-carriers
32.828	non-carriers
30.6	non-carriers
15.6	non-carriers
23.343	non-carriers
20.656	non-carriers
33.928	non-carriers
20.31	non-carriers
12.566	non-carriers
28.355	non-carriers
19.36	non-carriers
29.018	non-carriers
15.927	non-carriers
12.639	non-carriers
29.738	non-carriers
20.03	non-carriers
10.308	non-carriers
21.362	non-carriers
30.823	non-carriers
35.163	non-carriers
22.047	non-carriers
17.254	non-carriers
21.018	non-carriers
27.076	non-carriers
14.65	non-carriers
16.724	non-carriers
23.173	non-carriers
14.116	non-carriers
24.538	non-carriers
20.952	non-carriers
19.204	non-carriers
17.371	non-carriers
20.161	non-carriers
12.738	non-carriers
24.263	non-carriers
19.507	non-carriers
15.431	non-carriers
22.847	non-carriers
19.8	non-carriers
18.816	non-carriers
16.916	non-carriers
13.207	non-carriers
20.518	non-carriers
30.139	non-carriers
[truncated: 396,575+ more rows]

## Sheet: source_data_fig_5_c
Patients	BAP1	IGF.expression
TCGA-RZ-AB0B	BAP1 mutant	9.72476
TCGA-V3-A9ZX	BAP1 mutant	10.9699
TCGA-V3-A9ZY	BAP1 wild-type	9.90904
TCGA-V4-A9E5	BAP1 wild-type	0
TCGA-V4-A9E7	BAP1 mutant	9.14812
TCGA-V4-A9E8	BAP1 mutant	9.91044
TCGA-V4-A9E9	BAP1 wild-type	8.68625
TCGA-V4-A9EA	BAP1 wild-type	9.43155
TCGA-V4-A9EC	BAP1 wild-type	0
TCGA-V4-A9ED	BAP1 mutant	11.3446
TCGA-V4-A9EE	BAP1 mutant	9.52293
TCGA-V4-A9EF	BAP1 mutant	9.16455
TCGA-V4-A9EH	BAP1 wild-type	9.7313
TCGA-V4-A9EI	BAP1 mutant	10.1329
TCGA-V4-A9EJ	BAP1 wild-type	9.97235
TCGA-V4-A9EK	BAP1 wild-type	10.8265
TCGA-V4-A9EL	BAP1 mutant	11.5835
TCGA-V4-A9EM	BAP1 wild-type	8.77156
TCGA-V4-A9EO	BAP1 mutant	9.04391
TCGA-V4-A9EQ	BAP1 wild-type	10.5274
TCGA-V4-A9ES	BAP1 wild-type	9.0881
TCGA-V4-A9ET	BAP1 wild-type	8.56077
TCGA-V4-A9EU	BAP1 mutant	10.0437
TCGA-V4-A9EV	BAP1 mutant	10.8776
TCGA-V4-A9EW	BAP1 wild-type	8.65277
TCGA-V4-A9EX	BAP1 mutant	9.97796
TCGA-V4-A9EY	BAP1 wild-type	7.98797
TCGA-V4-A9EZ	BAP1 wild-type	0
TCGA-V4-A9F0	BAP1 mutant	11.2844
TCGA-V4-A9F1	BAP1 mutant	10.9756
TCGA-V4-A9F2	BAP1 wild-type	9.96488
TCGA-V4-A9F3	BAP1 mutant	11.4279
TCGA-V4-A9F4	BAP1 wild-type	9.38893
TCGA-V4-A9F5	BAP1 mutant	9.17868
TCGA-V4-A9F7	BAP1 wild-type	6.97618
TCGA-V4-A9F8	BAP1 mutant	9.24283
TCGA-VD-A8K7	BAP1 wild-type	0
TCGA-VD-A8K8	BAP1 mutant	8.9928
TCGA-VD-A8K9	BAP1 wild-type	8.07661
TCGA-VD-A8KA	BAP1 wild-type	7.09603
TCGA-VD-A8KB	BAP1 wild-type	8.08524
TCGA-VD-A8KD	BAP1 mutant	11.381
TCGA-VD-A8KE	BAP1 wild-type	9.14467
TCGA-VD-A8KF	BAP1 wild-type	10.1722
TCGA-VD-A8KG	BAP1 wild-type	10.7648
TCGA-VD-A8KH	BAP1 wild-type	8.98742
TCGA-VD-A8KI	BAP1 mutant	9.95973
TCGA-VD-A8KJ	BAP1 wild-type	8.55931
TCGA-VD-A8KK	BAP1 mutant	9.76209
TCGA-VD-A8KL	BAP1 mutant	9.09683
TCGA-VD-A8KM	BAP1 wild-type	12.3903
TCGA-VD-A8KN	BAP1 mutant	10.6706
TCGA-VD-A8KO	BAP1 wild-type	8.27857
TCGA-VD-AA8M	BAP1 wild-type	9.15727
TCGA-VD-AA8N	BAP1 mutant	11.9429
TCGA-VD-AA8O	BAP1 mutant	10.4525
TCGA-VD-AA8P	BAP1 mutant	8.79845
TCGA-VD-AA8Q	BAP1 wild-type	9.84875
TCGA-VD-AA8R	BAP1 wild-type	8.0141
TCGA-VD-AA8S	BAP1 wild-type	9.13281
TCGA-VD-AA8T	BAP1 mutant	9.44
TCGA-WC-A87T	BAP1 wild-type	9.09506
TCGA-WC-A87U	BAP1 wild-type	9.58603
TCGA-WC-A87W	BAP1 wild-type	9.63585
TCGA-WC-A87Y	BAP1 mutant	10.4329
TCGA-WC-A880	BAP1 wild-type	9.9081
TCGA-WC-A881	BAP1 wild-type	7.94598
TCGA-WC-A882	BAP1 wild-type	10.6963
TCGA-WC-A883	BAP1 wild-type	8.23863
TCGA-WC-A884	BAP1 wild-type	10.0188
TCGA-WC-A885	BAP1 wild-type	9.15694
TCGA-WC-A888	BAP1 mutant	12.8743
TCGA-WC-A88A	BAP1 mutant	9.66892
TCGA-WC-AA9A	BAP1 mutant	7.09132
TCGA-WC-AA9E	BAP1 wild-type	9.85863
TCGA-YZ-A980	BAP1 mutant	10.4748
TCGA-YZ-A982	BAP1 wild-type	9.76618
TCGA-YZ-A983	BAP1 wild-type	9.78934
TCGA-YZ-A984	BAP1 mutant	8.30216
TCGA-YZ-A985	BAP1 mutant	9.96787

## Sheet: source_data_fig_5_d
sample	patient	OS	OS.time	gene.expression.RNAseq...HTSeq...FPKM.UQ..IGF1	IGF-1
TCGA-WC-A888-01A	TCGA-WC-A888	1	575	high	12.87
TCGA-VD-A8KM-01A	TCGA-VD-A8KM	0	4	high	12.39
TCGA-VD-AA8N-01A	TCGA-VD-AA8N	0	44	high	11.94
TCGA-V4-A9EL-01A	TCGA-V4-A9EL	0	982	high	11.58
TCGA-V4-A9F3-01A	TCGA-V4-A9F3	1	873	high	11.43
TCGA-VD-A8KD-01A	TCGA-VD-A8KD	1	114	high	11.38
TCGA-V4-A9ED-01A	TCGA-V4-A9ED	0	1078	high	11.34
TCGA-V4-A9F0-01A	TCGA-V4-A9F0	1	945	high	11.28
TCGA-V4-A9F1-01A	TCGA-V4-A9F1	0	938	high	10.98
TCGA-V3-A9ZX-01A	TCGA-V3-A9ZX	0	470	high	10.97
TCGA-V4-A9EV-01A	TCGA-V4-A9EV	1	1269	high	10.88
TCGA-V4-A9EK-01A	TCGA-V4-A9EK	0	1028	high	10.83
TCGA-VD-A8KG-01A	TCGA-VD-A8KG	0	19	high	10.76
TCGA-WC-A882-01A	TCGA-WC-A882	0	1112	high	10.7
TCGA-VD-A8KN-01A	TCGA-VD-A8KN	0	68	high	10.67
TCGA-V4-A9EQ-01A	TCGA-V4-A9EQ	1	455	high	10.53
TCGA-YZ-A980-01A	TCGA-YZ-A980	0	1862	high	10.47
TCGA-VD-AA8O-01A	TCGA-VD-AA8O	1	606	high	10.45
TCGA-WC-A87Y-01A	TCGA-WC-A87Y	1	1314	high	10.43
TCGA-VD-A8KF-01A	TCGA-VD-A8KF	1	40	high	10.17
TCGA-V4-A9EI-01A	TCGA-V4-A9EI	1	389	high	10.13
TCGA-V4-A9EU-01A	TCGA-V4-A9EU	0	709	high	10.04
TCGA-WC-A884-01A	TCGA-WC-A884	0	12	high	10.02
TCGA-V4-A9EX-01A	TCGA-V4-A9EX	1	730	high	9.978
TCGA-V4-A9EJ-01A	TCGA-V4-A9EJ	0	746	high	9.972
TCGA-YZ-A985-01A	TCGA-YZ-A985	0	1184	high	9.968
TCGA-V4-A9F2-01A	TCGA-V4-A9F2	0	734	high	9.965
TCGA-VD-A8KI-01A	TCGA-VD-A8KI	1	1113	high	9.96
TCGA-V4-A9E8-01A	TCGA-V4-A9E8	1	808	high	9.91
TCGA-V3-A9ZY-01A	TCGA-V3-A9ZY	0	459	high	9.909
TCGA-WC-A880-01A	TCGA-WC-A880	0	1258	high	9.908
TCGA-WC-AA9E-01A	TCGA-WC-AA9E	0	838	high	9.859
TCGA-VD-AA8Q-01A	TCGA-VD-AA8Q	1	636	high	9.849
TCGA-YZ-A983-01A	TCGA-YZ-A983	0	798	high	9.789
TCGA-YZ-A982-01A	TCGA-YZ-A982	0	495	high	9.766
TCGA-VD-A8KK-01A	TCGA-VD-A8KK	0	64	high	9.762
TCGA-V4-A9EH-01A	TCGA-V4-A9EH	0	670	high	9.731
TCGA-RZ-AB0B-01A	TCGA-RZ-AB0B	1	149	high	9.725
TCGA-WC-A88A-01A	TCGA-WC-A88A	1	82	high	9.669
TCGA-WC-A87W-01A	TCGA-WC-A87W	0	1703	high	9.636
TCGA-WC-A87U-01A	TCGA-WC-A87U	1	1581	low	9.586
TCGA-V4-A9EE-01A	TCGA-V4-A9EE	1	398	low	9.523
TCGA-VD-AA8T-01A	TCGA-VD-AA8T	0	49	low	9.44
TCGA-V4-A9EA-01A	TCGA-V4-A9EA	0	1348	low	9.432
TCGA-V4-A9F4-01A	TCGA-V4-A9F4	0	634	low	9.389
TCGA-V4-A9F8-01A	TCGA-V4-A9F8	0	597	low	9.243
TCGA-V4-A9F5-01A	TCGA-V4-A9F5	0	203	low	9.179
TCGA-V4-A9EF-01A	TCGA-V4-A9EF	0	1165	low	9.165
TCGA-VD-AA8M-01A	TCGA-VD-AA8M	0	6	low	9.157
TCGA-WC-A885-01A	TCGA-WC-A885	0	686	low	9.157
TCGA-V4-A9E7-01A	TCGA-V4-A9E7	1	415	low	9.148
TCGA-VD-A8KE-01A	TCGA-VD-A8KE	0	821	low	9.145
TCGA-VD-AA8S-01B	TCGA-VD-AA8S	0	427	low	9.133
TCGA-VD-A8KL-01A	TCGA-VD-A8KL	0	638	low	9.097
TCGA-WC-A87T-01A	TCGA-WC-A87T	0	2600	low	9.095
TCGA-V4-A9ES-01A	TCGA-V4-A9ES	0	1511	low	9.088
TCGA-V4-A9EO-01A	TCGA-V4-A9EO	0	773	low	9.044
TCGA-VD-A8K8-01A	TCGA-VD-A8K8	1	1377	low	8.993
TCGA-VD-A8KH-01A	TCGA-VD-A8KH	0	1158	low	8.987
TCGA-VD-AA8P-01A	TCGA-VD-AA8P	0	86	low	8.798
TCGA-V4-A9EM-01A	TCGA-V4-A9EM	0	966	low	8.772
TCGA-V4-A9E9-01A	TCGA-V4-A9E9	0	1246	low	8.686
TCGA-V4-A9EW-01A	TCGA-V4-A9EW	0	1211	low	8.653
TCGA-V4-A9ET-01A	TCGA-V4-A9ET	0	1362	low	8.561
TCGA-VD-A8KJ-01A	TCGA-VD-A8KJ	0	1150	low	8.559
TCGA-YZ-A984-01A	TCGA-YZ-A984	1	1396	low	8.302
TCGA-VD-A8KO-01A	TCGA-VD-A8KO	0	795	low	8.279
TCGA-WC-A883-01A	TCGA-WC-A883	1	241	low	8.239
TCGA-VD-A8KB-01A	TCGA-VD-A8KB	0	1354	low	8.085
TCGA-VD-A8K9-01A	TCGA-VD-A8K9	0	1424	low	8.077
TCGA-VD-AA8R-01A	TCGA-VD-AA8R	0	6	low	8.014
TCGA-V4-A9EY-01A	TCGA-V4-A9EY	0	837	low	7.988
TCGA-WC-A881-01A	TCGA-WC-A881	0	1065	low	7.946
TCGA-VD-A8KA-01B	TCGA-VD-A8KA	0	1178	low	7.096
TCGA-WC-AA9A-01A	TCGA-WC-AA9A	1	453	low	7.091
TCGA-V4-A9F7-01A	TCGA-V4-A9F7	0	1256	low	6.976
TCGA-V4-A9E5-01A	TCGA-V4-A9E5	0	2499	low	0
TCGA-V4-A9EC-01A	TCGA-V4-A9EC	0	743	low	0
TCGA-V4-A9EZ-01A	TCGA-V4-A9EZ	0	599	low	0
TCGA-VD-A8K7-01B	TCGA-VD-A8K7	0	1459	low	0
