# Supplementary material for: Saturation genome editing of BAP1 functionally classifies somatic and germline variants
Source: Nat Genet. 2024 Jul 5;56(7):1434–45. doi: 10.1038/s41588-024-01799-3 (PMC11250367; doi:10.1038/s41588-024-01799-3)
Supplement: Supplementary file 13 — FACS and Sanger sequencing data. [file 41588_2024_1799_MOESM13_ESM.zip]

Archive with 40 entries (35 files):
- source_data_extended_data_fig_1/
- __MACOSX/._source_data_extended_data_fig_1
- source_data_extended_data_fig_1/source_data_extended_data_fig_1_a/
- __MACOSX/source_data_extended_data_fig_1/._source_data_extended_data_fig_1_a
- source_data_extended_data_fig_1/source_data_extended_data_fig_1_b/
- __MACOSX/source_data_extended_data_fig_1/._source_data_extended_data_fig_1_b
- source_data_extended_data_fig_1/source_data_extended_data_fig_1_d/
- __MACOSX/source_data_extended_data_fig_1/._source_data_extended_data_fig_1_d
- source_data_extended_data_fig_1/source_data_extended_data_fig_1_c/
- __MACOSX/source_data_extended_data_fig_1/._source_data_extended_data_fig_1_c
- source_data_extended_data_fig_1/source_data_extended_data_fig_1_a/assay_clonal.fcs
- __MACOSX/source_data_extended_data_fig_1/source_data_extended_data_fig_1_a/._assay_clonal.fcs
- source_data_extended_data_fig_1/source_data_extended_data_fig_1_a/neg_control_polyclonal.fcs
- __MACOSX/source_data_extended_data_fig_1/source_data_extended_data_fig_1_a/._neg_control_polyclonal.fcs
- source_data_extended_data_fig_1/source_data_extended_data_fig_1_a/non_trans_control_polyclonal.fcs
- __MACOSX/source_data_extended_data_fig_1/source_data_extended_data_fig_1_a/._non_trans_control_polyclonal.fcs
- source_data_extended_data_fig_1/source_data_extended_data_fig_1_a/non_trans_control_clonal.fcs
- __MACOSX/source_data_extended_data_fig_1/source_data_extended_data_fig_1_a/._non_trans_control_clonal.fcs
- source_data_extended_data_fig_1/source_data_extended_data_fig_1_a/neg_control_clonal.fcs
- __MACOSX/source_data_extended_data_fig_1/source_data_extended_data_fig_1_a/._neg_control_clonal.fcs
- source_data_extended_data_fig_1/source_data_extended_data_fig_1_a/assay_polyclonal.fcs
- __MACOSX/source_data_extended_data_fig_1/source_data_extended_data_fig_1_a/._assay_polyclonal.fcs
- source_data_extended_data_fig_1/source_data_extended_data_fig_1_b/D19_PT.fcs
- __MACOSX/source_data_extended_data_fig_1/source_data_extended_data_fig_1_b/._D19_PT.fcs
- source_data_extended_data_fig_1/source_data_extended_data_fig_1_b/clonal_line.fcs
- __MACOSX/source_data_extended_data_fig_1/source_data_extended_data_fig_1_b/._clonal_line.fcs
- source_data_extended_data_fig_1/source_data_extended_data_fig_1_b/wild_type.fcs
- __MACOSX/source_data_extended_data_fig_1/source_data_extended_data_fig_1_b/._wild_type.fcs
- source_data_extended_data_fig_1/source_data_extended_data_fig_1_b/D3_PT.fcs
- __MACOSX/source_data_extended_data_fig_1/source_data_extended_data_fig_1_b/._D3_PT.fcs
- source_data_extended_data_fig_1/source_data_extended_data_fig_1_d/lig4f_wildtype.ab1
- source_data_extended_data_fig_1/source_data_extended_data_fig_1_d/lig4r_A5_Clone.ab1
- source_data_extended_data_fig_1/source_data_extended_data_fig_1_d/lig4r_wildtype.ab1
- source_data_extended_data_fig_1/source_data_extended_data_fig_1_d/lig4f_A5_Clone.ab1
- source_data_extended_data_fig_1/source_data_extended_data_fig_1_c/D3_+_PURO.fcs
- __MACOSX/source_data_extended_data_fig_1/source_data_extended_data_fig_1_c/._D3_+_PURO.fcs
- source_data_extended_data_fig_1/source_data_extended_data_fig_1_c/D3_-_PURO.fcs
- __MACOSX/source_data_extended_data_fig_1/source_data_extended_data_fig_1_c/._D3_-_PURO.fcs
- source_data_extended_data_fig_1/source_data_extended_data_fig_1_c/untransfected_control.fcs
- __MACOSX/source_data_extended_data_fig_1/source_data_extended_data_fig_1_c/._untransfected_control.fcs
