# Supplementary material for: Saturation genome editing of BAP1 functionally classifies somatic and germline variants
Source: Nat Genet. 2024 Jul 5;56(7):1434–45. doi: 10.1038/s41588-024-01799-3 (PMC11250367; doi:10.1038/s41588-024-01799-3)
Supplement: Supplementary file 14 — Statistical and graph source data. [file 41588_2024_1799_MOESM14_ESM.xlsx]

## Sheet: extended_data_fig_2_a
transfection	group	gene	sample_name	day_0	day_1	day_5	day_7	day_9
A	gRNA-A	BAP1	BAP_B07	100000	307200	16440	68000	253200
B	gRNA-A	BAP1	BAP_B07	100000	330800	7040	60800	187600
A	gRNA-B	BAP1	BAP_B08	100000	338000	46800	65600	236800
B	gRNA-B	BAP1	BAP_B08	100000	347200	44400	49200	326000
A	gRNA-A	HPRT1	HPRT1_F03	100000	265200	140800	173600	876000
B	gRNA-A	HPRT1	HPRT1_F03	100000	258000	96000	180800	852000
A	gRNA-B	HPRT1	HPRT1_F04	100000	319200	133600	253200	972000
B	gRNA-B	HPRT1	HPRT1_F04	100000	293200	143200	452000	1216000
A	no sgRNA	no sgRNA	no sgRNA	100000	251200	428000	1576000	1772000
B	no sgRNA	no sgRNA	no sgRNA	100000	246400	440000	1536000	2016000

## Sheet: extended_data_fig_2_b
Gene.Symbol	Name	BF_HAP1
A1CF	APOBEC1 complementation factor	-31.448
ABI1	abl-interactor 1	-34.524
ABL1	v-abl Abelson murine leukemia viral oncogene homolog 1	-27.661
ABL2	c-abl oncogene 2, non-receptor tyrosine kinase	-25.367
ACKR3	atypical chemokine receptor 3	NA
ACSL3	acyl-CoA synthetase long-chain family member 3	-17.38
ACSL6	acyl-CoA synthetase long-chain family member 6	-29.572
ACVR1	activin A receptor, type I	-24.019
ACVR2A	activin A receptor type 2A	-29.329
AFF1	AF4/FMR2 family, member 1	-27.441
AFF3	AF4/FMR2 family, member 3	-32.988
AFF4	AF4/FMR2 family, member 4	-29.636
AKAP9	A kinase (PRKA) anchor protein (yotiao) 9	-32.857
AKT1	v-akt murine thymoma viral oncogene homolog 1	-26.235
AKT2	v-akt murine thymoma viral oncogene homolog 2	-28.066
AKT3	v-akt murine thymoma viral oncogene homolog 3	-31.351
ALDH2	aldehyde dehydrogenase 2 family (mitochondrial)	-23.445
ALK	anaplastic lymphoma kinase (Ki-1)	-33.123
AMER1	APC membrane recruitment protein 1	-32.324
ANK1	ankyrin 1	-17.885
APC	adenomatous polyposis of the colon gene	-16.769
APOBEC3B	apolipoprotein B mRNA editing enzyme catalytic subunit 3B	-5.163
AR	Androgen Receptor	-33.348
ARAF	A-Raf proto-oncogene, serine/threonine kinase	-35.199
ARHGAP26	Rho GTPase activating protein 26	-25.011
ARHGAP5	Rho GTPase activating protein 5	-14.849
ARHGEF10	Rho guanine nucleotide exchange factor 10	-29.073
ARHGEF10L	Rho guanine nucleotide exchange factor 10 like	-25.964
ARHGEF12	RHO guanine nucleotide exchange factor (GEF) 12 (LARG)	-22.666
ARID1A	AT rich interactive domain 1A (SWI-like)	-17.115
ARID1B	AT rich interactive domain 1B	-34.735
ARID2	AT rich interactive domain 2	-40.469
ARNT	aryl hydrocarbon receptor nuclear translocator	-35.969
ASPSCR1	alveolar soft part sarcoma chromosome region, candidate 1	-40.078
ASXL1	additional sex combs like 1	-38.134
ASXL2	additional sex combs like 2, transcriptional regulator	-32.415
ATF1	activating transcription factor 1	-7.039
ATIC	5-aminoimidazole-4-carboxamide ribonucleotide formyltransferase/IMP cyclohydrolase	10.88
ATM	ataxia telangiectasia mutated	9.36
ATP1A1	ATPase, Na+/K+ transporting, alpha 1 polypeptide	18.019
ATP2B3	ATPase, Ca++ transporting, plasma membrane 3	-27.98
ATR	ATR serine/threonine kinase	28.931
ATRX	alpha thalassemia/mental retardation syndrome X-linked	4.533
AXIN1	axin 1	-21.601
AXIN2	axin 2	-34.784
B2M	beta-2-microglobulin	-17.943
BAP1	BRCA1 associated protein-1 (ubiquitin carboxy-terminal hydrolase)	25.438
BARD1	BRCA1 associated RING domain 1	2.615
BAX	BCL2 associated X, apoptosis regulator	-37.245
BAZ1A	bromodomain adjacent to zinc finger domain 1A	-32.039
BCL10	B-cell CLL/lymphoma 10	-15.077
BCL11A	B-cell CLL/lymphoma 11A	-37.416
BCL11B	B-cell CLL/lymphoma 11B (CTIP2)	-32.227
BCL2	B-cell CLL/lymphoma 2	-7.557
BCL2L12	BCL2 like 12	-19.898
BCL3	B-cell CLL/lymphoma 3	-12.025
BCL6	B-cell CLL/lymphoma 6	-21.212
BCL7A	B-cell CLL/lymphoma 7A	-24.686
BCL9	B-cell CLL/lymphoma 9	-12.051
BCL9L	B-cell CLL/lymphoma 9-like	-26.084
BCLAF1	BCL2 associated transcription factor 1	NA
BCOR	BCL6 corepressor	-32.645
BCORL1	BCL6 corepressor-like 1	-22.504
BCR	breakpoint cluster region	1.538
BIRC3	baculoviral IAP repeat-containing 3	-6.029
BIRC6	baculoviral IAP repeat containing 6	11.125
BLM	Bloom Syndrome	20.677
BMP5	bone morphogenetic protein 5	-37.623
BMPR1A	bone morphogenetic protein receptor, type IA	-6.044
BRAF	v-raf murine sarcoma viral oncogene homolog B1	-35.104
BRCA1	familial breast/ovarian cancer gene 1	29.62
BRCA2	familial breast/ovarian cancer gene 2	23.265
BRD3	bromodomain containing 3	-16.148
BRD4	bromodomain containing 4	17.5
BRIP1	BRCA1 interacting protein C-terminal helicase 1	17.307
BTG1	B-cell translocation gene 1, anti-proliferative	-32.106
BTK	Bruton agammaglobulinemia tyrosine kinase	-33.932
BUB1B	BUB1 budding uninhibited by benzimidazoles 1 homolog beta (yeast)	6.058
C15orf65	chromosome 15 open reading frame 65	NA
C2orf44	chromosome 2 open reading frame 44	-20.342
CACNA1D	calcium channel, voltage-dependent, L type, alpha 1D subunit	-27.55
CALR	calreticulin	-23.011
CAMTA1	calmodulin binding transcription activator 1	-21.94
CANT1	calcium activated nucleotidase 1	-29.532
CARD11	caspase recruitment domain family, member 11	-38.68
CARS	cysteinyl-tRNA synthetase	0.363
CASC5	cancer susceptibility candidate 5	6.333
CASP3	caspase 3	-27.698
CASP8	caspase 8, apoptosis-related cysteine peptidase	-34.59
CASP9	caspase 9	-31.604
CBFA2T3	core-binding factor, runt domain, alpha subunit 2; translocated to, 3 (MTG-16)	-7.376
CBFB	core-binding factor, beta subunit	-35.333
CBL	Cas-Br-M (murine) ecotropic retroviral transforming	-27.702
CBLB	Cas-Br-M (murine) ecotropic retroviral transforming sequence b	-26.173
CBLC	Cas-Br-M (murine) ecotropic retroviral transforming sequence c	-29.096
CCDC6	coiled-coil domain containing 6	-28.037
CCNB1IP1	cyclin B1 interacting protein 1, E3 ubiquitin protein ligase	-7.129
CCNC	cyclin C	-7.321
CCND1	cyclin D1	-28.592
CCND2	cyclin D2	-28.983
CCND3	cyclin D3	20.332
CCNE1	cyclin E1	-20.081
CCR4	C-C motif chemokine receptor 4	-15.351
CCR7	C-C motif chemokine receptor 7	-27.896
CD209	CD209 molecule	-37.052
CD274	CD274 molecule	-11.525
CD28	CD28 molecule	-23.603
CD74	CD74 molecule, major histocompatibility complex, class II invariant chain	-34.302
CD79A	CD79a molecule, immunoglobulin-associated alpha	-25.12
CD79B	CD79b molecule, immunoglobulin-associated beta	-36.268
CDC73	cell division cycle 73	21.532
CDH1	cadherin 1, type 1, E-cadherin (epithelial) (ECAD)	-32.135
CDH10	cadherin 10	-26.905
CDH11	cadherin 11, type 2, OB-cadherin (osteoblast)	-36.345
CDH17	cadherin 17	-25.773
CDK12	cyclin-dependent kinase 12	5.352
CDK4	cyclin-dependent kinase 4	26.783
CDK6	cyclin-dependent kinase 6	-13.091
CDKN1A	cyclin dependent kinase inhibitor 1A	-16.798
CDKN1B	cyclin-dependent kinase inhibitor 1B (p27, Kip1)	-15.21
CDKN2A	cyclin-dependent kinase inhibitor 2A (p16(INK4a)) gene	-28.72
CDKN2C	cyclin-dependent kinase inhibitor 2C (p18, inhibits CDK4)	-7.586
CDX2	caudal type homeo box transcription factor 2	-26.611
CEBPA	CCAAT/enhancer binding protein (C/EBP), alpha	-20.083
CEP89	centrosomal protein 89kDa	-26.493
CHCHD7	coiled-coil-helix-coiled-coil-helix domain containing 7	-27.367
CHD2	chromodomain helicase DNA binding protein 2	-35.344
CHD4	chromodomain helicase DNA binding protein 4	27.925
CHEK2	CHK2 checkpoint homolog (S. pombe)	-28.625
CHIC2	cysteine-rich hydrophobic domain 2	-22.902
CHST11	carbohydrate sulfotransferase 11	-19.847
CIC	capicua homolog	-19.83
CIITA	class II, major histocompatibility complex, transactivator	-26.08
CLIP1	CAP-GLY domain containing linker protein 1	-33.269
CLP1	cleavage and polyadenylation factor I subunit 1	44.95
CLTC	clathrin, heavy polypeptide (Hc)	35.009
CLTCL1	clathrin, heavy polypeptide-like 1	-22.303
CNBD1	cyclic nucleotide binding domain containing 1	-13.527
CNBP	CCHC-type zinc finger, nucleic acid binding protein	-24.592
CNOT3	CCR4-NOT transcription complex subunit 3	32.952
CNTNAP2	contactin associated protein like 2	-25.452
CNTRL	centriolin	-29.558
COL1A1	collagen, type I, alpha 1	-22.634
COL2A1	collagen, type II, alpha 1	-33.291
COL3A1	collagen type III alpha 1 chain	-32.537
COX6C	cytochrome c oxidase subunit VIc	7.773
CPEB3	cytoplasmic polyadenylation element binding protein 3	-31.513
CREB1	cAMP responsive element binding protein 1	-36.462
CREB3L1	cAMP responsive element binding protein 3-like 1	-27.178
CREB3L2	cAMP responsive element binding protein 3-like 2	-29.234
CREBBP	CREB binding protein (CBP)	22.691
CRLF2	cytokine receptor-like factor 2	NA
CRNKL1	crooked neck pre-mRNA splicing factor 1	14.078
CRTC1	CREB regulated transcription coactivator 1	-6.186
CRTC3	CREB regulated transcription coactivator 3	-31.879
CSF1R	colony stimulating factor 1 receptor	-12.905
CSF3R	colony stimulating factor 3 receptor (granulocyte)	-29.496
CSMD3	CUB and Sushi multiple domains 3	-32.347
CTCF	CCCTC-binding factor	6.84
CTNNA2	catenin alpha 2	-37.608
CTNNB1	catenin (cadherin-associated protein), beta 1	-30.616
CTNND1	catenin delta 1	-33.684
CTNND2	catenin delta 2	-25.664
CUL3	cullin 3	26.313
CUX1	cut-like homeobox 1	-24.7
CXCR4	C-X-C motif chemokine receptor 4	-30.134
CYLD	familial cylindromatosis gene	-20.402
CYP2C8	cytochrome P450 family 2 subfamily C member 8	-12.62
CYSLTR2	cysteinyl leukotriene receptor 2	-18.291
DAXX	death-domain associated protein	-6.328
DCAF12L2	DDB1 and CUL4 associated factor 12 like 2	-24.432
DCC	DCC netrin 1 receptor	-35.578
DCTN1	dynactin 1	-15.039
DDB2	damage-specific DNA binding protein 2	-20.659
DDIT3	DNA-damage-inducible transcript 3	-19.929
DDR2	discoidin domain receptor 2	-30.295
DDX10	DEAD (Asp-Glu-Ala-Asp) box polypeptide 10	1.009
DDX3X	DEAD-box helicase 3, X-linked	-10.272
DDX5	DEAD (Asp-Glu-Ala-Asp) box polypeptide 5	14.513
DDX6	DEAD (Asp-Glu-Ala-Asp) box polypeptide 6	29.608
DEK	DEK oncogene (DNA binding)	-28.698
DGCR8	DGCR8, microprocessor complex subunit	49.366
DICER1	dicer 1, ribonuclease type III	14.369
DNAJB1	DnaJ heat shock protein family (Hsp40) member B1	NA
DNM2	dynamin 2	25.26
DNMT3A	DNA (cytosine-5-)-methyltransferase 3 alpha	-24.522
DROSHA	drosha ribonuclease III	36.821
DUX4L1	double homeobox 4 like 1	NA
EBF1	early B-cell factor 1	-37.774
ECT2L	epithelial cell transforming sequence 2 oncogene-like	-31.739
EED	embryonic ectoderm development	26.071
EGFR	epidermal growth factor receptor (erythroblastic leukemia viral (v-erb-b) oncogene homolog, avian)	-16.064
EIF1AX	eukaryotic translation initiation factor 1A, X-linked	NA
EIF3E	eukaryotic translation initiation factor 3, subunit E	-6.262
EIF4A2	eukaryotic translation initiation factor 4A, isoform 2	-5.317
ELF3	E74 like ETS transcription factor 3	-35.236
ELF4	E74-like factor 4 (ets domain transcription factor)	-25.265
ELK4	ELK4, ETS-domain protein (SRF accessory protein 1)	-33.411
ELL	ELL gene (11-19 lysine-rich leukemia gene)	10.87
ELN	elastin	-11.17
EML4	echinoderm microtubule associated protein like 4	-25.309
EP300	300 kd E1A-Binding protein gene	-34.43
EPAS1	endothelial PAS domain protein 1	-30.303
EPHA3	EPH receptor A3	-38.995
EPHA7	EPH receptor A7	-26.708
EPS15	epidermal growth factor receptor pathway substrate 15 (AF1p)	-36.117
ERBB2	v-erb-b2 erythroblastic leukemia viral oncogene homolog 2, neuro/glioblastoma derived oncogene homolog (avian)	-37.447
ERBB3	erb-b2 receptor tyrosine kinase 3	-28.863
ERBB4	erb-b2 receptor tyrosine kinase 4	-29.712
ERC1	ELKS/RAB6-interacting/CAST family member 1	-25.739
ERCC2	excision repair cross-complementing rodent repair deficiency, complementation group 2 (xeroderma pigmentosum D)	29.719
ERCC3	excision repair cross-complementing rodent repair deficiency, complementation group 3 (xeroderma pigmentosum group B complementing)	33.107
ERCC4	excision repair cross-complementing rodent repair deficiency, complementation group 4	34.357
ERCC5	excision repair cross-complementing rodent repair deficiency, complementation group 5 (xeroderma pigmentosum, complementation group G (Cockayne syndrome))	-20.685
ERG	v-ets erythroblastosis virus E26 oncogene like (avian)	-24.077
ESR1	estrogen receptor 1	-28.658
ETNK1	ethanolamine kinase 1	-5.906
ETV1	ets variant gene 1	-26.075
ETV4	ets variant gene 4 (E1A enhancer binding protein, E1AF)	-22.611
ETV5	ets variant gene 5	-33.34
ETV6	ets variant gene 6 (TEL oncogene)	-22.18
EWSR1	Ewing sarcoma breakpoint region 1 (EWS)	-1.112
EXT1	multiple exostoses type 1 gene	2.922
EXT2	multiple exostoses type 2 gene	-6.628
EZH2	enhancer of zeste homolog 2	-0.458
EZR	ezrin	-33.526
FAM131B	family with sequence similarity 131, member B	-30.111
FAM135B	family with sequence similarity 135 member B	-37.786
FAM46C	family with sequence similarity 46, member C	-19.207
FAM47C	family with sequence similarity 47 member C	-7.252
FANCA	Fanconi anemia, complementation group A	24.849
FANCC	Fanconi anemia, complementation group C	31.607
FANCD2	Fanconi anemia, complementation group D2	13.599
FANCE	Fanconi anemia, complementation group E	19.986
FANCF	Fanconi anemia, complementation group F	26.537
FANCG	Fanconi anemia, complementation group G	-5.91
FAS	Fas cell surface death receptor	-10.756
FAT1	FAT atypical cadherin 1	-38.86
FAT3	FAT atypical cadherin 3	-33.935
FAT4	FAT atypical cadherin 4	-30.847
FBLN2	fibulin 2	-20.982
FBXO11	F-box protein 11	-18.597
FBXW7	F-box and WD-40 domain protein 7 (archipelago homolog, Drosophila)	-25.172
FCGR2B	Fc fragment of IgG, low affinity IIb, receptor for (CD32)	-7.297
FCRL4	Fc receptor-like 4	-16.064
FEN1	flap structure-specific endonuclease 1	28.958
FES	FES proto-oncogene, tyrosine kinase	-24.919
FEV	FEV protein - (HSRNAFEV)	-35.055
FGFR1	fibroblast growth factor receptor 1	-15.689
FGFR1OP	FGFR1 oncogene partner (FOP)	-24.595
FGFR2	fibroblast growth factor receptor 2	-21.176
FGFR3	fibroblast growth factor receptor 3	-32.467
FGFR4	fibroblast growth factor receptor 4	-1.773
FH	fumarate hydratase	34.914
FHIT	fragile histidine triad gene	-6.604
FIP1L1	FIP1 like 1 (S. cerevisiae)	32.305
FKBP9	FK506 binding protein 9	-14.182
FLCN	folliculin	-24.028
FLI1	Friend leukemia virus integration 1	-26.013
FLNA	filamin A	-14.092
FLT3	fms-related tyrosine kinase 3	-34.921
FLT4	fms-related tyrosine kinase 4	-22.386
FNBP1	formin binding protein 1 (FBP17)	-33.124
FOXA1	forkhead box A1	-37.786
FOXL2	forkhead box L2	-24.875
FOXO1	forkhead box O1	-21.694
FOXO3	forkhead box O3	NA
FOXO4	forkhead box O4	-37.436
FOXP1	forkhead box P1	-19.915
FOXR1	forkhead box R1	-20.644
FSTL3	follistatin-like 3 (secreted glycoprotein)	-33.57
FUBP1	far upstream element (FUSE) binding protein 1	7.391
FUS	fusion, derived from t(12;16) malignant liposarcoma	-27.431
GAS7	growth arrest-specific 7	-26.991
GATA1	GATA binding protein 1 (globin transcription factor 1)	-31.742
GATA2	GATA binding protein 2	-25.101
GATA3	GATA binding protein 3	-32.32
GLI1	GLI family zinc finger 1	-25.067
GMPS	guanine monphosphate synthetase	24.108
GNA11	guanine nucleotide binding protein (G protein), alpha 11 (Gq class)	-19.153
GNAQ	guanine nucleotide binding protein (G protein), q polypeptide	NA
GNAS	guanine nucleotide binding protein (G protein), alpha stimulating activity polypeptide 1	-26.143
GOLGA5	golgi autoantigen, golgin subfamily a, 5 (PTC5)	-21.837
GOPC	golgi associated PDZ and coiled-coil motif containing	-34.153
GPC3	glypican 3	-36.595
GPC5	glypican 5	-19.29
GPHN	gephyrin (GPH)	-32.647
GRIN2A	glutamate receptor, ionotropic, N-methyl D-aspartate 2A	-26.929
GRM3	glutamate metabotropic receptor 3	-21.769
H3F3A	H3 histone, family 3A	NA
H3F3B	H3 histone, family 3B (H3.3B)	-13.379
HERPUD1	homocysteine-inducible, endoplasmic reticulum stress-inducible, ubiquitin-like domain member 1	-28.352
HEY1	hairy/enhancer-of-split related with YRPW motif 1	-25.348
HIF1A	hypoxia inducible factor 1 alpha subunit	-36.299
HIP1	huntingtin interacting protein 1	-35.835
HIST1H3B	histone cluster 1, H3b	-13.483
HIST1H4I	histone 1, H4i (H4FM)	-21.34
HLA-A	major histocompatibility complex, class I, A	NA
HLF	hepatic leukemia factor	-34.266
HMGA1	high mobility group AT-hook 1	NA
HMGA2	high mobility group AT-hook 2 (HMGIC)	-30.922
HMGN2P46	high mobility group nucleosomal binding domain 2 pseudogene 46	NA
HNF1A	HNF1 homeobox A	-32.825
HNRNPA2B1	heterogeneous nuclear ribonucleoprotein A2/B1	8.68
HOOK3	hook homolog 3	-30.25
HOXA11	homeo box A11	-32.045
HOXA13	homeo box A13	-32.424
HOXA9	homeo box A9	-22.675
HOXC11	homeo box C11	-25.841
HOXC13	homeo box C13	-16.004
HOXD11	homeo box D11	-30.911
HOXD13	homeo box D13	-9.54
HRAS	v-Ha-ras Harvey rat sarcoma viral oncogene homolog	-33.615
HSP90AA1	heat shock protein 90kDa alpha (cytosolic), class A member 1	-6.307
HSP90AB1	heat shock protein 90kDa alpha (cytosolic), class B member 1	-4.621
ID3	inhibitor of DNA binding 3, HLH protein	-25.985
IDH1	isocitrate dehydrogenase 1 (NADP+), soluble	-4.174
IDH2	isocitrate dehydrogenase 2 (NADP+), mitochondrial	-22.937
IGF2BP2	insulin like growth factor 2 mRNA binding protein 2	-32.307
IGH	immunoglobulin heavy locus	NA
IGK	immunoglobulin kappa locus	NA
IGL	immunoglobulin lambda locus	NA
IKBKB	inhibitor of kappa light polypeptide gene enhancer in B-cells, kinase beta	-3.718
IKZF1	IKAROS family zinc finger 1	-25.471
IL2	interleukin 2	-9.373
IL21R	interleukin 21 receptor	-14.432
IL6ST	interleukin 6 signal transducer (gp130, oncostatin M receptor)	-25.998
IL7R	interleukin 7 receptor	-33.512
IRF4	interferon regulatory factor 4	-22.595
IRS4	insulin receptor substrate 4	-30.073
ISX	intestine specific homeobox	-24.925
ITGAV	integrin subunit alpha V	-14.065
ITK	IL2-inducible T-cell kinase	-40.165
JAK1	Janus kinase 1	-39.207
JAK2	Janus kinase 2	-32.398
JAK3	Janus kinase 3	-39.764
JAZF1	juxtaposed with another zinc finger gene 1	-13.931
JUN	jun oncogene	-37.388
KAT6A	K(lysine) acetyltransferase 6A	-26.503
KAT6B	K(lysine) acetyltransferase 6B	-33.631
KAT7	lysine acetyltransferase 7	-9.821
KCNJ5	potassium inwardly-rectifying channel; subfamily J; member 5	-25.641
KDM5A	lysine (K)-specific demethylase 5A, JARID1A	-29.379
KDM5C	lysine (K)-specific demethylase 5C (JARID1C)	-27.043
KDM6A	lysine (K)-specific demethylase 6A, UTX	15.331
KDR	vascular endothelial growth factor receptor 2	-22.556
KDSR	3-ketodihydrosphingosine reductase	36.856
KEAP1	kelch like ECH associated protein 1	-2.638
KIAA1549	KIAA1549	-20.306
KIAA1598	KIAA1598	-31.848
KIF5B	kinesin family member 5B	-25.964
KIT	v-kit Hardy-Zuckerman 4 feline sarcoma viral oncogene homolog	-28.06
KLF4	Kruppel-like factor 4	25.339
KLF6	Kruppel-like factor 6	-35.627
KLK2	kallikrein-related peptidase 2	-7.454
KMT2A	lysine (K)-specific methyltransferase 2A	NA
KMT2C	lysine (K)-specific methyltransferase 2C	NA
KMT2D	lysine (K)-specific methyltransferase 2D	NA
KNSTRN	kinetochore localized astrin/SPAG5 binding protein	-20.184
KRAS	v-Ki-ras2 Kirsten rat sarcoma 2 viral oncogene homolog	NA
KTN1	kinectin 1 (kinesin receptor)	-30.672
LARP4B	La ribonucleoprotein domain family member 4B	-5.611
LASP1	LIM and SH3 protein 1	-12.277
LATS1	large tumor suppressor kinase 1	-42.348
LATS2	large tumor suppressor kinase 2	-35.68
LCK	lymphocyte-specific protein tyrosine kinase	-21.244
LCP1	lymphocyte cytosolic protein 1 (L-plastin)	-37.839
LEF1	lymphoid enhancer binding factor 1	-37.642
LEPROTL1	leptin receptor overlapping transcript like 1	-23.687
LHFP	lipoma HMGIC fusion partner	-27.684
LIFR	leukemia inhibitory factor receptor	-38.617
LMNA	lamin A/C	-17.309
LMO1	LIM domain only 1 (rhombotin 1) (RBTN1)	-23.507
LMO2	LIM domain only 2 (rhombotin-like 1) (RBTN2)	-21.279
LPP	LIM domain containing preferred translocation partner in lipoma	-27.565
LRIG3	leucine-rich repeats and immunoglobulin-like domains 3	-35.202
LRP1B	LDL receptor related protein 1B	-13.512
LSM14A	LSM14A, SCD6 homolog A (S. cerevisiae)	24.651
LYL1	lymphoblastic leukemia derived sequence 1	-16.047
LZTR1	leucine-zipper-like transcription regulator 1	-26.62
MACC1	MET transcriptional regulator MACC1	-22.744
MAF	v-maf musculoaponeurotic fibrosarcoma oncogene homolog	-32.751
MAFB	v-maf musculoaponeurotic fibrosarcoma oncogene homolog B (avian)	-19.124
MALAT1	metastasis associated lung adenocarcinoma transcript 1 ( lnc-RNA; non-protein coding)	NA
MALT1	mucosa associated lymphoid tissue lymphoma translocation gene 1	-14.174
MAML2	mastermind-like 2 (Drosophila)	-26.908
MAP2K1	mitogen-activated protein kinase kinase 1	-9.8
MAP2K2	mitogen-activated protein kinase kinase 2	-31.186
MAP2K4	mitogen-activated protein kinase kinase 4	-33.572
MAP3K1	mitogen-activated protein kinase kinase kinase 1, E3 ubiquitin protein ligase	-21.984
MAP3K13	mitogen-activated protein kinase kinase kinase 13	-34.937
MAPK1	mitogen-activated protein kinase 1	-38.679
MAX	Myc associated factor X	-7.373
MB21D2	Mab-21 domain containing 2	-38.833
MDM2	Mdm2 p53 binding protein homolog	-21.285
MDM4	Mdm4 p53 binding protein homolog	-26.188
MDS2	myelodysplastic syndrome 2	-6.757
MECOM	MDS1 and EVI1 complex locus	-25.852
MED12	mediator complex subunit 12	18.636
MEN1	multiple endocrine neoplasia type 1 gene	5.204
MET	met proto-oncogene (hepatocyte growth factor receptor)	-27.609
MGMT	O-6-methylguanine-DNA methyltransferase	-29.817
MITF	melanogenesis-associated transcription factor	-18.499
MKL1	megakaryoblastic leukemia (translocation) 1	-32.171
MLF1	myeloid leukemia factor 1	-36.807
MLH1	E.coli MutL homolog gene	-21.955
MLLT1	myeloid/lymphoid or mixed-lineage leukemia (trithorax homolog, Drosophila); translocated to, 1 (ENL)	-36.246
MLLT10	myeloid/lymphoid or mixed-lineage leukemia (trithorax homolog, Drosophila); translocated to, 10 (AF10)	-28.957
MLLT11	myeloid/lymphoid or mixed-lineage leukemia (trithorax homolog, Drosophila); translocated to, 11	-31.071
MLLT3	myeloid/lymphoid or mixed-lineage leukemia (trithorax homolog, Drosophila); translocated to, 3 (AF9)	-24.009
MLLT4	myeloid/lymphoid or mixed-lineage leukemia (trithorax homolog, Drosophila); translocated to, 4 (AF6)	-27.403
MLLT6	myeloid/lymphoid or mixed-lineage leukemia (trithorax homolog, Drosophila); translocated to, 6 (AF17)	-34.132
MN1	MN1 proto-oncogene, transcriptional regulator	-36.516
MNX1	motor neuron and pancreas homeobox 1	-22.386
MPL	myeloproliferative leukaemia virus oncogene, thrombopoietin receptor	-31.53
MSH2	mutS homolog 2 (E. coli)	-23.107
MSH6	mutS homolog 6 (E. coli)	-14.97
MSI2	musashi homolog 2 (Drosophila)	-27.749
MSN	moesin	-20.738
MTCP1	mature T-cell proliferation 1	-19.991
MTOR	mechanistic target of rapamycin	22.114
MUC1	mucin 1, transmembrane	-18.769
MUC16	mucin 16, cell surface associated	-34.68
MUC4	mucin 4, cell surface associated	-36.566
MUTYH	mutY homolog (E. coli)	-8.873
MYB	v-myb myeloblastosis viral oncogene homolog	-31.276
MYC	v-myc myelocytomatosis viral oncogene homolog (avian)	15.008
MYCL	v-myc avian myelocytomatosis viral oncogene lung carcinoma derived homolog	NA
MYCN	v-myc myelocytomatosis viral related oncogene, neuroblastoma derived (avian)	-30.529
MYD88	myeloid differentiation primary response gene (88)	-17.165
MYH11	myosin, heavy polypeptide 11, smooth muscle	-32.824
MYH9	myosin, heavy polypeptide 9, non-muscle	-42.46
MYO5A	myosin VA (heavy chain 12, myoxin)	-40.059
MYOD1	myogenic differentiation 1	-19.601
N4BP2	NEDD4 binding protein 2	-35.506
NAB2	NGFI-A binding protein 2	-24.34
NACA	nascent-polypeptide-associated complex alpha polypeptide	-15.977
NBEA	neurobeachin	-36.005
NBN	nibrin	-4.116
NCKIPSD	NCK interacting protein with SH3 domain	-17.52
NCOA1	nuclear receptor coactivator 1	-19.404
NCOA2	nuclear receptor coactivator 2 (TIF2)	-26.297
NCOA4	nuclear receptor coactivator 4 - PTC3 (ELE1)	-13.48
NCOR1	nuclear receptor corepressor 1	-38.466
NCOR2	nuclear receptor corepressor 2	-25.028
NDRG1	N-myc downstream regulated 1	-42.578
NF1	neurofibromatosis type 1 gene	-31.927
NF2	neurofibromatosis type 2 gene	-10.915
NFATC2	nuclear factor of activated T-cells, cytoplasmic, calcineurin-dependent 2	-11.273
NFE2L2	nuclear factor (erythroid-derived 2)-like 2 (NRF2)	-24.596
NFIB	nuclear factor I/B	-35.356
NFKB2	nuclear factor of kappa light polypeptide gene enhancer in B-cells 2 (p49/p100)	-15.889
NFKBIE	nuclear factor of kappa light polypeptide gene enhancer in B-cells inhibitor, epsilon	-32.724
NIN	ninein (GSK3B interacting protein)	-33.337
NKX2-1	NK2 homeobox 1	-29.95
NONO	non-POU domain containing, octamer-binding	-0.805
NOTCH1	Notch homolog 1, translocation-associated (Drosophila) (TAN1)	-33.572
NOTCH2	Notch homolog 2	-18.586
NPM1	nucleophosmin (nucleolar phosphoprotein B23, numatrin)	NA
NR4A3	nuclear receptor subfamily 4, group A, member 3 (NOR1)	-36.696
NRAS	neuroblastoma RAS viral (v-ras) oncogene homolog	-13.475
NRG1	neuregulin 1	-28.872
NSD1	nuclear receptor binding SET domain protein 1	-35.136
NT5C2	5'-nucleotidase, cytosolic II	-25.703
NTHL1	nth like DNA glycosylase 1	-28.767
NTRK1	neurotrophic tyrosine kinase, receptor, type 1	-23.345
NTRK3	neurotrophic tyrosine kinase, receptor, type 3	0.948
NUMA1	nuclear mitotic apparatus protein 1	13.668
NUP214	nucleoporin 214kDa (CAN)	17.556
NUP98	nucleoporin 98kDa	22.533
NUTM1	NUT midline carcinoma, family member 1	-27.775
NUTM2A	NUT family member 2A	NA
NUTM2B	NUT family member 2B	NA
OLIG2	oligodendrocyte lineage transcription factor 2 (BHLHB1)	-28.946
OMD	osteomodulin	NA
P2RY8	purinergic receptor P2Y, G-protein coupled, 8	NA
PABPC1	poly(A) binding protein cytoplasmic 1	NA
PAFAH1B2	platelet-activating factor acetylhydrolase, isoform Ib, beta subunit 30kDa	-4.781
PALB2	partner and localizer of BRCA2	38.93
PAX3	paired box gene 3	-35.137
PAX5	paired box gene 5 (B-cell lineage specific activator protein)	-41.432
PAX7	paired box gene 7	-25.095
PAX8	paired box gene 8	-36.438
PBRM1	polybromo 1	-35.244
PBX1	pre-B-cell leukemia transcription factor 1	-33.075
PCBP1	poly(rC) binding protein 1	1.795
PCM1	pericentriolar material 1 (PTC4)	-7.358
PDCD1LG2	programmed cell death 1 ligand 2	-16.155
PDE4DIP	phosphodiesterase 4D interacting protein (myomegalin)	-0.11
PDGFB	platelet-derived growth factor beta polypeptide (simian sarcoma viral (v-sis) oncogene homolog)	-27.219
PDGFRA	platelet-derived growth factor, alpha-receptor	-16.41
PDGFRB	platelet-derived growth factor receptor, beta polypeptide	-35.806
PER1	period homolog 1 (Drosophila)	-31.748
PHF6	PHD finger protein 6	-16.545
PHOX2B	paired-like homeobox 2b	-22.451
PICALM	phosphatidylinositol binding clathrin assembly protein (CALM)	-35.278
PIK3CA	phosphoinositide-3-kinase, catalytic, alpha polypeptide	-24.728
PIK3CB	phosphatidylinositol-4,5-bisphosphate 3-kinase catalytic subunit beta	-12.117
PIK3R1	phosphoinositide-3-kinase, regulatory subunit 1 (alpha)	-19.534
PIM1	pim-1 oncogene	-22.544
PLAG1	pleiomorphic adenoma gene 1	-28.011
PLCG1	phospholipase C, gamma 1	-30.433
PML	promyelocytic leukemia	-25.523
PMS1	PMS1 postmeiotic segregation increased 1 (S. cerevisiae)	-26.028
PMS2	PMS2 postmeiotic segregation increased 2 (S. cerevisiae)	-10.912
POLD1	DNA polymerase delta 1, catalytic subunit	30.716
POLE	polymerase (DNA directed), epsilon, catalytic subunit	5.389
POLG	DNA polymerase gamma, catalytic subunit	52.007
POLQ	DNA polymerase theta	-17.303
POT1	protection of telomeres 1	1.638
POU2AF1	POU domain, class 2, associating factor 1 (OBF1)	-18.915
POU5F1	POU domain, class 5, transcription factor 1	NA
PPARG	peroxisome proliferative activated receptor, gamma	-32.567
PPFIBP1	PTPRF interacting protein, binding protein 1 (liprin beta 1)	-14.923
PPM1D	protein phosphatase, Mg2+/Mn2+ dependent 1D	-30.934
PPP2R1A	protein phosphatase 2, regulatory subunit A, alpha	35.998
PPP6C	protein phosphatase 6, catalytic subunit	-5.884
PRCC	papillary renal cell carcinoma (translocation-associated)	-12.346
PRDM1	PR domain containing 1, with ZNF domain	-33.985
PRDM16	PR domain containing 16	-31.736
PRDM2	PR/SET domain 2	-29.001
PREX2	phosphatidylinositol-3,4,5-trisphosphate dependent Rac exchange factor 2	-31.685
PRF1	perforin 1 (pore forming protein)	-35.516
PRKACA	protein kinase cAMP-activated catalytic subunit alpha	-15.848
PRKAR1A	protein kinase, cAMP-dependent, regulatory, type I, alpha (tissue specific extinguisher 1)	-31.721
PRKCB	protein kinase C beta	-32.646
PRPF40B	pre-mRNA processing factor 40 homolog B	-25.861
PRRX1	paired related homeobox 1	-32.207
PSIP1	PC4 and SFRS1 interacting protein 1 (LEDGF)	-12.581
PTCH1	Homolog of Drosophila Patched gene	-38.938
PTEN	phosphatase and tensin homolog gene	NA
PTK6	protein tyrosine kinase 6	-18.87
PTPN11	protein tyrosine phosphatase, non-receptor type 11	-12.996
PTPN13	protein tyrosine phosphatase, non-receptor type 13	-21.682
PTPN6	protein tyrosine phosphatase, non-receptor type 6	-32.478
PTPRB	protein tyrosine phosphatase, receptor type, B	-33.59
PTPRC	protein tyrosine phosphatase, receptor type, C	-21.887
PTPRD	protein tyrosine phosphatase, receptor type D	-24.589
PTPRK	protein tyrosine phosphatase, receptor type, K	-31.181
PTPRT	protein tyrosine phosphatase, receptor type T	-29.785
PWWP2A	PWWP domain containing 2A	-25.259
QKI	QKI, KH domain containing, RNA binding	-30.039
RABEP1	rabaptin, RAB GTPase binding effector protein 1	-34.978
RAC1	ras-related C3 botulinum toxin substrate 1 (rho family, small GTP binding protein Rac1)	7.413
RAD17	RAD17 checkpoint clamp loader component	-1.558
RAD21	RAD21 homolog (S. pombe)	0.919
RAD51B	RAD51 paralog B	-22.269
RAF1	v-raf-1 murine leukemia viral oncogene homolog 1	-23.765
RALGDS	ral guanine nucleotide dissociation stimulator	-30.458
RANBP2	RAN binding protein 2	-2.027
RAP1GDS1	RAP1, GTP-GDP dissociation stimulator 1	-23.586
RARA	retinoic acid receptor, alpha	-22.032
RB1	retinoblastoma gene	-20.718
RBM10	RNA binding motif protein 10	3.641
RBM15	RNA binding motif protein 15	-16.235
RECQL4	RecQ protein-like 4	NA
REL	v-rel reticuloendotheliosis viral oncogene homolog (avian)	-18.808
RET	ret proto-oncogene	-25.01
RFWD3	ring finger and WD repeat domain 3	5.772
RGPD3	RANBP2-like and GRIP domain containing 3	NA
RGS7	regulator of G protein signaling 7	-29.842
RHOA	ras homolog family member A	6.645
RHOH	ras homolog family member H	-31.639
RMI2	RecQ mediated genome instability 2	-26.005
RNF213	ring finger protein 213	-30.096
RNF43	ring finger protein 43	-33.388
ROBO2	roundabout guidance receptor 2	-30.7
ROS1	v-ros UR2 sarcoma virus oncogene homolog 1 (avian)	-31.495
RPL10	ribosomal protein L10	6.61
RPL22	ribosomal protein L22 (EAP)	-13.032
RPL5	ribososomal protein L5	NA
RPN1	ribophorin I	27.359
RSPO2	R-spondin 2	-17.574
RSPO3	R-spondin 3	-8.842
RUNDC2A	RUN domain containing 2A	NA
RUNX1	runt-related transcription factor 1 (AML1)	-29.926
RUNX1T1	runt-related transcription factor 1; translocated to, 1 (cyclin D-related)	-36.123
S100A7	S100 calcium binding protein A7	NA
SALL4	spalt like transcription factor 4	-26.507
SBDS	Shwachman-Bodian-Diamond syndrome protein	NA
SDC4	syndecan 4	-19.691
SDHA	succinate dehydrogenase complex, subunit A, flavoprotein (Fp)	10.505
SDHAF2	succinate dehydrogenase complex assembly factor 2	-12.998
SDHB	succinate dehydrogenase complex, subunit B, iron sulfur (Ip)	42.288
SDHC	succinate dehydrogenase complex, subunit C, integral membrane protein, 15kDa	NA
SDHD	succinate dehydrogenase complex, subunit D, integral membrane protein	3.208
2005-09-01	septin 5	-21.915
2006-09-01	septin 6	-29.118
2009-09-01	septin 9	-21.979
SET	SET translocation	-18.056
SETBP1	SET binding protein 1	-40.858
SETD1B	SET domain containing 1B	-32.614
SETD2	SET domain containing 2	-6.919
SETDB1	SET domain bifurcated 1	-21.674
SF3B1	splicing factor 3b, subunit 1, 155kDa	29.744
SFPQ	splicing factor proline/glutamine rich(polypyrimidine tract binding protein associated)	28.642
SFRP4	secreted frizzled related protein 4	-27.974
SGK1	serum/glucocorticoid regulated kinase 1	-32.626
SH2B3	SH2B adaptor protein 3	-39.885
SH3GL1	SH3-domain GRB2-like 1 (EEN)	-6.324
SIRPA	signal regulatory protein alpha	-7.143
SIX1	SIX homeobox 1	-34.057
SIX2	SIX homeobox 2	-22.013
SKI	SKI proto-oncogene	-30.786
SLC34A2	solute carrier family 34 (sodium phosphate), member 2	-21.162
SLC45A3	solute carrier family 45, member 3	-12.022
SMAD2	SMAD family member 2	-26.139
SMAD3	SMAD family member 3	-25.023
SMAD4	SMAD family member 4	-8.009
SMARCA4	SWI/SNF related, matrix associated, actin dependent regulator of chromatin, subfamily a, member 4	-6.126
SMARCB1	SWI/SNF related, matrix associated, actin dependent regulator of chromatin, subfamily b, member 1	-3.922
SMARCD1	SWI/SNF related, matrix associated, actin dependent regulator of chromatin, subfamily d, member 1	-16.243
SMARCE1	SWI/SNF related, matrix associated, actin dependent regulator of chromatin, subfamily e, member 1	-12.233
SMC1A	structural maintenance of chromosomes 1A	37.99
SMO	smoothened homolog (Drosophila)	-31.081
SND1	staphylococcal nuclease and tudor domain containing 1	-35.709
SOCS1	suppressor of cytokine signaling 1	-19.26
SOX2	SRY (sex determining region Y)-box 2	2.604
SOX21	SRY-box 21	-24.739
SPECC1	sperm antigen with calponin homology and coiled-coil domains 1	-21.897
SPEN	spen family transcriptional repressor	-26.835
SPOP	speckle type POZ protein	-20.932
SRC	SRC proto-oncogene, non-receptor tyrosine kinase	-13.975
SRGAP3	SLIT-ROBO Rho GTPase activating protein 3	-36.061
SRSF2	serine/arginine-rich splicing factor 2	27.137
SRSF3	serine/arginine-rich splicing factor 3	10.669
SS18	synovial sarcoma translocation, chromosome 18	-13.69
SS18L1	synovial sarcoma translocation gene on chromosome 18-like 1	-22.522
SSX1	synovial sarcoma, X breakpoint 1	NA
SSX2	synovial sarcoma, X breakpoint 2	NA
SSX4	synovial sarcoma, X breakpoint 4	NA
STAG1	stromal antigen 1	-34.357
STAG2	stromal antigen 2	17.009
STAT3	signal transducer and activator of transcription 3 (acute-phase response factor)	-26.952
STAT5B	signal transducer and activator of transcription 5B	-18.522
STAT6	signal transducer and activator of transcription 6, interleukin-4 induced	-20.351
STIL	SCL/TAL1 interrupting locus	-17.95
STK11	serine/threonine kinase 11 gene (LKB1)	9.093
STRN	striatin, calmodulin binding protein	-34.357
SUFU	suppressor of fused homolog (Drosophila)	-21.048
SUZ12	suppressor of zeste 12 homolog (Drosophila)	40.129
SYK	spleen tyrosine kinase	-19.79
TAF15	TAF15 RNA polymerase II, TATA box binding protein (TBP)-associated factor, 68kDa	-26.572
TAL1	T-cell acute lymphocytic leukemia 1 (SCL)	-35.331
TAL2	T-cell acute lymphocytic leukemia 2	NA
TBL1XR1	transducin (beta)-like 1 X-linked receptor 1	-22.779
TBX3	T-box 3	-16.63
TCEA1	transcription elongation factor A (SII), 1	-7.295
TCF12	transcription factor 12 (HTF4, helix-loop-helix transcription factors 4)	-32.183
TCF3	transcription factor 3 (E2A immunoglobulin enhancer binding factors E12/E47)	-23.681
TCF7L2	transcription factor 7-like 2	-28.243
TCL1A	T-cell leukemia/lymphoma 1A	-10.899
TEC	tec protein tyrosine kinase	-27.172
TERT	telomerase reverse transcriptase	-23.059
TET1	tet methylcytosine dioxygenase 1	-19.974
TET2	tet oncogene family member 2	-38.083
TFE3	transcription factor binding to IGHM enhancer 3	-8.539
TFEB	transcription factor EB	-15.578
TFG	TRK-fused gene	-7.805
TFPT	TCF3 (E2A) fusion partner (in childhood leukaemia)	-14.775
TFRC	transferrin receptor (p90, CD71)	23.06
TGFBR2	transforming growth factor beta receptor II	-24.529
THRAP3	thyroid hormone receptor associated protein 3 (TRAP150)	-28.236
TLX1	T-cell leukemia, homeobox 1 (HOX11)	-26.127
TLX3	T-cell leukemia, homeobox 3 (HOX11L2)	-21.601
TMEM127	transmembrane protein 127	-20.001
TMPRSS2	transmembrane protease, serine 2	-38.419
TNC	tenascin C	-23.65
TNFAIP3	tumor necrosis factor, alpha-induced protein 3	-35.769
TNFRSF14	tumor necrosis factor receptor superfamily, member 14 (herpesvirus entry mediator)	-34.546
TNFRSF17	tumor necrosis factor receptor superfamily, member 17	-6.83
TOP1	topoisomerase (DNA) I	57.523
TP53	tumor protein p53	-39.78
TP63	tumor protein p63	-15.321
TPM3	tropomyosin 3	-12.581
TPM4	tropomyosin 4	-6.886
TPR	translocated promoter region	4.047
TRA	T cell receptor alpha locus	NA
TRAF7	tumour necrosis factor receptor-associated factor 7	-21.841
TRB	T cell receptor beta locus	NA
TRD	T cell receptor delta locus	NA
TRIM24	tripartite motif containing 24	-14.625
TRIM27	tripartite motif-containing 27	-25.472
TRIM33	tripartite motif-containing 33 (PTC7,TIF1G)	-26.141
TRIP11	thyroid hormone receptor interactor 11	-17.406
TRRAP	transformation/transcription domain-associated protein	30.708
TSC1	tuberous sclerosis 1 gene	-0.288
TSC2	tuberous sclerosis 2 gene	-15.702
TSHR	thyroid stimulating hormone receptor	-28.759
U2AF1	U2 small nuclear RNA auxiliary factor 1	15.513
UBR5	ubiquitin protein ligase E3 component n-recognin 5	1.764
USP44	ubiquitin specific peptidase 44	-36.109
USP6	ubiquitin specific peptidase 6 (Tre-2 oncogene)	-13.186
USP8	ubiquitin specific peptidase 8	19.194
VAV1	vav guanine nucleotide exchange factor 1	-29.306
VHL	von Hippel-Lindau syndrome gene	44.103
VTI1A	vesicle transport through interaction with t-SNAREs homolog 1A	-15.649
WAS	Wiskott-Aldrich syndrome	-33.187
WHSC1	Wolf-Hirschhorn syndrome candidate 1(MMSET)	-16.391
WHSC1L1	Wolf-Hirschhorn syndrome candidate 1-like 1 (NSD3)	-18.369
WIF1	WNT inhibitory factor 1	-27.396
WNK2	WNK lysine deficient protein kinase 2	-30.028
WRN	Werner syndrome (RECQL2)	-33.356
WT1	Wilms tumour 1 gene	-15.749
WWTR1	WW domain containing transcription regulator 1	-13.286
XPA	xeroderma pigmentosum, complementation group A	-13.522
XPC	xeroderma pigmentosum, complementation group C	-24.536
XPO1	exportin 1 (CRM1 homolog, yeast)	51.54
YWHAE	tyrosine 3-monooxygenase/tryptophan 5-monooxygenase activation protein, epsilon polypeptide (14-3-3 epsilon)	NA
ZBTB16	zinc finger and BTB domain containing 16	-29.392
ZCCHC8	zinc finger, CCHC domain containing 8	-18.775
ZEB1	zinc finger E-box binding homeobox 1	-31.928
ZFHX3	zinc finger homeobox 3	-33.591
ZMYM3	zinc finger MYM-type containing 3	-4.577
ZNF198	zinc finger protein 198	NA
ZNF278	zinc finger protein 278 (ZSG)	NA
ZNF331	zinc finger protein 331	-14.097
ZNF384	zinc finger protein 384 (CIZ/NMP4)	-38.575
ZNF429	zinc finger protein 429	NA
ZNF479	zinc finger protein 479	NA
ZNF521	zinc finger protein 521	-38.126
ZNRF3	zinc and ring finger 3	-31.231
ZRSR2	zinc finger (CCCH type), RNA-binding motif and serine/arginine rich 2	2.412

## Sheet: extended_data_fig_2_d
id	log2FoldChange	pvalue	padj	Consequence	significance
snv_window_5_52407962_C_A	0.18125	0.151586	0.391138	missense	not significant
snv_window_5_52407962_C_G	0.14398	0.131547	0.363945	missense	not significant
snv_window_5_52407962_C_T	0.125731	0.267786	0.544316	missense	not significant
snv_window_5_52407963_C_A	0.0967093	0.29937	0.580735	missense	not significant
snv_window_5_52407963_C_G	0.257118	0.00355738	0.0206692	missense	enriched
snv_window_5_52407963_C_T	0.0901464	0.322462	0.609905	missense	not significant
snv_window_5_52407964_C_A	0.0648546	0.538118	0.77902	missense	not significant
snv_window_5_52407964_C_G	-0.0571618	0.530899	0.777328	missense	not significant
snv_window_5_52407965_G_A	0.0756321	0.467716	0.723362	missense	not significant
snv_window_5_52407965_G_C	-0.0492434	0.665991	0.841785	missense	not significant
snv_window_5_52407965_G_T	0.289748	0.00178491	0.0123456	missense	enriched
snv_window_5_52407966_A_C	0.162519	0.0559695	0.201977	missense	not significant
snv_window_5_52407966_A_G	0.121676	0.155091	0.394059	missense	not significant
snv_window_5_52407966_A_T	0.027746	0.796353	0.913742	missense	not significant
snv_window_5_52407967_C_A	-0.0483061	0.62876	0.813861	missense	not significant
snv_window_5_52407967_C_G	0.00615695	0.947213	0.978582	missense	not significant
snv_window_5_52407968_T_A	-0.166247	0.0764506	0.248839	missense	not significant
snv_window_5_52407968_T_C	0.212789	0.0529542	0.192491	missense	not significant
snv_window_5_52407968_T_G	-0.0531614	0.585882	0.804012	missense	not significant
snv_window_5_52407969_T_A	-0.0215469	0.841252	0.926866	missense	not significant
snv_window_5_52407969_T_C	0.0611133	0.596568	0.804012	missense	not significant
snv_window_5_52407969_T_G	-0.0333036	0.72252	0.877598	missense	not significant
snv_window_5_52407971_G_A	-0.0323772	0.749002	0.890222	missense	not significant
snv_window_5_52407971_G_C	0.0867237	0.328566	0.617455	missense	not significant
snv_window_5_52407971_G_T	0.0464046	0.645115	0.82588	missense	not significant
snv_window_5_52407972_G_A	0.224981	0.0306251	0.122995	missense	not significant
snv_window_5_52407972_G_C	-0.0343713	0.743184	0.888618	missense	not significant
snv_window_5_52407972_G_T	0.0822083	0.390247	0.656563	missense	not significant
snv_window_5_52407973_G_C	0.116403	0.271678	0.547756	missense	not significant
snv_window_5_52407973_G_T	-0.0383747	0.718534	0.87489	missense	not significant
snv_window_5_52407974_A_C	0.2104	0.00473667	0.0268053	missense	enriched
snv_window_5_52407974_A_G	0.0870154	0.362949	0.634206	missense	not significant
snv_window_5_52407974_A_T	0.125432	0.166757	0.407083	missense	not significant
snv_window_5_52407975_A_C	0.0967812	0.346006	0.621343	missense	not significant
snv_window_5_52407975_A_G	0.200661	0.0304011	0.122995	missense	not significant
snv_window_5_52407977_C_A	0.192335	0.0791948	0.254445	missense	not significant
snv_window_5_52407977_C_G	0.175856	0.063847	0.220804	missense	not significant
snv_window_5_52407977_C_T	-0.0271965	0.803995	0.914132	missense	not significant
snv_window_5_52407978_A_C	0.136473	0.0862253	0.270764	missense	not significant
snv_window_5_52407978_A_G	0.079355	0.385381	0.65261	missense	not significant
snv_window_5_52407978_A_T	0.186766	0.0247111	0.105181	missense	not significant
snv_window_5_52407979_C_A	0.245327	0.0109087	0.0528684	missense	not significant
snv_window_5_52407979_C_G	0.0938015	0.293414	0.57755	missense	not significant
snv_window_5_52407980_T_A	0.046775	0.632459	0.813861	missense	not significant
snv_window_5_52407980_T_C	0.0740323	0.384805	0.65261	missense	not significant
snv_window_5_52407980_T_G	0.214201	0.0381962	0.147455	missense	not significant
snv_window_5_52407981_T_A	0.120497	0.212902	0.474091	missense	not significant
snv_window_5_52407981_T_C	-0.0177248	0.821404	0.924974	missense	not significant
snv_window_5_52407981_T_G	0.100632	0.288766	0.572931	missense	not significant
snv_window_5_52407982_C_A	0.0925419	0.304361	0.580735	missense	not significant
snv_window_5_52407982_C_G	0.108882	0.300674	0.580735	missense	not significant
snv_window_5_52407983_A_C	0.21811	0.00301946	0.0185641	missense	enriched
snv_window_5_52407983_A_G	0.102892	0.356721	0.627728	missense	not significant
snv_window_5_52407983_A_T	0.0803784	0.335532	0.621171	missense	not significant
snv_window_5_52407984_G_A	-0.0143704	0.866078	0.947313	missense	not significant
snv_window_5_52407984_G_C	-0.0744886	0.386586	0.65261	missense	not significant
snv_window_5_52407984_G_T	0.169971	0.093607	0.291352	missense	not significant
snv_window_5_52407985_G_C	0.151587	0.106842	0.314836	missense	not significant
snv_window_5_52407985_G_T	0.110483	0.229946	0.495727	missense	not significant
snv_window_5_52407986_A_C	0.162096	0.044599	0.166995	missense	not significant
snv_window_5_52407986_A_G	0.34436	4.38e-05	0.000463773	missense	enriched
snv_window_5_52407986_A_T	0.00320141	0.975622	0.984464	missense	not significant
snv_window_5_52407987_A_C	0.239787	0.0158717	0.0718554	missense	not significant
snv_window_5_52407987_A_G	0.109982	0.323323	0.609905	missense	not significant
snv_window_5_52407988_G_A	-0.0346516	0.730921	0.885642	missense	not significant
snv_window_5_52407988_G_C	0.162522	0.146636	0.386375	missense	not significant
snv_window_5_52407988_G_T	-0.0743368	0.484424	0.74001	missense	not significant
snv_window_5_52407989_T_A	0.280811	0.00229266	0.014553	missense	enriched
snv_window_5_52407989_T_C	0.18438	0.0864487	0.270764	missense	not significant
snv_window_5_52407989_T_G	-0.321615	0.000674295	0.00516613	missense	depleted
snv_window_5_52407990_A_C	0.0724905	0.470655	0.725654	missense	not significant
snv_window_5_52407990_A_G	0.107887	0.204095	0.463048	missense	not significant
snv_window_5_52407990_A_T	0.12817	0.150863	0.391138	missense	not significant
snv_window_5_52407992_G_A	0.0412033	0.614154	0.810604	missense	not significant
snv_window_5_52407992_G_C	0.219091	0.00980401	0.0496164	missense	enriched
snv_window_5_52407992_G_T	0.14444	0.0709143	0.239787	missense	not significant
snv_window_5_52407993_C_A	0.150096	0.126195	0.358962	missense	not significant
snv_window_5_52407993_C_G	0.162276	0.073199	0.241411	missense	not significant
snv_window_5_52407993_C_T	0.0797418	0.368944	0.637966	missense	not significant
snv_window_5_52407994_T_A	0.0302318	0.780992	0.905482	missense	not significant
snv_window_5_52407994_T_G	0.0633888	0.551496	0.789125	missense	not significant
snv_window_5_52407995_G_A	0.121988	0.219772	0.480029	missense	not significant
snv_window_5_52407995_G_C	0.0798277	0.406632	0.672767	missense	not significant
snv_window_5_52407995_G_T	0.136884	0.131226	0.363945	missense	not significant
snv_window_5_52407996_A_C	-0.0642049	0.476198	0.731934	missense	not significant
snv_window_5_52407996_A_G	0.0834122	0.344474	0.621343	missense	not significant
snv_window_5_52407996_A_T	0.0938495	0.259912	0.534859	missense	not significant
snv_window_5_52407998_T_A	-0.105675	0.217004	0.478177	missense	not significant
snv_window_5_52407998_T_C	-0.213059	0.00749692	0.04024	missense	depleted
snv_window_5_52407998_T_G	-0.403887	2.63e-05	0.00029792	missense	depleted
snv_window_5_52407999_C_A	-0.0911616	0.30299	0.580735	missense	not significant
snv_window_5_52407999_C_G	0.0771916	0.351247	0.622495	missense	not significant
snv_window_5_52408001_C_A	-0.0127301	0.911998	0.972538	missense	not significant
snv_window_5_52408001_C_G	0.147235	0.0630908	0.219715	missense	not significant
snv_window_5_52408001_C_T	0.0624467	0.443109	0.708096	missense	not significant
snv_window_5_52408002_A_C	0.189134	0.0269122	0.112624	missense	not significant
snv_window_5_52408002_A_G	-0.00140619	0.987601	0.991583	missense	not significant
snv_window_5_52408002_A_T	0.238564	0.00928239	0.047656	missense	enriched
snv_window_5_52408004_C_A	0.116435	0.27385	0.549908	missense	not significant
snv_window_5_52408004_C_G	-0.00982544	0.911553	0.972538	missense	not significant
snv_window_5_52408004_C_T	0.0423596	0.589201	0.804012	missense	not significant
snv_window_5_52408005_C_A	0.0756558	0.498998	0.750798	missense	not significant
snv_window_5_52408005_C_G	0.0316429	0.679929	0.852478	missense	not significant
snv_window_5_52408005_C_T	0.030918	0.771364	0.900311	missense	not significant
snv_window_5_52408007_G_A	0.0316299	0.743657	0.888618	missense	not significant
snv_window_5_52408007_G_C	0.0501076	0.535389	0.777328	missense	not significant
snv_window_5_52408007_G_T	-0.260047	0.0260873	0.110097	missense	not significant
snv_window_5_52408008_G_A	0.00216854	0.984209	0.990174	missense	not significant
snv_window_5_52408008_G_C	0.0642042	0.42342	0.686851	missense	not significant
snv_window_5_52408010_T_A	0.22688	0.00592356	0.0331453	missense	enriched
snv_window_5_52408010_T_C	0.191784	0.0295291	0.120537	missense	not significant
snv_window_5_52408010_T_G	0.162892	0.0576582	0.205098	missense	not significant
snv_window_5_52408011_C_A	0.132662	0.180473	0.432093	missense	not significant
snv_window_5_52408011_C_G	0.0970824	0.25815	0.534859	missense	not significant
snv_window_5_52408012_C_A	0.0417038	0.689783	0.858503	missense	not significant
snv_window_5_52408012_C_G	0.0193879	0.827275	0.924974	missense	not significant
snv_window_5_52408013_A_C	-0.0103769	0.907633	0.972046	missense	not significant
snv_window_5_52408013_A_G	0.0843886	0.354972	0.626866	missense	not significant
snv_window_5_52408013_A_T	0.0630613	0.492758	0.745877	missense	not significant
snv_window_5_52408014_G_A	0.0213697	0.835511	0.924974	missense	not significant
snv_window_5_52408014_G_C	0.00304872	0.976557	0.984464	missense	not significant
snv_window_5_52408014_G_T	-0.0642729	0.542474	0.783049	missense	not significant
snv_window_5_52408016_T_A	0.242893	0.00109877	0.00812687	missense	enriched
snv_window_5_52408016_T_C	0.0982318	0.330765	0.619251	missense	not significant
snv_window_5_52408016_T_G	0.052852	0.596582	0.804012	missense	not significant
snv_window_5_52408017_G_A	0.090353	0.34393	0.621343	missense	not significant
snv_window_5_52408017_G_C	0.00648441	0.949148	0.978582	missense	not significant
snv_window_5_52408017_G_T	0.245111	0.00986351	0.0496164	missense	enriched
snv_window_5_52408018_C_A	0.0677571	0.499025	0.750798	missense	not significant
snv_window_5_52408018_C_G	0.0971384	0.297178	0.580735	missense	not significant
snv_window_5_52408019_G_A	0.0902473	0.411948	0.677063	missense	not significant
snv_window_5_52408019_G_C	-0.0141168	0.875443	0.949479	missense	not significant
snv_window_5_52408019_G_T	0.053411	0.579305	0.804012	missense	not significant
snv_window_5_52408020_A_C	0.0726762	0.346194	0.621343	missense	not significant
snv_window_5_52408020_A_G	0.0491368	0.582351	0.804012	missense	not significant
snv_window_5_52408020_A_T	0.153794	0.072217	0.24137	missense	not significant
snv_window_5_52408021_C_A	0.131791	0.245186	0.515201	missense	not significant
snv_window_5_52408021_C_G	0.182268	0.0233297	0.100157	missense	not significant
snv_window_5_52408022_G_A	0.113338	0.236081	0.504584	missense	not significant
snv_window_5_52408022_G_C	0.0896324	0.448006	0.712802	missense	not significant
snv_window_5_52408022_G_T	0.150971	0.105087	0.311507	missense	not significant
snv_window_5_52408023_A_C	0.0290681	0.741653	0.888618	missense	not significant
snv_window_5_52408023_A_G	-0.00776951	0.929749	0.978582	missense	not significant
snv_window_5_52408023_A_T	0.158122	0.0990363	0.302714	missense	not significant
snv_window_5_52408024_C_G	0.251474	0.00698625	0.0384633	missense	enriched
snv_window_5_52408025_G_A	-0.00617296	0.95106	0.978582	missense	not significant
snv_window_5_52408025_G_C	-0.0496402	0.571373	0.801532	missense	not significant
snv_window_5_52408025_G_T	0.0800635	0.362554	0.634206	missense	not significant
snv_window_5_52408026_T_A	0.0593167	0.554226	0.789125	missense	not significant
snv_window_5_52408026_T_C	0.0548043	0.518711	0.771099	missense	not significant
snv_window_5_52408026_T_G	-0.0405641	0.647204	0.826429	missense	not significant
snv_window_5_52408027_C_A	-0.338351	0.00314262	0.0188557	missense	depleted
snv_window_5_52408027_C_G	-0.443183	2.83e-06	4.54e-05	missense	depleted
snv_window_5_52408028_A_C	0.136938	0.109724	0.319547	missense	not significant
snv_window_5_52408028_A_G	0.195474	0.0225002	0.0974356	missense	not significant
snv_window_5_52408028_A_T	-0.512388	5.17e-07	1.51e-05	missense	depleted
snv_window_5_52408029_A_C	0.29257	0.000413401	0.00332054	missense	enriched
snv_window_5_52408029_A_G	-0.260089	0.00307721	0.0186884	missense	depleted
snv_window_5_52408029_A_T	-0.437353	8.63e-07	2.26e-05	missense	depleted
snv_window_5_52408031_T_A	0.140648	0.128648	0.359925	missense	not significant
snv_window_5_52408031_T_C	-0.308559	0.00356553	0.0206692	missense	depleted
snv_window_5_52408031_T_G	-0.373482	0.00191519	0.012736	missense	depleted
snv_window_5_52408032_C_A	0.058009	0.5592	0.789125	missense	not significant
snv_window_5_52408032_C_G	0.175816	0.0627898	0.219715	missense	not significant
snv_window_5_52408034_T_A	-0.224261	0.00847742	0.0444395	missense	depleted
snv_window_5_52408034_T_C	-0.480508	1.15e-06	2.49e-05	missense	depleted
snv_window_5_52408034_T_G	-0.519435	2.19e-06	3.75e-05	missense	depleted
snv_window_5_52408035_C_A	0.00694576	0.946049	0.978582	missense	not significant
snv_window_5_52408035_C_G	0.117101	0.234967	0.504369	missense	not significant
snv_window_5_52408035_C_T	0.260028	0.00228274	0.014553	missense	enriched
snv_window_5_52408037_T_A	-0.571649	1e-08	8.52e-07	missense	depleted
snv_window_5_52408037_T_C	0.0651625	0.419783	0.685417	missense	not significant
snv_window_5_52408037_T_G	-0.127878	0.184794	0.43615	missense	not significant
snv_window_5_52408038_G_A	0.136993	0.127194	0.358962	missense	not significant
snv_window_5_52408038_G_C	0.165314	0.0804256	0.256743	missense	not significant
snv_window_5_52408038_G_T	0.27645	0.000656877	0.00511132	missense	enriched
snv_window_5_52408039_C_A	-0.741138	1.76e-12	4.38e-10	missense	depleted
snv_window_5_52408039_C_G	-0.455442	0.00011397	0.00113514	missense	depleted
snv_window_5_52408040_G_A	0.181417	0.108836	0.318826	missense	not significant
snv_window_5_52408040_G_C	0.00512056	0.958159	0.978777	missense	not significant
snv_window_5_52408040_G_T	-0.160766	0.213402	0.474091	missense	not significant
snv_window_5_52408041_A_C	-0.434805	0.000131816	0.00123858	missense	depleted
snv_window_5_52408041_A_G	-0.0809408	0.509273	0.759335	missense	not significant
snv_window_5_52408041_A_T	0.14359	0.143816	0.382998	missense	not significant
snv_window_5_52408043_T_A	-0.414695	0.000119804	0.00114736	missense	depleted
snv_window_5_52408043_T_C	-0.550906	1.75e-06	3.22e-05	missense	depleted
snv_window_5_52408043_T_G	-0.579812	4.99e-08	2.76e-06	missense	depleted
snv_window_5_52408044_C_A	0.0829004	0.346346	0.621343	missense	not significant
snv_window_5_52408044_C_G	0.156069	0.071262	0.239787	missense	not significant
snv_window_5_52408045_G_C	0.0307477	0.782457	0.905482	missense	not significant
snv_window_5_52408045_G_T	-0.0121275	0.895251	0.962927	missense	not significant
snv_window_5_52408046_T_C	0.235509	0.0101378	0.0501502	missense	not significant
snv_window_5_52408046_T_G	-0.156601	0.15303	0.392829	missense	not significant
snv_window_5_52408047_T_A	-0.00697123	0.951072	0.978582	missense	not significant
snv_window_5_52408047_T_G	0.187705	0.0386357	0.148004	missense	not significant
snv_window_5_52408049_C_A	-0.612106	6.27e-06	8.67e-05	missense	depleted
snv_window_5_52408049_C_G	0.14552	0.103478	0.310434	missense	not significant
snv_window_5_52408049_C_T	-0.0810652	0.347988	0.621343	missense	not significant
snv_window_5_52408050_G_A	0.082036	0.373342	0.643336	missense	not significant
snv_window_5_52408050_G_C	1.09449	0.0731445	0.241411	missense	not significant
snv_window_5_52408050_G_T	-0.04168	0.709897	0.87076	missense	not significant
snv_window_5_52408051_T_A	0.156272	0.102635	0.310434	missense	not significant
snv_window_5_52408051_T_G	-0.0906505	0.458643	0.717234	missense	not significant
snv_window_5_52408052_A_C	-0.0671106	0.55802	0.789125	missense	not significant
snv_window_5_52408052_A_G	-0.625783	6.1e-08	3.04e-06	missense	depleted
snv_window_5_52408052_A_T	0.19824	0.0451756	0.167891	missense	not significant
snv_window_5_52408053_C_A	0.0850829	0.459433	0.717234	missense	not significant
snv_window_5_52408053_C_G	0.054688	0.602876	0.804012	missense	not significant
snv_window_5_52408053_C_T	-0.219148	0.0346315	0.135799	missense	not significant
snv_window_5_52408055_C_A	-0.240411	0.0397302	0.151035	missense	not significant
snv_window_5_52408055_C_G	-0.101265	0.428268	0.692459	missense	not significant
snv_window_5_52408055_C_T	0.12245	0.265514	0.543486	missense	not significant
snv_window_5_52408056_A_C	-0.346224	0.00192392	0.012736	missense	depleted
snv_window_5_52408056_A_G	-0.130293	0.225513	0.490417	missense	not significant
snv_window_5_52408056_A_T	0.00493268	0.956795	0.978777	missense	not significant
snv_window_5_52408058_C_A	-0.415943	0.00160972	0.0112907	missense	depleted
snv_window_5_52408058_C_G	-0.055716	0.680706	0.852478	missense	not significant
snv_window_5_52408058_C_T	-0.103962	0.341874	0.621343	missense	not significant
snv_window_5_52408059_G_A	-0.0578393	0.60033	0.804012	missense	not significant
snv_window_5_52408059_G_C	-0.356729	0.0109346	0.0528684	missense	not significant
snv_window_5_52408059_G_T	-0.0283098	0.820984	0.924974	missense	not significant
snv_window_5_52408060_T_G	-0.518243	0.000162026	0.0014454	missense	depleted
snv_window_5_52408061_G_A	-0.469604	0.00110969	0.00812687	missense	depleted
snv_window_5_52408061_G_C	-0.502224	0.000366967	0.0029959	missense	depleted
snv_window_5_52408061_G_T	-0.495383	1.61e-05	0.000200332	missense	depleted
snv_window_5_52408062_T_A	-0.52997	7.07e-06	9.51e-05	missense	depleted
snv_window_5_52408062_T_C	-0.690568	1.48e-05	0.000188383	missense	depleted
snv_window_5_52408062_T_G	-0.678261	4.14e-06	6.45e-05	missense	depleted
snv_window_5_52408064_C_A	-0.0728604	0.629309	0.813861	missense	not significant
snv_window_5_52408064_C_G	-0.0275879	0.795519	0.913742	missense	not significant
snv_window_5_52408064_C_T	0.102189	0.413698	0.677703	missense	not significant
snv_window_5_52408065_T_A	-0.0836072	0.45862	0.717234	missense	not significant
snv_window_5_52408065_T_C	-0.0858896	0.443626	0.708096	missense	not significant
snv_window_5_52408065_T_G	0.0961359	0.411196	0.677063	missense	not significant
snv_window_5_52408066_C_A	-0.10635	0.395283	0.658626	missense	not significant
snv_window_5_52408066_C_G	-0.0211786	0.873359	0.949479	missense	not significant
snv_window_5_52408067_A_C	0.271989	0.0172801	0.0775268	missense	not significant
snv_window_5_52408067_A_G	-0.0623779	0.59333	0.804012	missense	not significant
snv_window_5_52408067_A_T	-0.190513	0.149631	0.390138	missense	not significant
snv_window_5_52408068_A_C	0.165265	0.133959	0.366795	missense	not significant
snv_window_5_52408068_A_G	0.0340899	0.759126	0.895566	missense	not significant
snv_window_5_52408068_A_T	-0.17647	0.112031	0.324368	missense	not significant
snv_window_5_52408070_C_A	0.0562049	0.615277	0.810604	missense	not significant
snv_window_5_52408070_C_G	0.163808	0.188418	0.442604	missense	not significant
snv_window_5_52408070_C_T	0.157935	0.156734	0.396212	missense	not significant
snv_window_5_52408071_C_A	-0.0446536	0.680769	0.852478	missense	not significant
snv_window_5_52408071_C_G	0.012594	0.917192	0.975987	missense	not significant
snv_window_5_52408071_C_T	0.016512	0.89103	0.960461	missense	not significant
snv_window_5_52408072_A_G	0.0622462	0.533579	0.777328	missense	not significant
snv_window_5_52408073_T_A	-0.0214257	0.836804	0.924974	missense	not significant
snv_window_5_52408073_T_C	0.0676951	0.508762	0.759335	missense	not significant
snv_window_5_52408073_T_G	0.174051	0.134786	0.366795	missense	not significant
snv_window_5_52408074_A_C	0.00916781	0.943373	0.978582	missense	not significant
snv_window_5_52408074_A_G	-0.0433222	0.760692	0.895566	missense	not significant
snv_window_5_52408074_A_T	0.00650425	0.961089	0.978777	missense	not significant
snv_window_5_52407975_A_T	-0.573303	4.53e-06	6.83e-05	stop_gained	depleted
snv_window_5_52407987_A_T	-0.484888	1.27e-06	2.65e-05	stop_gained	depleted
snv_window_5_52408008_G_T	-0.445481	2.47e-06	4.1e-05	stop_gained	depleted
snv_window_5_52408024_C_A	-0.376153	0.00194365	0.012736	stop_gained	depleted
snv_window_5_52408046_T_A	-0.512402	1.65e-05	0.000200332	stop_gained	depleted
snv_window_5_52408060_T_A	-0.466048	0.000336439	0.00279244	stop_gained	depleted
snv_window_5_52407961_T_A	-0.0529387	0.664277	0.841756	synonymous	not significant
snv_window_5_52407961_T_C	0.0602345	0.533874	0.777328	synonymous	not significant
snv_window_5_52407961_T_G	0.12825	0.204559	0.463048	synonymous	not significant
snv_window_5_52407964_C_T	0.116847	0.182663	0.433173	synonymous	not significant
snv_window_5_52407967_C_T	0.133676	0.277555	0.555109	synonymous	not significant
snv_window_5_52407970_T_A	-0.0566254	0.560965	0.789155	synonymous	not significant
snv_window_5_52407970_T_C	-0.0932648	0.376538	0.645499	synonymous	not significant
snv_window_5_52407970_T_G	0.0392653	0.694732	0.858503	synonymous	not significant
snv_window_5_52407973_G_A	0.062682	0.528241	0.77623	synonymous	not significant
snv_window_5_52407976_C_A	-0.0616934	0.528398	0.77623	synonymous	not significant
snv_window_5_52407976_C_G	-0.0823086	0.336865	0.621329	synonymous	not significant
snv_window_5_52407976_C_T	0.0193465	0.832506	0.924974	synonymous	not significant
snv_window_5_52407979_C_T	0.13876	0.140126	0.375176	synonymous	not significant
snv_window_5_52407982_C_T	0.0550818	0.623068	0.812271	synonymous	not significant
snv_window_5_52407985_G_A	0.130878	0.24352	0.513869	synonymous	not significant
snv_window_5_52407991_C_A	0.129627	0.164143	0.40467	synonymous	not significant
snv_window_5_52407991_C_G	0.0213694	0.813753	0.923119	synonymous	not significant
snv_window_5_52407991_C_T	0.00111355	0.99102	0.993014	synonymous	not significant
snv_window_5_52407994_T_C	0.120255	0.214198	0.474091	synonymous	not significant
snv_window_5_52407997_G_A	0.0250524	0.801508	0.913742	synonymous	not significant
snv_window_5_52407997_G_C	0.0585954	0.587977	0.804012	synonymous	not significant
snv_window_5_52407997_G_T	0.0697986	0.523389	0.775737	synonymous	not significant
snv_window_5_52407999_C_T	0.165328	0.103376	0.310434	synonymous	not significant
snv_window_5_52408000_C_A	0.0392518	0.692489	0.858503	synonymous	not significant
snv_window_5_52408000_C_G	0.133477	0.160714	0.400178	synonymous	not significant
snv_window_5_52408000_C_T	0.145093	0.168358	0.408986	synonymous	not significant
snv_window_5_52408003_C_A	0.180243	0.104577	0.311507	synonymous	not significant
snv_window_5_52408003_C_G	0.0292042	0.717267	0.87489	synonymous	not significant
snv_window_5_52408003_C_T	0.111847	0.238617	0.507826	synonymous	not significant
snv_window_5_52408006_A_C	0.0699163	0.36771	0.637966	synonymous	not significant
snv_window_5_52408006_A_G	0.0657466	0.385475	0.65261	synonymous	not significant
snv_window_5_52408006_A_T	0.105881	0.210487	0.474091	synonymous	not significant
snv_window_5_52408009_G_A	0.138416	0.145802	0.386221	synonymous	not significant
snv_window_5_52408009_G_C	0.0440643	0.600849	0.804012	synonymous	not significant
snv_window_5_52408009_G_T	-0.066435	0.452884	0.715989	synonymous	not significant
snv_window_5_52408011_C_T	0.0466247	0.590732	0.804012	synonymous	not significant
snv_window_5_52408012_C_T	0.131173	0.20142	0.460561	synonymous	not significant
snv_window_5_52408018_C_T	0.14708	0.0815081	0.258541	synonymous	not significant
snv_window_5_52408021_C_T	0.212586	0.0321386	0.12804	synonymous	not significant
snv_window_5_52408024_C_T	0.0930689	0.291473	0.576005	synonymous	not significant
snv_window_5_52408027_C_T	0.0278589	0.7987	0.913742	synonymous	not significant
snv_window_5_52408030_G_A	0.0915214	0.30145	0.580735	synonymous	not significant
snv_window_5_52408030_G_C	0.155863	0.078574	0.25409	synonymous	not significant
snv_window_5_52408030_G_T	-0.0636943	0.430927	0.694504	synonymous	not significant
snv_window_5_52408032_C_T	0.0738489	0.492495	0.745877	synonymous	not significant
snv_window_5_52408033_C_A	0.143631	0.134411	0.366795	synonymous	not significant
snv_window_5_52408033_C_G	0.0790704	0.458786	0.717234	synonymous	not significant
snv_window_5_52408033_C_T	0.0337066	0.681297	0.852478	synonymous	not significant
snv_window_5_52408036_G_A	0.041688	0.631782	0.813861	synonymous	not significant
snv_window_5_52408036_G_C	0.00792054	0.933671	0.978582	synonymous	not significant
snv_window_5_52408036_G_T	0.215859	0.0154358	0.0711764	synonymous	not significant
snv_window_5_52408039_C_T	0.116636	0.159846	0.400017	synonymous	not significant
snv_window_5_52408042_G_A	0.163415	0.159719	0.400017	synonymous	not significant
snv_window_5_52408042_G_C	0.247136	0.032523	0.128543	synonymous	not significant
snv_window_5_52408042_G_T	0.0967358	0.212838	0.474091	synonymous	not significant
snv_window_5_52408044_C_T	0.222652	0.0117251	0.0561453	synonymous	not significant
snv_window_5_52408045_G_A	0.0502143	0.599494	0.804012	synonymous	not significant
snv_window_5_52408047_T_C	0.0850115	0.365449	0.636341	synonymous	not significant
snv_window_5_52408051_T_C	-0.190851	0.0520403	0.190559	synonymous	not significant
snv_window_5_52408054_T_A	0.0315257	0.748826	0.890222	synonymous	not significant
snv_window_5_52408054_T_C	0.0523819	0.641786	0.823736	synonymous	not significant
snv_window_5_52408054_T_G	0.144505	0.195543	0.452932	synonymous	not significant
snv_window_5_52408057_A_C	-0.196551	0.050907	0.18779	synonymous	not significant
snv_window_5_52408057_A_G	-0.0590881	0.621142	0.811886	synonymous	not significant
snv_window_5_52408057_A_T	0.0634963	0.555487	0.789125	synonymous	not significant
snv_window_5_52408060_T_C	0.0411591	0.744083	0.888618	synonymous	not significant
snv_window_5_52408063_T_A	0.164987	0.218522	0.479401	synonymous	not significant
snv_window_5_52408063_T_C	0.004795	0.971139	0.982982	synonymous	not significant
snv_window_5_52408063_T_G	0.0634511	0.588076	0.804012	synonymous	not significant
snv_window_5_52408066_C_T	0.0813502	0.507585	0.759335	synonymous	not significant
snv_window_5_52408069_C_A	-0.0561249	0.620562	0.811886	synonymous	not significant
snv_window_5_52408069_C_G	-0.424169	0.00057646	0.00455678	synonymous	depleted
snv_window_5_52408069_C_T	0.0142059	0.904849	0.971153	synonymous	not significant
snv_window_5_52408072_A_C	-0.0351808	0.764292	0.897682	synonymous	not significant
snv_window_5_52408072_A_T	0.0446722	0.658386	0.836419	synonymous	not significant
snv_window_5_protected:52408015_52408048_C->G_A	-0.0811035	0.464677	0.723154	synonymous	not significant
snv_window_5_protected:52408015_52408048_C->G_T	-0.0477035	0.877029	0.949479	synonymous	not significant
snv_window_5_protected:52408048_52408015_G->C_A	0.0180187	0.830334	0.924974	synonymous	not significant
snv_window_5_protected:52408048_52408015_G->C_T	-0.0162147	0.837677	0.924974	synonymous	not significant
