# Supplementary material for: Saturation genome editing of BAP1 functionally classifies somatic and germline variants
Source: Nat Genet. 2024 Jul 5;56(7):1434–45. doi: 10.1038/s41588-024-01799-3 (PMC11250367; doi:10.1038/s41588-024-01799-3)
Supplement: Supplementary file 15 — Statistical and graph source data. [file 41588_2024_1799_MOESM15_ESM.xlsx]

## Sheet: extended_data_fig_3_ab
target_region	coordinate	Consequence	mean_day_4/plasmid
E1_SGA	52409817	intron	4.09357
E1_SGA	52409817	intron	2.92157
E1_SGA	52409817	intron	3.0807
E1_SGA	52409817	intron	2.35897
E1_SGA	52409818	intron	3.99333
E1_SGA	52409818	intron	3.45679
E1_SGA	52409818	intron	2.95157
E1_SGA	52409818	intron	3.80193
E1_SGA	52409818	intron	2.86061
E1_SGA	52409819	intron	4.84181
E1_SGA	52409819	intron	3.06965
E1_SGA	52409819	intron	3.40896
E1_SGA	52409819	intron	3.06838
E1_SGA	52409820	intron	3.11594
E1_SGA	52409820	intron	3.20635
E1_SGA	52409820	intron	4.57949
E1_SGA	52409820	intron	1.97279
E1_SGA	52409821	intron	3.29091
E1_SGA	52409821	intron	2.4245
E1_SGA	52409821	intron	2.8875
E1_SGA	52409821	intron	3.96135
E1_SGA	52409822	intron	3.41135
E1_SGA	52409822	intron	3.26496
E1_SGA	52409822	intron	2.85069
E1_SGA	52409822	intron	3.96154
E1_SGA	52409823	intron	2.79365
E1_SGA	52409823	intron	2.75362
E1_SGA	52409823	intron	2.91892
E1_SGA	52409824	intron	5.83333
E1_SGA	52409824	intron	3.85535
E1_SGA	52409824	intron	3.09091
E1_SGA	52409824	intron	4.7377
E1_SGA	52409824	intron	3.16146
E1_SGA	52409825	intron	3.53333
E1_SGA	52409825	intron	3.41844
E1_SGA	52409825	intron	3.2037
E1_SGA	52409825	intron	3.47333
E1_SGA	52409826	intron	3.01333
E1_SGA	52409826	intron	3.60606
E1_SGA	52409826	intron	3.22124
E1_SGA	52409826	intron	3.74011
E1_SGA	52409827	intron	4.27692
E1_SGA	52409827	intron	3.38431
E1_SGA	52409827	intron	4.62366
E1_SGA	52409828	intron	3.22024
E1_SGA	52409828	intron	4.43478
E1_SGA	52409828	intron	3.99638
E1_SGA	52409828	intron	5.28472
E1_SGA	52409828	intron	3.78333
E1_SGA	52409829	intron	5.05357
E1_SGA	52409829	intron	3.35772
E1_SGA	52409829	intron	2.90476
E1_SGA	52409830	intron	2.71212
E1_SGA	52409830	intron	3.07602
E1_SGA	52409830	intron	3.02362
E1_SGA	52409830	intron	5.97333
E1_SGA	52409830	intron	3.03704
E1_SGA	52409831	intron	3.58442
E1_SGA	52409831	intron	3.65574
E1_SGA	52409831	intron	2.7358
E1_SGA	52409831	intron	2.83644
E1_SGA	52409832	intron	2.89655
E1_SGA	52409832	intron	3.12723
E1_SGA	52409832	intron	2.84712
E1_SGA	52409832	intron	2.54514
E1_SGA	52409833	intron	3.27556
E1_SGA	52409833	intron	3.93798
E1_SGA	52409833	intron	3.32667
E1_SGA	52409834	intron	3.63399
E1_SGA	52409834	intron	4.73446
E1_SGA	52409834	intron	2.49772
E1_SGA	52409834	intron	3.60731
E1_SGA	52409835	intron	3.67797
E1_SGA	52409835	intron	2.90295
E1_SGA	52409835	intron	5.80435
E1_SGA	52409835	intron	3.19672
E1_SGA	52409836	intron	3.6902
E1_SGA	52409836	intron	2.84677
E1_SGA	52409836	intron	3.31871
E1_SGA	52409836	intron	3.03922
E1_SGA	52409836	intron	5.42424
E1_SGA	52409837	intron	3.54237
E1_SGA	52409837	intron	3.21026
E1_SGA	52409837	intron	2.82927
E1_SGA	52409838	intron	3.21751
E1_SGA	52409838	intron	2.77941
E1_SGA	52409838	intron	3.7265
E1_SGA	52409838	intron	3.79487
E1_SGA	52409838	intron	3.95013
E1_SGA	52409839	intron	3.04825
E1_SGA	52409839	intron	3.06849
E1_SGA	52409839	intron	2.13761
E1_SGA	52409839	intron	3.84615
E1_SGA	52409840	splice donor	2.89524
E1_SGA	52409840	splice donor	2.31073
E1_SGA	52409840	splice donor	2.47222
E1_SGA	52409840	splice donor	3.61111
E1_SGA	52409840	splice donor	3.55238
E1_SGA	52409841	splice donor	3.86364
E1_SGA	52409841	splice donor	3.02597
E1_SGA	52409841	splice donor	3.21667
E1_SGA	52409841	splice donor	2.87879
E1_SGA	52409842	missense	3.14359
E1_SGA	52409842	missense	2.52047
E1_SGA	52409842	missense	2.90741
E1_SGA	52409843	frameshift	3.00784
E1_SGA	52409843	codon deletion	3.39474
E1_SGA	52409843	synonymous	3.53909
E1_SGA	52409843	missense	3.22
E1_SGA	52409843	missense	3.55769
E1_SGA	52409843	synonymous	6.38095
E1_SGA	52409843	missense	2.84444
E1_SGA	52409843	missense	3.37427
E1_SGA	52409843	missense	3.20068
E1_SGA	52409843	synonymous	3.95556
E1_SGA	52409843	missense	3.76871
E1_SGA	52409843	stop gained	2.58095
E1_SGA	52409844	frameshift	2.74914
E1_SGA	52409844	missense	2.76282
E1_SGA	52409844	missense	3.56566
E1_SGA	52409844	missense	2.76889
E1_SGA	52409845	missense	3.0356
E1_SGA	52409845	missense	3.07667
E1_SGA	52409845	missense	3.00709
E1_SGA	52409846	missense	3.33333
E1_SGA	52409846	missense	2.94624
E1_SGA	52409846	missense	2.55952
E1_SGA	52409846	missense	2.71429
E1_SGA	52409846	missense	4.13953
E1_SGA	52409846	missense	3.28307
E1_SGA	52409846	missense	3.44803
E1_SGA	52409846	stop gained	2.46099
E1_SGA	52409846	missense	2.48718
E1_SGA	52409846	missense	2.79874
E1_SGA	52409846	codon deletion	3.57937
E1_SGA	52409846	synonymous	4.19858
E1_SGA	52409847	frameshift	2.44309
E1_SGA	52409847	missense	2.45662
E1_SGA	52409847	missense	5.21739
E1_SGA	52409848	frameshift	2.8125
E1_SGA	52409848	missense	2.6
E1_SGA	52409848	missense	2.99454
E1_SGA	52409848	missense	3.1131
E1_SGA	52409849	frameshift	2.90763
E1_SGA	52409849	missense	3.05128
E1_SGA	52409849	missense	3.20672
E1_SGA	52409849	synonymous	4.025
E1_SGA	52409849	missense	2.7381
E1_SGA	52409849	missense	3.79394
E1_SGA	52409849	synonymous	3.65926
E1_SGA	52409849	synonymous	4.07302
E1_SGA	52409849	missense	3.07812
E1_SGA	52409849	stop gained	3.69565
E1_SGA	52409849	missense	3.05392
E1_SGA	52409849	synonymous	3.6124
E1_SGA	52409849	missense	3.57083
E1_SGA	52409849	codon deletion	2.75
E1_SGA	52409849	synonymous	5.81928
E1_SGA	52409849	missense	2.8655
E1_SGA	52409849	missense	2.69744
E1_SGA	52409850	frameshift	3.38782
E1_SGA	52409850	missense	3.06349
E1_SGA	52409850	missense	2.93427
E1_SGA	52409850	missense	3.28049
E1_SGA	52409851	frameshift	3.68707
E1_SGA	52409851	missense	3.70833
E1_SGA	52409851	missense	4.2381
E1_SGA	52409851	missense	4.06667
E1_SGA	52409852	frameshift	3.65443
E1_SGA	52409852	missense	5.35749
E1_SGA	52409852	missense	3.78182
E1_SGA	52409852	missense	3.85366
E1_SGA	52409852	missense	4.44253
E1_SGA	52409852	missense	3.9449
E1_SGA	52409852	stop gained	2.95946
E1_SGA	52409852	missense	4.09283
E1_SGA	52409852	missense	3.20225
E1_SGA	52409852	codon deletion	3.23188
E1_SGA	52409852	synonymous	4.19792
E1_SGA	52409853	frameshift	3.57488
E1_SGA	52409853	missense	4.21212
E1_SGA	52409853	missense	3.9887
E1_SGA	52409853	missense	4.29365
E1_SGA	52409854	frameshift	3.89552
E1_SGA	52409854	stop gained	4.55556
E1_SGA	52409854	missense	5.89744
E1_SGA	52409854	missense	4.13527
E1_SGA	52409855	frameshift	4.44444
E1_SGA	52409855	codon deletion	3.89003
E1_SGA	52409855	synonymous	4.84967
E1_SGA	52409855	synonymous	4.48148
E1_SGA	52409855	missense	3.75463
E1_SGA	52409855	synonymous	3.38182
E1_SGA	52409855	missense	0.12
E1_SGA	52409855	missense	0.213889
E1_SGA	52409855	synonymous	5.0303
E1_SGA	52409855	missense	3.8103
E1_SGA	52409855	missense	4.47111
E1_SGA	52409855	missense	4.45411
E1_SGA	52409855	synonymous	4.77011
E1_SGA	52409855	stop gained	3.11765
E1_SGA	52409856	frameshift	3.36626
E1_SGA	52409856	missense	4.22593
E1_SGA	52409856	missense	4.14333
E1_SGA	52409856	missense	3.21605
E1_SGA	52409857	frameshift	3.75333
E1_SGA	52409857	missense	4.46939
E1_SGA	52409857	missense	4.32877
E1_SGA	52409858	frameshift	3.73333
E1_SGA	52409858	codon deletion	4.08108
E1_SGA	52409858	missense	4.69608
E1_SGA	52409858	missense	3.7561
E1_SGA	52409858	missense	4.58696
E1_SGA	52409858	missense	3.08421
E1_SGA	52409858	missense	4.66935
E1_SGA	52409858	missense	5.18315
E1_SGA	52409858	missense	7.14815
E1_SGA	52409858	stop gained	3.2076
E1_SGA	52409858	synonymous	4.77011
E1_SGA	52409859	missense	4.44624
E1_SGA	52409859	missense	5
E1_SGA	52409859	missense	4.92079
E1_SGA	52409860	frameshift	3.00407
E1_SGA	52409860	stop gained	4.01429
E1_SGA	52409860	missense	3.57483
E1_SGA	52409860	missense	16.6667
E1_SGA	52409861	synonymous	4.28333
E1_SGA	52409861	synonymous	5.39773
E1_SGA	52409861	missense	4.20635
E1_SGA	52409861	synonymous	4.99259
E1_SGA	52409861	missense	4.08594
E1_SGA	52409861	missense	3.76584
E1_SGA	52409861	synonymous	3.725
E1_SGA	52409861	synonymous	4.87764
E1_SGA	52409861	stop gained	2.86738
E1_SGA	52409861	missense	4.53521
E1_SGA	52409861	missense	4.18966
E1_SGA	52409861	codon deletion	3.51323
E1_SGA	52409862	frameshift	2.72603
E1_SGA	52409862	missense	5.94697
E1_SGA	52409862	missense	5.03763
E1_SGA	52409862	missense	4.37654
E1_SGA	52409863	frameshift	3.25
E1_SGA	52409863	missense	4.08676
E1_SGA	52409863	missense	4.69251
E1_SGA	52409864	frameshift	2.86301
E1_SGA	52409864	missense	4.42222
E1_SGA	52409864	missense	5.18954
E1_SGA	52409864	missense	3.68376
E1_SGA	52409864	missense	3
E1_SGA	52409864	missense	3.55556
E1_SGA	52409864	missense	3.33333
E1_SGA	52409864	missense	3.38043
E1_SGA	52409864	stop gained	3.8964
E1_SGA	52409864	missense	3.76364
E1_SGA	52409864	stop gained	3.375
E1_SGA	52409864	codon deletion	2.8359
E1_SGA	52409865	missense	3.23478
E1_SGA	52409865	missense	2.96296
E1_SGA	52409865	stop gained	2.54386
E1_SGA	52409866	frameshift	3.34314
E1_SGA	52409866	missense	3.1
E1_SGA	52409866	missense	3.43537
E1_SGA	52409867	frameshift	2.66667
E1_SGA	52409867	missense	2.55162
E1_SGA	52409867	synonymous	3.61988
E1_SGA	52409867	missense	3.0712
E1_SGA	52409867	missense	2.54074
E1_SGA	52409867	missense	3.11667
E1_SGA	52409867	synonymous	3.62462
E1_SGA	52409867	missense	3.78679
E1_SGA	52409867	missense	3.27715
E1_SGA	52409867	missense	2.72176
E1_SGA	52409867	stop gained	2.46128
E1_SGA	52409867	synonymous	3.45536
E1_SGA	52409867	codon deletion	3.05364
E1_SGA	52409868	frameshift	3.39464
E1_SGA	52409868	missense	3.30769
E1_SGA	52409868	missense	3.80087
E1_SGA	52409869	missense	4.16667
E1_SGA	52409869	missense	4.38246
E1_SGA	52409869	missense	3.70776
E1_SGA	52409870	missense	2.74677
E1_SGA	52409870	missense	3.85621
E1_SGA	52409870	missense	4.01961
E1_SGA	52409870	missense	4.08444
E1_SGA	52409870	missense	3.0977
E1_SGA	52409870	stop gained	2.64151
E1_SGA	52409870	missense	3.2623
E1_SGA	52409870	missense	4.08
E1_SGA	52409870	codon deletion	3.23432
E1_SGA	52409870	synonymous	3.6359
E1_SGA	52409871	frameshift	3.88
E1_SGA	52409871	missense	3.00444
E1_SGA	52409871	missense	4.25926
E1_SGA	52409871	missense	2.86316
E1_SGA	52409872	stop gained	2.69919
E1_SGA	52409872	missense	4.05455
E1_SGA	52409872	missense	3.67424
E1_SGA	52409873	frameshift	2.65333
E1_SGA	52409873	missense	3.64103
E1_SGA	52409873	missense	3.60452
E1_SGA	52409873	missense	4.12121
E1_SGA	52409873	missense	2.88506
E1_SGA	52409873	missense	3.12418
E1_SGA	52409873	missense	3.42248
E1_SGA	52409873	missense	3.33333
E1_SGA	52409873	missense	3.16466
E1_SGA	52409873	stop gained	2.49638
E1_SGA	52409873	missense	4.04494
E1_SGA	52409873	codon deletion	3.01439
E1_SGA	52409873	synonymous	4.51961
E1_SGA	52409874	frameshift	2.46283
E1_SGA	52409874	missense	3.44697
E1_SGA	52409874	missense	2.91294
E1_SGA	52409874	missense	3.85911
E1_SGA	52409875	missense	3.75342
E1_SGA	52409875	missense	2.8114
E1_SGA	52409875	missense	3.06154
E1_SGA	52409876	frameshift	2
E1_SGA	52409876	NA	1.79227
E1_SGA	52409876	NA	2.36325
E1_SGA	52409876	NA	2.89236
E1_SGA	52409876	NA	2.68106
E1_SGA	52409876	NA	2.23077
E1_SGA	52409876	NA	3.62687
E1_SGA	52409876	NA	2.66154
E1_SGA	52409876	NA	1.9596
E1_SGA	52409876	stop gained	2.34058
E1_SGA	52409876	NA	2.50273
E1_SGA	52409876	codon deletion	2.42342
E1_SGA	52409876	NA	2.0873
E1_SGA	52409877	frameshift	2.02564
E1_SGA	52409877	NA	2.6627
E1_SGA	52409877	NA	3.0807
E1_SGA	52409877	NA	4.33333
E1_SGA	52409878	frameshift	2.71471
E1_SGA	52409878	NA	3.55769
E1_SGA	52409878	NA	3.33333
E1_SGA	52409879	UTR	2.4557
E1_SGA	52409879	UTR	2.85455
E1_SGA	52409879	UTR	2.03593
E1_SGA	52409879	UTR	3.06977
E1_SGA	52409879	UTR	2.7191
E1_SGA	52409880	UTR	2.65455
E1_SGA	52409880	UTR	3.06878
E1_SGA	52409880	UTR	3.2963
E1_SGA	52409880	UTR	4.45175
E1_SGA	52409881	UTR	3.06944
E1_SGA	52409881	UTR	2.45679
E1_SGA	52409881	UTR	2.82171
E1_SGA	52409881	UTR	2.21961
E1_SGA	52409882	UTR	3.4127
E1_SGA	52409882	UTR	2.25108
E1_SGA	52409882	UTR	2.82707
E1_SGA	52409882	UTR	2.48571
E1_SGA	52409883	UTR	2.52451
E1_SGA	52409883	UTR	3.52941
E1_SGA	52409883	UTR	3.4086
E1_SGA	52409883	UTR	2.99383
E1_SGA	52409884	UTR	3.03427
E1_SGA	52409884	UTR	2.92857
E1_SGA	52409884	UTR	2.99524
E1_SGA	52409885	UTR	3.8
E1_SGA	52409885	UTR	3.33333
E1_SGA	52409885	UTR	3.21811
E1_SGA	52409885	UTR	2.68468
E1_SGA	52409885	UTR	3.14035
E1_SGA	52409886	UTR	3.06728
E1_SGA	52409886	UTR	4.28105
E1_SGA	52409886	UTR	3.2327
E1_SGA	52409886	UTR	2.93694
E1_SGA	52409887	UTR	3.29851
E1_SGA	52409887	UTR	2.67473
E1_SGA	52409887	UTR	4.08163
E1_SGA	52409887	UTR	3.13333
E1_SGA	52409887	UTR	3.27477
E1_SGA	52409888	UTR	3.59556
E1_SGA	52409888	UTR	3.63747
E1_SGA	52409888	UTR	2.6705
E1_SGA	52409889	UTR	4.02222
E1_SGA	52409889	UTR	2.97312
E1_SGA	52409889	UTR	3.26263
E1_SGA	52409890	UTR	3.18648
E1_SGA	52409890	UTR	3.801
E1_SGA	52409890	UTR	2.59173
E1_SGA	52409891	UTR	3.76889
E1_SGA	52409891	UTR	3.9434
E1_SGA	52409891	UTR	3.02326
E1_SGA	52409891	UTR	3.263
E1_SGA	52409891	UTR	4.3908
E1_SGA	52409892	UTR	3.63492
E1_SGA	52409892	UTR	4.40206
E1_SGA	52409892	UTR	2.75683
E1_SGA	52409892	UTR	3.41751
E1_SGA	52409893	UTR	4.72778
E1_SGA	52409893	UTR	4.78333
E1_SGA	52409893	UTR	4.09167
E1_SGA	52409893	UTR	2.72327
E1_SGA	52409894	UTR	2.63522
E1_SGA	52409894	UTR	2.68396
E1_SGA	52409894	UTR	2.8321
E1_SGA	52409894	UTR	3
E1_SGA	52409895	UTR	3.06209
E1_SGA	52409895	UTR	3.20755
E1_SGA	52409895	UTR	3.28378
E1_SGA	52409895	UTR	3.10092
E1_SGA	52409896	UTR	2.68847
E1_SGA	52409896	UTR	2.90323
E1_SGA	52409896	UTR	2.40972
E1_SGA	52409897	UTR	2.65134
E1_SGA	52409897	UTR	2.72982
E1_SGA	52409897	UTR	2.55856
E1_SGA	52409897	UTR	2.4716
E1_SGA	52409898	UTR	3.60952
E1_SGA	52409898	UTR	2.47115
E1_SGA	52409898	UTR	4.16111
E1_SGA	52409898	UTR	3.54167
E1_SGA	52409899	UTR	2.70068
E1_SGA	52409899	UTR	3.03191
E1_SGA	52409899	UTR	2.26994
E1_SGA	52409899	UTR	3.67222
E1_SGA	52409899	UTR	2.47689
E1_SGA	52409900	UTR	2.77941
E1_SGA	52409900	UTR	2.44729
E1_SGA	52409900	UTR	3.56566
E1_SGA	52409900	UTR	2.49227
E1_SGA	52409901	UTR	2.51952
E1_SGA	52409901	UTR	2.9235
E1_SGA	52409901	UTR	2.94025
E1_SGA	52409901	UTR	2.42222
E1_SGA	52409901	UTR	2.76471
E1_SGA	52409902	UTR	2.87719
E1_SGA	52409902	UTR	4.20115
E1_SGA	52409902	UTR	2.74074
E1_SGA	52409902	UTR	2.83015
E1_SGA	52409903	UTR	3.28175
E1_SGA	52409903	UTR	4.77778
E1_SGA	52409903	UTR	2.7277
E1_SGA	52409903	UTR	2.11111
E1_SGA	52409904	UTR	2.54237
E1_SGA	52409904	UTR	2.18676
E1_SGA	52409904	UTR	3.18116
E1_SGA	52409904	UTR	3.90404
E1_SGA	52409905	UTR	2.28464
E1_SGA	52409905	UTR	2.7957
E1_SGA	52409905	UTR	2.43986
E1_SGA	52409905	UTR	2.89881
E1_SGA	52409906	UTR	3.30041
E1_SGA	52409906	UTR	3.03546
E1_SGA	52409906	UTR	3.35897
E1_SGA	52409906	UTR	3.57576
E1_SGA	52409907	UTR	2.44279
E1_SGA	52409907	UTR	2.70996
E1_SGA	52409907	UTR	2.6
E1_SGA	52409907	UTR	3.87215
E1_SGA	52409907	UTR	3.22511
E1_SGA	52409908	UTR	2.6129
E1_SGA	52409908	UTR	2.82437
E1_SGA	52409908	UTR	2.37037
E1_SGA	52409908	UTR	2.3676
E1_SGA	52409909	UTR	3.04467
E1_SGA	52409909	UTR	2.36816
E1_SGA	52409909	UTR	3.28571
E1_SGA	52409909	UTR	3.40556
E1_SGA	52409909	UTR	2.56962
E1_SGA	52409910	UTR	2.33761
E1_SGA	52409910	UTR	2.28788
E1_SGA	52409910	UTR	2.59028
E1_SGA	52409910	UTR	2.22917
E1_SGA	52409911	UTR	2.47475
E1_SGA	52409911	UTR	2.53472
E1_SGA	52409911	UTR	2.6875
E1_SGA	52409911	UTR	1.8658
E1_SGA	52409912	UTR	2.34364
E1_SGA	52409912	UTR	3.00823
E1_SGA	52409912	UTR	3.46886
E1_SGA	52409912	UTR	2.91209
E1_SGA	52409913	UTR	2.88021
E1_SGA	52409913	UTR	2.04583
E1_SGA	52409913	UTR	2.74044
E1_SGA	52409913	UTR	2.21149
E1_SGA	52409913	UTR	2.71498
E1_SGA	52409914	UTR	2.64155
E1_SGA	52409914	UTR	2.61438
E1_SGA	52409914	UTR	2.38095
E1_SGA	52409915	UTR	2.06011
E1_SGA	52409915	UTR	2.06944
E1_SGA	52409915	UTR	2.08399
E1_SGA	52409915	UTR	1.91333
E1_SGA	52409915	UTR	3.1697
E1_SGA	52409916	UTR	2.42208
E1_SGA	52409916	UTR	3.27848
E1_SGA	52409916	UTR	2.63043
E1_SGA	52409917	UTR	2.15591
E1_SGA	52409917	UTR	2.48068
E1_SGA	52409917	UTR	2.34545
E1_SGA	52409917	UTR	2.329
E1_SGA	52409918	UTR	2.68966
E1_SGA	52409918	UTR	2.48627
E1_SGA	52409918	UTR	3.37607
E1_SGA	52409918	UTR	1.30065
E1_SGA	52409919	UTR	1.9539
E1_SGA	52409919	UTR	2.06827
E1_SGA	52409919	UTR	2.74691
E1_SGA	52409919	UTR	2.37319
E1_SGA	52409919	UTR	2.7973
E1_SGA	52409920	UTR	2.32018
E1_SGA	52409920	UTR	3.42745
E1_SGA	52409920	UTR	3.53459
E1_SGA	52409921	UTR	2.91358
E1_SGA	52409921	UTR	2.10145
E1_SGA	52409921	UTR	3.2619
E1_SGA	52409921	UTR	2.75556
E1_SGA	52409922	UTR	3.55039
E1_SGA	52409922	UTR	3.11737
E1_SGA	52409922	UTR	4.17708
E1_SGA	52409922	UTR	2.40991
E1_SGA	52409923	UTR	2.47569
E1_SGA	52409923	UTR	1.85333
E1_SGA	52409923	UTR	1.88652
E1_SGA	52409923	UTR	2.45221
E1_SGA	52409923	UTR	2.7043
E1_SGA	52409924	UTR	2.48826
E1_SGA	52409924	UTR	4.2549
E1_SGA	52409924	UTR	2.16484
E1_SGA	52409925	UTR	1.84475
E1_SGA	52409925	UTR	2.19949
E1_SGA	52409925	UTR	1.94326
E1_SGA	52409926	UTR	1.85246
E1_SGA	52409926	UTR	2.15808
E1_SGA	52409926	UTR	2.00317
E1_SGA	52409927	UTR	3.24444
E1_SGA	52409927	UTR	2.85057
E1_SGA	52409927	UTR	3.54545
E1_SGA	52409927	UTR	2.50794
E1_SGA	52409927	UTR	2.20657
E1_SGA	52409928	UTR	2.343
E1_SGA	52409928	UTR	2.17619
E1_SGA	52409928	UTR	2.02041
E1_SGA	52409928	UTR	2.27434
E1_SGA	52409929	UTR	3.79167
E1_SGA	52409929	UTR	2.08153
E1_SGA	52409929	UTR	2.27604
E1_SGA	52409929	UTR	2.11859
E1_SGA	52409930	UTR	3.55319
E1_SGA	52409930	UTR	5.68
E1_SGA	52409930	UTR	3.60145
E1_SGA	52409930	UTR	2.69892
E1_SGA	52409931	UTR	3.86667
E1_SGA	52409931	UTR	2.78947
E1_SGA	52409931	UTR	2.32367
E1_SGA	52409931	UTR	2.25
E1_SGA	52409931	UTR	2.4966
E1_SGA	52409932	UTR	2.72093
E1_SGA	52409932	UTR	2.23755
E1_SGA	52409932	UTR	3.59788
E1_SGA	52409932	UTR	2.75502
E1_SGA	52409933	UTR	2.92177
E1_SGA	52409933	UTR	2.46735
E1_SGA	52409933	UTR	2.56731
E1_SGA	52409933	UTR	2.22374
E1_SGA	52409933	UTR	1.86087
E1_SGA	52409934	UTR	2.12727
E1_SGA	52409934	UTR	2.5787
E1_SGA	52409934	UTR	3.03191
E1_SGA	52409934	UTR	3.01873
E1_SGA	52409935	UTR	2.32234
E1_SGA	52409935	UTR	2.21739
E1_SGA	52409935	UTR	2.80256
E1_SGA	52409935	UTR	2.67619
E1_SGA	52409936	UTR	2.47679
E1_SGA	52409936	UTR	3.77083
E1_SGA	52409936	UTR	2.43841
E1_SGA	52409937	UTR	1.84127
E1_SGA	52409937	UTR	2.46237
E1_SGA	52409937	UTR	2.4539
E1_SGA	52409938	UTR	2.07165
E1_SGA	52409938	UTR	2.55285
E1_SGA	52409938	UTR	3.0939
E1_SGA	52409939	UTR	1.86768
E1_SGA	52409939	UTR	1.89671
E1_SGA	52409939	UTR	1.94242
E1_SGA	52409939	UTR	2.52941
E1_SGA	52409939	UTR	2.11688
E1_SGA	52409940	UTR	2.03077
E1_SGA	52409940	UTR	1.96774
E1_SGA	52409940	UTR	2.12195
E1_SGA	52409940	UTR	2.34708
E1_SGA	52409941	UTR	2.01471
E1_SGA	52409941	UTR	2.64103
E1_SGA	52409941	UTR	2.30617
E1_SGA	52409941	UTR	2.99061
E1_SGA	52409942	UTR	3.94253
E1_SGA	52409942	UTR	4.05833
E1_SGA	52409942	UTR	3.90476
E1_SGA	52409942	UTR	3.30137
E1_SGA	52409943	UTR	2.58943
E1_SGA	52409943	UTR	3.20468
E1_SGA	52409943	UTR	3.95522
E1_SGA	52409943	UTR	3.87719
E1_SGA	52409944	UTR	3.28986
E1_SGA	52409944	UTR	3.27485
E1_SGA	52409944	UTR	2.76087
E1_SGA	52409945	UTR	2.12791
E1_SGA	52409945	UTR	2.21296
E1_SGA	52409945	UTR	2.68018
E1_SGA	52409945	UTR	2.8018
E1_SGA	52409945	UTR	2.08683
E1_SGA	52409946	UTR	2.68699
E1_SGA	52409946	UTR	4.21333
E1_SGA	52409946	UTR	3.15217
E1_SGA	52409946	UTR	3.375
E1_SGA	52409947	UTR	2.02201
E1_SGA	52409947	UTR	1.8105
E1_SGA	52409947	UTR	2.02609
E1_SGA	52409947	UTR	1.71681
E1_SGA	52409947	UTR	2.90566
E1_SGA	52409948	UTR	1.88889
E1_SGA	52409948	UTR	2.53819
E1_SGA	52409948	UTR	1.93838
E2_SGA	52409689	intron	2.7243
E2_SGA	52409689	intron	3.52406
E2_SGA	52409689	intron	3.12605
E2_SGA	52409689	intron	3.30833
E2_SGA	52409690	intron	2.89459
E2_SGA	52409690	intron	2.8242
E2_SGA	52409690	intron	2.33333
E2_SGA	52409690	intron	3.14757
E2_SGA	52409690	intron	2.88889
E2_SGA	52409691	intron	2.79211
E2_SGA	52409691	intron	2.54279
E2_SGA	52409691	intron	3.10829
E2_SGA	52409692	intron	2.6401
E2_SGA	52409692	intron	2.91778
E2_SGA	52409692	intron	3.02625
E2_SGA	52409692	intron	3.06016
E2_SGA	52409692	intron	3.20264
E2_SGA	52409693	intron	3.43011
E2_SGA	52409693	intron	2.76711
E2_SGA	52409693	intron	2.4359
E2_SGA	52409694	intron	2.83636
E2_SGA	52409694	intron	2.46637
E2_SGA	52409694	intron	2.54188
E2_SGA	52409694	intron	3.01119
E2_SGA	52409694	intron	3.91954
E2_SGA	52409695	intron	2.76271
E2_SGA	52409695	intron	3.13008
E2_SGA	52409695	intron	3.43243
E2_SGA	52409695	intron	2.84917
E2_SGA	52409696	intron	2.46561
E2_SGA	52409696	intron	2.6538
E2_SGA	52409696	intron	2.77005
E2_SGA	52409696	intron	3.07101
E2_SGA	52409696	intron	2.42553
E2_SGA	52409697	intron	2.69318
E2_SGA	52409697	intron	3.05874
E2_SGA	52409697	intron	2.45219
E2_SGA	52409698	intron	2.94017
E2_SGA	52409698	intron	2.9883
E2_SGA	52409698	intron	3.14051
E2_SGA	52409698	intron	2.82812
E2_SGA	52409699	intron	3.7094
E2_SGA	52409699	intron	2.83525
E2_SGA	52409699	intron	3.3491
E2_SGA	52409699	intron	2.76739
E2_SGA	52409700	intron	2.87967
E2_SGA	52409700	intron	2.74967
E2_SGA	52409700	intron	2.69799
E2_SGA	52409700	intron	2.10784
E2_SGA	52409701	intron	4.86005
E2_SGA	52409701	intron	2.59836
E2_SGA	52409701	intron	3.33086
E2_SGA	52409701	intron	3.53687
E2_SGA	52409702	intron	2.66162
E2_SGA	52409702	intron	2.99359
E2_SGA	52409702	intron	3.61823
E2_SGA	52409702	intron	3.63228
E2_SGA	52409703	intron	3.98896
E2_SGA	52409703	intron	4.12195
E2_SGA	52409703	intron	2.4955
E2_SGA	52409704	intron	2.89941
E2_SGA	52409704	intron	3.98026
E2_SGA	52409704	intron	3.35867
E2_SGA	52409704	intron	2.89404
E2_SGA	52409705	intron	2.93108
E2_SGA	52409705	intron	2.44267
E2_SGA	52409705	intron	2.79638
E2_SGA	52409705	intron	3.35196
E2_SGA	52409706	intron	3.25435
E2_SGA	52409706	intron	3.45702
E2_SGA	52409706	intron	3.055
E2_SGA	52409706	intron	2.49375
E2_SGA	52409707	intron	2.53298
E2_SGA	52409707	intron	3.18808
E2_SGA	52409707	intron	3.26801
E2_SGA	52409707	intron	2.66171
E2_SGA	52409707	intron	2.98514
E2_SGA	52409708	intron	3.26833
E2_SGA	52409708	intron	2.81509
E2_SGA	52409708	intron	3.59201
E2_SGA	52409708	intron	3.07216
E2_SGA	52409709	intron	3.3996
E2_SGA	52409709	intron	2.82833
E2_SGA	52409709	intron	2.24906
E2_SGA	52409709	intron	3.50629
E2_SGA	52409710	intron	5.18962
E2_SGA	52409710	intron	3.50511
E2_SGA	52409710	intron	3.15636
E2_SGA	52409710	intron	3.43629
E2_SGA	52409710	intron	3.33948
E2_SGA	52409711	intron	2.6136
E2_SGA	52409711	intron	3.88805
E2_SGA	52409711	intron	3.22124
E2_SGA	52409712	splice donor	3
E2_SGA	52409712	splice donor	3.13737
E2_SGA	52409712	splice donor	2.60619
E2_SGA	52409712	splice donor	2.8299
E2_SGA	52409712	splice donor	2.81544
E2_SGA	52409713	splice donor	2.5398
E2_SGA	52409713	splice donor	3.37158
E2_SGA	52409713	splice donor	2.38649
E2_SGA	52409713	splice donor	2.99355
E2_SGA	52409714	missense	2.78621
E2_SGA	52409714	missense	2.8912
E2_SGA	52409714	missense	3.45417
E2_SGA	52409715	frameshift	2.98284
E2_SGA	52409715	missense	2.73635
E2_SGA	52409715	missense	3.30625
E2_SGA	52409715	missense	3.04462
E2_SGA	52409715	missense	2.81921
E2_SGA	52409715	missense	3.5312
E2_SGA	52409715	missense	3.51253
E2_SGA	52409715	missense	3.38785
E2_SGA	52409715	stop gained	2.03352
E2_SGA	52409715	codon deletion	2.84211
E2_SGA	52409715	synonymous	3.68927
E2_SGA	52409715	missense	3.39922
E2_SGA	52409715	missense	3.11033
E2_SGA	52409716	frameshift	2.83407
E2_SGA	52409716	missense	2.83972
E2_SGA	52409716	missense	3.41176
E2_SGA	52409716	missense	3.235
E2_SGA	52409717	missense	3.61931
E2_SGA	52409717	missense	4.46855
E2_SGA	52409717	missense	3.83654
E2_SGA	52409718	missense	4.73759
E2_SGA	52409718	missense	3.32336
E2_SGA	52409718	missense	4.19533
E2_SGA	52409718	missense	3.5694
E2_SGA	52409718	missense	3.4543
E2_SGA	52409718	missense	3.70547
E2_SGA	52409718	stop gained	3.06329
E2_SGA	52409718	missense	3.39651
E2_SGA	52409718	codon deletion	2.94595
E2_SGA	52409718	synonymous	4.12771
E2_SGA	52409719	frameshift	3.5
E2_SGA	52409719	missense	3.32343
E2_SGA	52409719	missense	3.68798
E2_SGA	52409719	missense	4.1039
E2_SGA	52409720	frameshift	2.86179
E2_SGA	52409720	missense	2.73061
E2_SGA	52409720	missense	2.76617
E2_SGA	52409720	missense	2.31313
E2_SGA	52409721	frameshift	3.26817
E2_SGA	52409721	codon deletion	2.78166
E2_SGA	52409721	missense	3.51626
E2_SGA	52409721	missense	3.2861
E2_SGA	52409721	missense	3.39851
E2_SGA	52409721	missense	3.88737
E2_SGA	52409721	missense	4.55342
E2_SGA	52409721	missense	4.04377
E2_SGA	52409721	missense	3.78648
E2_SGA	52409721	stop gained	3.25816
E2_SGA	52409721	synonymous	3.73333
E2_SGA	52409722	missense	3.73294
E2_SGA	52409722	missense	4.37093
E2_SGA	52409722	missense	3.58614
E2_SGA	52409723	frameshift	2.72802
E2_SGA	52409723	stop gained	3.84277
E2_SGA	52409723	missense	3.2023
E2_SGA	52409723	missense	3.48
E2_SGA	52409724	synonymous	3.22881
E2_SGA	52409724	missense	3.33062
E2_SGA	52409724	synonymous	3.03501
E2_SGA	52409724	missense	2.96065
E2_SGA	52409724	missense	3.3012
E2_SGA	52409724	missense	3.89552
E2_SGA	52409724	synonymous	3.38964
E2_SGA	52409724	stop gained	2.63333
E2_SGA	52409724	missense	3.2374
E2_SGA	52409724	codon deletion	3.29981
E2_SGA	52409725	frameshift	2.98455
E2_SGA	52409725	missense	3.61282
E2_SGA	52409725	missense	4.27528
E2_SGA	52409725	missense	3.43713
E2_SGA	52409726	frameshift	3.33813
E2_SGA	52409726	missense	4.41463
E2_SGA	52409726	missense	5.43035
E2_SGA	52409727	frameshift	3.44029
E2_SGA	52409727	missense	3.80077
E2_SGA	52409727	synonymous	4.33826
E2_SGA	52409727	missense	3.65233
E2_SGA	52409727	missense	2.75456
E2_SGA	52409727	missense	4.05202
E2_SGA	52409727	synonymous	4.14246
E2_SGA	52409727	missense	3.28249
E2_SGA	52409727	synonymous	4.24316
E2_SGA	52409727	missense	3.64013
E2_SGA	52409727	missense	3.3522
E2_SGA	52409727	synonymous	4.15663
E2_SGA	52409727	synonymous	6.01157
E2_SGA	52409727	stop gained	2.75197
E2_SGA	52409727	codon deletion	3.36416
E2_SGA	52409728	frameshift	3.20904
E2_SGA	52409728	missense	4.38998
E2_SGA	52409728	missense	4.27816
E2_SGA	52409728	missense	3.51313
E2_SGA	52409729	frameshift	4.29739
E2_SGA	52409729	missense	3.99487
E2_SGA	52409729	missense	4.38636
E2_SGA	52409729	missense	3.64368
E2_SGA	52409730	frameshift	3.7651
E2_SGA	52409730	synonymous	3.87619
E2_SGA	52409730	synonymous	5.04288
E2_SGA	52409730	missense	4.33333
E2_SGA	52409730	synonymous	4.0249
E2_SGA	52409730	missense	4.17073
E2_SGA	52409730	missense	3.72889
E2_SGA	52409730	synonymous	4.42029
E2_SGA	52409730	synonymous	4.85185
E2_SGA	52409730	stop gained	5.32258
E2_SGA	52409730	missense	4.16497
E2_SGA	52409730	missense	4.23467
E2_SGA	52409730	codon deletion	4.18539
E2_SGA	52409731	frameshift	3.96045
E2_SGA	52409731	missense	4.27477
E2_SGA	52409731	missense	3.62121
E2_SGA	52409731	missense	3.88353
E2_SGA	52409732	frameshift	3.24289
E2_SGA	52409732	missense	5.1309
E2_SGA	52409732	missense	4.40166
E2_SGA	52409733	missense	6.24062
E2_SGA	52409733	missense	5.67395
E2_SGA	52409733	missense	4.09619
E2_SGA	52409733	synonymous	5.10238
E2_SGA	52409733	missense	4.53476
E2_SGA	52409733	synonymous	4.79333
E2_SGA	52409733	missense	4.42972
E2_SGA	52409733	missense	5.61386
E2_SGA	52409733	missense	4.62314
E2_SGA	52409733	stop gained	4.02676
E2_SGA	52409733	synonymous	4.38462
E2_SGA	52409733	codon deletion	3.83258
E2_SGA	52409734	missense	4.54722
E2_SGA	52409734	missense	5.0273
E2_SGA	52409735	frameshift	3.82066
E2_SGA	52409735	missense	5.14955
E2_SGA	52409736	frameshift	4.3522
E2_SGA	52409736	missense	5.27198
E2_SGA	52409736	missense	6.54941
E2_SGA	52409736	missense	4.86792
E2_SGA	52409736	missense	4.97148
E2_SGA	52409736	missense	5.97222
E2_SGA	52409736	missense	6.19205
E2_SGA	52409736	missense	5.70548
E2_SGA	52409736	stop gained	4.03047
E2_SGA	52409736	codon deletion	5.43124
E2_SGA	52409736	synonymous	5.55044
E2_SGA	52409736	missense	4.8625
E2_SGA	52409736	missense	4.91188
E2_SGA	52409737	frameshift	4.74141
E2_SGA	52409737	missense	5.30075
E2_SGA	52409737	missense	4.1701
E2_SGA	52409737	missense	4.77684
E2_SGA	52409738	missense	5.64299
E2_SGA	52409738	missense	5.02342
E2_SGA	52409738	missense	5.50137
E2_SGA	52409739	synonymous	4.38426
E2_SGA	52409739	missense	5.02174
E2_SGA	52409739	synonymous	5.53196
E2_SGA	52409739	missense	4.25859
E2_SGA	52409739	missense	4.92998
E2_SGA	52409739	synonymous	6.30889
E2_SGA	52409739	missense	4.68498
E2_SGA	52409739	missense	6.05191
E2_SGA	52409739	missense	1.72052
E2_SGA	52409739	missense	2.54141
E2_SGA	52409739	synonymous	5.61905
E2_SGA	52409739	synonymous	6.73188
E2_SGA	52409739	stop gained	4.20808
E2_SGA	52409739	codon deletion	3.70115
E2_SGA	52409740	missense	4.3366
E2_SGA	52409740	missense	4.45906
E2_SGA	52409740	missense	5.13283
E2_SGA	52409741	frameshift	4.19688
E2_SGA	52409741	missense	4.4525
E2_SGA	52409741	missense	5.7573
E2_SGA	52409741	missense	4.24131
E2_SGA	52409742	frameshift	5.08257
E2_SGA	52409742	synonymous	5.94757
E2_SGA	52409742	synonymous	3.38606
E2_SGA	52409742	synonymous	5.41892
E2_SGA	52409743	frameshift	4.7131
E2_SGA	52409743	missense	4.91238
E2_SGA	52409743	missense	5.19759
E2_SGA	52409743	missense	4.63312
E2_SGA	52409744	splice acceptor	3.92163
E2_SGA	52409744	splice acceptor	4.22892
E2_SGA	52409744	splice acceptor	3.70192
E2_SGA	52409744	splice acceptor	4.78018
E2_SGA	52409745	splice acceptor	3.46424
E2_SGA	52409745	splice acceptor	4.13509
E2_SGA	52409745	splice acceptor	5.42105
E2_SGA	52409745	splice acceptor	3.79391
E2_SGA	52409746	intron	3.99835
E2_SGA	52409746	intron	4.48631
E2_SGA	52409746	intron	4.7178
E2_SGA	52409746	intron	4.78543
E2_SGA	52409746	intron	3.98305
E2_SGA	52409747	intron	7.31235
E2_SGA	52409747	intron	5.2822
E2_SGA	52409747	intron	4.20679
E2_SGA	52409748	intron	3.24113
E2_SGA	52409748	intron	4.50617
E2_SGA	52409748	intron	3.62963
E2_SGA	52409748	intron	4.79231
E2_SGA	52409749	intron	3.87649
E2_SGA	52409749	intron	4.22799
E2_SGA	52409749	intron	4.08005
E2_SGA	52409749	intron	2.39548
E2_SGA	52409750	intron	4.26323
E2_SGA	52409750	intron	4.31481
E2_SGA	52409750	intron	4.45041
E2_SGA	52409750	intron	3.90945
E2_SGA	52409750	intron	5.3037
E2_SGA	52409751	intron	4.32889
E2_SGA	52409751	intron	4.0434
E2_SGA	52409751	intron	5.73778
E2_SGA	52409752	intron	4.7751
E2_SGA	52409752	intron	3.99655
E2_SGA	52409752	intron	3.97345
E2_SGA	52409753	intron	5.51648
E2_SGA	52409753	intron	5.02534
E2_SGA	52409753	intron	4.53846
E2_SGA	52409754	intron	3.6266
E2_SGA	52409754	intron	4.63252
E2_SGA	52409754	intron	4.15782
E2_SGA	52409754	intron	3.37127
E2_SGA	52409754	intron	5.43925
E2_SGA	52409755	intron	4.25146
E2_SGA	52409755	intron	4.53663
E2_SGA	52409755	intron	5.81293
E2_SGA	52409755	intron	3.63259
E2_SGA	52409756	intron	4.33915
E2_SGA	52409756	intron	4.59032
E2_SGA	52409756	intron	4.37
E2_SGA	52409756	intron	4.03105
E2_SGA	52409756	intron	3.96708
E2_SGA	52409757	intron	4.75647
E2_SGA	52409757	intron	3.80144
E2_SGA	52409757	intron	4.48958
E2_SGA	52409757	intron	3.98182
E2_SGA	52409758	intron	4.13043
E2_SGA	52409758	intron	3.94412
E2_SGA	52409758	intron	4.31788
E2_SGA	52409758	intron	6.0681
E2_SGA	52409758	intron	3.28804
E2_SGA	52409759	intron	4.99534
E2_SGA	52409759	intron	5.0092
E2_SGA	52409759	intron	3.80337
E2_SGA	52409760	intron	3.65471
E2_SGA	52409760	intron	4.97523
E2_SGA	52409760	intron	3.4409
E2_SGA	52409760	intron	4.05093
E2_SGA	52409760	intron	3.23156
E2_SGA	52409760	intron	4.16588
E2_SGA	52409761	intron	3.49542
E2_SGA	52409761	intron	4.81913
E2_SGA	52409761	intron	4.85714
E2_SGA	52409761	intron	4.75439
E2_SGA	52409762	intron	4.50685
E2_SGA	52409762	intron	4.48454
E2_SGA	52409762	intron	3.9354
E2_SGA	52409762	intron	4.0129
E2_SGA	52409762	intron	4.02193
E2_SGA	52409763	intron	4.91667
E2_SGA	52409763	intron	4.28125
E2_SGA	52409763	intron	3.34242
E2_SGA	52409764	intron	3.04785
E2_SGA	52409764	intron	3.85185
E2_SGA	52409764	intron	3.97358
E2_SGA	52409764	intron	2.82993
E2_SGA	52409764	intron	4.01016
E2_SGA	52409765	intron	4.36715
E2_SGA	52409765	intron	4.37265
E2_SGA	52409765	intron	3.73667
E2_SGA	52409765	intron	4.60504
E2_SGA	52409766	intron	4.20596
E2_SGA	52409766	intron	5.36645
E2_SGA	52409766	intron	3.8092
E2_SGA	52409766	intron	4.7173
E2_SGA	52409767	intron	4.84035
E2_SGA	52409767	intron	4.3219
E2_SGA	52409767	intron	4.23155
E2_SGA	52409768	intron	4.22302
E2_SGA	52409768	intron	4.42655
E2_SGA	52409768	intron	3.68519
E3_SGA	52409529	intron	5.67935
E3_SGA	52409529	intron	6.23585
E3_SGA	52409529	intron	6.58562
E3_SGA	52409529	intron	4.0727
E3_SGA	52409530	intron	6.49528
E3_SGA	52409530	intron	5.38333
E3_SGA	52409530	intron	6.70303
E3_SGA	52409530	intron	5.87234
E3_SGA	52409530	intron	6.4308
E3_SGA	52409531	intron	6.06019
E3_SGA	52409531	intron	6.96067
E3_SGA	52409531	intron	6.50805
E3_SGA	52409531	intron	5.24444
E3_SGA	52409532	intron	5.63789
E3_SGA	52409532	intron	6.83436
E3_SGA	52409532	intron	7.35714
E3_SGA	52409532	intron	6.26606
E3_SGA	52409532	intron	5.01333
E3_SGA	52409533	intron	6.73767
E3_SGA	52409533	intron	6.2381
E3_SGA	52409533	intron	6.50617
E3_SGA	52409533	intron	8.06494
E3_SGA	52409534	intron	6.05382
E3_SGA	52409534	intron	5.66327
E3_SGA	52409534	intron	7.03188
E3_SGA	52409534	intron	5.82967
E3_SGA	52409535	intron	6.25986
E3_SGA	52409535	intron	4.975
E3_SGA	52409535	intron	5.22276
E3_SGA	52409536	intron	7.08706
E3_SGA	52409536	intron	5.71186
E3_SGA	52409536	intron	6.1831
E3_SGA	52409536	intron	6.99714
E3_SGA	52409536	intron	5.92625
E3_SGA	52409537	intron	5.42424
E3_SGA	52409537	intron	5.9693
E3_SGA	52409537	intron	6.01878
E3_SGA	52409537	intron	5.72519
E3_SGA	52409538	intron	6.03922
E3_SGA	52409538	intron	4.89873
E3_SGA	52409538	intron	6.95402
E3_SGA	52409538	intron	4.94872
E3_SGA	52409539	intron	5.37255
E3_SGA	52409539	intron	6.07975
E3_SGA	52409539	intron	7.20213
E3_SGA	52409540	intron	6.87976
E3_SGA	52409540	intron	5.76577
E3_SGA	52409540	intron	6.9328
E3_SGA	52409540	intron	5.60434
E3_SGA	52409541	intron	5.65846
E3_SGA	52409541	intron	6.36865
E3_SGA	52409541	intron	6.87768
E3_SGA	52409541	intron	6.05285
E3_SGA	52409542	intron	5.99708
E3_SGA	52409542	intron	5.60722
E3_SGA	52409542	intron	4.74638
E3_SGA	52409542	intron	6.232
E3_SGA	52409542	intron	5.65598
E3_SGA	52409543	intron	6.21384
E3_SGA	52409543	intron	5.85101
E3_SGA	52409543	intron	4.25157
E3_SGA	52409543	intron	5.45671
E3_SGA	52409544	intron	5.27941
E3_SGA	52409544	intron	6.22158
E3_SGA	52409544	intron	5.64842
E3_SGA	52409544	intron	6.59211
E3_SGA	52409544	intron	5.04737
E3_SGA	52409545	intron	7.33996
E3_SGA	52409545	intron	6.90717
E3_SGA	52409545	intron	5.79444
E3_SGA	52409545	intron	5.35142
E3_SGA	52409546	intron	6.5446
E3_SGA	52409546	intron	6.52451
E3_SGA	52409546	intron	7.00803
E3_SGA	52409546	intron	5.28419
E3_SGA	52409546	intron	7.73611
E3_SGA	52409547	intron	6.46704
E3_SGA	52409547	intron	4.54938
E3_SGA	52409547	intron	7.05517
E3_SGA	52409548	intron	5.45582
E3_SGA	52409548	intron	5.24351
E3_SGA	52409548	intron	4.47843
E3_SGA	52409548	intron	5.82456
E3_SGA	52409548	intron	4.86966
E3_SGA	52409549	intron	5.51491
E3_SGA	52409549	intron	4.45916
E3_SGA	52409549	intron	3.48802
E3_SGA	52409549	intron	3.53153
E3_SGA	52409550	intron	5.03881
E3_SGA	52409550	intron	3.90226
E3_SGA	52409550	intron	4.73765
E3_SGA	52409550	intron	5.03115
E3_SGA	52409550	intron	6.28926
E3_SGA	52409551	intron	5.11581
E3_SGA	52409551	intron	4.60526
E3_SGA	52409551	intron	3.72656
E3_SGA	52409551	intron	5.93737
E3_SGA	52409552	splice donor	4.65294
E3_SGA	52409552	splice donor	4.89495
E3_SGA	52409552	splice donor	3.68758
E3_SGA	52409552	splice donor	4.82367
E3_SGA	52409552	splice donor	5.47407
E3_SGA	52409553	splice donor	6.00366
E3_SGA	52409553	splice donor	5.16398
E3_SGA	52409553	splice donor	3.97028
E3_SGA	52409553	splice donor	5.52899
E3_SGA	52409554	missense	4.91898
E3_SGA	52409554	missense	6.48657
E3_SGA	52409554	missense	5.51596
E3_SGA	52409555	missense	6.61376
E3_SGA	52409555	missense	5.95652
E3_SGA	52409555	missense	6.60515
E3_SGA	52409556	missense	7.12281
E3_SGA	52409556	missense	5.8119
E3_SGA	52409556	missense	6.10909
E3_SGA	52409556	missense	8.21354
E3_SGA	52409556	missense	5.57649
E3_SGA	52409556	stop gained	6.09314
E3_SGA	52409556	missense	6.17897
E3_SGA	52409556	missense	6.54493
E3_SGA	52409556	missense	5.49909
E3_SGA	52409556	codon deletion	5.67391
E3_SGA	52409556	synonymous	6.44444
E3_SGA	52409557	frameshift	5.05141
E3_SGA	52409557	missense	8.15432
E3_SGA	52409557	missense	7.18295
E3_SGA	52409557	missense	7.40301
E3_SGA	52409558	frameshift	5.48872
E3_SGA	52409558	stop gained	6.0303
E3_SGA	52409558	missense	7.58333
E3_SGA	52409558	missense	6.83156
E3_SGA	52409559	frameshift	7.24922
E3_SGA	52409559	missense	8.01316
E3_SGA	52409559	missense	4.68182
E3_SGA	52409559	missense	6.40773
E3_SGA	52409559	missense	6.58772
E3_SGA	52409559	missense	6.27922
E3_SGA	52409559	missense	7.04912
E3_SGA	52409559	stop gained	4.93492
E3_SGA	52409559	stop gained	5.66667
E3_SGA	52409559	codon deletion	6.15171
E3_SGA	52409559	missense	5.4822
E3_SGA	52409559	synonymous	7.4402
E3_SGA	52409560	frameshift	5.54184
E3_SGA	52409560	missense	4.88742
E3_SGA	52409560	missense	4.35088
E3_SGA	52409560	missense	6
E3_SGA	52409561	frameshift	6.80682
E3_SGA	52409561	missense	7.38681
E3_SGA	52409561	missense	7.33151
E3_SGA	52409561	missense	6.79909
E3_SGA	52409562	frameshift	5.91111
E3_SGA	52409562	codon deletion	5.83415
E3_SGA	52409562	missense	5.12019
E3_SGA	52409562	missense	6.27727
E3_SGA	52409562	missense	7.10363
E3_SGA	52409562	missense	6.77305
E3_SGA	52409562	missense	7
E3_SGA	52409562	missense	7.24242
E3_SGA	52409562	missense	6.88015
E3_SGA	52409562	missense	8.24561
E3_SGA	52409562	stop gained	6.36842
E3_SGA	52409562	synonymous	6.84444
E3_SGA	52409563	missense	6.4399
E3_SGA	52409563	missense	9.27576
E3_SGA	52409563	missense	8.96146
E3_SGA	52409564	stop gained	5.32671
E3_SGA	52409564	missense	6.89071
E3_SGA	52409564	missense	7.5233
E3_SGA	52409565	frameshift	5.68682
E3_SGA	52409565	missense	6.04206
E3_SGA	52409565	missense	5.9075
E3_SGA	52409565	synonymous	6.22222
E3_SGA	52409565	missense	5.94195
E3_SGA	52409565	missense	6.29735
E3_SGA	52409565	synonymous	6.20707
E3_SGA	52409565	synonymous	5.59358
E3_SGA	52409565	missense	6.77398
E3_SGA	52409565	stop gained	5.26371
E3_SGA	52409565	missense	5.14286
E3_SGA	52409565	synonymous	5.84238
E3_SGA	52409565	missense	6.53821
E3_SGA	52409565	codon deletion	6.94086
E3_SGA	52409565	synonymous	6.21429
E3_SGA	52409565	missense	6.17684
E3_SGA	52409565	missense	4.28102
E3_SGA	52409566	frameshift	5.95623
E3_SGA	52409566	missense	6.41489
E3_SGA	52409566	missense	5.65333
E3_SGA	52409566	missense	6.17593
E3_SGA	52409567	frameshift	5.22088
E3_SGA	52409567	missense	6.20628
E3_SGA	52409567	missense	6.03261
E3_SGA	52409567	missense	6.64346
E3_SGA	52409568	frameshift	6.14545
E3_SGA	52409568	missense	7.41803
E3_SGA	52409568	missense	6.15909
E3_SGA	52409568	missense	5.97243
E3_SGA	52409568	missense	6.46951
E3_SGA	52409568	missense	5.76353
E3_SGA	52409568	stop gained	4.89333
E3_SGA	52409568	missense	6.83761
E3_SGA	52409568	missense	6.00658
E3_SGA	52409568	missense	5.73786
E3_SGA	52409568	codon deletion	5.99333
E3_SGA	52409568	synonymous	5.83333
E3_SGA	52409569	frameshift	6.79751
E3_SGA	52409569	missense	6.35214
E3_SGA	52409569	missense	8.94518
E3_SGA	52409569	missense	7.57642
E3_SGA	52409570	frameshift	5.98889
E3_SGA	52409570	stop gained	4.80625
E3_SGA	52409570	missense	7.73516
E3_SGA	52409570	missense	5.7904
E3_SGA	52409571	frameshift	5.20696
E3_SGA	52409571	synonymous	6.13384
E3_SGA	52409571	missense	6.9287
E3_SGA	52409571	synonymous	5.81687
E3_SGA	52409571	missense	6.36996
E3_SGA	52409571	missense	6.44671
E3_SGA	52409571	synonymous	7.8633
E3_SGA	52409571	missense	6.2439
E3_SGA	52409571	missense	5.54281
E3_SGA	52409571	missense	6.21127
E3_SGA	52409571	missense	5.45363
E3_SGA	52409571	synonymous	5.82258
E3_SGA	52409571	synonymous	6.74724
E3_SGA	52409571	stop gained	4.66207
E3_SGA	52409571	codon deletion	6.27071
E3_SGA	52409572	missense	6.07521
E3_SGA	52409572	missense	7.4902
E3_SGA	52409572	missense	5.55632
E3_SGA	52409573	frameshift	5.64828
E3_SGA	52409573	missense	5.8481
E3_SGA	52409573	missense	6.07598
E3_SGA	52409573	missense	4.97879
E3_SGA	52409574	missense	6.49141
E3_SGA	52409574	missense	7.21073
E3_SGA	52409574	missense	5.64691
E3_SGA	52409574	missense	6.62107
E3_SGA	52409574	missense	5.78089
E3_SGA	52409574	missense	7.27315
E3_SGA	52409574	missense	6.33141
E3_SGA	52409574	stop gained	5.33333
E3_SGA	52409574	missense	6.51064
E3_SGA	52409574	missense	5.8659
E3_SGA	52409574	codon deletion	6.05062
E3_SGA	52409574	synonymous	7.47312
E3_SGA	52409575	frameshift	5.37307
E3_SGA	52409575	missense	6.68379
E3_SGA	52409575	missense	5.83819
E3_SGA	52409576	frameshift	10.9342
E3_SGA	52409576	missense	5.54372
E3_SGA	52409576	missense	6.22456
E3_SGA	52409576	missense	7.3125
E3_SGA	52409577	frameshift	5.89943
E3_SGA	52409577	missense	5.68616
E3_SGA	52409577	missense	6.45833
E3_SGA	52409577	missense	8.30435
E3_SGA	52409577	missense	6.32462
E3_SGA	52409577	missense	5.53045
E3_SGA	52409577	missense	6.28283
E3_SGA	52409577	missense	7.008
E3_SGA	52409577	stop gained	6.04379
E3_SGA	52409577	codon deletion	6.52456
E3_SGA	52409577	synonymous	7.58213
E3_SGA	52409577	stop gained	6.92262
E3_SGA	52409577	stop gained	5.33796
E3_SGA	52409578	frameshift	5.40758
E3_SGA	52409578	missense	8.2069
E3_SGA	52409578	missense	8.04292
E3_SGA	52409578	missense	7.51986
E3_SGA	52409579	frameshift	5.89496
E3_SGA	52409579	missense	7.05202
E3_SGA	52409579	missense	7.36994
E3_SGA	52409579	missense	7.64894
E3_SGA	52409580	frameshift	4.82175
E3_SGA	52409580	missense	6.97917
E3_SGA	52409580	synonymous	5.90547
E3_SGA	52409580	missense	6.39413
E3_SGA	52409580	missense	7.43186
E3_SGA	52409580	missense	7.84762
E3_SGA	52409580	missense	6.60989
E3_SGA	52409580	missense	7.27778
E3_SGA	52409580	synonymous	6.13889
E3_SGA	52409580	stop gained	6.11806
E3_SGA	52409580	missense	5.5
E3_SGA	52409580	codon deletion	5.21003
E3_SGA	52409580	missense	7.43405
E3_SGA	52409581	frameshift	7.77119
E3_SGA	52409581	missense	6.72671
E3_SGA	52409581	missense	7.2828
E3_SGA	52409581	missense	6.70919
E3_SGA	52409582	frameshift	6.18919
E3_SGA	52409582	missense	6.66061
E3_SGA	52409582	missense	8.15686
E3_SGA	52409582	missense	9.87153
E3_SGA	52409583	frameshift	6.712
E3_SGA	52409583	missense	8.2638
E3_SGA	52409583	missense	7.12452
E3_SGA	52409583	missense	9.64333
E3_SGA	52409583	missense	5.73311
E3_SGA	52409583	missense	8.3382
E3_SGA	52409583	stop gained	6.9045
E3_SGA	52409583	missense	8.57895
E3_SGA	52409583	missense	6.15123
E3_SGA	52409583	codon deletion	7.22351
E3_SGA	52409583	synonymous	8.63188
E3_SGA	52409584	frameshift	7.86719
E3_SGA	52409584	missense	7.34872
E3_SGA	52409584	missense	7.62931
E3_SGA	52409584	missense	6.91409
E3_SGA	52409585	frameshift	7.49479
E3_SGA	52409585	stop gained	7.16086
E3_SGA	52409585	missense	7.00704
E3_SGA	52409585	missense	7.71569
E3_SGA	52409586	frameshift	9.36464
E3_SGA	52409586	codon deletion	7.9572
E3_SGA	52409586	missense	8.55959
E3_SGA	52409586	missense	0.202749
E3_SGA	52409586	missense	8.82075
E3_SGA	52409586	missense	6.58333
E3_SGA	52409586	missense	7.55
E3_SGA	52409586	missense	8.07512
E3_SGA	52409586	missense	9.8295
E3_SGA	52409586	stop gained	8.72917
E3_SGA	52409586	synonymous	5.89484
E3_SGA	52409587	missense	9.4991
E3_SGA	52409587	missense	7.6
E3_SGA	52409587	missense	8.38662
E3_SGA	52409588	frameshift	6.87415
E3_SGA	52409588	stop gained	7.98942
E3_SGA	52409588	missense	8.59227
E3_SGA	52409588	missense	8.9808
E3_SGA	52409589	synonymous	10.0306
E3_SGA	52409589	missense	10.1716
E3_SGA	52409589	synonymous	10.3737
E3_SGA	52409589	missense	9.55266
E3_SGA	52409589	missense	8.85574
E3_SGA	52409589	missense	9.67464
E3_SGA	52409589	synonymous	9.14286
E3_SGA	52409589	stop gained	10.3958
E3_SGA	52409589	missense	8.03125
E3_SGA	52409589	codon deletion	10.8582
E3_SGA	52409590	frameshift	6.86364
E3_SGA	52409590	missense	7.96296
E3_SGA	52409590	missense	10.2893
E3_SGA	52409590	missense	7.65171
E3_SGA	52409591	frameshift	7.2029
E3_SGA	52409591	missense	10.6171
E3_SGA	52409591	missense	9.72746
E3_SGA	52409592	missense	9.48611
E3_SGA	52409592	missense	9.75219
E3_SGA	52409592	missense	9.69885
E3_SGA	52409592	missense	9.27778
E3_SGA	52409592	missense	9.84549
E3_SGA	52409592	stop gained	8.17901
E3_SGA	52409592	missense	8.61707
E3_SGA	52409592	missense	9.34532
E3_SGA	52409592	missense	9.07552
E3_SGA	52409592	codon deletion	7.67989
E3_SGA	52409592	synonymous	3.64257
E3_SGA	52409593	frameshift	8.6303
E3_SGA	52409593	missense	9.88017
E3_SGA	52409593	missense	8.46842
E3_SGA	52409593	missense	8.52083
E3_SGA	52409594	frameshift	8.63168
E3_SGA	52409594	stop gained	9.68116
E3_SGA	52409594	missense	11.2657
E3_SGA	52409594	missense	9.86869
E3_SGA	52409595	frameshift	7.15812
E3_SGA	52409595	synonymous	10.7113
E3_SGA	52409595	missense	6.28488
E3_SGA	52409595	synonymous	9.01505
E3_SGA	52409595	missense	8.36464
E3_SGA	52409595	missense	8.05845
E3_SGA	52409595	missense	8.25114
E3_SGA	52409595	synonymous	9.43106
E3_SGA	52409595	stop gained	6.16667
E3_SGA	52409595	missense	7.16838
E3_SGA	52409595	codon deletion	6.13102
E3_SGA	52409596	frameshift	5.88736
E3_SGA	52409596	missense	5.64141
E3_SGA	52409596	missense	10.4348
E3_SGA	52409596	missense	6.58101
E3_SGA	52409597	frameshift	7.16667
E3_SGA	52409597	frameshift	7.0123
E3_SGA	52409597	frameshift	6.5173
E3_SGA	52409597	missense	7.62051
E3_SGA	52409597	missense	7.32129
E3_SGA	52409598	synonymous	7.24852
E3_SGA	52409598	missense	7.41277
E3_SGA	52409598	missense	6.36794
E3_SGA	52409598	synonymous	7.62607
E3_SGA	52409598	missense	8.51267
E3_SGA	52409598	stop gained	6.15619
E3_SGA	52409598	synonymous	7.31414
E3_SGA	52409598	missense	7.16667
E3_SGA	52409598	missense	6.9438
E3_SGA	52409598	codon deletion	7.77069
E3_SGA	52409599	missense	6.2327
E3_SGA	52409599	missense	8.70864
E3_SGA	52409599	missense	7.27702
E3_SGA	52409600	missense	7.59091
E3_SGA	52409600	missense	7.37198
E3_SGA	52409601	missense	8.3046
E3_SGA	52409601	missense	7.09611
E3_SGA	52409601	missense	7.34467
E3_SGA	52409601	missense	9.79091
E3_SGA	52409601	missense	7.97354
E3_SGA	52409601	stop gained	6.47368
E3_SGA	52409601	missense	8.73196
E3_SGA	52409601	missense	7.50782
E3_SGA	52409601	codon deletion	6.86761
E3_SGA	52409601	synonymous	8.34
E3_SGA	52409602	frameshift	6.42121
E3_SGA	52409602	missense	7.84826
E3_SGA	52409602	missense	6.82338
E3_SGA	52409602	missense	6.68007
E3_SGA	52409603	stop gained	6.79167
E3_SGA	52409603	missense	7.84615
E3_SGA	52409603	missense	7.27619
E3_SGA	52409604	frameshift	4.91635
E3_SGA	52409604	missense	5.42
E3_SGA	52409604	synonymous	7.34172
E3_SGA	52409604	missense	6.21776
E3_SGA	52409604	missense	8.13725
E3_SGA	52409604	missense	5.95556
E3_SGA	52409604	synonymous	6.79457
E3_SGA	52409604	missense	6.82955
E3_SGA	52409604	missense	8.23077
E3_SGA	52409604	synonymous	5.31076
E3_SGA	52409604	stop gained	5.13675
E3_SGA	52409604	missense	5.98193
E3_SGA	52409604	codon deletion	5.13253
E3_SGA	52409605	frameshift	7.0033
E3_SGA	52409605	missense	6.5407
E3_SGA	52409605	missense	6.59
E3_SGA	52409606	frameshift	5.44858
E3_SGA	52409606	missense	5.04494
E3_SGA	52409606	missense	8.10511
E3_SGA	52409606	missense	6.04487
E3_SGA	52409607	frameshift	6.23416
E3_SGA	52409607	synonymous	7.32986
E3_SGA	52409607	synonymous	6.88626
E3_SGA	52409607	synonymous	6.01679
E3_SGA	52409608	frameshift	5.20635
E3_SGA	52409608	missense	5.14236
E3_SGA	52409608	missense	5.95143
E3_SGA	52409608	missense	7.0132
E3_SGA	52409609	splice acceptor	5.26795
E3_SGA	52409609	splice acceptor	5.10398
E3_SGA	52409609	splice acceptor	6.00647
E3_SGA	52409609	splice acceptor	5.28415
E3_SGA	52409610	splice acceptor	5.41176
E3_SGA	52409610	splice acceptor	5.71954
E3_SGA	52409610	splice acceptor	5.83601
E3_SGA	52409610	splice acceptor	5.1352
E3_SGA	52409611	intron	6.5457
E3_SGA	52409611	intron	5.92593
E3_SGA	52409611	intron	5.73718
E3_SGA	52409611	intron	5.66667
E3_SGA	52409611	intron	6.48148
E3_SGA	52409612	intron	5.82527
E3_SGA	52409612	intron	5.62189
E3_SGA	52409612	intron	5.21693
E3_SGA	52409612	intron	7.7899
E3_SGA	52409613	intron	5.45758
E3_SGA	52409613	intron	5.12523
E3_SGA	52409613	intron	5.19974
E3_SGA	52409613	intron	5.53957
E3_SGA	52409613	intron	4.92797
E3_SGA	52409613	intron	5.25083
E3_SGA	52409614	intron	6.85515
E3_SGA	52409614	intron	6.43611
E3_SGA	52409614	intron	5.23248
E3_SGA	52409614	intron	5.32971
E3_SGA	52409615	intron	6.38095
E3_SGA	52409615	intron	6.44444
E3_SGA	52409615	intron	5.79608
E3_SGA	52409615	intron	7.1453
E3_SGA	52409615	intron	6.18248
E3_SGA	52409616	intron	5.376
E3_SGA	52409616	intron	5.80435
E3_SGA	52409616	intron	5.22432
E3_SGA	52409616	intron	4.40761
E3_SGA	52409617	intron	6.10784
E3_SGA	52409617	intron	6.0719
E3_SGA	52409617	intron	7.36486
E3_SGA	52409617	intron	5.36559
E3_SGA	52409617	intron	6.04167
E3_SGA	52409618	intron	5.87407
E3_SGA	52409618	intron	4.64103
E3_SGA	52409618	intron	5.25316
E3_SGA	52409618	intron	6.16369
E3_SGA	52409619	intron	6.09589
E3_SGA	52409619	intron	6.15591
E3_SGA	52409619	intron	5.58833
E3_SGA	52409619	intron	5.00211
E3_SGA	52409620	intron	7.68485
E3_SGA	52409620	intron	5.63049
E3_SGA	52409620	intron	7.99676
E3_SGA	52409620	intron	6.21832
E3_SGA	52409621	intron	5.55714
E3_SGA	52409621	intron	5.66839
E3_SGA	52409621	intron	6.62016
E3_SGA	52409621	intron	6.78761
E3_SGA	52409622	intron	5.86147
E3_SGA	52409622	intron	6.14815
E3_SGA	52409622	intron	4.86828
E3_SGA	52409623	intron	5.74704
E3_SGA	52409623	intron	6.74251
E3_SGA	52409623	intron	6.04789
E3_SGA	52409623	intron	5.95238
E3_SGA	52409623	intron	5.06215
E3_SGA	52409624	intron	5.97199
E3_SGA	52409624	intron	5.93301
E3_SGA	52409624	intron	5.86532
E3_SGA	52409625	intron	5.5
E3_SGA	52409625	intron	6.14848
E3_SGA	52409625	intron	6.7961
E3_SGA	52409625	intron	6.03052
E3_SGA	52409625	intron	6.30469
E3_SGA	52409626	intron	7.07565
E3_SGA	52409626	intron	6.46905
E3_SGA	52409626	intron	6.55467
E3_SGA	52409627	intron	5.59259
E3_SGA	52409627	intron	8.76703
E3_SGA	52409627	intron	5.98462
E3_SGA	52409627	intron	5.44444
E3_SGA	52409628	intron	5.17085
E3_SGA	52409628	intron	6.17989
E3_SGA	52409628	intron	4.56019
E3_SGA	52409628	intron	5.3599
E3_SGA	52409629	intron	5.53968
E3_SGA	52409629	intron	5.22531
E3_SGA	52409629	intron	5.58454
E3_SGA	52409629	intron	7.10794
E3_SGA	52409630	intron	5.91919
E3_SGA	52409630	intron	6.07193
E3_SGA	52409630	intron	6.76761
E3_SGA	52409630	intron	6.15306
E3_SGA	52409631	intron	5.16667
E3_SGA	52409631	intron	5.32768
E3_SGA	52409631	intron	4.85859
E3_SGA	52409631	intron	6.03185
E3_SGA	52409631	intron	5.08205
E3_SGA	52409632	intron	6.21975
E3_SGA	52409632	intron	5.46586
E3_SGA	52409632	intron	6.70135
E3_SGA	52409632	intron	6.3287
E3_SGA	52409633	intron	5.22956
E3_SGA	52409633	intron	6
E3_SGA	52409633	intron	6.35366
E3_SGA	52409633	intron	7.03175
E4_SGA	52408449	intron	4.80423
E4_SGA	52408449	intron	2.95169
E4_SGA	52408449	intron	4.20588
E4_SGA	52408449	intron	3.90303
E4_SGA	52408450	intron	4.2459
E4_SGA	52408450	intron	3.52439
E4_SGA	52408450	intron	4.78241
E4_SGA	52408450	intron	3.84541
E4_SGA	52408451	intron	3.54726
E4_SGA	52408451	intron	4.47667
E4_SGA	52408451	intron	4.78571
E4_SGA	52408452	intron	4.15686
E4_SGA	52408452	intron	3.53846
E4_SGA	52408452	intron	3.86752
E4_SGA	52408452	intron	3.12727
E4_SGA	52408452	intron	3.91813
E4_SGA	52408453	intron	4.07059
E4_SGA	52408453	intron	5.33871
E4_SGA	52408453	intron	5.31111
E4_SGA	52408453	intron	3.41497
E4_SGA	52408454	intron	3.78481
E4_SGA	52408454	intron	3.62381
E4_SGA	52408454	intron	3.88066
E4_SGA	52408454	intron	3.44279
E4_SGA	52408455	intron	3.4252
E4_SGA	52408455	intron	3.97484
E4_SGA	52408455	intron	3.659
E4_SGA	52408456	intron	3.87698
E4_SGA	52408456	intron	4.73188
E4_SGA	52408456	intron	4.84483
E4_SGA	52408456	intron	4.89583
E4_SGA	52408456	intron	3.54545
E4_SGA	52408457	intron	4.09524
E4_SGA	52408457	intron	4.46479
E4_SGA	52408457	intron	4.50196
E4_SGA	52408457	intron	3.12077
E4_SGA	52408457	intron	4.33333
E4_SGA	52408458	intron	3.14444
E4_SGA	52408458	intron	3.40376
E4_SGA	52408458	intron	3.82353
E4_SGA	52408458	intron	3.74269
E4_SGA	52408459	intron	4.45912
E4_SGA	52408459	splice donor	2.54422
E4_SGA	52408459	intron	4.02339
E4_SGA	52408459	intron	2.65347
E4_SGA	52408459	intron	4.75253
E4_SGA	52408460	intron	3.36543
E4_SGA	52408460	intron	2.88406
E4_SGA	52408460	intron	3.86434
E4_SGA	52408460	intron	4.68362
E4_SGA	52408460	intron	3.86142
E4_SGA	52408461	intron	4.15294
E4_SGA	52408461	intron	3.48315
E4_SGA	52408461	intron	3.84314
E4_SGA	52408461	intron	4.34848
E4_SGA	52408462	intron	4.58333
E4_SGA	52408462	intron	4.79874
E4_SGA	52408462	intron	3.61458
E4_SGA	52408462	intron	4.28509
E4_SGA	52408463	intron	3.72917
E4_SGA	52408463	intron	3.78295
E4_SGA	52408463	intron	3.47917
E4_SGA	52408463	intron	3.26761
E4_SGA	52408464	intron	3.87719
E4_SGA	52408464	intron	3.93452
E4_SGA	52408464	intron	3.93182
E4_SGA	52408464	intron	4.41497
E4_SGA	52408464	intron	6.35211
E4_SGA	52408465	intron	4.07767
E4_SGA	52408465	intron	4.79675
E4_SGA	52408465	intron	4.87988
E4_SGA	52408465	intron	4.32051
E4_SGA	52408466	intron	3.75949
E4_SGA	52408466	intron	4.61429
E4_SGA	52408466	intron	3.48523
E4_SGA	52408466	intron	2.97484
E4_SGA	52408467	intron	4.18519
E4_SGA	52408467	intron	4.22083
E4_SGA	52408467	intron	3.47778
E4_SGA	52408467	intron	3.85185
E4_SGA	52408468	intron	3.3875
E4_SGA	52408468	intron	3.62857
E4_SGA	52408468	intron	5.32157
E4_SGA	52408468	intron	3.57456
E4_SGA	52408468	intron	4.32203
E4_SGA	52408469	intron	3.20567
E4_SGA	52408469	intron	3.189
E4_SGA	52408469	intron	3.0211
E4_SGA	52408469	intron	4.34568
E4_SGA	52408470	intron	3.9934
E4_SGA	52408470	intron	5.30719
E4_SGA	52408470	intron	3.29123
E4_SGA	52408470	intron	3.93678
E4_SGA	52408470	intron	4.10487
E4_SGA	52408471	intron	3.46886
E4_SGA	52408471	intron	3.67949
E4_SGA	52408471	intron	4.11966
E4_SGA	52408471	intron	3.65217
E4_SGA	52408472	splice donor	3.08559
E4_SGA	52408472	splice donor	3.73611
E4_SGA	52408472	splice donor	4.06513
E4_SGA	52408472	splice donor	4.44017
E4_SGA	52408472	splice donor	3.78974
E4_SGA	52408473	splice donor	3.9596
E4_SGA	52408473	splice donor	3.38158
E4_SGA	52408473	splice donor	5.28571
E4_SGA	52408473	splice donor	3.44444
E4_SGA	52408474	missense	3.04248
E4_SGA	52408474	missense	4.21895
E4_SGA	52408474	missense	2.61279
E4_SGA	52408474	missense	4.36525
E4_SGA	52408474	missense	3.64935
E4_SGA	52408474	stop gained	3.37179
E4_SGA	52408474	missense	3.44961
E4_SGA	52408474	missense	5.00758
E4_SGA	52408474	missense	3.86254
E4_SGA	52408474	codon deletion	3.60444
E4_SGA	52408474	synonymous	3.32857
E4_SGA	52408475	frameshift	5.00463
E4_SGA	52408475	missense	5.28
E4_SGA	52408475	missense	4.47464
E4_SGA	52408475	missense	4.62637
E4_SGA	52408476	frameshift	3.67157
E4_SGA	52408476	stop gained	3.1625
E4_SGA	52408476	missense	3.85654
E4_SGA	52408476	missense	3.78571
E4_SGA	52408477	missense	3.60351
E4_SGA	52408477	missense	3.83333
E4_SGA	52408477	missense	5.47059
E4_SGA	52408477	missense	3.24
E4_SGA	52408477	missense	4.57576
E4_SGA	52408477	missense	3.6195
E4_SGA	52408477	missense	3.8216
E4_SGA	52408477	missense	4.5307
E4_SGA	52408477	stop gained	3.37065
E4_SGA	52408477	missense	3.00433
E4_SGA	52408477	codon deletion	3.68539
E4_SGA	52408477	synonymous	4.07595
E4_SGA	52408478	frameshift	3.3617
E4_SGA	52408478	missense	3.79032
E4_SGA	52408478	missense	5.01437
E4_SGA	52408478	missense	3.46324
E4_SGA	52408479	frameshift	3.7354
E4_SGA	52408479	missense	4.62366
E4_SGA	52408479	missense	3.69524
E4_SGA	52408479	missense	3.95767
E4_SGA	52408479	missense	4.67333
E4_SGA	52408480	synonymous	5.22511
E4_SGA	52408480	missense	3.10764
E4_SGA	52408480	missense	3.57778
E4_SGA	52408480	missense	3.52033
E4_SGA	52408480	synonymous	5.07353
E4_SGA	52408480	missense	3.54795
E4_SGA	52408480	stop gained	3.35249
E4_SGA	52408480	missense	4.75686
E4_SGA	52408480	synonymous	5.08712
E4_SGA	52408480	missense	4.15847
E4_SGA	52408480	codon deletion	3.33766
E4_SGA	52408481	missense	6.16078
E4_SGA	52408481	missense	3.52444
E4_SGA	52408481	missense	3.80528
E4_SGA	52408482	frameshift	3.82946
E4_SGA	52408482	missense	3.60784
E4_SGA	52408482	missense	3.5942
E4_SGA	52408482	missense	3.88365
E4_SGA	52408483	frameshift	4.77778
E4_SGA	52408483	missense	4.2549
E4_SGA	52408483	missense	5.49673
E4_SGA	52408483	missense	4.43972
E4_SGA	52408483	missense	3.81548
E4_SGA	52408483	missense	3
E4_SGA	52408483	missense	3.14943
E4_SGA	52408483	missense	5.27604
E4_SGA	52408483	stop gained	3.73932
E4_SGA	52408483	codon deletion	3.14815
E4_SGA	52408483	missense	4.35955
E4_SGA	52408483	synonymous	6.48634
E4_SGA	52408483	missense	4.76271
E4_SGA	52408484	missense	4.49778
E4_SGA	52408484	missense	5.5
E4_SGA	52408484	missense	5.3913
E4_SGA	52408485	missense	5.87135
E4_SGA	52408485	missense	3.38725
E4_SGA	52408485	missense	4.87302
E4_SGA	52408486	frameshift	3.34872
E4_SGA	52408486	missense	3.25882
E4_SGA	52408486	missense	3.59854
E4_SGA	52408486	missense	4.34615
E4_SGA	52408486	missense	3.82593
E4_SGA	52408486	missense	4.43694
E4_SGA	52408486	missense	4.71144
E4_SGA	52408486	missense	3.94286
E4_SGA	52408486	stop gained	3.33913
E4_SGA	52408486	codon deletion	5.4023
E4_SGA	52408486	synonymous	3.54113
E4_SGA	52408486	missense	3.94502
E4_SGA	52408486	missense	2.78903
E4_SGA	52408487	frameshift	3.9887
E4_SGA	52408487	missense	4.51282
E4_SGA	52408487	missense	3.7
E4_SGA	52408487	missense	4.93254
E4_SGA	52408488	missense	3.60476
E4_SGA	52408488	missense	5.66111
E4_SGA	52408488	missense	5.09402
E4_SGA	52408489	frameshift	4.30055
E4_SGA	52408489	missense	3.60392
E4_SGA	52408489	missense	4.12319
E4_SGA	52408489	missense	4.00397
E4_SGA	52408489	missense	4.35065
E4_SGA	52408489	missense	4.04281
E4_SGA	52408489	missense	4.58929
E4_SGA	52408489	missense	3.48649
E4_SGA	52408489	missense	4.0814
E4_SGA	52408489	stop gained	3.31515
E4_SGA	52408489	missense	4.51795
E4_SGA	52408489	codon deletion	3.61202
E4_SGA	52408489	missense	3.25571
E4_SGA	52408490	frameshift	5.19355
E4_SGA	52408490	frameshift	3.89167
E4_SGA	52408490	missense	5.31183
E4_SGA	52408490	missense	4.78369
E4_SGA	52408490	missense	5.00538
E4_SGA	52408491	frameshift	4.18627
E4_SGA	52408491	missense	3.70543
E4_SGA	52408491	missense	4.42912
E4_SGA	52408492	frameshift	3.04545
E4_SGA	52408492	missense	3.17563
E4_SGA	52408492	missense	3.72152
E4_SGA	52408492	missense	3.81818
E4_SGA	52408492	missense	3.62046
E4_SGA	52408492	missense	4.66162
E4_SGA	52408492	missense	3.77778
E4_SGA	52408492	missense	4.35238
E4_SGA	52408492	stop gained	4.4
E4_SGA	52408492	missense	4.37566
E4_SGA	52408492	missense	3.18565
E4_SGA	52408492	codon deletion	4.54902
E4_SGA	52408492	synonymous	4.68599
E4_SGA	52408493	frameshift	4.33333
E4_SGA	52408493	missense	4.9375
E4_SGA	52408493	missense	5.17886
E4_SGA	52408493	missense	4.88624
E4_SGA	52408494	missense	4.79325
E4_SGA	52408494	missense	5.2963
E4_SGA	52408494	missense	5.54978
E4_SGA	52408495	frameshift	4.17917
E4_SGA	52408495	missense	3.35586
E4_SGA	52408495	missense	4.73092
E4_SGA	52408495	missense	5.11411
E4_SGA	52408495	missense	4.38793
E4_SGA	52408495	missense	4.76984
E4_SGA	52408495	missense	4.73333
E4_SGA	52408495	missense	4.23011
E4_SGA	52408495	missense	4.31832
E4_SGA	52408495	stop gained	4.58696
E4_SGA	52408495	missense	4.9246
E4_SGA	52408495	codon deletion	3.93269
E4_SGA	52408495	synonymous	4.78968
E4_SGA	52408496	frameshift	4.24167
E4_SGA	52408496	missense	3.875
E4_SGA	52408496	missense	4.66667
E4_SGA	52408496	missense	4.12434
E4_SGA	52408497	missense	3.64615
E4_SGA	52408497	missense	4.47222
E4_SGA	52408497	missense	4.17241
E4_SGA	52408498	frameshift	4.37356
E4_SGA	52408498	synonymous	2.712
E4_SGA	52408498	missense	4.26126
E4_SGA	52408498	synonymous	3.4693
E4_SGA	52408498	missense	4.15326
E4_SGA	52408498	missense	3.90686
E4_SGA	52408498	missense	4.37089
E4_SGA	52408498	synonymous	3.78481
E4_SGA	52408498	stop gained	3.07602
E4_SGA	52408498	missense	4.29444
E4_SGA	52408498	codon deletion	3.75897
E4_SGA	52408499	frameshift	4.25969
E4_SGA	52408499	missense	4.3545
E4_SGA	52408499	missense	4.78205
E4_SGA	52408499	missense	3.81871
E4_SGA	52408500	frameshift	3.62411
E4_SGA	52408500	missense	4.08824
E4_SGA	52408500	missense	5.09662
E4_SGA	52408501	frameshift	3.43492
E4_SGA	52408501	missense	4.70297
E4_SGA	52408501	missense	4.53846
E4_SGA	52408501	missense	4.42395
E4_SGA	52408501	synonymous	4.63208
E4_SGA	52408501	missense	4.54545
E4_SGA	52408501	missense	3.9646
E4_SGA	52408501	missense	4.70647
E4_SGA	52408501	missense	4.09836
E4_SGA	52408501	synonymous	4.58046
E4_SGA	52408501	stop gained	3.7957
E4_SGA	52408501	codon deletion	4.73016
E4_SGA	52408501	missense	4.72569
E4_SGA	52408502	missense	3.69697
E4_SGA	52408502	missense	6.54688
E4_SGA	52408502	missense	4.22605
E4_SGA	52408503	frameshift	4.55128
E4_SGA	52408503	missense	4.76068
E4_SGA	52408503	missense	4.43817
E4_SGA	52408503	missense	4.50242
E4_SGA	52408504	frameshift	3.36179
E4_SGA	52408504	missense	3.99702
E4_SGA	52408504	missense	4.37255
E4_SGA	52408504	missense	4.54023
E4_SGA	52408504	missense	4.62083
E4_SGA	52408504	missense	3.94118
E4_SGA	52408504	missense	3.55116
E4_SGA	52408504	missense	3.73148
E4_SGA	52408504	stop gained	4.05556
E4_SGA	52408504	missense	4.58233
E4_SGA	52408504	codon deletion	5.25373
E4_SGA	52408504	synonymous	4.89744
E4_SGA	52408505	frameshift	4.38889
E4_SGA	52408505	missense	6.14103
E4_SGA	52408505	missense	5.04348
E4_SGA	52408505	missense	4.64706
E4_SGA	52408506	frameshift	3.71746
E4_SGA	52408506	missense	3.21026
E4_SGA	52408506	missense	4.89655
E4_SGA	52408506	missense	4.80444
E4_SGA	52408507	frameshift	4.05611
E4_SGA	52408507	missense	3.96667
E4_SGA	52408507	missense	5.02083
E4_SGA	52408507	missense	5.08046
E4_SGA	52408507	missense	4.91824
E4_SGA	52408507	missense	4.28856
E4_SGA	52408507	missense	3.72277
E4_SGA	52408507	missense	4.53889
E4_SGA	52408507	stop gained	3.77581
E4_SGA	52408507	missense	4.99435
E4_SGA	52408507	synonymous	4.28112
E4_SGA	52408508	frameshift	3.15556
E4_SGA	52408508	missense	6.0679
E4_SGA	52408508	missense	4.53333
E4_SGA	52408508	missense	3.94286
E4_SGA	52408509	frameshift	4.11934
E4_SGA	52408509	missense	2.91414
E4_SGA	52408509	missense	3.07246
E4_SGA	52408509	missense	3.33333
E4_SGA	52408510	frameshift	3.33681
E4_SGA	52408510	missense	4.53276
E4_SGA	52408510	missense	3.96809
E4_SGA	52408510	missense	3.97619
E4_SGA	52408510	missense	5.16444
E4_SGA	52408510	missense	4.58746
E4_SGA	52408510	missense	4.56962
E4_SGA	52408510	missense	4.12077
E4_SGA	52408510	stop gained	4.05797
E4_SGA	52408510	missense	5.62281
E4_SGA	52408510	synonymous	4.52025
E4_SGA	52408511	frameshift	4.39352
E4_SGA	52408511	missense	4.57246
E4_SGA	52408511	missense	5.17514
E4_SGA	52408511	missense	4.69959
E4_SGA	52408512	frameshift	3.6807
E4_SGA	52408512	missense	3.33333
E4_SGA	52408512	missense	2.8638
E4_SGA	52408512	missense	4.43089
E4_SGA	52408513	frameshift	3.77381
E4_SGA	52408513	missense	4.40909
E4_SGA	52408513	missense	4.92308
E4_SGA	52408513	missense	4.19192
E4_SGA	52408513	synonymous	5.35135
E4_SGA	52408513	missense	3.87097
E4_SGA	52408513	missense	4.45382
E4_SGA	52408513	missense	4.41176
E4_SGA	52408513	missense	4.49057
E4_SGA	52408513	synonymous	4.13889
E4_SGA	52408513	stop gained	3.46667
E4_SGA	52408513	codon deletion	4.35833
E4_SGA	52408513	missense	3.99583
E4_SGA	52408514	missense	3.89655
E4_SGA	52408514	missense	3.85659
E4_SGA	52408514	missense	4.8127
E4_SGA	52408515	frameshift	4.16327
E4_SGA	52408515	missense	4.33007
E4_SGA	52408515	missense	4.68313
E4_SGA	52408515	missense	5.09195
E4_SGA	52408516	frameshift	4.15625
E4_SGA	52408516	synonymous	3.23474
E4_SGA	52408516	missense	3.56766
E4_SGA	52408516	synonymous	3.7402
E4_SGA	52408516	missense	3.78723
E4_SGA	52408516	missense	3.47401
E4_SGA	52408516	missense	3.52163
E4_SGA	52408516	synonymous	4.25238
E4_SGA	52408516	stop gained	3.13978
E4_SGA	52408516	missense	3.18315
E4_SGA	52408516	codon deletion	4.17742
E4_SGA	52408517	frameshift	3.71318
E4_SGA	52408517	missense	2.89086
E4_SGA	52408517	missense	4.9901
E4_SGA	52408517	missense	4.35057
E4_SGA	52408518	frameshift	3.55247
E4_SGA	52408518	missense	3.20909
E4_SGA	52408518	missense	4.36637
E4_SGA	52408519	frameshift	3.47778
E4_SGA	52408519	missense	2.5977
E4_SGA	52408519	missense	3.36179
E4_SGA	52408519	synonymous	3.22831
E4_SGA	52408519	synonymous	3.60345
E4_SGA	52408519	missense	3.43882
E4_SGA	52408519	missense	3.54924
E4_SGA	52408519	missense	3.34483
E4_SGA	52408519	synonymous	3.7449
E4_SGA	52408519	synonymous	3.86239
E4_SGA	52408519	missense	4.02058
E4_SGA	52408519	stop gained	4.5942
E4_SGA	52408519	synonymous	3.45833
E4_SGA	52408519	missense	3.29692
E4_SGA	52408519	codon deletion	3.39259
E4_SGA	52408520	missense	3.16858
E4_SGA	52408520	missense	3.86508
E4_SGA	52408520	missense	2.93627
E4_SGA	52408521	frameshift	6
E4_SGA	52408521	missense	5.49206
E4_SGA	52408521	missense	3.76152
E4_SGA	52408522	frameshift	5.5
E4_SGA	52408522	synonymous	3.09117
E4_SGA	52408522	missense	4.86667
E4_SGA	52408522	missense	3.92628
E4_SGA	52408522	missense	3.93636
E4_SGA	52408522	missense	4.48101
E4_SGA	52408522	synonymous	3.34783
E4_SGA	52408522	stop gained	3.37432
E4_SGA	52408522	synonymous	3.80272
E4_SGA	52408522	missense	3.12719
E4_SGA	52408522	codon deletion	3.7757
E4_SGA	52408523	frameshift	3.51477
E4_SGA	52408523	missense	4.82474
E4_SGA	52408523	missense	3.67354
E4_SGA	52408523	missense	3.74914
E4_SGA	52408524	frameshift	5.12644
[truncated: 37,711 more rows]
