# Supplementary material for: Saturation genome editing of BAP1 functionally classifies somatic and germline variants
Source: Nat Genet. 2024 Jul 5;56(7):1434–45. doi: 10.1038/s41588-024-01799-3 (PMC11250367; doi:10.1038/s41588-024-01799-3)
Supplement: Supplementary file 16 — Statistical and graph source data. [file 41588_2024_1799_MOESM16_ESM.xlsx]

## Sheet: extended_data_fig_4_ab
functional_classification	functional_score	LFC_continuous_A	LFC_continuous_B	PAM_status_simplified
depleted	-0.240524	-0.333315	-0.202452	non PAM
depleted	-0.236493	-0.30693	-0.217453	non PAM
depleted	-0.260603	-0.29823	-0.239939	non PAM
depleted	-0.23857	-0.298053	-0.219244	non PAM
depleted	-0.159832	-0.293151	-0.13194	non PAM
depleted	-0.174865	-0.285698	-0.171062	non PAM
depleted	-0.223827	-0.279553	-0.200979	non PAM
depleted	-0.245243	-0.27758	-0.234755	non PAM
depleted	-0.217675	-0.276555	-0.213722	non PAM
depleted	-0.23829	-0.274064	-0.215702	non PAM
depleted	-0.209787	-0.273414	-0.179714	non PAM
depleted	-0.198546	-0.272984	-0.170197	non PAM
depleted	-0.220396	-0.269505	-0.197671	non PAM
depleted	-0.238719	-0.268257	-0.253082	non PAM
depleted	-0.203147	-0.266391	-0.163317	non PAM
depleted	-0.167523	-0.26617	-0.14794	non PAM
depleted	-0.218693	-0.265325	-0.200115	non PAM
depleted	-0.154809	-0.26371	-0.0884968	non PAM
depleted	-0.227769	-0.261844	-0.215363	non PAM
depleted	-0.216011	-0.259384	-0.206586	non PAM
depleted	-0.242625	-0.259174	-0.237582	non PAM
depleted	-0.229047	-0.256533	-0.240729	non PAM
depleted	-0.23236	-0.256011	-0.130373	sgRNA B PAM codon
depleted	-0.231196	-0.255184	-0.243065	sgRNA B PAM codon
depleted	-0.222319	-0.254543	-0.216502	non PAM
depleted	-0.246453	-0.253225	-0.297697	non PAM
depleted	-0.232616	-0.253079	-0.221394	non PAM
depleted	-0.227751	-0.252989	-0.210093	non PAM
depleted	-0.217033	-0.252328	-0.205437	non PAM
depleted	-0.248476	-0.252112	-0.243856	non PAM
depleted	-0.187668	-0.251168	-0.187668	sgRNA A PAM codon
depleted	-0.273494	-0.250838	-0.286344	non PAM
depleted	-0.231869	-0.25054	-0.218467	non PAM
depleted	-0.210116	-0.249837	-0.185863	non PAM
depleted	-0.188296	-0.248434	-0.172647	non PAM
depleted	-0.22759	-0.247986	-0.211127	non PAM
depleted	-0.213623	-0.247246	-0.201604	non PAM
depleted	-0.209985	-0.247222	-0.219588	non PAM
depleted	-0.14485	-0.246863	-0.118112	non PAM
depleted	-0.20796	-0.245672	-0.195827	non PAM
depleted	-0.199697	-0.245049	-0.169581	non PAM
depleted	-0.185273	-0.244633	-0.167986	non PAM
depleted	-0.156851	-0.244294	-0.125379	non PAM
depleted	-0.228305	-0.244228	-0.214909	non PAM
depleted	-0.219135	-0.24339	-0.207794	non PAM
depleted	-0.240233	-0.243297	-0.234149	non PAM
depleted	-0.214103	-0.242249	-0.207395	non PAM
depleted	-0.204545	-0.241984	-0.231076	non PAM
depleted	-0.182518	-0.240844	-0.145519	non PAM
depleted	-0.224327	-0.240842	-0.215695	non PAM
depleted	-0.218221	-0.239697	-0.167222	non PAM
depleted	-0.180858	-0.238993	-0.144412	non PAM
depleted	-0.262327	-0.238641	-0.270419	non PAM
depleted	-0.227379	-0.238632	-0.216355	non PAM
depleted	-0.213932	-0.23857	-0.181333	non PAM
depleted	-0.215006	-0.238199	-0.220175	non PAM
depleted	-0.230558	-0.238193	-0.22366	non PAM
depleted	-0.218589	-0.238189	-0.199064	non PAM
depleted	-0.231764	-0.23735	-0.225754	non PAM
depleted	-0.20908	-0.237035	-0.198995	non PAM
depleted	-0.245677	-0.236715	-0.264451	non PAM
depleted	-0.205348	-0.236134	-0.183716	non PAM
depleted	-0.212105	-0.236083	-0.223216	non PAM
depleted	-0.225317	-0.236045	-0.21683	non PAM
depleted	-0.235841	-0.235841	-0.238405	sgRNA B PAM codon
depleted	-0.211193	-0.235697	-0.190045	non PAM
depleted	-0.221991	-0.235538	-0.211093	non PAM
depleted	-0.177308	-0.234645	-0.147345	non PAM
depleted	-0.25032	-0.234312	-0.248869	non PAM
depleted	-0.196551	-0.233815	-0.174283	non PAM
depleted	-0.217212	-0.233689	-0.200333	non PAM
depleted	-0.215942	-0.233604	-0.196206	non PAM
depleted	-0.224046	-0.23317	-0.213252	non PAM
depleted	-0.268791	-0.233036	-0.282175	non PAM
depleted	-0.238802	-0.23301	-0.24235	non PAM
depleted	-0.227027	-0.232947	-0.22415	non PAM
depleted	-0.227344	-0.232824	-0.221498	non PAM
depleted	-0.180358	-0.232813	-0.182816	non PAM
depleted	-0.22962	-0.232808	-0.240016	non PAM
depleted	-0.229713	-0.232401	-0.226667	non PAM
depleted	-0.226557	-0.232238	-0.203963	non PAM
depleted	-0.226317	-0.231988	-0.223679	non PAM
depleted	-0.176496	-0.231655	-0.158896	non PAM
depleted	-0.149519	-0.231614	-0.111168	non PAM
depleted	-0.235358	-0.231496	-0.252045	non PAM
depleted	-0.208188	-0.231137	-0.194232	non PAM
depleted	-0.186542	-0.230945	-0.180748	non PAM
depleted	-0.227909	-0.230816	-0.223591	non PAM
depleted	-0.217528	-0.230787	-0.253101	non PAM
depleted	-0.233394	-0.230451	-0.242495	non PAM
depleted	-0.218362	-0.230392	-0.209309	non PAM
depleted	-0.22489	-0.230105	-0.21969	non PAM
depleted	-0.197215	-0.229725	-0.167995	non PAM
depleted	-0.192133	-0.229193	-0.178675	non PAM
depleted	-0.220654	-0.229191	-0.211183	non PAM
depleted	-0.235102	-0.229179	-0.236976	non PAM
depleted	-0.232038	-0.229178	-0.223064	non PAM
depleted	-0.203342	-0.229136	-0.190751	non PAM
depleted	-0.217603	-0.229113	-0.202142	non PAM
depleted	-0.21394	-0.228928	-0.198626	non PAM
depleted	-0.211565	-0.228918	-0.197761	non PAM
depleted	-0.228738	-0.228738	-0.208199	sgRNA B PAM codon
depleted	-0.196122	-0.228715	-0.169483	non PAM
depleted	-0.160665	-0.228558	-0.127422	non PAM
depleted	-0.213846	-0.228553	-0.189645	non PAM
depleted	-0.220387	-0.228524	-0.213173	non PAM
depleted	-0.234254	-0.228512	-0.239024	non PAM
depleted	-0.168485	-0.2281	-0.134839	non PAM
depleted	-0.225277	-0.228038	-0.220896	non PAM
depleted	-0.2141	-0.22801	-0.236951	non PAM
depleted	-0.213998	-0.227868	-0.200134	non PAM
depleted	-0.214641	-0.227809	-0.202569	non PAM
depleted	-0.212509	-0.227689	-0.199632	non PAM
depleted	-0.241532	-0.227433	-0.241532	sgRNA A PAM codon
depleted	-0.232138	-0.227078	-0.190628	sgRNA B PAM codon
depleted	-0.223533	-0.226994	-0.220922	non PAM
depleted	-0.238896	-0.226973	-0.226345	non PAM
depleted	-0.228472	-0.226921	-0.229658	non PAM
depleted	-0.174131	-0.226814	-0.114326	non PAM
depleted	-0.2265	-0.2265	-0.217982	sgRNA B PAM codon
depleted	-0.193479	-0.226483	-0.186187	non PAM
depleted	-0.210106	-0.226057	-0.180922	non PAM
depleted	-0.214841	-0.225966	-0.169933	non PAM
depleted	-0.224705	-0.22568	-0.232119	non PAM
depleted	-0.150522	-0.225511	-0.126112	non PAM
depleted	-0.221391	-0.225102	-0.216494	non PAM
depleted	-0.192531	-0.225074	-0.182319	non PAM
depleted	-0.209727	-0.224723	-0.198224	non PAM
depleted	-0.222849	-0.224711	-0.218739	non PAM
depleted	-0.187437	-0.224419	-0.188642	non PAM
depleted	-0.207844	-0.224385	-0.199498	non PAM
depleted	-0.227342	-0.224174	-0.231439	non PAM
depleted	-0.213364	-0.224043	-0.203123	non PAM
depleted	-0.209693	-0.224016	-0.197511	non PAM
depleted	-0.232769	-0.223763	-0.242251	non PAM
depleted	-0.215256	-0.223564	-0.208859	non PAM
depleted	-0.213358	-0.223359	-0.204677	non PAM
depleted	-0.195067	-0.223185	-0.18573	non PAM
depleted	-0.205579	-0.223184	-0.195502	non PAM
depleted	-0.219514	-0.223043	-0.215147	non PAM
depleted	-0.223023	-0.223023	NA	non PAM
depleted	-0.223932	-0.22285	-0.224381	non PAM
depleted	-0.180203	-0.22258	-0.16772	non PAM
depleted	-0.192037	-0.222546	-0.175984	non PAM
depleted	-0.203938	-0.222513	-0.190919	non PAM
depleted	-0.196444	-0.222478	-0.196444	sgRNA A PAM codon
depleted	-0.202508	-0.222356	-0.166108	non PAM
depleted	-0.163661	-0.222302	-0.142166	non PAM
depleted	-0.22695	-0.222278	-0.233117	non PAM
depleted	-0.249624	-0.222124	-0.26362	non PAM
depleted	-0.19928	-0.221806	-0.182112	non PAM
depleted	-0.219395	-0.221732	-0.216383	non PAM
depleted	-0.199892	-0.221537	-0.184367	non PAM
depleted	-0.245752	-0.221488	-0.255492	non PAM
depleted	-0.24477	-0.221344	NA	non PAM
depleted	-0.220475	-0.221327	-0.218218	non PAM
depleted	-0.206458	-0.22128	-0.192543	non PAM
depleted	-0.221247	-0.221228	-0.221279	non PAM
depleted	-0.231957	-0.221214	-0.210989	non PAM
depleted	-0.221197	-0.221197	-0.216708	sgRNA B PAM codon
depleted	-0.194829	-0.22096	-0.194428	non PAM
depleted	-0.168145	-0.220759	-0.137041	non PAM
depleted	-0.1428	-0.220749	-0.123963	non PAM
depleted	-0.216564	-0.220693	-0.211494	non PAM
depleted	-0.227224	-0.220666	-0.237092	non PAM
depleted	-0.234485	-0.220417	-0.252039	non PAM
depleted	-0.209328	-0.220304	-0.198845	non PAM
depleted	-0.185636	-0.219984	-0.170101	non PAM
depleted	-0.249199	-0.219965	-0.262509	non PAM
depleted	-0.197245	-0.219919	-0.180086	non PAM
depleted	-0.201883	-0.219902	-0.187152	non PAM
depleted	-0.213069	-0.219894	-0.209159	non PAM
depleted	-0.211485	-0.219699	-0.201697	non PAM
depleted	-0.213642	-0.219599	-0.204322	non PAM
depleted	-0.237225	-0.219386	-0.24862	non PAM
depleted	-0.210895	-0.219264	-0.203851	non PAM
depleted	-0.203705	-0.219096	-0.185798	non PAM
depleted	-0.20403	-0.21905	-0.185735	non PAM
depleted	-0.215887	-0.21884	-0.21432	non PAM
depleted	-0.227078	-0.218701	-0.231198	non PAM
depleted	-0.214897	-0.218562	-0.211596	non PAM
depleted	-0.215086	-0.21813	-0.212527	non PAM
depleted	-0.233103	-0.218087	-0.215587	non PAM
depleted	-0.202769	-0.217993	-0.181356	non PAM
depleted	-0.228153	-0.217963	-0.243672	non PAM
depleted	-0.224602	-0.217914	-0.226928	non PAM
depleted	-0.217689	-0.217689	NA	non PAM
depleted	-0.209288	-0.217617	-0.199679	non PAM
depleted	-0.239873	-0.217416	-0.250411	non PAM
depleted	-0.175226	-0.217316	-0.160024	non PAM
depleted	-0.218639	-0.217203	-0.220758	non PAM
depleted	-0.202029	-0.217107	-0.116136	non PAM
depleted	-0.197299	-0.21705	-0.180179	non PAM
depleted	-0.155796	-0.217044	-0.103668	non PAM
depleted	-0.168248	-0.21703	-0.123813	non PAM
depleted	-0.224805	-0.216934	-0.232135	non PAM
depleted	-0.210686	-0.216868	-0.23753	non PAM
depleted	-0.211248	-0.216746	-0.206118	non PAM
depleted	-0.196002	-0.216705	-0.196002	sgRNA A PAM codon
depleted	-0.164484	-0.216602	-0.133516	non PAM
depleted	-0.207739	-0.216454	-0.203341	non PAM
depleted	-0.208783	-0.216217	-0.202339	non PAM
depleted	-0.195517	-0.216184	-0.195517	sgRNA A PAM codon
depleted	-0.209801	-0.215976	-0.178005	non PAM
depleted	-0.220246	-0.215789	-0.223045	non PAM
depleted	-0.167082	-0.215542	-0.150398	non PAM
depleted	-0.200595	-0.215475	-0.209419	non PAM
depleted	-0.195622	-0.215391	-0.186244	non PAM
depleted	-0.215295	-0.215295	NA	non PAM
depleted	-0.214708	-0.215177	-0.21426	non PAM
depleted	-0.200178	-0.214938	-0.192721	non PAM
depleted	-0.200169	-0.214903	-0.176418	non PAM
depleted	-0.199756	-0.214835	-0.18885	non PAM
depleted	-0.142297	-0.214744	-0.123105	non PAM
depleted	-0.211057	-0.214601	-0.206542	non PAM
depleted	-0.237476	-0.214529	-0.237476	sgRNA A PAM codon
depleted	-0.207902	-0.214529	-0.207902	sgRNA A PAM codon
depleted	-0.213534	-0.214276	-0.212885	non PAM
depleted	-0.193258	-0.214273	-0.177085	non PAM
depleted	-0.206635	-0.214133	-0.200974	non PAM
depleted	-0.190639	-0.214032	-0.162671	non PAM
depleted	-0.20175	-0.213957	-0.193731	non PAM
depleted	-0.0866328	-0.213733	-0.0866328	sgRNA A PAM codon
depleted	-0.168172	-0.213727	-0.152373	non PAM
depleted	-0.219619	-0.213606	-0.223814	non PAM
depleted	-0.135756	-0.213534	-0.0891481	non PAM
depleted	-0.204763	-0.213512	-0.193026	non PAM
depleted	-0.217026	-0.213413	-0.115189	sgRNA B PAM codon
depleted	-0.189995	-0.213391	-0.1793	non PAM
depleted	-0.172661	-0.213196	-0.152989	non PAM
depleted	-0.151083	-0.213027	-0.120317	non PAM
depleted	-0.215921	-0.213004	-0.218059	non PAM
depleted	-0.203583	-0.212959	-0.19401	non PAM
depleted	-0.222346	-0.212901	-0.233385	non PAM
depleted	-0.214903	-0.212842	-0.224559	non PAM
depleted	-0.192674	-0.212833	-0.187316	non PAM
depleted	-0.184795	-0.212818	-0.17947	non PAM
depleted	-0.210044	-0.212664	-0.20824	non PAM
depleted	-0.215521	-0.21266	-0.217895	non PAM
depleted	-0.202052	-0.212613	-0.196986	non PAM
depleted	-0.189025	-0.212367	-0.182141	non PAM
depleted	-0.201715	-0.212341	-0.193975	non PAM
depleted	-0.168653	-0.21233	-0.152821	non PAM
depleted	-0.227948	-0.212223	-0.227241	non PAM
depleted	-0.21075	-0.212142	-0.208854	non PAM
depleted	-0.205308	-0.212142	-0.199915	non PAM
depleted	-0.196173	-0.212109	-0.185207	non PAM
depleted	-0.210479	-0.212022	-0.208414	non PAM
depleted	-0.218255	-0.211976	-0.217132	non PAM
depleted	-0.186835	-0.211947	-0.174743	non PAM
depleted	-0.22173	-0.211791	-0.23084	non PAM
depleted	-0.193547	-0.211782	-0.17594	non PAM
depleted	-0.259741	-0.211673	-0.287141	non PAM
depleted	-0.166981	-0.21145	-0.130763	non PAM
depleted	-0.193466	-0.211293	-0.180866	non PAM
depleted	-0.211466	-0.211275	-0.211903	non PAM
depleted	-0.210028	-0.211263	-0.208841	non PAM
depleted	-0.206243	-0.211253	-0.200682	non PAM
depleted	-0.197173	-0.211179	-0.185556	non PAM
depleted	-0.237993	-0.211109	-0.273808	non PAM
depleted	-0.182286	-0.211081	-0.166595	non PAM
depleted	-0.193759	-0.211062	-0.196197	non PAM
depleted	-0.190132	-0.21094	-0.171449	non PAM
depleted	-0.235565	-0.210904	-0.255548	non PAM
depleted	-0.211534	-0.21075	-0.211915	non PAM
depleted	-0.203668	-0.210685	-0.196131	non PAM
depleted	-0.210846	-0.210638	-0.210979	non PAM
depleted	-0.204425	-0.21059	-0.196029	non PAM
depleted	-0.179985	-0.210563	-0.156818	non PAM
depleted	-0.208516	-0.210526	-0.205549	non PAM
depleted	-0.181549	-0.21051	-0.181549	sgRNA A PAM codon
depleted	-0.184446	-0.21046	-0.161584	non PAM
depleted	-0.210327	-0.210327	NA	non PAM
depleted	-0.166084	-0.210185	-0.155654	non PAM
depleted	-0.191543	-0.210162	-0.212939	non PAM
depleted	-0.199515	-0.210048	-0.195205	non PAM
depleted	-0.196517	-0.20997	-0.185155	non PAM
depleted	-0.240836	-0.209799	-0.268029	non PAM
depleted	-0.156518	-0.209776	-0.142082	non PAM
depleted	-0.209791	-0.209746	-0.209825	non PAM
depleted	-0.213529	-0.209734	-0.216964	non PAM
depleted	-0.189332	-0.20973	-0.180623	non PAM
depleted	-0.221536	-0.209654	-0.221536	sgRNA A PAM codon
depleted	-0.209566	-0.209566	-0.197349	sgRNA B PAM codon
depleted	-0.194193	-0.209493	-0.165694	non PAM
depleted	-0.211017	-0.20941	-0.212081	non PAM
depleted	-0.202604	-0.20935	-0.195565	non PAM
depleted	-0.259075	-0.209323	-0.27436	non PAM
depleted	-0.213595	-0.209317	-0.217538	non PAM
depleted	-0.205929	-0.209298	-0.202666	non PAM
depleted	-0.213906	-0.20919	-0.225674	non PAM
depleted	-0.205672	-0.208934	-0.197585	non PAM
depleted	-0.20625	-0.208921	-0.201766	non PAM
depleted	-0.167405	-0.20882	-0.160723	non PAM
depleted	-0.197118	-0.20881	-0.188356	non PAM
depleted	-0.213824	-0.208781	-0.222147	non PAM
depleted	-0.224387	-0.208763	-0.241863	non PAM
depleted	-0.20391	-0.208593	-0.200117	non PAM
depleted	-0.166497	-0.208356	-0.125018	non PAM
depleted	-0.206533	-0.208263	-0.205019	non PAM
depleted	-0.215916	-0.208205	-0.222749	non PAM
depleted	-0.197665	-0.208154	-0.191503	non PAM
depleted	-0.211728	-0.208146	-0.214316	non PAM
depleted	-0.225381	-0.208037	-0.24043	non PAM
depleted	-0.184227	-0.207902	-0.174965	non PAM
depleted	-0.192002	-0.207896	-0.180875	non PAM
depleted	-0.188675	-0.207596	-0.173982	non PAM
depleted	-0.207585	-0.207585	NA	non PAM
depleted	-0.185995	-0.207371	-0.182606	non PAM
depleted	-0.197865	-0.207149	-0.18991	non PAM
depleted	-0.198142	-0.207085	-0.192256	non PAM
depleted	-0.214339	-0.207062	-0.230844	non PAM
depleted	-0.198109	-0.206915	-0.186786	non PAM
depleted	-0.21297	-0.206766	-0.22302	non PAM
depleted	-0.201458	-0.206734	-0.193138	non PAM
depleted	-0.151795	-0.206731	-0.12841	non PAM
depleted	-0.16923	-0.206659	-0.140082	non PAM
depleted	-0.189192	-0.206611	-0.166888	non PAM
depleted	-0.206136	-0.206589	-0.205356	non PAM
depleted	-0.189002	-0.206539	-0.174116	non PAM
depleted	-0.214434	-0.206415	-0.2191	non PAM
depleted	-0.18948	-0.206396	-0.174199	non PAM
depleted	-0.202225	-0.20639	-0.197872	non PAM
depleted	-0.21371	-0.206344	-0.217029	non PAM
depleted	-0.190156	-0.206257	-0.170286	non PAM
depleted	-0.200156	-0.206205	-0.192676	non PAM
depleted	-0.191036	-0.206154	-0.165837	non PAM
depleted	-0.198153	-0.206136	-0.194467	non PAM
depleted	-0.212883	-0.206114	-0.21765	non PAM
depleted	-0.19518	-0.206093	-0.174205	non PAM
depleted	-0.151248	-0.206047	-0.124738	non PAM
depleted	-0.18678	-0.205973	-0.195712	non PAM
depleted	-0.205903	-0.205903	NA	non PAM
depleted	-0.193491	-0.205883	-0.174042	non PAM
depleted	-0.198744	-0.205806	-0.198744	sgRNA A PAM codon
depleted	-0.200873	-0.205772	-0.198109	non PAM
depleted	-0.172519	-0.205769	-0.157504	non PAM
depleted	-0.196322	-0.205759	-0.191994	non PAM
depleted	-0.208918	-0.205599	-0.203611	non PAM
depleted	-0.205502	-0.205502	-0.148524	sgRNA B PAM codon
depleted	-0.208728	-0.20547	-0.210649	non PAM
depleted	-0.207359	-0.205438	-0.209679	non PAM
depleted	-0.196722	-0.205398	-0.187547	non PAM
depleted	-0.205375	-0.205375	-0.179524	sgRNA B PAM codon
depleted	-0.196381	-0.205286	-0.1815	non PAM
depleted	-0.197209	-0.205174	-0.187506	non PAM
depleted	-0.203815	-0.205157	-0.202238	non PAM
depleted	-0.15994	-0.205112	-0.1285	non PAM
depleted	-0.198697	-0.204966	-0.194323	non PAM
depleted	-0.211007	-0.204924	-0.222852	non PAM
depleted	-0.204909	-0.204909	-0.208433	non PAM
depleted	-0.110961	-0.204907	-0.110961	sgRNA A PAM codon
depleted	-0.197113	-0.204873	-0.194851	non PAM
depleted	-0.0775471	-0.204859	-0.026929	non PAM
depleted	-0.20439	-0.204816	-0.20408	non PAM
depleted	-0.183668	-0.204721	-0.162819	non PAM
depleted	-0.188561	-0.204576	-0.172082	non PAM
depleted	-0.205861	-0.204537	-0.20721	non PAM
depleted	-0.196154	-0.204405	-0.181598	non PAM
depleted	-0.19574	-0.204349	-0.189962	non PAM
depleted	-0.18172	-0.204343	-0.149595	non PAM
depleted	-0.212087	-0.204328	-0.215421	non PAM
depleted	-0.179947	-0.204284	-0.16907	non PAM
depleted	-0.213809	-0.204196	-0.219298	non PAM
depleted	-0.193358	-0.204174	-0.188307	non PAM
depleted	-0.191781	-0.20414	-0.183675	non PAM
depleted	-0.200331	-0.203999	-0.198518	non PAM
depleted	-0.193715	-0.203977	-0.185452	non PAM
depleted	-0.197099	-0.20392	-0.188396	non PAM
depleted	-0.176489	-0.203877	-0.156618	non PAM
depleted	-0.176257	-0.203877	-0.158562	non PAM
depleted	-0.205913	-0.203832	-0.207808	non PAM
depleted	-0.239738	-0.203712	-0.246608	non PAM
depleted	-0.201699	-0.203662	-0.201699	sgRNA A PAM codon
depleted	-0.168363	-0.203616	-0.146077	non PAM
depleted	-0.0840462	-0.203589	-0.0331729	non PAM
depleted	-0.202069	-0.203582	-0.201088	non PAM
depleted	-0.194895	-0.20352	-0.172775	non PAM
depleted	-0.145518	-0.20351	-0.13703	non PAM
depleted	-0.189741	-0.203409	-0.173721	non PAM
depleted	-0.203171	-0.203171	NA	non PAM
depleted	-0.203016	-0.203016	NA	non PAM
depleted	-0.180588	-0.202889	-0.17168	non PAM
depleted	-0.223707	-0.202886	-0.252147	non PAM
depleted	-0.19949	-0.202862	-0.190643	non PAM
depleted	-0.169124	-0.202815	-0.135861	non PAM
depleted	-0.204698	-0.202777	-0.20677	non PAM
depleted	-0.161672	-0.202743	-0.13787	non PAM
depleted	-0.194891	-0.202733	-0.174945	non PAM
depleted	-0.135748	-0.202731	-0.112679	non PAM
depleted	-0.202913	-0.202707	-0.203144	non PAM
depleted	-0.23238	-0.202562	-0.23238	sgRNA A PAM codon
depleted	-0.18347	-0.202562	-0.173788	non PAM
depleted	-0.195239	-0.202488	-0.190856	non PAM
depleted	-0.203732	-0.202459	-0.203732	sgRNA A PAM codon
depleted	-0.168527	-0.202449	-0.154208	non PAM
depleted	-0.205956	-0.202398	-0.212816	non PAM
depleted	-0.18778	-0.202279	-0.17758	non PAM
depleted	-0.219101	-0.202251	-0.23386	non PAM
depleted	-0.184565	-0.202132	-0.164803	non PAM
depleted	-0.198355	-0.202031	-0.194667	non PAM
depleted	-0.208633	-0.201988	-0.218288	non PAM
depleted	-0.190479	-0.201945	-0.179554	non PAM
depleted	-0.212975	-0.201859	-0.216953	non PAM
depleted	-0.201264	-0.20184	-0.200855	non PAM
depleted	-0.216321	-0.201826	-0.227021	non PAM
depleted	-0.205774	-0.20177	-0.210236	non PAM
depleted	-0.187215	-0.201694	-0.180682	non PAM
depleted	-0.189507	-0.20158	-0.183471	non PAM
depleted	-0.21252	-0.201545	-0.240935	non PAM
depleted	-0.202093	-0.201522	-0.202809	non PAM
depleted	-0.200469	-0.201495	-0.199527	non PAM
depleted	-0.19822	-0.201418	-0.196451	non PAM
depleted	-0.210751	-0.201333	-0.219978	non PAM
depleted	-0.171215	-0.201225	-0.159725	non PAM
depleted	-0.193243	-0.20121	-0.180902	non PAM
depleted	-0.183453	-0.201193	-0.173434	non PAM
depleted	-0.207867	-0.201183	-0.214412	non PAM
depleted	-0.189177	-0.201167	-0.176225	non PAM
depleted	-0.196477	-0.201154	-0.191932	non PAM
depleted	-0.20112	-0.20107	-0.201219	non PAM
depleted	-0.190479	-0.201056	-0.186023	non PAM
depleted	-0.191763	-0.201049	-0.183032	non PAM
depleted	-0.202766	-0.200947	-0.204038	non PAM
depleted	-0.178317	-0.20094	-0.186022	non PAM
depleted	-0.179945	-0.200883	-0.179945	sgRNA A PAM codon
depleted	-0.206553	-0.200838	-0.217823	non PAM
depleted	-0.174093	-0.200829	-0.159412	non PAM
depleted	-0.20082	-0.20082	NA	non PAM
depleted	-0.202673	-0.200688	-0.205276	non PAM
depleted	-0.157602	-0.200669	-0.135157	non PAM
depleted	-0.180657	-0.200664	-0.161845	non PAM
depleted	-0.182993	-0.200579	-0.16292	non PAM
depleted	-0.20053	-0.20053	NA	non PAM
depleted	-0.193518	-0.200505	-0.189378	non PAM
depleted	-0.151404	-0.200494	-0.124869	non PAM
depleted	-0.202647	-0.20039	-0.203755	non PAM
depleted	-0.203588	-0.200373	-0.206243	non PAM
depleted	-0.183425	-0.200285	-0.15656	non PAM
depleted	-0.177629	-0.200272	-0.176622	non PAM
depleted	-0.192394	-0.200249	-0.187391	non PAM
depleted	-0.196755	-0.200131	-0.194233	non PAM
depleted	-0.199595	-0.200119	-0.199048	non PAM
depleted	-0.176415	-0.19991	-0.157379	non PAM
depleted	-0.220974	-0.199863	-0.238658	non PAM
depleted	-0.189851	-0.199853	-0.180264	non PAM
depleted	-0.173145	-0.199735	-0.173145	sgRNA A PAM codon
depleted	-0.209183	-0.199735	-0.209183	sgRNA A PAM codon
depleted	-0.195905	-0.19971	-0.192997	non PAM
depleted	-0.217662	-0.199607	-0.234487	non PAM
depleted	-0.18973	-0.199597	-0.185207	non PAM
depleted	-0.201672	-0.199592	-0.206504	non PAM
depleted	-0.211487	-0.199562	-0.234466	non PAM
depleted	-0.193417	-0.19954	-0.188163	non PAM
depleted	-0.194029	-0.199449	-0.191378	non PAM
depleted	-0.216978	-0.199435	-0.213112	non PAM
depleted	-0.207815	-0.199419	-0.213912	non PAM
depleted	-0.180076	-0.199418	-0.162577	non PAM
depleted	-0.206287	-0.199387	-0.229122	non PAM
depleted	-0.171812	-0.199317	-0.15143	non PAM
depleted	-0.171262	-0.199311	-0.157287	non PAM
depleted	-0.183922	-0.199284	-0.17517	non PAM
depleted	-0.200266	-0.199277	-0.202479	non PAM
depleted	-0.207104	-0.199263	-0.211598	non PAM
depleted	-0.185818	-0.199242	-0.171884	non PAM
depleted	-0.187811	-0.199211	-0.169851	non PAM
depleted	-0.197766	-0.198998	-0.196356	non PAM
depleted	-0.196739	-0.198917	-0.193152	non PAM
depleted	-0.20026	-0.198913	-0.202578	non PAM
depleted	-0.198172	-0.198884	-0.197395	non PAM
depleted	-0.188341	-0.198827	-0.174129	non PAM
depleted	-0.185792	-0.198763	-0.166654	non PAM
depleted	-0.189208	-0.198729	-0.176333	non PAM
depleted	-0.1942	-0.198688	-0.190972	non PAM
depleted	-0.173531	-0.198545	-0.152961	non PAM
depleted	-0.190164	-0.198499	-0.188054	non PAM
depleted	-0.213545	-0.198473	-0.228677	non PAM
depleted	-0.192865	-0.198471	-0.189958	non PAM
depleted	-0.198409	-0.198409	NA	non PAM
depleted	-0.15233	-0.198218	-0.11671	non PAM
depleted	-0.224222	-0.198165	-0.217682	non PAM
depleted	-0.203734	-0.198165	-0.207537	non PAM
depleted	-0.177467	-0.198148	-0.178703	non PAM
depleted	-0.180707	-0.19814	-0.170456	non PAM
depleted	-0.16788	-0.198125	-0.128437	non PAM
depleted	-0.167929	-0.198104	-0.151269	non PAM
depleted	-0.200596	-0.197995	-0.204057	non PAM
depleted	-0.188638	-0.197969	-0.178036	non PAM
depleted	-0.204677	-0.197952	-0.204677	sgRNA A PAM codon
depleted	-0.169769	-0.197876	-0.150557	non PAM
depleted	-0.209503	-0.197845	-0.223719	non PAM
depleted	-0.178767	-0.197844	-0.16937	non PAM
depleted	-0.201144	-0.197817	-0.215825	non PAM
depleted	-0.203724	-0.197807	-0.21015	non PAM
depleted	-0.182392	-0.19779	-0.174331	non PAM
depleted	-0.190615	-0.197775	-0.176271	non PAM
depleted	-0.133783	-0.197771	-0.104626	non PAM
depleted	-0.199223	-0.197765	-0.199645	non PAM
depleted	-0.171194	-0.197636	-0.138446	non PAM
depleted	-0.17866	-0.197624	-0.160486	non PAM
depleted	-0.191696	-0.197622	-0.189805	non PAM
depleted	-0.216256	-0.197576	-0.230697	non PAM
depleted	-0.2326	-0.197538	-0.254218	non PAM
depleted	-0.125441	-0.197514	-0.116869	non PAM
depleted	-0.193971	-0.19747	-0.191029	non PAM
depleted	-0.168633	-0.197412	-0.139926	non PAM
depleted	-0.189491	-0.197321	-0.178127	non PAM
depleted	-0.0606666	-0.197289	-0.0090505	non PAM
depleted	-0.19943	-0.197054	-0.203833	non PAM
depleted	-0.201203	-0.196991	-0.204599	non PAM
depleted	-0.162899	-0.196962	-0.149152	non PAM
depleted	-0.180621	-0.196891	-0.16176	non PAM
depleted	-0.167543	-0.196888	-0.135931	non PAM
depleted	-0.193139	-0.196886	-0.189991	non PAM
depleted	-0.165592	-0.196879	-0.112497	non PAM
depleted	-0.203392	-0.196877	-0.215536	non PAM
depleted	-0.191779	-0.196843	-0.187595	non PAM
depleted	-0.200069	-0.196823	-0.207293	non PAM
depleted	-0.184742	-0.196747	-0.178291	non PAM
depleted	-0.17608	-0.196666	-0.171022	non PAM
depleted	-0.188348	-0.196661	-0.180476	non PAM
depleted	-0.189461	-0.196637	-0.185503	non PAM
depleted	-0.199503	-0.196461	-0.202518	non PAM
depleted	-0.179947	-0.196456	-0.172057	non PAM
depleted	-0.187269	-0.196432	-0.180406	non PAM
depleted	-0.180928	-0.196418	-0.159964	non PAM
depleted	-0.197688	-0.196354	-0.198916	non PAM
depleted	-0.189245	-0.196329	-0.182143	non PAM
depleted	-0.200261	-0.196225	-0.204244	non PAM
depleted	-0.202698	-0.1962	-0.206962	non PAM
depleted	-0.193168	-0.196198	-0.18754	non PAM
depleted	-0.185497	-0.196174	-0.168219	non PAM
depleted	-0.183727	-0.196164	-0.177456	non PAM
depleted	-0.175974	-0.196107	-0.164291	non PAM
depleted	-0.0766435	-0.196039	-0.0209693	non PAM
depleted	-0.194994	-0.196031	-0.19435	non PAM
depleted	-0.198228	-0.196012	-0.201368	non PAM
depleted	-0.196771	-0.196002	-0.197479	non PAM
depleted	-0.195922	-0.195922	-0.164383	sgRNA B PAM codon
depleted	-0.18468	-0.195912	-0.174031	non PAM
depleted	-0.204343	-0.19582	-0.212422	non PAM
depleted	-0.192861	-0.195794	-0.187724	non PAM
depleted	-0.173353	-0.195784	-0.157118	non PAM
depleted	-0.198185	-0.195776	-0.199466	non PAM
depleted	-0.18931	-0.195733	-0.184338	non PAM
depleted	-0.195727	-0.195727	-0.204167	sgRNA B PAM codon
depleted	-0.164085	-0.195693	-0.155109	non PAM
depleted	-0.17737	-0.195689	-0.158855	non PAM
depleted	-0.198292	-0.195628	-0.203313	non PAM
depleted	-0.200028	-0.195578	-0.21049	non PAM
depleted	-0.198116	-0.195503	-0.198116	sgRNA A PAM codon
depleted	-0.184265	-0.195408	-0.158644	non PAM
depleted	-0.202987	-0.195402	-0.209659	non PAM
depleted	-0.193619	-0.195376	-0.191665	non PAM
depleted	-0.210892	-0.195359	-0.218267	non PAM
depleted	-0.180847	-0.195323	-0.170161	non PAM
depleted	-0.17593	-0.195295	-0.163239	non PAM
depleted	-0.194145	-0.195068	-0.193226	non PAM
depleted	-0.162589	-0.195038	-0.144768	non PAM
depleted	-0.191396	-0.19502	-0.186979	non PAM
depleted	-0.217174	-0.194999	-0.231496	non PAM
depleted	-0.201366	-0.19496	-0.207197	non PAM
depleted	-0.217795	-0.194959	-0.234846	non PAM
depleted	-0.192491	-0.194874	-0.186015	non PAM
depleted	-0.17059	-0.19484	-0.140185	sgRNA B PAM codon
depleted	-0.206613	-0.194815	-0.219938	non PAM
depleted	-0.215317	-0.194815	-0.230177	non PAM
depleted	-0.177253	-0.194776	-0.169149	non PAM
depleted	-0.177417	-0.194752	-0.159142	non PAM
depleted	-0.203627	-0.194742	-0.20877	non PAM
depleted	-0.192971	-0.194741	-0.191195	non PAM
depleted	-0.211858	-0.194719	-0.244894	non PAM
depleted	-0.213515	-0.194669	-0.225807	non PAM
depleted	-0.20925	-0.194661	-0.221275	non PAM
depleted	-0.194006	-0.19462	-0.193381	non PAM
depleted	-0.1738	-0.194521	-0.15728	non PAM
depleted	-0.215577	-0.194508	-0.233218	non PAM
depleted	-0.187006	-0.194507	-0.181516	non PAM
depleted	-0.196806	-0.194484	-0.198482	non PAM
depleted	-0.183558	-0.194458	-0.169395	non PAM
depleted	-0.202899	-0.194431	-0.213637	non PAM
depleted	-0.188134	-0.194406	-0.18402	non PAM
depleted	-0.194369	-0.194369	-0.175286	sgRNA B PAM codon
depleted	-0.195632	-0.194364	-0.19695	non PAM
depleted	-0.192518	-0.19435	-0.191488	non PAM
depleted	-0.167686	-0.194332	-0.153365	non PAM
depleted	-0.16569	-0.194322	-0.150617	sgRNA A PAM codon
depleted	-0.189707	-0.194264	-0.181988	non PAM
depleted	-0.199059	-0.194253	-0.208135	non PAM
depleted	-0.15866	-0.19424	-0.14253	non PAM
depleted	-0.174613	-0.194235	-0.164288	non PAM
depleted	-0.176843	-0.194233	-0.165637	non PAM
depleted	-0.213147	-0.194193	-0.218886	non PAM
depleted	-0.204596	-0.194173	-0.228543	non PAM
depleted	-0.184187	-0.194106	-0.167146	non PAM
depleted	-0.201066	-0.194073	-0.207887	non PAM
depleted	-0.204168	-0.193994	-0.210086	non PAM
depleted	-0.181427	-0.193993	-0.17616	non PAM
depleted	-0.0300833	-0.193966	-0.00507864	non PAM
depleted	-0.195771	-0.193934	-0.199768	non PAM
depleted	-0.240931	-0.19393	-0.266689	non PAM
depleted	-0.16933	-0.193913	-0.142885	non PAM
depleted	-0.184053	-0.193898	-0.177093	non PAM
depleted	-0.198087	-0.193856	-0.201827	non PAM
depleted	-0.195391	-0.193829	-0.196464	non PAM
depleted	-0.183147	-0.193806	-0.159699	non PAM
depleted	-0.173928	-0.193778	-0.157159	non PAM
depleted	-0.1894	-0.193761	-0.180049	non PAM
depleted	-0.174585	-0.193733	-0.164203	non PAM
depleted	-0.198472	-0.193729	-0.203246	non PAM
depleted	-0.169006	-0.19363	-0.15909	non PAM
depleted	-0.202643	-0.193603	-0.20575	non PAM
depleted	-0.202962	-0.19359	-0.213026	non PAM
depleted	-0.193574	-0.193574	-0.205727	sgRNA B PAM codon
depleted	-0.18637	-0.193567	-0.17865	non PAM
depleted	-0.200641	-0.193517	-0.204285	non PAM
depleted	-0.203812	-0.193512	-0.212127	non PAM
depleted	-0.17711	-0.193492	-0.147514	non PAM
depleted	-0.195223	-0.193463	-0.196259	non PAM
depleted	-0.197466	-0.19346	-0.202607	non PAM
depleted	-0.198513	-0.193423	-0.205679	non PAM
depleted	-0.211158	-0.193414	-0.221965	non PAM
depleted	-0.212499	-0.19335	-0.23908	non PAM
depleted	-0.191894	-0.193283	-0.190556	non PAM
depleted	-0.207696	-0.193271	-0.218147	non PAM
depleted	-0.16739	-0.193195	-0.155048	non PAM
depleted	-0.193172	-0.193172	-0.138964	sgRNA B PAM codon
depleted	-0.193166	-0.193166	-0.182786	sgRNA B PAM codon
depleted	-0.204489	-0.193139	-0.212879	non PAM
depleted	-0.20093	-0.193126	-0.206245	non PAM
depleted	-0.198634	-0.193098	-0.202428	non PAM
depleted	-0.167331	-0.193072	-0.147762	non PAM
depleted	-0.191469	-0.192992	-0.183325	non PAM
depleted	-0.188926	-0.19297	-0.185372	non PAM
depleted	-0.182487	-0.192961	-0.175745	non PAM
depleted	-0.176669	-0.192926	-0.166813	non PAM
depleted	-0.201749	-0.19292	-0.212601	non PAM
depleted	-0.181264	-0.192915	-0.171938	non PAM
depleted	-0.177943	-0.192888	-0.164881	non PAM
depleted	-0.192089	-0.192884	-0.190968	non PAM
depleted	-0.176263	-0.192866	-0.167269	non PAM
depleted	-0.188272	-0.192865	-0.182887	non PAM
depleted	-0.202	-0.192829	-0.205381	non PAM
depleted	-0.201446	-0.192787	-0.210297	non PAM
depleted	-0.182631	-0.192739	-0.176453	non PAM
depleted	-0.213498	-0.19271	-0.211877	non PAM
depleted	-0.196278	-0.192556	-0.198967	non PAM
depleted	-0.188901	-0.192548	-0.182065	non PAM
depleted	-0.187206	-0.192543	-0.178448	non PAM
depleted	-0.193877	-0.192537	-0.197282	non PAM
depleted	-0.202024	-0.192466	-0.218638	non PAM
depleted	-0.190085	-0.192464	-0.188234	non PAM
depleted	-0.198127	-0.192464	-0.210029	non PAM
depleted	-0.154683	-0.192463	-0.123655	non PAM
depleted	-0.184405	-0.192442	-0.178023	non PAM
depleted	-0.150946	-0.192441	-0.110755	non PAM
depleted	-0.185974	-0.1924	-0.180841	non PAM
depleted	-0.169792	-0.192388	-0.147517	non PAM
depleted	-0.191191	-0.192307	-0.189938	non PAM
depleted	-0.182211	-0.192296	-0.178038	non PAM
depleted	-0.199791	-0.192257	-0.212333	non PAM
depleted	-0.200686	-0.192242	-0.212735	non PAM
depleted	-0.15823	-0.192186	-0.140854	non PAM
depleted	-0.192621	-0.192177	-0.192893	non PAM
depleted	-0.192068	-0.192068	-0.022067	sgRNA B PAM codon
depleted	-0.202891	-0.192065	-0.268059	non PAM
depleted	-0.182406	-0.192055	-0.174485	non PAM
depleted	-0.187252	-0.192014	-0.182957	non PAM
depleted	-0.179121	-0.192011	-0.165751	non PAM
depleted	-0.185872	-0.191966	-0.185872	sgRNA A PAM codon
depleted	-0.192582	-0.191685	-0.193578	non PAM
depleted	-0.205665	-0.191654	-0.213345	non PAM
depleted	-0.184821	-0.191618	-0.181204	non PAM
depleted	-0.194124	-0.191607	-0.197165	non PAM
depleted	-0.17692	-0.191583	-0.161162	non PAM
depleted	-0.153031	-0.191577	-0.0494098	non PAM
depleted	-0.168254	-0.191487	-0.159762	non PAM
depleted	-0.148375	-0.191473	-0.148375	sgRNA A PAM codon
depleted	-0.173066	-0.191469	-0.157338	non PAM
depleted	-0.205008	-0.191448	-0.220284	non PAM
depleted	-0.198061	-0.191428	-0.202202	non PAM
depleted	-0.189676	-0.191251	-0.188692	non PAM
depleted	-0.186917	-0.191208	-0.185228	non PAM
depleted	-0.186948	-0.191176	-0.179259	non PAM
depleted	-0.160884	-0.191105	-0.129616	non PAM
depleted	-0.173752	-0.191088	-0.160914	non PAM
depleted	-0.186	-0.191083	-0.179896	non PAM
depleted	-0.150972	-0.191	-0.119071	non PAM
depleted	-0.197422	-0.190991	-0.200542	non PAM
depleted	-0.189427	-0.190939	-0.188597	non PAM
depleted	-0.183985	-0.190928	-0.176766	non PAM
depleted	-0.209538	-0.190861	-0.233958	non PAM
depleted	-0.163971	-0.190794	-0.112159	non PAM
depleted	-0.164266	-0.190763	-0.14484	non PAM
depleted	-0.179932	-0.190637	-0.15969	non PAM
depleted	-0.187158	-0.190636	-0.186257	non PAM
depleted	-0.17051	-0.190594	-0.13744	non PAM
depleted	-0.190562	-0.190562	NA	non PAM
depleted	-0.181255	-0.190559	-0.174973	non PAM
depleted	-0.194752	-0.190551	-0.22814	non PAM
depleted	-0.186805	-0.190539	-0.183793	non PAM
depleted	-0.199231	-0.190504	-0.214878	non PAM
depleted	-0.198053	-0.190463	-0.20166	non PAM
depleted	-0.190954	-0.190362	-0.192055	non PAM
depleted	-0.186879	-0.190359	-0.15342	sgRNA B PAM codon
depleted	-0.185045	-0.190316	-0.179566	non PAM
depleted	-0.153503	-0.190267	-0.125779	non PAM
depleted	-0.1747	-0.190218	-0.163728	non PAM
depleted	-0.185537	-0.1902	-0.180666	non PAM
depleted	-0.182764	-0.190192	-0.17425	non PAM
depleted	-0.164559	-0.190172	-0.145531	non PAM
depleted	-0.224936	-0.190142	-0.267344	non PAM
depleted	-0.136395	-0.190119	-0.116337	non PAM
depleted	-0.182421	-0.190089	-0.174786	non PAM
depleted	-0.188837	-0.190083	-0.18743	non PAM
depleted	-0.170804	-0.190083	-0.161184	non PAM
depleted	-0.150001	-0.190048	-0.129187	non PAM
depleted	-0.191342	-0.190019	-0.192583	non PAM
depleted	-0.178082	-0.190018	-0.155993	non PAM
depleted	-0.189454	-0.189963	-0.18909	non PAM
depleted	-0.176847	-0.189918	-0.164457	non PAM
depleted	-0.16223	-0.189909	-0.136479	non PAM
depleted	-0.197451	-0.189791	-0.20358	non PAM
depleted	-0.149559	-0.189733	-0.122983	non PAM
depleted	-0.154481	-0.189691	-0.126395	non PAM
depleted	-0.175104	-0.189604	-0.175104	sgRNA A PAM codon
depleted	-0.198117	-0.189604	-0.198117	non PAM
depleted	-0.183498	-0.189594	-0.177601	non PAM
depleted	-0.195952	-0.189448	-0.213865	non PAM
depleted	-0.197276	-0.18942	-0.222463	non PAM
depleted	-0.1741	-0.189382	-0.160574	non PAM
depleted	-0.197002	-0.18938	-0.205512	non PAM
depleted	-0.181601	-0.189346	-0.17497	non PAM
depleted	-0.185414	-0.189302	-0.182734	non PAM
depleted	-0.189299	-0.189299	NA	non PAM
depleted	-0.20227	-0.189296	-0.20679	non PAM
depleted	-0.183137	-0.189295	-0.178268	non PAM
depleted	-0.203132	-0.189276	-0.213902	non PAM
depleted	-0.191834	-0.189244	-0.195037	non PAM
depleted	-0.178345	-0.18924	-0.166805	non PAM
depleted	-0.174224	-0.189213	-0.162021	non PAM
depleted	-0.183081	-0.189128	-0.183081	sgRNA A PAM codon
depleted	-0.194826	-0.189128	-0.201473	non PAM
depleted	-0.195402	-0.189095	-0.202314	non PAM
depleted	-0.179322	-0.189093	-0.174184	non PAM
depleted	-0.199896	-0.189092	-0.211643	non PAM
depleted	-0.177566	-0.189061	-0.167234	non PAM
depleted	-0.187806	-0.189029	-0.185787	non PAM
depleted	-0.16565	-0.189027	-0.155687	non PAM
depleted	-0.236623	-0.188982	-0.256867	non PAM
depleted	-0.182807	-0.188981	-0.179501	non PAM
depleted	-0.190122	-0.188968	-0.191431	non PAM
depleted	-0.169131	-0.188941	-0.153357	non PAM
depleted	-0.197426	-0.188908	-0.205019	non PAM
depleted	-0.186609	-0.188811	-0.18502	non PAM
depleted	-0.199817	-0.188725	-0.215556	non PAM
depleted	-0.166335	-0.18872	-0.158643	non PAM
depleted	-0.175776	-0.188687	-0.166302	non PAM
depleted	-0.170605	-0.188647	-0.136411	non PAM
depleted	-0.188515	-0.188583	-0.1884	non PAM
depleted	-0.149462	-0.188534	-0.0967062	non PAM
depleted	-0.197667	-0.188516	-0.20594	non PAM
depleted	-0.162986	-0.188514	-0.153557	non PAM
depleted	-0.184047	-0.188482	-0.184047	sgRNA A PAM codon
depleted	-0.189503	-0.188445	-0.189771	non PAM
depleted	-0.172333	-0.188417	-0.14816	non PAM
depleted	-0.165397	-0.188395	-0.114789	non PAM
depleted	-0.171858	-0.188355	-0.160957	non PAM
depleted	-0.172701	-0.188346	-0.161442	non PAM
depleted	-0.18479	-0.188326	-0.177942	non PAM
depleted	-0.170506	-0.188324	-0.156155	non PAM
depleted	-0.183449	-0.188217	-0.177832	non PAM
depleted	-0.186307	-0.188185	-0.185212	non PAM
depleted	-0.196826	-0.188164	-0.206262	non PAM
depleted	-0.163493	-0.188134	-0.154752	non PAM
depleted	-0.190014	-0.188093	-0.191986	non PAM
depleted	-0.174199	-0.188074	-0.151669	non PAM
depleted	-0.190078	-0.188031	-0.191938	non PAM
depleted	-0.187986	-0.187986	-0.17917	sgRNA B PAM codon
depleted	-0.192068	-0.187977	-0.197256	non PAM
depleted	-0.234	-0.187958	-0.234	sgRNA A PAM codon
depleted	-0.185997	-0.187906	-0.184738	non PAM
depleted	-0.167436	-0.187874	-0.159508	non PAM
depleted	-0.16113	-0.187818	-0.145285	non PAM
depleted	-0.193452	-0.187747	-0.199804	non PAM
depleted	-0.187709	-0.187709	-0.147994	sgRNA B PAM codon
depleted	-0.176149	-0.187703	-0.171104	non PAM
depleted	-0.198072	-0.18768	-0.211137	non PAM
depleted	-0.160159	-0.187614	-0.151691	non PAM
depleted	-0.18696	-0.18753	-0.186304	non PAM
depleted	-0.179594	-0.187521	-0.166709	non PAM
depleted	-0.204273	-0.18745	-0.224676	non PAM
depleted	-0.175739	-0.18742	-0.169411	non PAM
depleted	-0.166052	-0.187418	-0.154567	non PAM
depleted	-0.186497	-0.187394	-0.185581	non PAM
depleted	-0.173446	-0.187357	-0.165719	non PAM
depleted	-0.170117	-0.187324	-0.164136	non PAM
depleted	-0.192559	-0.187305	-0.199615	non PAM
depleted	-0.162804	-0.187259	-0.144651	non PAM
depleted	-0.179009	-0.187221	-0.170158	non PAM
depleted	-0.181383	-0.187216	-0.1693	non PAM
depleted	-0.183672	-0.187213	-0.181492	non PAM
depleted	-0.180295	-0.187102	-0.141096	non PAM
depleted	-0.182505	-0.187067	-0.178233	non PAM
depleted	-0.19221	-0.187035	-0.202974	non PAM
depleted	-0.187237	-0.186981	-0.187463	non PAM
depleted	-0.20656	-0.18697	-0.222075	non PAM
depleted	-0.197622	-0.186945	-0.200421	non PAM
depleted	-0.151315	-0.186883	-0.120582	non PAM
depleted	-0.188466	-0.186883	-0.19021	non PAM
depleted	-0.168802	-0.186815	-0.124032	non PAM
depleted	-0.0359978	-0.186788	-0.0128347	non PAM
depleted	-0.186766	-0.186766	NA	non PAM
depleted	-0.18696	-0.186763	-0.187683	non PAM
depleted	-0.182322	-0.18676	-0.177522	non PAM
depleted	-0.167837	-0.186746	-0.135664	non PAM
depleted	-0.171154	-0.18674	-0.163052	non PAM
depleted	-0.194369	-0.186724	-0.199357	non PAM
depleted	-0.180757	-0.186712	-0.177485	non PAM
depleted	-0.121928	-0.186673	-0.121928	sgRNA A PAM codon
depleted	-0.17497	-0.186644	-0.153563	non PAM
depleted	-0.193034	-0.186634	-0.207868	non PAM
depleted	-0.17252	-0.186606	-0.165843	non PAM
depleted	-0.142207	-0.186586	-0.10181	non PAM
depleted	-0.183743	-0.186554	-0.181094	non PAM
depleted	-0.191282	-0.186541	-0.196949	non PAM
depleted	-0.194478	-0.186517	-0.203711	non PAM
depleted	-0.177938	-0.186502	-0.17011	non PAM
depleted	-0.195538	-0.1865	-0.209015	non PAM
depleted	-0.188015	-0.186494	-0.188698	non PAM
depleted	-0.162505	-0.186449	-0.156237	non PAM
depleted	-0.171978	-0.18641	-0.171978	sgRNA A PAM codon
depleted	-0.163468	-0.186408	-0.141338	non PAM
depleted	-0.159009	-0.186402	-0.135985	non PAM
depleted	-0.186221	-0.186384	-0.186153	non PAM
depleted	-0.187448	-0.186323	-0.188234	non PAM
depleted	-0.167783	-0.186288	-0.155197	non PAM
depleted	-0.181904	-0.18626	-0.179213	non PAM
depleted	-0.190993	-0.186206	-0.194664	non PAM
depleted	-0.172265	-0.186152	-0.160934	non PAM
depleted	-0.190524	-0.186108	-0.193155	non PAM
depleted	-0.1679	-0.186063	-0.117705	non PAM
depleted	-0.184719	-0.185941	-0.183953	non PAM
depleted	-0.157486	-0.185889	-0.137606	non PAM
depleted	-0.185859	-0.185859	-0.182949	sgRNA B PAM codon
depleted	-0.188997	-0.185827	-0.191334	non PAM
depleted	-0.196499	-0.185801	-0.214113	non PAM
depleted	-0.151187	-0.185684	-0.123576	non PAM
depleted	-0.183513	-0.18565	-0.180995	non PAM
depleted	-0.198107	-0.18563	-0.208837	non PAM
depleted	-0.178308	-0.185618	-0.173386	non PAM
depleted	-0.18608	-0.185553	-0.186368	non PAM
depleted	-0.186044	-0.185527	-0.186807	non PAM
depleted	-0.169993	-0.185519	-0.152292	non PAM
depleted	-0.192753	-0.185496	-0.200881	non PAM
depleted	-0.171136	-0.185494	-0.162668	non PAM
depleted	-0.16175	-0.185427	-0.139384	non PAM
depleted	-0.19058	-0.185392	-0.198079	non PAM
depleted	-0.181251	-0.185388	-0.174364	non PAM
depleted	-0.188812	-0.185345	-0.195083	non PAM
depleted	-0.180904	-0.185321	-0.173255	non PAM
depleted	-0.18095	-0.185301	-0.177792	non PAM
depleted	-0.187541	-0.185252	-0.190208	non PAM
depleted	-0.197514	-0.185234	-0.206073	non PAM
depleted	-0.186587	-0.185227	-0.188062	non PAM
depleted	-0.191564	-0.185227	-0.199567	non PAM
depleted	-0.185217	-0.185217	NA	non PAM
depleted	-0.185043	-0.185209	-0.184636	non PAM
depleted	-0.17251	-0.185177	-0.152568	non PAM
depleted	-0.219575	-0.185174	-0.230456	non PAM
depleted	-0.190223	-0.185158	-0.195747	non PAM
depleted	-0.178067	-0.185135	-0.166428	non PAM
depleted	-0.144653	-0.185077	-0.101334	non PAM
depleted	-0.17703	-0.185068	-0.173498	non PAM
depleted	-0.152167	-0.185064	-0.136135	non PAM
depleted	-0.195029	-0.184994	-0.214153	non PAM
depleted	-0.147292	-0.184921	-0.125396	non PAM
depleted	-0.180366	-0.184886	-0.177503	non PAM
depleted	-0.177794	-0.184868	-0.160654	non PAM
depleted	-0.163452	-0.184852	-0.151729	non PAM
depleted	-0.170881	-0.184841	-0.144151	non PAM
depleted	-0.184832	-0.184832	-0.168591	sgRNA B PAM codon
depleted	-0.167875	-0.1848	-0.158268	non PAM
depleted	-0.168182	-0.184733	-0.157969	non PAM
depleted	-0.186816	-0.184732	-0.190767	non PAM
depleted	-0.176927	-0.184615	-0.176927	sgRNA A PAM codon
depleted	-0.167452	-0.18458	-0.161052	non PAM
depleted	-0.196644	-0.184566	-0.228188	non PAM
depleted	-0.184447	-0.184543	-0.184344	non PAM
depleted	-0.180304	-0.184513	-0.173206	non PAM
depleted	-0.176453	-0.184494	-0.168589	non PAM
depleted	-0.156223	-0.184468	-0.144827	non PAM
depleted	-0.184453	-0.184453	-0.219879	sgRNA B PAM codon
depleted	-0.167257	-0.184385	-0.153884	non PAM
depleted	-0.198276	-0.184324	-0.215483	non PAM
depleted	-0.189943	-0.184311	-0.193173	non PAM
depleted	-0.183752	-0.184247	-0.183361	non PAM
depleted	-0.168565	-0.184241	-0.136529	non PAM
depleted	-0.217094	-0.184222	-0.239874	non PAM
depleted	-0.190024	-0.184201	-0.196354	non PAM
depleted	-0.183331	-0.184104	-0.182565	non PAM
depleted	-0.151306	-0.184079	-0.134413	non PAM
depleted	-0.193793	-0.184056	-0.199266	non PAM
depleted	-0.167707	-0.183958	-0.159645	non PAM
depleted	-0.148441	-0.183789	-0.110552	non PAM
depleted	-0.177568	-0.18374	-0.173026	non PAM
depleted	-0.200152	-0.183732	-0.215524	non PAM
depleted	-0.18716	-0.183695	-0.191245	non PAM
depleted	-0.15841	-0.183693	-0.141832	non PAM
depleted	-0.187611	-0.183629	-0.192035	non PAM
depleted	-0.169243	-0.183574	-0.14215	non PAM
depleted	-0.177326	-0.183514	-0.167329	non PAM
depleted	-0.162352	-0.183503	-0.143538	non PAM
depleted	-0.183783	-0.183483	-0.190178	non PAM
depleted	-0.183456	-0.183456	NA	non PAM
depleted	-0.156537	-0.183445	-0.119971	non PAM
depleted	-0.189594	-0.183408	-0.195637	non PAM
depleted	-0.156444	-0.183294	-0.174364	sgRNA B PAM codon
depleted	-0.183192	-0.183192	NA	non PAM
depleted	-0.183238	-0.18319	-0.183291	non PAM
depleted	-0.180446	-0.183179	-0.176434	non PAM
depleted	-0.183136	-0.183136	NA	non PAM
depleted	-0.148604	-0.183096	-0.128694	non PAM
depleted	-0.175616	-0.183095	-0.152611	non PAM
depleted	-0.18478	-0.182982	-0.186109	non PAM
depleted	-0.169725	-0.18298	-0.152125	non PAM
depleted	-0.173549	-0.182978	-0.159843	non PAM
depleted	-0.152071	-0.182965	-0.145966	non PAM
depleted	-0.152777	-0.182936	-0.125724	non PAM
depleted	-0.162676	-0.182925	-0.158432	non PAM
depleted	-0.174801	-0.182853	-0.165439	non PAM
depleted	-0.164793	-0.182771	-0.148753	non PAM
depleted	-0.194424	-0.182726	-0.203872	non PAM
depleted	-0.166804	-0.182717	-0.151791	non PAM
depleted	-0.172206	-0.18271	-0.15984	non PAM
depleted	-0.185097	-0.182702	-0.186357	non PAM
depleted	-0.174992	-0.182642	-0.1718	non PAM
depleted	-0.163982	-0.182599	-0.152353	non PAM
depleted	-0.164002	-0.182573	-0.159317	non PAM
depleted	-0.190729	-0.182503	-0.195352	non PAM
depleted	-0.176253	-0.18243	-0.169961	non PAM
depleted	-0.191497	-0.182405	-0.197079	non PAM
depleted	-0.171566	-0.182398	-0.168409	non PAM
depleted	-0.177482	-0.182387	-0.170724	non PAM
depleted	-0.187741	-0.18236	-0.190701	non PAM
depleted	-0.169081	-0.18236	-0.157567	non PAM
depleted	-0.178218	-0.182249	-0.175399	non PAM
depleted	-0.188246	-0.182231	-0.194199	non PAM
depleted	-0.19087	-0.182209	-0.200253	non PAM
depleted	-0.177713	-0.182208	-0.173801	non PAM
depleted	-0.169559	-0.182097	-0.15438	non PAM
depleted	-0.166258	-0.182065	-0.144379	non PAM
depleted	-0.166888	-0.182064	-0.148104	non PAM
depleted	-0.174292	-0.18205	-0.169444	non PAM
depleted	-0.179289	-0.182047	-0.177548	non PAM
depleted	-0.182037	-0.182037	NA	non PAM
depleted	-0.182375	-0.182009	-0.183266	non PAM
depleted	-0.156358	-0.181994	-0.156358	sgRNA A PAM codon
depleted	-0.187582	-0.181974	-0.209032	non PAM
depleted	-0.158714	-0.181956	-0.128419	sgRNA A PAM codon
depleted	-0.169983	-0.181956	-0.163579	sgRNA A PAM codon
depleted	-0.17608	-0.181899	-0.171916	non PAM
depleted	-0.189244	-0.181895	-0.200381	non PAM
depleted	-0.185127	-0.181763	-0.190554	non PAM
depleted	-0.174627	-0.181723	-0.172013	non PAM
depleted	-0.186989	-0.181694	-0.19841	non PAM
depleted	-0.211105	-0.181676	-0.261046	non PAM
depleted	-0.161398	-0.181659	-0.155207	non PAM
depleted	-0.196623	-0.181637	-0.209052	non PAM
depleted	-0.182393	-0.181628	-0.183373	non PAM
depleted	-0.172519	-0.181584	-0.169547	non PAM
depleted	-0.153289	-0.18157	-0.125752	non PAM
depleted	-0.148778	-0.181528	-0.133698	sgRNA A PAM codon
depleted	-0.166398	-0.181515	-0.141446	non PAM
depleted	-0.177725	-0.181462	-0.175025	non PAM
depleted	-0.149794	-0.181424	-0.149794	non PAM
depleted	-0.139026	-0.181424	-0.139026	sgRNA A PAM codon
depleted	-0.180182	-0.181424	-0.17932	non PAM
depleted	-0.18661	-0.181413	-0.191877	non PAM
depleted	-0.167914	-0.181377	-0.157126	non PAM
depleted	-0.144088	-0.181374	-0.144088	non PAM
depleted	-0.163841	-0.181374	-0.163841	sgRNA A PAM codon
depleted	-0.178898	-0.181324	-0.176993	non PAM
depleted	-0.196929	-0.181315	-0.207728	non PAM
depleted	-0.178652	-0.181306	-0.176761	non PAM
depleted	-0.1813	-0.1813	-0.196343	sgRNA B PAM codon
depleted	-0.181999	-0.181281	-0.182792	non PAM
depleted	-0.187356	-0.181268	-0.192428	non PAM
depleted	-0.169097	-0.18116	-0.151352	non PAM
depleted	-0.17354	-0.181145	-0.162056	non PAM
depleted	-0.17402	-0.181086	-0.166853	non PAM
depleted	-0.182271	-0.181022	-0.184377	non PAM
depleted	-0.186186	-0.180957	-0.189152	non PAM
depleted	-0.188126	-0.180956	-0.188595	non PAM
depleted	-0.180725	-0.180913	-0.179855	non PAM
depleted	-0.187609	-0.180881	-0.190258	non PAM
depleted	-0.180876	-0.180876	-0.208433	sgRNA B PAM codon
depleted	-0.180036	-0.180867	-0.179427	non PAM
depleted	-0.163335	-0.180838	-0.171083	sgRNA A PAM codon
depleted	-0.184138	-0.180833	-0.189432	non PAM
depleted	-0.182231	-0.180687	-0.183589	non PAM
depleted	-0.145038	-0.180616	-0.124263	non PAM
depleted	-0.160433	-0.180607	-0.145691	non PAM
depleted	-0.138519	-0.180587	-0.0928532	non PAM
depleted	-0.178021	-0.180547	-0.174621	non PAM
depleted	-0.170851	-0.180518	-0.170851	sgRNA A PAM codon
depleted	-0.155478	-0.180447	-0.135781	non PAM
depleted	-0.191185	-0.180444	-0.205095	non PAM
depleted	-0.193742	-0.180365	-0.199156	non PAM
depleted	-0.197164	-0.180296	-0.212029	non PAM
depleted	-0.166274	-0.180263	-0.152055	non PAM
depleted	-0.185898	-0.180261	-0.189819	non PAM
depleted	-0.148663	-0.180242	-0.128171	non PAM
depleted	-0.186773	-0.180242	-0.190595	non PAM
depleted	-0.176975	-0.180242	-0.170188	non PAM
depleted	-0.182897	-0.180213	-0.184095	non PAM
depleted	-0.192785	-0.180175	-0.201556	non PAM
depleted	-0.165854	-0.180162	-0.163082	non PAM
depleted	-0.170897	-0.18013	-0.158558	non PAM
depleted	-0.174418	-0.180008	-0.161864	non PAM
depleted	-0.160057	-0.179995	-0.148401	non PAM
depleted	-0.189451	-0.179987	-0.204549	non PAM
depleted	-0.184354	-0.179966	-0.192381	non PAM
depleted	-0.178951	-0.179963	-0.178654	non PAM
depleted	-0.185026	-0.179941	-0.188317	non PAM
depleted	-0.198081	-0.179935	-0.212334	non PAM
depleted	-0.1788	-0.179878	-0.177927	non PAM
depleted	-0.179871	-0.179871	-0.0914632	sgRNA B PAM codon
depleted	-0.15869	-0.179841	-0.15869	sgRNA A PAM codon
depleted	-0.185078	-0.179754	-0.189734	non PAM
depleted	-0.163767	-0.179727	-0.161419	non PAM
depleted	-0.179677	-0.179677	NA	non PAM
depleted	-0.181716	-0.179671	-0.194121	non PAM
depleted	-0.165757	-0.179625	-0.176696	non PAM
depleted	-0.166137	-0.179607	-0.138508	non PAM
depleted	-0.172518	-0.17958	-0.16796	non PAM
depleted	-0.165466	-0.179568	-0.151082	non PAM
depleted	-0.177623	-0.179499	-0.177068	non PAM
depleted	-0.13287	-0.179412	-0.0866563	non PAM
depleted	-0.153462	-0.179405	-0.153462	sgRNA A PAM codon
depleted	-0.177989	-0.179317	-0.177346	non PAM
depleted	-0.165106	-0.179307	-0.142687	non PAM
depleted	-0.170968	-0.179286	-0.187965	non PAM
depleted	-0.137476	-0.179271	-0.132188	non PAM
depleted	-0.170891	-0.179258	-0.163589	non PAM
depleted	-0.138961	-0.17925	-0.104588	non PAM
depleted	-0.170653	-0.179237	-0.196205	non PAM
depleted	-0.160798	-0.179173	-0.154182	non PAM
depleted	-0.185841	-0.179134	-0.192661	non PAM
depleted	-0.191894	-0.179104	-0.201455	non PAM
depleted	-0.188637	-0.178986	-0.195628	non PAM
depleted	-0.180153	-0.178922	-0.196437	non PAM
depleted	-0.178896	-0.178896	NA	non PAM
depleted	-0.160576	-0.178868	-0.124326	non PAM
depleted	-0.168647	-0.178847	-0.153601	non PAM
depleted	-0.148721	-0.178842	-0.136724	non PAM
depleted	-0.155196	-0.178801	-0.164403	non PAM
depleted	-0.16175	-0.17877	-0.155136	non PAM
depleted	-0.165003	-0.178698	-0.153091	non PAM
depleted	-0.183758	-0.178689	-0.186857	non PAM
depleted	-0.165036	-0.178687	-0.154397	non PAM
depleted	-0.177112	-0.178581	-0.176603	non PAM
depleted	-0.185821	-0.178538	-0.192502	non PAM
depleted	-0.169738	-0.178498	-0.166894	non PAM
depleted	-0.174381	-0.178496	-0.16699	non PAM
depleted	-0.17531	-0.17841	-0.174195	non PAM
depleted	-0.167741	-0.178363	-0.157671	non PAM
depleted	-0.178615	-0.178329	-0.178749	non PAM
depleted	-0.175581	-0.178299	-0.170747	non PAM
depleted	-0.203248	-0.178163	-0.21874	non PAM
depleted	-0.186362	-0.17815	-0.19472	non PAM
depleted	-0.191508	-0.177998	-0.215779	non PAM
depleted	-0.16124	-0.177969	-0.148831	non PAM
depleted	-0.168691	-0.177878	-0.16097	non PAM
depleted	-0.148613	-0.177853	-0.126971	non PAM
depleted	-0.20592	-0.177852	-0.225923	non PAM
depleted	-0.175199	-0.177841	-0.171056	non PAM
depleted	-0.171147	-0.177805	-0.164134	non PAM
depleted	-0.188387	-0.177782	-0.240812	non PAM
depleted	-0.161119	-0.177769	-0.148909	non PAM
depleted	-0.171038	-0.177769	-0.162361	non PAM
depleted	-0.152538	-0.177766	-0.122076	non PAM
depleted	-0.191273	-0.177757	-0.208666	non PAM
depleted	-0.183484	-0.177756	-0.190611	non PAM
depleted	-0.123519	-0.177743	-0.0894504	non PAM
depleted	-0.180427	-0.177742	-0.184015	non PAM
depleted	-0.1585	-0.177699	-0.149079	non PAM
depleted	-0.16767	-0.177695	-0.147717	non PAM
depleted	-0.176762	-0.177637	-0.176301	non PAM
depleted	-0.167245	-0.177612	-0.159898	non PAM
depleted	-0.164933	-0.177612	-0.154305	non PAM
depleted	-0.16834	-0.177605	-0.148967	non PAM
depleted	-0.174509	-0.177604	-0.173201	non PAM
depleted	-0.158402	-0.177569	-0.158402	sgRNA A PAM codon
depleted	-0.163889	-0.177549	-0.156335	non PAM
depleted	-0.172945	-0.177541	-0.16473	non PAM
depleted	-0.179129	-0.177513	-0.180987	non PAM
depleted	-0.161004	-0.177476	-0.12007	non PAM
depleted	-0.195277	-0.177406	-0.209111	non PAM
depleted	-0.147406	-0.177404	-0.126799	non PAM
depleted	-0.183184	-0.177396	-0.187988	non PAM
depleted	-0.161086	-0.17739	-0.146597	non PAM
depleted	-0.190273	-0.177343	-0.205373	non PAM
depleted	-0.165366	-0.17734	-0.147848	non PAM
depleted	-0.173738	-0.177298	-0.164943	non PAM
depleted	-0.190302	-0.177292	-0.200566	non PAM
depleted	-0.158373	-0.177282	-0.155173	non PAM
depleted	-0.172474	-0.177183	-0.163103	non PAM
depleted	-0.0411779	-0.177169	-0.0109984	non PAM
depleted	-0.188083	-0.177159	-0.205717	non PAM
depleted	-0.193498	-0.177151	-0.206849	non PAM
depleted	-0.163503	-0.177146	-0.153683	non PAM
depleted	-0.181642	-0.177141	-0.186593	non PAM
depleted	-0.17406	-0.177141	-0.166012	non PAM
depleted	-0.167906	-0.177139	-0.156902	non PAM
depleted	-0.170298	-0.177127	-0.160466	non PAM
depleted	-0.182277	-0.177112	-0.18494	non PAM
depleted	-0.18729	-0.177111	-0.198141	non PAM
depleted	-0.166541	-0.17709	-0.139493	non PAM
depleted	-0.182483	-0.177074	-0.195806	non PAM
depleted	-0.168744	-0.177071	-0.155972	non PAM
depleted	-0.152963	-0.177068	-0.107787	non PAM
depleted	-0.164278	-0.17706	-0.128419	non PAM
depleted	-0.169904	-0.177022	-0.160295	non PAM
depleted	-0.193267	-0.17699	-0.214699	non PAM
depleted	-0.178859	-0.17689	-0.182933	non PAM
depleted	-0.19294	-0.176888	-0.206003	non PAM
depleted	-0.151715	-0.176856	-0.151715	sgRNA A PAM codon
depleted	-0.183278	-0.176792	-0.186451	non PAM
depleted	-0.190896	-0.176772	-0.204551	non PAM
depleted	-0.17333	-0.176755	-0.169833	non PAM
depleted	-0.150234	-0.176755	-0.12336	non PAM
depleted	-0.1616	-0.176696	-0.140909	non PAM
depleted	-0.185103	-0.176671	-0.19426	non PAM
depleted	-0.15846	-0.17662	-0.14664	non PAM
depleted	-0.176156	-0.176583	-0.17587	non PAM
depleted	-0.181547	-0.17657	-0.192341	non PAM
depleted	-0.176483	-0.176494	-0.176465	non PAM
depleted	-0.191327	-0.176445	-0.210874	non PAM
depleted	-0.148926	-0.176422	-0.13953	non PAM
depleted	-0.17641	-0.17641	-0.164383	sgRNA B PAM codon
depleted	-0.184918	-0.176404	-0.189906	non PAM
depleted	-0.167102	-0.176358	-0.158626	non PAM
depleted	-0.196178	-0.176304	-0.209767	non PAM
depleted	-0.192431	-0.176269	-0.208907	non PAM
depleted	-0.190084	-0.176252	-0.202859	non PAM
depleted	-0.171775	-0.176175	-0.186586	non PAM
depleted	-0.178565	-0.176111	-0.18162	non PAM
depleted	-0.182218	-0.176077	-0.186749	non PAM
depleted	-0.166881	-0.176046	-0.14815	non PAM
depleted	-0.145194	-0.176034	-0.126036	non PAM
depleted	-0.172266	-0.176007	-0.168216	non PAM
depleted	-0.16983	-0.175989	-0.16791	non PAM
depleted	-0.134814	-0.175903	-0.119258	non PAM
depleted	-0.160586	-0.175877	-0.169538	non PAM
depleted	-0.16271	-0.175869	-0.151139	non PAM
depleted	-0.158232	-0.175834	-0.146105	non PAM
depleted	-0.185921	-0.175803	-0.199063	non PAM
depleted	-0.173118	-0.175767	-0.170882	non PAM
depleted	-0.160107	-0.175733	-0.152966	non PAM
depleted	-0.188632	-0.175733	-0.198163	non PAM
depleted	-0.15541	-0.175699	-0.119807	non PAM
depleted	-0.189633	-0.175666	-0.201311	non PAM
depleted	-0.172626	-0.175634	-0.166613	non PAM
depleted	-0.17563	-0.17563	-0.169424	sgRNA B PAM codon
depleted	-0.157672	-0.17563	-0.13762	non PAM
depleted	-0.17586	-0.175623	-0.17606	non PAM
depleted	-0.185862	-0.175581	-0.204362	non PAM
depleted	-0.179221	-0.175547	-0.181226	non PAM
depleted	-0.1906	-0.175533	-0.200283	non PAM
depleted	-0.178727	-0.175529	-0.180661	non PAM
depleted	-0.180274	-0.175512	-0.18343	non PAM
depleted	-0.174796	-0.175499	-0.173956	non PAM
depleted	-0.1632	-0.175462	-0.149519	non PAM
depleted	-0.16927	-0.175459	-0.16417	non PAM
depleted	-0.184185	-0.175445	-0.190968	non PAM
depleted	-0.162238	-0.175442	-0.14442	non PAM
depleted	-0.151517	-0.175418	-0.100299	non PAM
depleted	-0.17117	-0.175346	-0.162503	non PAM
depleted	-0.0576976	-0.175293	-0.0348886	non PAM
depleted	-0.179882	-0.175286	-0.184862	non PAM
depleted	-0.161809	-0.175207	-0.153074	non PAM
depleted	-0.176858	-0.175203	-0.17799	non PAM
depleted	-0.17754	-0.175197	-0.178686	non PAM
depleted	-0.148293	-0.175117	-0.117593	non PAM
depleted	-0.176724	-0.175033	-0.177404	non PAM
depleted	-0.185861	-0.175027	-0.157744	non PAM
depleted	-0.173738	-0.175023	-0.1728	non PAM
depleted	-0.170816	-0.17502	-0.169116	non PAM
depleted	-0.181939	-0.175008	-0.204966	non PAM
depleted	-0.159847	-0.175006	-0.145021	non PAM
depleted	-0.172904	-0.174923	-0.172328	non PAM
depleted	-0.167813	-0.174854	-0.159812	non PAM
depleted	-0.171284	-0.174845	-0.168254	non PAM
depleted	-0.189446	-0.174835	-0.203215	non PAM
depleted	-0.167462	-0.174753	-0.156604	non PAM
depleted	-0.178953	-0.174715	-0.18416	non PAM
depleted	-0.179099	-0.174703	-0.182864	non PAM
depleted	-0.177697	-0.174689	-0.181856	non PAM
depleted	-0.192499	-0.174651	-0.201866	non PAM
depleted	-0.189992	-0.174474	-0.216012	non PAM
depleted	-0.181619	-0.174417	-0.203764	non PAM
depleted	-0.169538	-0.174404	-0.118411	non PAM
depleted	-0.161306	-0.174404	-0.154577	non PAM
depleted	-0.1713	-0.174374	-0.168229	non PAM
depleted	-0.175148	-0.174365	-0.175947	non PAM
depleted	-0.158557	-0.174363	-0.130825	non PAM
depleted	-0.174339	-0.174339	-0.168759	sgRNA B PAM codon
depleted	-0.180794	-0.174326	-0.187461	non PAM
depleted	-0.17175	-0.174305	-0.169388	non PAM
depleted	-0.164608	-0.174281	-0.155051	non PAM
depleted	-0.181137	-0.174263	-0.185099	non PAM
depleted	-0.162489	-0.174231	-0.133185	non PAM
depleted	-0.179467	-0.174227	-0.15342	sgRNA B PAM codon
depleted	-0.164313	-0.174221	-0.161358	non PAM
depleted	-0.179423	-0.174176	-0.182295	non PAM
depleted	-0.157445	-0.174146	-0.143095	non PAM
depleted	-0.167141	-0.174091	-0.148451	non PAM
depleted	-0.172252	-0.174048	-0.169488	non PAM
depleted	-0.176971	-0.174026	-0.180042	non PAM
depleted	-0.168655	-0.174022	-0.156202	non PAM
depleted	-0.192543	-0.17401	-0.219947	non PAM
depleted	-0.149109	-0.174002	-0.124049	non PAM
depleted	-0.156297	-0.173961	-0.130797	non PAM
depleted	-0.192549	-0.173901	-0.220735	non PAM
depleted	-0.214452	-0.173866	-0.207415	non PAM
depleted	-0.162088	-0.173742	-0.14816	non PAM
depleted	-0.216521	-0.173735	NA	non PAM
depleted	-0.180335	-0.173725	-0.189562	non PAM
depleted	-0.180271	-0.173672	-0.194741	non PAM
depleted	-0.162621	-0.173654	-0.141591	non PAM
depleted	-0.185687	-0.173581	-0.201669	non PAM
depleted	-0.209134	-0.173523	-0.246574	non PAM
depleted	-0.171528	-0.17352	-0.161724	non PAM
depleted	-0.150554	-0.173502	-0.129189	non PAM
depleted	-0.174568	-0.17347	-0.175905	non PAM
depleted	-0.185077	-0.173398	-0.200842	non PAM
depleted	-0.189489	-0.173353	-0.20371	non PAM
depleted	-0.147953	-0.173352	-0.12712	non PAM
depleted	-0.158198	-0.173343	-0.150143	non PAM
depleted	-0.172375	-0.17332	-0.171402	non PAM
depleted	-0.153878	-0.173307	-0.142994	non PAM
depleted	-0.180144	-0.173292	-0.18665	non PAM
depleted	-0.188501	-0.173242	-0.194875	non PAM
depleted	-0.166884	-0.173178	-0.162511	non PAM
depleted	-0.142726	-0.173152	-0.130071	non PAM
depleted	-0.18319	-0.173114	-0.194756	non PAM
depleted	-0.185571	-0.173103	-0.195462	non PAM
depleted	-0.144044	-0.173099	-0.133906	non PAM
depleted	-0.176567	-0.173036	-0.17806	non PAM
depleted	-0.155025	-0.173036	-0.123297	non PAM
depleted	-0.175256	-0.17303	-0.17723	non PAM
depleted	-0.178833	-0.173017	-0.18126	non PAM
depleted	-0.157826	-0.173008	-0.144462	non PAM
depleted	-0.171957	-0.172944	-0.171469	non PAM
depleted	-0.153023	-0.172894	-0.140683	non PAM
depleted	-0.104693	-0.172886	-0.079231	non PAM
depleted	-0.155186	-0.17286	-0.141465	non PAM
depleted	-0.15879	-0.172853	-0.123335	non PAM
depleted	-0.164637	-0.172826	-0.160613	non PAM
depleted	-0.202825	-0.172798	-0.211094	non PAM
depleted	-0.166636	-0.172733	-0.162161	non PAM
depleted	-0.146237	-0.1727	-0.146237	sgRNA A PAM codon
depleted	-0.197545	-0.172697	-0.200085	non PAM
depleted	-0.144576	-0.172649	-0.125663	non PAM
depleted	-0.184755	-0.172598	-0.193777	non PAM
depleted	-0.181876	-0.17256	-0.201432	non PAM
depleted	-0.156478	-0.172522	-0.124868	non PAM
depleted	-0.163253	-0.172492	-0.150302	non PAM
depleted	-0.158043	-0.172415	-0.140393	non PAM
depleted	-0.170292	-0.172414	-0.169107	non PAM
depleted	-0.178197	-0.17238	-0.183949	non PAM
depleted	-0.181116	-0.172341	-0.190901	non PAM
depleted	-0.186214	-0.172306	-0.205479	non PAM
depleted	-0.164165	-0.172211	-0.158205	non PAM
depleted	-0.208751	-0.172206	-0.237841	non PAM
depleted	-0.189971	-0.172157	-0.271115	non PAM
depleted	-0.156967	-0.172139	-0.142275	non PAM
depleted	-0.153345	-0.172092	-0.136708	non PAM
depleted	-0.168502	-0.172049	-0.160679	non PAM
depleted	-0.183447	-0.172027	-0.196974	non PAM
depleted	-0.172767	-0.171942	-0.174065	non PAM
depleted	-0.154109	-0.171918	-0.149102	non PAM
depleted	-0.168169	-0.17191	-0.15479	non PAM
depleted	-0.189688	-0.171908	-0.212009	non PAM
depleted	-0.174494	-0.171887	-0.181732	non PAM
depleted	-0.162409	-0.171861	-0.151419	non PAM
depleted	-0.188252	-0.171834	-0.210143	non PAM
depleted	-0.127519	-0.171763	-0.116974	non PAM
depleted	-0.178194	-0.171758	-0.186499	non PAM
depleted	-0.163236	-0.171754	-0.157928	non PAM
depleted	-0.182218	-0.171719	-0.191099	non PAM
depleted	-0.158883	-0.171589	-0.152075	non PAM
depleted	-0.175617	-0.171552	-0.178779	non PAM
depleted	-0.175886	-0.171536	-0.178387	non PAM
depleted	-0.168368	-0.17153	-0.165865	non PAM
depleted	-0.168682	-0.171511	-0.165743	non PAM
depleted	-0.185002	-0.1715	-0.195002	non PAM
depleted	-0.180969	-0.171488	-0.148593	non PAM
depleted	-0.167178	-0.171487	-0.16451	non PAM
depleted	-0.175661	-0.171436	-0.178529	non PAM
depleted	-0.162269	-0.171433	-0.159168	non PAM
depleted	-0.176094	-0.171426	-0.179319	non PAM
depleted	-0.143106	-0.171362	-0.133945	non PAM
depleted	-0.158486	-0.171356	-0.150018	non PAM
depleted	-0.171355	-0.171355	-0.175996	sgRNA B PAM codon
depleted	-0.186028	-0.171345	NA	non PAM
depleted	-0.153062	-0.171294	-0.130666	non PAM
depleted	-0.170622	-0.171272	-0.162205	non PAM
depleted	-0.156205	-0.171272	-0.139739	non PAM
depleted	-0.169372	-0.171183	-0.160668	non PAM
depleted	-0.198237	-0.171175	-0.194395	non PAM
depleted	-0.180915	-0.171148	-0.18605	non PAM
depleted	-0.170289	-0.171118	-0.172179	non PAM
depleted	-0.153393	-0.171116	-0.129284	non PAM
depleted	-0.173368	-0.170984	-0.177467	non PAM
depleted	-0.118862	-0.170976	-0.0616339	non PAM
depleted	-0.165214	-0.170877	-0.162121	non PAM
depleted	-0.168913	-0.170849	-0.166398	non PAM
depleted	-0.168323	-0.170815	-0.163949	non PAM
depleted	-0.182717	-0.170791	-0.193021	non PAM
depleted	-0.161548	-0.170729	-0.129339	non PAM
depleted	-0.173516	-0.170639	-0.175666	non PAM
depleted	-0.161725	-0.170626	-0.161657	non PAM
depleted	-0.14911	-0.170604	-0.138466	non PAM
depleted	-0.151097	-0.170603	-0.139826	non PAM
depleted	-0.166985	-0.170567	-0.160163	non PAM
depleted	-0.195683	-0.170559	-0.206766	non PAM
depleted	-0.170489	-0.170489	-0.177452	sgRNA B PAM codon
depleted	-0.155507	-0.170487	-0.142486	non PAM
depleted	-0.174164	-0.170475	-0.18185	non PAM
depleted	-0.17613	-0.170447	-0.189497	non PAM
depleted	-0.162869	-0.170382	-0.153623	non PAM
depleted	-0.173285	-0.170356	-0.146173	non PAM
depleted	-0.183598	-0.170308	-0.199583	non PAM
depleted	-0.16968	-0.170247	-0.161917	non PAM
depleted	-0.0873021	-0.170234	-0.0497536	non PAM
depleted	-0.14966	-0.170226	-0.133892	non PAM
depleted	-0.174733	-0.170198	-0.182203	non PAM
depleted	-0.168572	-0.170115	-0.165637	non PAM
depleted	-0.130596	-0.170056	-0.100917	non PAM
depleted	-0.167955	-0.170029	-0.166908	non PAM
depleted	-0.184059	-0.170003	-0.191755	non PAM
depleted	-0.167924	-0.169966	-0.166324	non PAM
depleted	-0.17401	-0.169924	-0.176528	non PAM
depleted	-0.160545	-0.169915	-0.130443	non PAM
depleted	-0.173789	-0.169906	-0.182969	non PAM
depleted	-0.169896	-0.169896	-0.00604125	sgRNA B PAM codon
depleted	-0.120602	-0.169864	-0.089351	non PAM
depleted	-0.151028	-0.169733	-0.125606	non PAM
depleted	-0.171437	-0.169665	-0.174841	non PAM
depleted	-0.194109	-0.169651	-0.194109	sgRNA A PAM codon
depleted	-0.157461	-0.169627	-0.149816	non PAM
depleted	-0.17495	-0.169601	-0.189073	non PAM
depleted	-0.154114	-0.169594	-0.145557	non PAM
depleted	-0.149081	-0.169587	-0.128313	non PAM
depleted	-0.157254	-0.169478	-0.13222	non PAM
depleted	-0.203793	-0.169472	-0.216567	non PAM
depleted	-0.155449	-0.169464	-0.147291	non PAM
depleted	-0.15843	-0.169441	-0.143749	non PAM
depleted	-0.177338	-0.169437	-0.185437	non PAM
depleted	-0.163145	-0.169418	-0.149896	non PAM
depleted	-0.150687	-0.169409	-0.14044	non PAM
depleted	-0.126288	-0.169403	-0.126288	sgRNA A PAM codon
depleted	-0.164418	-0.169267	-0.160984	non PAM
depleted	-0.162755	-0.16926	-0.146408	non PAM
depleted	-0.144138	-0.169179	-0.130326	non PAM
depleted	-0.145339	-0.169173	-0.114704	non PAM
depleted	-0.16486	-0.169154	-0.153449	non PAM
depleted	-0.162502	-0.169116	-0.154542	non PAM
depleted	-0.17793	-0.16902	-0.18087	non PAM
depleted	-0.179007	-0.169004	-0.188639	non PAM
depleted	-0.166955	-0.168989	-0.165641	non PAM
depleted	-0.183786	-0.168966	-0.201534	non PAM
depleted	-0.163167	-0.168963	-0.159324	non PAM
depleted	-0.162695	-0.168913	-0.157924	non PAM
depleted	-0.179853	-0.168842	-0.188158	non PAM
depleted	-0.17505	-0.168838	-0.183284	non PAM
depleted	-0.169388	-0.168834	-0.170433	non PAM
depleted	-0.168821	-0.168821	NA	non PAM
depleted	-0.200291	-0.168811	-0.220067	non PAM
depleted	-0.146768	-0.168729	-0.116312	non PAM
depleted	-0.140853	-0.168684	-0.140853	sgRNA A PAM codon
depleted	-0.163045	-0.168684	-0.163045	non PAM
depleted	-0.168822	-0.168624	-0.16907	non PAM
depleted	-0.168057	-0.168613	-0.163618	non PAM
depleted	-0.173508	-0.168595	-0.179348	non PAM
depleted	-0.167748	-0.168555	-0.167399	non PAM
depleted	-0.1662	-0.168524	-0.164239	non PAM
depleted	-0.142085	-0.168481	-0.108608	non PAM
depleted	-0.143792	-0.16845	-0.109047	non PAM
depleted	-0.170023	-0.168406	-0.171167	non PAM
depleted	-0.164115	-0.168401	-0.164115	sgRNA A PAM codon
depleted	-0.162726	-0.168395	-0.157989	non PAM
depleted	-0.164677	-0.168335	-0.15864	non PAM
depleted	-0.15664	-0.168295	-0.15126	non PAM
depleted	-0.192017	-0.168237	-0.211103	non PAM
depleted	-0.153861	-0.168234	-0.143773	non PAM
depleted	-0.178427	-0.168216	-0.153165	non PAM
depleted	-0.177741	-0.168199	-0.20141	non PAM
depleted	-0.170706	-0.168185	-0.172252	non PAM
depleted	-0.130589	-0.16812	-0.101329	non PAM
depleted	-0.151938	-0.168112	-0.137038	non PAM
depleted	-0.179541	-0.167941	-0.182392	non PAM
depleted	-0.169394	-0.167928	-0.144295	non PAM
depleted	-0.140386	-0.167823	-0.128338	non PAM
depleted	-0.180895	-0.167768	-0.204113	non PAM
depleted	-0.167747	-0.167747	NA	non PAM
depleted	-0.177341	-0.167735	-0.187289	non PAM
depleted	-0.107434	-0.167729	-0.091156	non PAM
depleted	-0.167706	-0.167706	NA	non PAM
depleted	-0.177246	-0.167695	-0.19507	non PAM
depleted	-0.149928	-0.167642	-0.134802	non PAM
depleted	-0.160709	-0.167468	-0.156574	non PAM
depleted	-0.17237	-0.167452	-0.148217	non PAM
depleted	-0.16677	-0.167448	-0.16548	non PAM
depleted	-0.169389	-0.167429	-0.171271	non PAM
depleted	-0.170399	-0.167409	-0.176212	non PAM
depleted	-0.16249	-0.16739	-0.158625	non PAM
depleted	-0.167374	-0.167374	-0.140634	sgRNA B PAM codon
depleted	-0.165191	-0.167348	-0.163834	non PAM
depleted	-0.16069	-0.167264	-0.149367	non PAM
depleted	-0.190895	-0.167243	-0.207532	non PAM
depleted	-0.160172	-0.16716	-0.154171	non PAM
depleted	-0.164445	-0.167103	-0.162471	non PAM
depleted	-0.1644	-0.167071	-0.163274	non PAM
depleted	-0.16068	-0.16707	-0.138976	non PAM
depleted	-0.165907	-0.167061	-0.163858	non PAM
depleted	-0.159906	-0.167027	-0.148225	non PAM
depleted	-0.163297	-0.166995	-0.15655	non PAM
depleted	-0.175128	-0.166943	-0.186552	non PAM
depleted	-0.170983	-0.16691	-0.173796	non PAM
depleted	-0.16276	-0.16686	-0.135148	non PAM
depleted	-0.150848	-0.166848	-0.139854	non PAM
depleted	-0.145752	-0.16678	-0.1266	non PAM
depleted	-0.156139	-0.166764	-0.145772	non PAM
depleted	-0.139982	-0.166759	-0.12141	non PAM
depleted	-0.162838	-0.16675	-0.159073	non PAM
depleted	-0.162686	-0.166743	-0.157518	non PAM
depleted	-0.18913	-0.166705	-0.208074	non PAM
depleted	-0.178253	-0.166696	-0.184173	non PAM
depleted	-0.167905	-0.166662	-0.165989	non PAM
depleted	-0.165534	-0.16655	-0.1645	non PAM
depleted	-0.162353	-0.166531	-0.161257	non PAM
depleted	-0.171945	-0.166519	-0.177612	non PAM
depleted	-0.18626	-0.166462	-0.222612	non PAM
depleted	-0.153842	-0.166437	-0.14627	non PAM
depleted	-0.204553	-0.166329	-0.240813	non PAM
depleted	-0.170121	-0.16632	-0.173939	non PAM
depleted	-0.173449	-0.166318	-0.164208	non PAM
depleted	-0.166226	-0.166226	NA	non PAM
depleted	-0.179924	-0.166225	-0.189932	non PAM
depleted	-0.181299	-0.166167	-0.189988	non PAM
depleted	-0.184337	-0.166165	-0.200531	non PAM
depleted	-0.166356	-0.166151	-0.166449	non PAM
depleted	-0.181045	-0.166149	-0.188084	non PAM
depleted	-0.13729	-0.166125	-0.105669	non PAM
depleted	-0.160743	-0.166113	-0.1509	non PAM
depleted	-0.176368	-0.16611	-0.18831	non PAM
depleted	-0.161395	-0.166092	-0.154745	non PAM
depleted	-0.166065	-0.166065	NA	non PAM
depleted	-0.188374	-0.165946	-0.197478	non PAM
depleted	-0.176316	-0.165922	-0.193288	non PAM
depleted	-0.166206	-0.165921	-0.166206	sgRNA A PAM codon
depleted	-0.160981	-0.16585	-0.14957	non PAM
depleted	-0.172824	-0.165824	-0.181942	non PAM
depleted	-0.147964	-0.165819	-0.12628	non PAM
depleted	-0.153227	-0.165743	-0.14952	non PAM
depleted	-0.167706	-0.165734	-0.169234	non PAM
depleted	-0.154967	-0.165665	-0.148328	non PAM
depleted	-0.174094	-0.165599	-0.192547	non PAM
depleted	-0.165041	-0.16559	-0.164506	non PAM
depleted	-0.170907	-0.165588	-0.175695	non PAM
depleted	-0.138469	-0.165517	-0.130157	non PAM
depleted	-0.173623	-0.165491	-0.181489	non PAM
depleted	-0.158573	-0.165387	-0.129953	non PAM
depleted	-0.161398	-0.16536	-0.152528	non PAM
depleted	-0.143675	-0.165356	-0.12291	non PAM
depleted	-0.174979	-0.165351	-0.182445	non PAM
depleted	-0.163182	-0.165269	-0.161392	non PAM
depleted	-0.183616	-0.165264	-0.204022	non PAM
depleted	-0.149058	-0.165251	-0.135486	non PAM
depleted	-0.173421	-0.165202	-0.184735	non PAM
depleted	-0.170077	-0.165187	-0.175115	non PAM
depleted	-0.195299	-0.16514	-0.197544	non PAM
depleted	-0.164212	-0.165094	-0.163301	non PAM
depleted	-0.18083	-0.165082	-0.188437	non PAM
depleted	-0.162574	-0.165077	-0.159148	non PAM
depleted	-0.182248	-0.165058	-0.16008	non PAM
depleted	-0.165057	-0.165057	-0.195744	sgRNA B PAM codon
depleted	-0.160377	-0.165014	-0.157044	non PAM
depleted	-0.108664	-0.165006	-0.00136611	non PAM
depleted	-0.177081	-0.165005	-0.186564	non PAM
depleted	-0.13779	-0.164994	-0.12561	non PAM
depleted	-0.119869	-0.16497	-0.0969904	non PAM
depleted	-0.149127	-0.164914	-0.134651	non PAM
depleted	-0.170867	-0.164796	-0.1754	non PAM
depleted	-0.16477	-0.16477	-0.189159	sgRNA B PAM codon
depleted	-0.172964	-0.164755	-0.183294	non PAM
depleted	-0.170314	-0.164738	-0.179224	non PAM
depleted	-0.14853	-0.164694	-0.14853	sgRNA A PAM codon
depleted	-0.1814	-0.164686	-0.197836	non PAM
depleted	-0.16133	-0.16466	-0.155712	non PAM
depleted	-0.164987	-0.164606	-0.165304	non PAM
depleted	-0.140603	-0.164604	-0.115434	non PAM
depleted	-0.183477	-0.164576	-0.206246	non PAM
depleted	-0.181621	-0.164525	-0.19965	non PAM
depleted	-0.155582	-0.164516	-0.149014	non PAM
depleted	-0.0390751	-0.164455	-0.0265003	non PAM
depleted	-0.177601	-0.164434	-0.198281	non PAM
depleted	-0.145737	-0.164425	-0.108228	non PAM
depleted	-0.144639	-0.164393	-0.135046	non PAM
depleted	-0.159984	-0.164299	-0.164569	non PAM
depleted	-0.165441	-0.164259	-0.166887	non PAM
depleted	-0.101188	-0.164215	-0.0664049	non PAM
depleted	-0.164212	-0.164212	-0.155166	sgRNA B PAM codon
depleted	-0.164195	-0.164195	-0.148524	non PAM
depleted	-0.157307	-0.16415	-0.150268	non PAM
depleted	-0.164142	-0.164142	-0.152937	sgRNA B PAM codon
depleted	-0.155028	-0.164085	-0.148401	non PAM
depleted	-0.141419	-0.164082	-0.141419	sgRNA A PAM codon
depleted	-0.152068	-0.164077	-0.143224	non PAM
depleted	-0.131545	-0.16406	-0.109962	non PAM
depleted	-0.164233	-0.163986	-0.164484	non PAM
depleted	-0.14199	-0.163897	-0.138941	non PAM
depleted	-0.18037	-0.163856	-0.195364	non PAM
depleted	-0.145912	-0.163843	-0.126105	non PAM
depleted	-0.165988	-0.163819	-0.165988	sgRNA A PAM codon
depleted	-0.179882	-0.163817	-0.184247	non PAM
depleted	-0.142357	-0.163778	-0.115958	non PAM
depleted	-0.169582	-0.163776	-0.176849	non PAM
depleted	-0.158679	-0.16376	-0.150479	non PAM
depleted	-0.180864	-0.163723	-0.188807	non PAM
depleted	-0.163721	-0.163721	-0.183467	sgRNA B PAM codon
depleted	-0.140078	-0.163705	-0.117548	non PAM
depleted	-0.16258	-0.163696	-0.161897	non PAM
depleted	-0.15577	-0.163692	-0.144457	non PAM
depleted	-0.162906	-0.163689	-0.172164	non PAM
depleted	-0.126407	-0.163685	-0.101527	non PAM
depleted	-0.158124	-0.163662	-0.158124	sgRNA A PAM codon
depleted	-0.156991	-0.163661	-0.151134	non PAM
depleted	-0.111483	-0.163566	-0.0829277	non PAM
depleted	-0.169739	-0.163558	-0.179592	non PAM
depleted	-0.162248	-0.163552	-0.160403	non PAM
depleted	-0.166002	-0.163503	-0.16944	non PAM
depleted	-0.0845839	-0.163366	-0.0690733	non PAM
depleted	-0.160853	-0.163265	-0.150127	non PAM
depleted	-0.176307	-0.163258	-0.184819	non PAM
depleted	-0.164273	-0.163224	-0.181434	non PAM
depleted	-0.163173	-0.163173	NA	non PAM
depleted	-0.163148	-0.163148	-0.158681	sgRNA B PAM codon
depleted	-0.148375	-0.163127	-0.122564	non PAM
depleted	-0.171493	-0.163115	-0.182033	non PAM
depleted	-0.154442	-0.163053	-0.135938	non PAM
depleted	-0.179094	-0.163036	-0.199847	non PAM
depleted	-0.145062	-0.162988	-0.124643	non PAM
depleted	-0.155846	-0.162984	-0.143086	non PAM
depleted	-0.172543	-0.162935	-0.176965	non PAM
depleted	-0.160576	-0.162735	-0.15906	non PAM
depleted	-0.182483	-0.162675	-0.191355	non PAM
depleted	-0.160607	-0.162668	-0.157328	non PAM
depleted	-0.153964	-0.16265	-0.147102	non PAM
depleted	-0.163899	-0.162645	-0.165451	non PAM
depleted	-0.174097	-0.162539	-0.189825	non PAM
depleted	-0.164507	-0.162534	-0.165615	non PAM
depleted	-0.131718	-0.162443	-0.108679	non PAM
depleted	-0.160041	-0.162438	-0.156074	non PAM
depleted	-0.0627669	-0.162386	-0.0030913	non PAM
depleted	-0.161199	-0.162364	-0.159944	non PAM
depleted	-0.15473	-0.162336	-0.147049	non PAM
depleted	-0.158963	-0.162297	-0.136392	non PAM
depleted	-0.15345	-0.162288	-0.139382	non PAM
depleted	-0.15865	-0.162237	-0.15014	non PAM
depleted	-0.159316	-0.162163	-0.153448	non PAM
depleted	-0.104724	-0.162087	-0.0557644	non PAM
depleted	-0.162536	-0.16208	-0.16304	non PAM
depleted	-0.166739	-0.162004	-0.173182	non PAM
depleted	-0.153457	-0.162001	-0.147013	non PAM
depleted	-0.161991	-0.161991	NA	non PAM
depleted	-0.142668	-0.161933	-0.116918	non PAM
depleted	-0.133625	-0.161917	-0.12493	non PAM
depleted	-0.172649	-0.161895	-0.185645	non PAM
depleted	-0.172415	-0.16189	-0.183262	non PAM
depleted	-0.156082	-0.161889	-0.164462	non PAM
depleted	-0.161475	-0.161825	-0.161475	sgRNA A PAM codon
depleted	-0.164716	-0.161794	-0.172057	non PAM
depleted	-0.163245	-0.161788	-0.164737	non PAM
depleted	-0.145812	-0.161773	-0.141136	non PAM
depleted	-0.144911	-0.161753	-0.125021	non PAM
depleted	-0.172491	-0.161732	-0.185381	non PAM
depleted	-0.138051	-0.161708	-0.118392	non PAM
depleted	-0.164781	-0.161701	-0.166185	non PAM
depleted	-0.168969	-0.161685	-0.173445	non PAM
depleted	-0.147929	-0.161676	-0.134204	non PAM
depleted	-0.16563	-0.161522	-0.172904	non PAM
depleted	-0.174967	-0.16152	-0.191706	non PAM
depleted	-0.15883	-0.161498	-0.157421	non PAM
depleted	-0.157798	-0.161487	-0.150172	non PAM
depleted	-0.166736	-0.161474	-0.17335	non PAM
depleted	-0.0152842	-0.161462	0.0022563	non PAM
depleted	-0.157331	-0.161413	-0.153797	non PAM
depleted	-0.14846	-0.161412	-0.131366	non PAM
depleted	-0.156761	-0.161401	-0.148911	non PAM
depleted	-0.157992	-0.161367	-0.155384	non PAM
depleted	-0.15327	-0.161302	-0.144435	non PAM
depleted	-0.161234	-0.161234	-0.16826	sgRNA B PAM codon
depleted	-0.173155	-0.161225	-0.181291	non PAM
depleted	-0.157897	-0.161196	-0.155923	non PAM
depleted	-0.133716	-0.161175	-0.106756	non PAM
depleted	-0.161144	-0.161144	NA	non PAM
depleted	-0.157798	-0.161101	-0.154342	non PAM
depleted	-0.145522	-0.1611	-0.13188	non PAM
depleted	-0.157189	-0.161025	-0.156594	non PAM
depleted	-0.134809	-0.161019	-0.118538	non PAM
depleted	-0.142798	-0.161008	-0.128871	non PAM
depleted	-0.171693	-0.161007	-0.183221	non PAM
depleted	-0.154359	-0.16099	-0.142347	non PAM
depleted	-0.157114	-0.160907	-0.152957	non PAM
depleted	-0.112958	-0.16089	-0.0910773	non PAM
depleted	-0.175702	-0.160875	-0.191835	non PAM
depleted	-0.163163	-0.160828	-0.15249	non PAM
depleted	-0.135353	-0.160818	-0.151568	non PAM
depleted	-0.156945	-0.16079	-0.153578	non PAM
depleted	-0.137683	-0.160747	-0.110454	non PAM
depleted	-0.192046	-0.160715	-0.201254	non PAM
depleted	-0.170741	-0.160687	-0.17976	non PAM
depleted	-0.151254	-0.160686	-0.144181	non PAM
depleted	-0.144855	-0.160619	-0.141185	non PAM
depleted	-0.156708	-0.160581	-0.151674	non PAM
depleted	-0.158993	-0.160572	-0.158298	non PAM
depleted	-0.177206	-0.16049	-0.193705	non PAM
depleted	-0.163573	-0.160474	-0.16596	non PAM
depleted	-0.148242	-0.160464	-0.136924	sgRNA A PAM codon
depleted	-0.155941	-0.160421	-0.169027	non PAM
depleted	-0.150989	-0.160405	-0.144784	non PAM
depleted	-0.162958	-0.160307	-0.155405	non PAM
depleted	-0.152305	-0.160194	-0.148523	non PAM
depleted	-0.167267	-0.160153	-0.162869	non PAM
depleted	-0.167324	-0.160015	-0.174793	non PAM
depleted	-0.173332	-0.159962	-0.189015	non PAM
depleted	-0.169873	-0.159942	-0.18313	non PAM
depleted	-0.160061	-0.159855	-0.160181	non PAM
depleted	-0.034665	-0.15984	-0.0103861	non PAM
depleted	-0.141907	-0.159831	-0.138976	non PAM
depleted	-0.148467	-0.159827	-0.13329	non PAM
depleted	-0.158053	-0.159807	-0.15261	non PAM
depleted	-0.16391	-0.159785	-0.168147	non PAM
depleted	-0.171449	-0.159736	-0.177988	non PAM
depleted	-0.161868	-0.159702	-0.165153	non PAM
depleted	-0.159611	-0.159611	-0.170103	sgRNA B PAM codon
depleted	-0.162577	-0.159607	-0.166821	non PAM
depleted	-0.16421	-0.159577	-0.167982	non PAM
depleted	-0.155711	-0.159514	-0.154102	non PAM
depleted	-0.172148	-0.159494	-0.181878	non PAM
depleted	-0.154948	-0.159454	-0.150322	non PAM
depleted	-0.171056	-0.159441	-0.180182	non PAM
depleted	-0.141506	-0.159371	-0.125737	non PAM
depleted	-0.163276	-0.159338	-0.168575	non PAM
depleted	-0.155128	-0.159134	-0.151616	non PAM
depleted	-0.168879	-0.159111	-0.175373	non PAM
depleted	-0.164725	-0.15911	-0.170891	non PAM
depleted	-0.169898	-0.159099	-0.187584	non PAM
depleted	-0.166567	-0.159026	-0.173877	non PAM
depleted	-0.148146	-0.158983	-0.132732	non PAM
depleted	-0.176944	-0.158973	-0.191114	non PAM
depleted	-0.163037	-0.158958	-0.102408	non PAM
depleted	-0.164883	-0.15889	-0.176179	non PAM
depleted	-0.130942	-0.158878	-0.115562	non PAM
depleted	-0.174265	-0.15887	-0.187665	non PAM
depleted	-0.157837	-0.158825	-0.154891	non PAM
depleted	-0.142109	-0.15882	-0.129461	non PAM
depleted	-0.138352	-0.158815	-0.130171	non PAM
depleted	-0.206766	-0.158798	-0.208801	non PAM
depleted	-0.159929	-0.158794	-0.16125	non PAM
depleted	-0.178412	-0.158771	-0.176247	non PAM
depleted	-0.170338	-0.158766	-0.205391	non PAM
depleted	-0.160658	-0.158701	-0.16203	non PAM
depleted	-0.150634	-0.158553	-0.146144	non PAM
depleted	-0.17139	-0.158513	-0.178287	non PAM
depleted	-0.157771	-0.158486	-0.177394	non PAM
depleted	-0.169062	-0.158442	-0.182726	non PAM
depleted	-0.159994	-0.158369	-0.161867	non PAM
depleted	-0.152103	-0.158313	-0.148078	non PAM
depleted	-0.1662	-0.158277	-0.171394	non PAM
depleted	-0.1599	-0.158276	-0.161089	non PAM
depleted	-0.0559679	-0.158216	-0.0372484	non PAM
depleted	-0.143696	-0.158201	-0.129197	non PAM
depleted	-0.16467	-0.158196	-0.174166	non PAM
depleted	-0.155692	-0.158179	-0.154531	non PAM
depleted	-0.164869	-0.158154	-0.169736	non PAM
depleted	-0.160557	-0.158079	-0.164731	non PAM
depleted	-0.168255	-0.158056	-0.129447	non PAM
depleted	-0.127339	-0.158024	-0.103279	non PAM
depleted	-0.145387	-0.158003	-0.138931	non PAM
depleted	-0.158794	-0.157943	-0.163136	non PAM
depleted	-0.15597	-0.157905	-0.153473	non PAM
depleted	-0.171553	-0.157864	-0.181374	non PAM
depleted	-0.133613	-0.157864	-0.115572	non PAM
depleted	-0.176436	-0.157794	-0.198155	non PAM
depleted	-0.151755	-0.157749	-0.145066	non PAM
depleted	-0.157744	-0.157744	NA	non PAM
depleted	-0.151921	-0.157726	-0.136782	non PAM
depleted	-0.160959	-0.157701	-0.169717	non PAM
depleted	-0.131027	-0.157673	-0.11118	non PAM
depleted	-0.150036	-0.157638	-0.143358	non PAM
depleted	-0.155484	-0.157609	-0.153002	non PAM
depleted	-0.149526	-0.15757	-0.151333	non PAM
depleted	-0.157504	-0.15753	-0.157444	non PAM
depleted	-0.166756	-0.157519	-0.17396	non PAM
depleted	-0.165199	-0.157511	-0.179145	non PAM
depleted	-0.171752	-0.157448	-0.184711	non PAM
depleted	-0.152625	-0.157433	-0.149705	non PAM
depleted	-0.151913	-0.15742	-0.144196	non PAM
depleted	-0.144756	-0.157355	-0.144756	sgRNA A PAM codon
depleted	-0.15958	-0.157296	-0.161363	non PAM
depleted	-0.159381	-0.15725	-0.163954	non PAM
depleted	-0.151223	-0.15724	-0.146563	non PAM
depleted	-0.141451	-0.157225	-0.13502	non PAM
depleted	-0.161661	-0.157166	-0.165604	non PAM
depleted	-0.154164	-0.157141	-0.148624	non PAM
depleted	-0.142979	-0.157089	-0.123458	non PAM
depleted	-0.164885	-0.157079	-0.172592	non PAM
depleted	-0.16602	-0.157078	-0.176008	non PAM
depleted	-0.164237	-0.157043	-0.168755	non PAM
depleted	-0.151374	-0.157026	-0.148622	non PAM
depleted	-0.122906	-0.157021	-0.105376	non PAM
depleted	-0.1255	-0.157013	-0.105581	non PAM
depleted	-0.185278	-0.156954	-0.211306	non PAM
depleted	-0.16825	-0.156785	-0.178892	non PAM
depleted	-0.156846	-0.156754	-0.156886	non PAM
depleted	-0.181523	-0.156716	-0.199952	non PAM
depleted	-0.166589	-0.156639	-0.166589	sgRNA A PAM codon
depleted	-0.168467	-0.156522	-0.175926	non PAM
depleted	-0.156499	-0.156499	NA	non PAM
depleted	-0.156474	-0.156474	-0.166198	sgRNA B PAM codon
depleted	-0.129715	-0.156472	-0.129715	sgRNA A PAM codon
depleted	-0.139585	-0.156458	-0.11235	non PAM
depleted	-0.14714	-0.156357	-0.165942	sgRNA B PAM codon
depleted	-0.163156	-0.156341	-0.165632	non PAM
depleted	-0.163564	-0.156329	-0.186562	non PAM
depleted	-0.13013	-0.156318	-0.107376	non PAM
depleted	-0.157207	-0.156296	-0.169265	non PAM
depleted	-0.128718	-0.156232	-0.128718	sgRNA A PAM codon
depleted	-0.144381	-0.156184	-0.113794	non PAM
depleted	-0.142156	-0.156178	-0.123537	non PAM
depleted	-0.161068	-0.156135	-0.167224	non PAM
depleted	-0.153843	-0.156104	-0.152469	non PAM
depleted	-0.147526	-0.155927	-0.140528	non PAM
depleted	-0.171653	-0.155845	-0.198169	non PAM
depleted	-0.160656	-0.155788	-0.164088	non PAM
depleted	-0.154852	-0.155758	-0.15367	non PAM
depleted	-0.160098	-0.155715	-0.163511	non PAM
depleted	-0.153859	-0.155706	-0.157979	non PAM
depleted	-0.157013	-0.155677	-0.161034	non PAM
depleted	-0.152693	-0.155659	-0.149227	non PAM
depleted	-0.173846	-0.155636	-0.1916	non PAM
depleted	-0.168767	-0.155621	-0.184305	non PAM
depleted	-0.182675	-0.15554	-0.200257	non PAM
depleted	-0.155506	-0.155506	-0.184171	sgRNA B PAM codon
depleted	-0.157401	-0.155456	-0.165371	non PAM
depleted	-0.135457	-0.155357	-0.1166	non PAM
depleted	-0.155204	-0.155337	-0.155041	non PAM
depleted	-0.146441	-0.1553	-0.1322	non PAM
depleted	-0.128327	-0.155297	-0.091474	non PAM
depleted	-0.156092	-0.155271	-0.156842	non PAM
depleted	-0.142959	-0.155259	-0.125399	non PAM
depleted	-0.169692	-0.155219	-0.179138	non PAM
depleted	-0.173705	-0.155157	-0.173705	sgRNA A PAM codon
depleted	-0.149695	-0.155091	-0.142984	non PAM
depleted	-0.149587	-0.15503	-0.142172	non PAM
depleted	-0.0699998	-0.155024	0.00149601	non PAM
depleted	-0.145199	-0.155023	-0.133429	non PAM
depleted	-0.154889	-0.154889	-0.135806	sgRNA B PAM codon
depleted	-0.13447	-0.154888	-0.112581	non PAM
depleted	-0.126064	-0.154883	-0.099969	non PAM
depleted	-0.0995869	-0.154856	-0.085981	non PAM
depleted	-0.145957	-0.1548	-0.133765	non PAM
depleted	-0.134089	-0.154769	-0.125535	non PAM
depleted	-0.158109	-0.154687	-0.164719	non PAM
depleted	-0.171715	-0.154591	-0.218957	non PAM
depleted	-0.148109	-0.154583	-0.13808	non PAM
depleted	-0.152066	-0.154567	-0.148839	non PAM
depleted	-0.15243	-0.154479	-0.148109	non PAM
depleted	-0.154741	-0.154452	-0.155273	non PAM
depleted	-0.154451	-0.154451	-0.153446	sgRNA B PAM codon
depleted	-0.165946	-0.154446	-0.170516	non PAM
depleted	-0.155461	-0.154436	-0.156708	non PAM
depleted	-0.162245	-0.154348	-0.174283	non PAM
depleted	-0.157788	-0.154275	-0.160134	non PAM
depleted	-0.164331	-0.154257	-0.182886	non PAM
depleted	-0.146509	-0.154252	-0.139772	non PAM
depleted	-0.160777	-0.154228	-0.165175	non PAM
depleted	-0.162334	-0.154215	-0.170813	non PAM
depleted	-0.146294	-0.154198	-0.135735	non PAM
depleted	-0.169269	-0.154076	-0.182158	non PAM
depleted	-0.156359	-0.154018	-0.160709	non PAM
depleted	-0.147769	-0.153913	-0.142249	non PAM
depleted	-0.146307	-0.153858	-0.138473	non PAM
depleted	-0.138065	-0.153849	-0.126963	non PAM
depleted	-0.136915	-0.153815	-0.112845	non PAM
depleted	-0.151651	-0.153783	-0.149328	non PAM
depleted	-0.147261	-0.153761	-0.140108	non PAM
depleted	-0.134856	-0.153726	-0.112523	non PAM
depleted	-0.131979	-0.153725	-0.0895541	non PAM
depleted	-0.147232	-0.153648	-0.143557	non PAM
depleted	-0.153577	-0.153613	-0.153513	non PAM
depleted	-0.150067	-0.153604	-0.148343	non PAM
depleted	-0.157639	-0.153582	-0.163261	non PAM
depleted	-0.16218	-0.153552	-0.168604	non PAM
depleted	-0.15868	-0.153534	-0.174635	non PAM
depleted	-0.139446	-0.153512	-0.139446	sgRNA A PAM codon
depleted	-0.168188	-0.153493	-0.183498	non PAM
depleted	-0.157915	-0.15346	-0.163511	non PAM
depleted	-0.159727	-0.153422	-0.147369	non PAM
depleted	-0.158008	-0.153408	-0.165165	non PAM
depleted	-0.145802	-0.15335	-0.134556	non PAM
depleted	-0.147841	-0.153339	-0.145325	non PAM
depleted	-0.144004	-0.153319	-0.132243	non PAM
depleted	-0.143129	-0.153276	-0.12728	non PAM
depleted	-0.155868	-0.153251	-0.162405	non PAM
depleted	-0.144145	-0.153187	-0.144145	sgRNA A PAM codon
depleted	-0.10266	-0.153172	-0.073874	non PAM
depleted	-0.129069	-0.153169	-0.11675	non PAM
depleted	-0.136115	-0.153139	-0.117037	non PAM
depleted	-0.137806	-0.153134	-0.128485	non PAM
depleted	-0.153097	-0.153097	-0.160363	sgRNA B PAM codon
depleted	-0.171896	-0.153052	-0.195355	non PAM
depleted	-0.144067	-0.153041	-0.138488	non PAM
depleted	-0.144885	-0.153035	-0.130116	non PAM
depleted	-0.143821	-0.153004	-0.136419	non PAM
depleted	-0.152993	-0.152993	-0.123075	sgRNA B PAM codon
depleted	-0.152975	-0.152975	NA	non PAM
depleted	-0.165352	-0.152836	-0.183401	non PAM
depleted	-0.134224	-0.152751	-0.116802	non PAM
depleted	-0.13228	-0.152719	-0.124153	non PAM
depleted	-0.136427	-0.152703	-0.120973	non PAM
depleted	-0.17289	-0.152686	-0.16284	non PAM
depleted	-0.152052	-0.152672	-0.150783	non PAM
depleted	-0.152061	-0.152612	-0.155822	non PAM
depleted	-0.14981	-0.152606	-0.146738	non PAM
depleted	-0.141216	-0.152553	-0.114712	non PAM
depleted	-0.128924	-0.152521	-0.109856	non PAM
depleted	-0.148385	-0.15249	-0.142786	non PAM
depleted	-0.146862	-0.152476	-0.145195	non PAM
depleted	-0.10834	-0.152369	-0.10834	sgRNA A PAM codon
depleted	-0.158922	-0.15231	-0.166468	non PAM
depleted	-0.166869	-0.152289	-0.183843	non PAM
depleted	-0.157794	-0.15224	-0.164581	non PAM
depleted	-0.065806	-0.152207	-0.047338	non PAM
depleted	-0.134923	-0.1522	-0.116502	non PAM
depleted	-0.123705	-0.152166	-0.108586	non PAM
depleted	-0.151651	-0.152073	-0.151228	non PAM
depleted	-0.15429	-0.152064	-0.156627	non PAM
depleted	-0.159733	-0.152007	-0.166149	non PAM
depleted	-0.15696	-0.151908	-0.162285	non PAM
depleted	-0.136873	-0.151845	-0.130087	non PAM
depleted	-0.151774	-0.151774	-0.169558	sgRNA B PAM codon
depleted	-0.148545	-0.151753	-0.146593	non PAM
depleted	-0.156465	-0.151749	-0.165574	non PAM
depleted	-0.12412	-0.151734	-0.103063	non PAM
depleted	-0.153902	-0.151677	-0.155996	non PAM
depleted	-0.153088	-0.151652	-0.155355	non PAM
depleted	-0.155225	-0.1514	-0.158545	non PAM
depleted	-0.136248	-0.151379	-0.125971	non PAM
depleted	-0.156157	-0.151374	-0.163536	non PAM
depleted	-0.152221	-0.151288	-0.153914	non PAM
depleted	-0.154587	-0.151284	-0.161941	non PAM
depleted	-0.174035	-0.151248	-0.195707	non PAM
depleted	-0.156974	-0.151227	-0.162542	non PAM
depleted	-0.156572	-0.151162	-0.142394	non PAM
depleted	-0.0949689	-0.15107	-0.0748949	non PAM
depleted	-0.141113	-0.15107	-0.132478	non PAM
depleted	-0.158126	-0.151029	-0.171688	non PAM
depleted	-0.154566	-0.151025	-0.15694	non PAM
depleted	-0.167178	-0.150909	-0.161109	non PAM
depleted	-0.1537	-0.150901	-0.158474	non PAM
depleted	-0.101118	-0.1509	-0.0746181	non PAM
depleted	-0.161509	-0.150886	-0.168088	non PAM
depleted	-0.151582	-0.150849	-0.152189	non PAM
depleted	-0.146276	-0.150732	-0.142316	non PAM
depleted	-0.151385	-0.150673	-0.152555	non PAM
depleted	-0.145731	-0.150589	-0.132013	non PAM
depleted	-0.149933	-0.150573	-0.14909	non PAM
depleted	-0.137168	-0.150566	-0.127442	non PAM
depleted	-0.134845	-0.150531	-0.120427	non PAM
depleted	-0.143427	-0.150529	-0.139035	non PAM
depleted	-0.167042	-0.150481	-0.175894	non PAM
depleted	-0.187258	-0.150388	-0.190585	non PAM
depleted	-0.154522	-0.150344	-0.160558	non PAM
depleted	-0.189225	-0.150323	-0.2077	non PAM
depleted	-0.147006	-0.150299	-0.144083	non PAM
depleted	-0.161105	-0.150265	-0.16876	non PAM
depleted	-0.159939	-0.150228	-0.166476	non PAM
depleted	-0.151735	-0.150179	-0.15385	non PAM
depleted	-0.144205	-0.150166	-0.139252	non PAM
depleted	-0.147655	-0.150102	-0.145227	non PAM
depleted	-0.147324	-0.150092	-0.146004	non PAM
depleted	-0.143124	-0.150083	-0.135116	non PAM
depleted	-0.159694	-0.150057	-0.164111	non PAM
depleted	-0.131841	-0.149923	-0.117355	non PAM
depleted	-0.126941	-0.149918	-0.113943	non PAM
depleted	-0.121996	-0.149915	-0.1034	non PAM
depleted	-0.164925	-0.1499	-0.171064	non PAM
depleted	-0.153306	-0.149897	-0.154378	non PAM
depleted	-0.0374068	-0.149888	-0.0152188	non PAM
depleted	-0.136973	-0.149877	-0.115947	non PAM
depleted	-0.151077	-0.149657	-0.152737	non PAM
depleted	-0.149655	-0.149655	NA	non PAM
depleted	-0.138841	-0.149588	-0.133008	non PAM
depleted	-0.125055	-0.149523	-0.109986	non PAM
depleted	-0.124131	-0.149488	-0.122277	non PAM
depleted	-0.160932	-0.149485	-0.177862	non PAM
depleted	-0.161487	-0.14944	-0.173999	non PAM
depleted	-0.135016	-0.149438	-0.132551	sgRNA A PAM codon
depleted	-0.16539	-0.14935	-0.147406	non PAM
depleted	-0.146477	-0.14925	-0.142312	non PAM
depleted	-0.154613	-0.149229	-0.159302	non PAM
depleted	-0.164226	-0.14914	-0.172395	non PAM
depleted	-0.16942	-0.149128	-0.150531	non PAM
depleted	-0.157418	-0.149115	-0.163622	non PAM
depleted	-0.143673	-0.149069	-0.143673	sgRNA A PAM codon
depleted	-0.166795	-0.148985	-0.184825	non PAM
depleted	-0.153348	-0.148894	-0.155803	non PAM
depleted	-0.158354	-0.148878	-0.173243	non PAM
depleted	-0.118101	-0.148779	-0.0875634	non PAM
depleted	-0.13148	-0.148757	-0.110626	non PAM
depleted	-0.135294	-0.148691	-0.111814	non PAM
depleted	-0.144181	-0.148658	-0.141456	non PAM
depleted	-0.16972	-0.148618	-0.182606	non PAM
depleted	-0.127829	-0.148614	-0.132092	non PAM
depleted	-0.141077	-0.148598	-0.128981	non PAM
depleted	-0.126148	-0.148589	-0.119899	non PAM
depleted	-0.14384	-0.148583	-0.125924	non PAM
depleted	-0.143972	-0.148581	-0.140645	non PAM
depleted	-0.139284	-0.148576	-0.127082	non PAM
depleted	-0.126029	-0.148564	-0.102333	non PAM
depleted	-0.148562	-0.148562	-0.140846	sgRNA B PAM codon
depleted	-0.0484459	-0.148552	-0.0311146	non PAM
depleted	-0.142669	-0.148536	-0.134229	non PAM
depleted	-0.132608	-0.148521	-0.0990189	non PAM
depleted	-0.0991855	-0.148416	-0.0872227	non PAM
depleted	-0.104341	-0.148411	-0.0755176	non PAM
depleted	-0.0879924	-0.148312	-0.0680936	non PAM
depleted	-0.16136	-0.148309	-0.169166	non PAM
depleted	-0.163869	-0.148303	-0.168527	non PAM
depleted	-0.144998	-0.148282	-0.139929	non PAM
depleted	-0.156588	-0.148261	-0.167295	non PAM
depleted	-0.14877	-0.148234	-0.149272	non PAM
depleted	-0.128336	-0.14812	-0.112532	non PAM
depleted	-0.159849	-0.148104	-0.169246	non PAM
depleted	-0.160252	-0.148098	-0.143225	non PAM
depleted	-0.136645	-0.14802	-0.121119	non PAM
depleted	-0.151998	-0.148009	-0.15548	non PAM
depleted	-0.161972	-0.147999	-0.171776	non PAM
depleted	-0.142589	-0.147919	-0.139136	non PAM
depleted	-0.129446	-0.147913	-0.118955	non PAM
depleted	-0.126136	-0.147897	-0.0988096	non PAM
depleted	-0.155744	-0.147841	-0.174258	non PAM
depleted	-0.152069	-0.147841	-0.154576	non PAM
depleted	-0.147817	-0.147817	NA	non PAM
depleted	-0.139695	-0.147817	-0.127834	non PAM
depleted	-0.158359	-0.147792	-0.172451	non PAM
depleted	-0.10445	-0.147645	-0.10445	sgRNA A PAM codon
depleted	-0.10633	-0.147645	-0.10633	sgRNA A PAM codon
depleted	-0.153584	-0.147633	-0.156996	non PAM
depleted	-0.138678	-0.147599	-0.133073	non PAM
depleted	-0.156517	-0.147524	-0.16407	non PAM
depleted	-0.138374	-0.147504	-0.121144	non PAM
depleted	-0.153375	-0.147492	-0.164094	non PAM
depleted	-0.164966	-0.147489	-0.186316	non PAM
depleted	-0.152424	-0.147468	-0.158906	non PAM
depleted	-0.146528	-0.147417	-0.145702	non PAM
depleted	-0.145426	-0.147367	-0.144436	non PAM
depleted	-0.153161	-0.14734	-0.156843	non PAM
depleted	-0.14882	-0.147327	-0.15072	non PAM
depleted	-0.170313	-0.147278	-0.194323	non PAM
depleted	-0.132398	-0.147269	-0.134102	sgRNA A PAM codon
depleted	-0.109699	-0.147226	-0.0651552	non PAM
depleted	-0.133215	-0.147146	-0.113605	non PAM
depleted	-0.149992	-0.147112	-0.152107	non PAM
depleted	-0.134782	-0.147057	-0.134782	sgRNA A PAM codon
depleted	-0.158559	-0.147031	-0.179702	non PAM
depleted	-0.145108	-0.147016	-0.109804	non PAM
depleted	-0.140681	-0.146999	-0.136599	non PAM
depleted	-0.146187	-0.14697	-0.145969	non PAM
depleted	-0.181716	-0.146963	-0.203709	non PAM
depleted	-0.189178	-0.1469	-0.226351	non PAM
depleted	-0.141201	-0.146886	-0.136157	non PAM
depleted	-0.12805	-0.146861	-0.0961309	non PAM
depleted	-0.147333	-0.146827	-0.14767	non PAM
depleted	-0.136647	-0.146787	-0.121095	non PAM
depleted	-0.146765	-0.146765	-0.176058	sgRNA B PAM codon
depleted	-0.143948	-0.146749	-0.140724	non PAM
depleted	-0.148418	-0.146714	-0.149696	non PAM
depleted	-0.113262	-0.146711	-0.0760708	non PAM
depleted	-0.178618	-0.146681	-0.205984	non PAM
depleted	-0.161413	-0.146569	-0.171195	non PAM
depleted	-0.142832	-0.146523	-0.138339	non PAM
depleted	-0.144221	-0.14643	-0.120357	non PAM
[truncated: 16,109 more rows]

## Sheet: extended_data_fig_4_cdef
functional_classification	functional_score	processed_LFC_D4_D7	processed_LFC_D4_D10	processed_LFC_D4_D14	processed_LFC_D4_D21	processed_BH_FDR_D4_D7	processed_BH_FDR_D4_D10	processed_BH_FDR_D4_D14	processed_BH_FDR_D4_D21	processed_BH_FDR_continuous
unchanged	0.00893383	0.0130132	-0.0271285	0.124039	0.108237	0.984839	0.931253	0.318611	0.350329	0.0918486
unchanged	-0.00152292	-0.0455462	-0.133703	-0.074138	-0.0450465	0.940842	0.494379	0.691603	0.796333	0.857361
unchanged	-0.000624012	0.0693584	0.0994114	-0.0105779	0.0280959	0.896536	0.684113	0.966973	0.883452	0.946782
unchanged	-0.0035923	-0.0562849	-0.0861514	-0.142683	-0.0768608	0.899815	0.6595	0.236951	0.549863	0.560904
unchanged	0.00937426	-0.177217	0.068442	-0.0861753	0.100914	0.587553	0.833406	0.686693	0.561805	0.229482
unchanged	0.00378869	-0.0809666	0.0764305	-0.0251965	0.0417155	0.839117	0.735385	0.902479	0.788038	0.572578
unchanged	-0.00575314	-0.169284	-0.187444	-0.124257	-0.174147	0.405737	0.143309	0.351156	0.110448	0.352415
unchanged	-0.00414873	0.0144367	-0.0451559	-0.132152	-0.0480912	0.986104	0.891303	0.414037	0.784971	0.586084
unchanged	0.00165068	-0.218381	-0.171798	-0.125884	-0.0599036	0.435566	0.429673	0.52293	0.763412	0.874839
unchanged	0.00296967	-0.123268	-0.160154	-0.0258085	-0.0232311	0.817051	0.546427	0.931688	0.92262	0.775482
unchanged	0.00252076	0.0285801	-0.00579174	0.0600729	0.025755	0.965097	0.987625	0.725325	0.873961	0.71297
unchanged	0.00724205	0.0593059	0.197044	0.0836132	0.147661	0.924894	0.269415	0.684978	0.337613	0.35531
unchanged	-0.00731758	0.0263157	-0.10623	-0.0479672	-0.130073	0.98186	0.782356	0.881808	0.554906	0.480446
unchanged	-0.00192299	0.0180709	0.0303403	0.0110864	-0.0145586	0.984839	0.943325	0.967304	0.945296	0.840103
unchanged	0.00793145	0.0207043	-0.0056725	0.133477	0.106281	0.980738	0.990526	0.445993	0.516592	0.288295
unchanged	0.01048	0.187508	0.0618871	0.175771	0.22087	0.72107	0.903408	0.489038	0.294262	0.307565
unchanged	-0.00256549	-0.0665598	0.0347853	-0.00119037	-0.0741449	0.878841	0.907215	0.995651	0.592196	0.707931
unchanged	-0.00330097	-0.0712697	-0.157556	-0.0707174	-0.0979562	0.905871	0.454387	0.74481	0.566253	0.703954
unchanged	0.00992608	0.0933974	0.14058	0.155484	0.181421	0.857348	0.53953	0.369896	0.22521	0.156328
unchanged	-0.00930027	0.145857	-0.09069	-0.0567166	-0.107519	0.623573	0.712594	0.779768	0.469288	0.165982
unchanged	-1.13e-05	0.0823908	0.0212502	0.0867851	0.00873615	0.914807	0.96938	0.749034	0.974365	0.999615
unchanged	0.0119787	0.117638	0.205148	0.135708	0.24543	0.756865	0.192304	0.404277	0.0492596	0.0562513
unchanged	-0.00535781	0.028151	0.159915	-0.00401789	-0.0667955	0.969563	0.344297	0.986688	0.675324	0.450815
unchanged	-0.01168	-0.141182	-0.246805	-0.283579	-0.225081	0.787682	0.257736	0.112768	0.208191	0.213996
unchanged	0.00719298	0.257048	0.208844	0.203147	0.20821	0.213047	0.211421	0.166556	0.127056	0.319643
unchanged	-0.00302103	0.0966401	0.0998517	0.0425076	-0.0179539	0.833978	0.697078	0.856623	0.928132	0.716915
unchanged	-0.00480129	-0.0692586	0.245347	-0.0771969	-0.0565646	0.919164	0.154379	0.738234	0.780996	0.626051
unchanged	0.00772768	0.222515	0.0849217	0.268566	0.16126	0.286988	0.744501	0.0290464	0.234676	0.283082
unchanged	-0.00225249	0.0784179	-0.0244683	-0.0507506	-0.0229367	0.881776	0.951973	0.825104	0.907889	0.80024
unchanged	0.0125734	0.0648376	0.270837	0.230385	0.222872	0.9107	0.0489029	0.0881146	0.0842951	0.054023
unchanged	-0.0011333	-0.125223	-0.0489343	-0.0495221	-0.0727074	0.685412	0.864162	0.799434	0.623272	0.891079
unchanged	0.0130452	0.0740692	0.200714	0.118624	0.244852	0.875312	0.168107	0.454889	0.0349963	0.0241127
unchanged	0.0057862	0.214159	0.0559724	0.168722	0.140928	0.368233	0.863687	0.282982	0.346203	0.459173
unchanged	1.47274e-05	0.061095	0.0142374	0.0445535	0.0001065	0.9107	0.971752	0.834301	0.999585	0.999033
unchanged	-0.00577823	-0.103733	-0.209144	-0.145939	-0.144843	0.823203	0.233867	0.40421	0.355309	0.492617
unchanged	0.0112913	-0.0475755	0.142813	0.0999328	0.164439	0.93664	0.440784	0.560013	0.208798	0.0618245
unchanged	0.00538878	-0.011945	0.0666818	0.0109449	0.0886394	0.989739	0.821248	0.966277	0.587128	0.528796
unchanged	-0.00160889	-0.312105	-0.0744893	-0.169158	-0.121291	0.0412046	0.756269	0.191685	0.353504	0.854678
unchanged	0.00240424	-0.0268927	-0.0521533	-0.0758598	0.0099928	0.972351	0.86926	0.696219	0.959012	0.7722
unchanged	0.00310775	-0.153517	-0.0607752	-0.121165	0.00386358	0.576378	0.82694	0.441983	0.984252	0.689668
unchanged	0.00248334	0.0352229	-0.00074884	0.0239363	0.0371817	0.946794	0.998009	0.900556	0.799998	0.688563
unchanged	-0.00707724	0.0346267	-0.139291	-0.11078	-0.112499	0.96671	0.548052	0.570822	0.502748	0.370761
unchanged	-0.0104144	-0.173759	-0.142282	-0.192589	-0.206461	0.298986	0.270425	0.0508491	0.0261353	0.0406193
unchanged	0.0012686	0.0639348	0.110496	0.0733854	0.0656496	0.890449	0.566422	0.664309	0.656001	0.86849
unchanged	-0.00137258	-0.00814616	0.00991788	-0.0365659	-0.0213628	0.995804	0.982498	0.880949	0.915151	0.881496
unchanged	-0.000777166	0.0154709	0.0152488	-0.0198101	-0.0107234	0.984901	0.97132	0.935651	0.956692	0.933532
unchanged	0.00983819	0.202515	0.141746	0.207899	0.230819	0.581898	0.629939	0.280034	0.175604	0.25757
unchanged	0.00439666	0.0302438	0.0313566	0.0640533	0.0559275	0.955244	0.906894	0.660341	0.660055	0.428532
unchanged	0.00235539	0.109954	0.0519897	0.0727542	0.065373	0.781823	0.86999	0.713451	0.700994	0.78486
unchanged	-0.00488229	-0.0365152	-0.0510538	-0.0636699	-0.0984516	0.96807	0.899635	0.803833	0.610214	0.606286
unchanged	-0.000614721	-0.165077	-0.0942562	-0.111996	-0.0610411	0.651013	0.755993	0.587466	0.760857	0.953907
unchanged	0.00109388	-0.0208892	0.0373285	-0.0331389	0.0317836	0.974287	0.894407	0.860664	0.835792	0.881047
unchanged	0.00383532	0.0199431	0.154514	0.00725804	0.101287	0.980883	0.429673	0.97697	0.524754	0.65428
unchanged	-0.00508383	0.166425	0.122342	0.0586743	-0.0289192	0.669158	0.668239	0.821992	0.898387	0.587396
unchanged	0.00348926	0.0559491	0.0902023	0.117965	0.056366	0.93383	0.756799	0.540186	0.771703	0.694477
unchanged	0.00552841	0.00482223	0.0136613	0.0478064	0.0887251	0.997959	0.975843	0.839067	0.604368	0.486441
unchanged	-0.00231812	-0.0513753	-0.00705797	-0.0962235	-0.0464012	0.887311	0.980691	0.388734	0.688942	0.680113
unchanged	-0.00137114	0.0412671	-0.0978234	-0.11652	-0.00880226	0.939419	0.624278	0.407666	0.95854	0.85836
unchanged	-0.00211591	-0.0759931	-0.113548	-0.0533541	-0.0855058	0.878315	0.613428	0.800058	0.589429	0.803908
unchanged	-0.00352062	0.0437173	-0.00584287	-0.144908	-0.0222525	0.964678	0.992523	0.540815	0.931276	0.763261
unchanged	-0.00683583	0.111722	0.129887	0.031384	-0.073685	0.749595	0.492487	0.885817	0.632413	0.292058
unchanged	0.00648943	-0.169825	0.0032495	0.0294255	0.0290567	0.577776	0.993785	0.903806	0.881824	0.391867
unchanged	0.00301026	0.00509105	0.131511	-0.0695386	0.0723949	0.997959	0.53568	0.733876	0.665891	0.723874
unchanged	0.00183593	0.045916	-0.0305451	-0.0447465	0.0482892	0.9498	0.943646	0.85696	0.806365	0.850213
unchanged	0.00266294	-0.0718877	0.0479754	0.0199838	0.0100818	0.88581	0.877343	0.931724	0.957652	0.732926
unchanged	0.0145931	0.150532	0.3373	0.18854	0.310853	0.597345	0.00387241	0.159347	0.00505667	0.0153405
unchanged	-0.00313588	-0.0487602	0.0442864	-0.127887	-0.0571257	0.952587	0.919308	0.548829	0.790798	0.750915
unchanged	0.00278707	-0.0279329	0.0789419	-0.0158841	0.0529675	0.972896	0.785729	0.950723	0.776336	0.742428
unchanged	0.00193381	-0.0936653	-0.0249695	0.00671463	-0.0167791	0.865942	0.955582	0.981167	0.939531	0.846297
unchanged	0.00796102	0.121769	0.210446	0.215391	0.146763	0.821933	0.344297	0.243693	0.434266	0.39803
unchanged	0.00613101	0.171418	0.1155	0.166751	0.146045	0.536141	0.618933	0.277831	0.313287	0.419118
unchanged	0.00819431	-0.0927047	0.0197117	0.0414459	0.0761598	0.787682	0.952652	0.82251	0.569868	0.112361
unchanged	0.000614633	0.0813522	-0.0820506	-0.00954217	0.0232665	0.864489	0.754608	0.968827	0.901413	0.946903
unchanged	-0.0047533	-0.0799466	-0.0462868	-0.0354406	-0.130509	0.887311	0.901107	0.889136	0.42486	0.566385
unchanged	0.00142613	-0.0775214	-0.0390689	-0.0673301	-0.0143204	0.886451	0.917275	0.751483	0.94404	0.880689
unchanged	0.00270663	0.0396628	0.091659	-0.0298119	0.0738806	0.95339	0.710202	0.897269	0.645101	0.740199
unchanged	0.00407109	-0.0401996	0.0479211	-0.0211773	0.0567015	0.927907	0.824194	0.903627	0.638744	0.455392
unchanged	0.00548848	-0.108563	-0.0634065	-0.0118664	0.0202617	0.838349	0.864547	0.968055	0.92882	0.530606
unchanged	0.0125229	0.10853	0.196449	0.182651	0.226827	0.768629	0.179846	0.170351	0.052661	0.0377308
unchanged	0.00306083	-0.0737133	-0.0843433	0.00650251	0.00620564	0.912073	0.797063	0.981935	0.97942	0.753938
unchanged	0.00829959	0.0384973	0.0845088	0.103015	0.154502	0.950389	0.716582	0.518736	0.219303	0.166275
unchanged	0.000839839	-0.126061	-0.248724	-0.130586	-0.0570194	0.678656	0.0451099	0.367011	0.711648	0.925238
unchanged	0.00235024	-0.0642943	-0.00665229	-0.0120869	0.000573104	0.874343	0.98457	0.950845	0.997423	0.711755
depleted	-0.0189998	-0.151485	-0.0014506	-0.260117	-0.353383	0.683009	0.997023	0.0738285	0.00641707	0.00488932
unchanged	0.0068727	-0.0381199	0.0629703	0.030707	0.0909272	0.941812	0.774299	0.867798	0.452552	0.208413
unchanged	-0.00355968	-0.00462926	-0.0957281	-0.0680242	-0.0806799	0.997959	0.705831	0.740222	0.62492	0.659341
unchanged	-5.99e-05	0.0422563	-0.0223764	-0.0437169	0.00942844	0.942597	0.950512	0.829075	0.958157	0.995226
unchanged	0.00209589	-0.110832	-0.135917	-0.0923723	0.00936326	0.775505	0.498356	0.613279	0.96137	0.808656
unchanged	0.00769483	-0.164892	-0.113281	0.0161004	0.0448694	0.703782	0.725208	0.958909	0.84688	0.413501
unchanged	-0.011065	-0.100643	-0.339845	-0.228998	-0.237191	0.845913	0.0218543	0.14713	0.104398	0.176129
unchanged	0.00526301	-0.000673622	0.226004	0.0956006	0.0961511	0.999115	0.198449	0.649134	0.59094	0.544816
unchanged	0.0112758	0.128524	0.114558	0.234615	0.179705	0.727147	0.626648	0.082708	0.190135	0.093389
unchanged	0.00577332	0.00309019	0.0122665	0.0456184	0.0787655	0.997959	0.978647	0.848989	0.654998	0.456937
unchanged	0.00363575	-0.147514	0.0312197	0.0157656	-0.00862534	0.719751	0.945664	0.956479	0.970905	0.704885
unchanged	-4.6e-05	0.0292586	0.146653	0.0199499	0.0143161	0.973988	0.543651	0.943773	0.948931	0.99706
unchanged	0.00295164	-0.0690093	0.0120206	0.0338757	0.0301353	0.883408	0.975198	0.87271	0.860341	0.676709
unchanged	-0.0108863	-0.0589732	-0.142602	-0.162245	-0.213513	0.903385	0.365602	0.192419	0.0464716	0.0507572
unchanged	-0.00458556	-0.21878	-0.129572	-0.226805	-0.135181	0.330934	0.547762	0.0988414	0.360807	0.572313
unchanged	-0.000958309	-0.109381	-0.140514	-0.106313	-0.0535633	0.677174	0.302596	0.403821	0.683892	0.889416
unchanged	-0.00381869	-0.0232486	0.00547041	-0.0642065	-0.0663867	0.96976	0.98711	0.669454	0.603557	0.497964
unchanged	0.0111275	-0.0380944	0.190726	0.135358	0.17891	0.96976	0.453321	0.563912	0.346976	0.199587
unchanged	0.00260674	-0.213467	-0.0835332	-0.052424	-0.0580605	0.287523	0.728948	0.790548	0.715928	0.732874
unchanged	-0.00197884	-0.0964922	0.0432778	-0.000134163	-0.0826405	0.828066	0.898002	0.999647	0.607401	0.820642
unchanged	0.00574938	-0.0033806	0.0715931	0.174516	0.0528481	0.998074	0.864547	0.427721	0.830029	0.589402
unchanged	0.00211276	-0.127862	-0.117207	-0.0398479	-0.0336258	0.544478	0.414628	0.80554	0.805534	0.726076
unchanged	0.00518731	-0.0435452	0.102309	0.0295253	0.0687847	0.939442	0.619789	0.888469	0.640472	0.435103
unchanged	-0.00189321	-0.040556	0.0621795	-0.0512995	-0.0256351	0.957434	0.851992	0.831674	0.903145	0.844141
unchanged	-0.00103106	-0.144024	-0.159678	-0.101383	-0.0758525	0.583823	0.309351	0.517133	0.602677	0.900186
unchanged	-0.00338793	-0.0579289	-0.0836898	-0.100833	-0.0824115	0.917561	0.739792	0.557579	0.595401	0.655115
unchanged	0.000621033	-0.115348	-0.0691786	-0.0728163	-0.0309333	0.733849	0.788599	0.684377	0.857801	0.940293
unchanged	-0.000742403	-0.0370161	-0.0355855	-0.116993	-0.00893748	0.965263	0.936963	0.568196	0.968995	0.942963
unchanged	0.0116948	0.212181	0.155727	0.194192	0.262166	0.40437	0.46174	0.216111	0.051097	0.0847519
unchanged	-0.00326627	-0.152078	0.0031358	-0.104648	-0.095488	0.583164	0.993785	0.527868	0.517758	0.653514
unchanged	0.00389487	0.100705	0.0458999	0.0326974	0.106378	0.787682	0.878885	0.879043	0.447573	0.568761
unchanged	0.00503321	0.0353557	0.182157	0.104831	0.0853685	0.963369	0.316638	0.579141	0.612995	0.537561
unchanged	-0.00778108	0.0537867	-0.0776633	-0.0768537	-0.118518	0.928517	0.778102	0.69393	0.431077	0.276308
unchanged	-0.00980966	-0.0538636	-0.104194	-0.0822035	-0.203387	0.93592	0.697331	0.695921	0.157885	0.171154
unchanged	-0.00267154	0.0879233	-0.0491662	-0.00734959	-0.0234382	0.863889	0.888852	0.977128	0.907684	0.763659
unchanged	-0.00189028	0.0127523	-0.111569	0.0791752	-0.0735539	0.987593	0.608403	0.660462	0.64004	0.82637
unchanged	0.00440033	-0.100187	0.0556741	0.0186052	0.028818	0.762696	0.822149	0.92779	0.855009	0.495216
unchanged	-0.00251496	0.0545192	0.211766	0.0189535	0.00640975	0.920877	0.119524	0.931891	0.97313	0.749217
unchanged	0.00867657	0.0570084	0.154782	0.144875	0.149826	0.931012	0.468896	0.410272	0.335817	0.240268
unchanged	-0.00167316	-0.112408	-0.03629	-0.0245539	-0.0916782	0.711076	0.901107	0.903132	0.483089	0.817538
depleted	-0.0230012	0.0363668	-0.100483	-0.218078	-0.353113	0.966179	0.73391	0.181256	0.00964013	0.000603032
unchanged	-0.00807303	0.0416968	-0.0222107	-0.080012	-0.122042	0.9419	0.950143	0.637294	0.352579	0.184328
unchanged	-0.0112315	0.056723	-0.0630487	-0.00730039	-0.191488	0.954897	0.897915	0.98402	0.368581	0.291816
unchanged	0.010108	0.0616126	0.0154114	0.215574	0.149379	0.948769	0.97994	0.351585	0.509947	0.368708
depleted	-0.0184261	-0.163987	-0.291354	-0.321965	-0.337032	0.341736	0.00191309	0.000237585	9.77876e-05	6.91619e-05
depleted	-0.017974	0.0631152	-0.005111	-0.164384	-0.259336	0.919555	0.991775	0.32092	0.0511948	0.00579716
depleted	-0.0199892	-0.00411132	-0.176171	-0.209072	-0.332484	0.997959	0.329116	0.140525	0.0058275	0.00056742
depleted	-0.0183855	0.104652	0.0398975	-0.102479	-0.242678	0.819443	0.918814	0.603272	0.0781132	0.00524432
depleted	-0.0199758	0.0510905	-0.0957564	-0.218865	-0.284432	0.921772	0.650094	0.0605201	0.00709141	0.00010817
unchanged	-0.00937327	0.0452544	0.0581433	0.00837356	-0.126437	0.93664	0.830205	0.970671	0.346329	0.1044
unchanged	-0.00453485	0.203547	-0.0528133	-0.0398265	0.0119429	0.435542	0.880256	0.872806	0.954533	0.608691
unchanged	-0.00908568	-0.116458	-0.0806648	-0.212997	-0.185171	0.734371	0.743191	0.0901892	0.131386	0.135374
unchanged	0.000423631	0.0139755	-0.0134659	0.0426846	0.00261416	0.987593	0.975843	0.860393	0.990656	0.96816
unchanged	-0.00467968	-0.101334	-0.0413356	-0.0406055	-0.115242	0.861345	0.928952	0.885653	0.547085	0.618783
depleted	-0.0184105	-0.0356837	-0.147771	-0.189025	-0.305654	0.950389	0.333299	0.106887	0.00229069	0.00012676
unchanged	-0.00358542	0.00394264	0.0168743	0.00193059	-0.0710404	0.997959	0.966335	0.993598	0.660399	0.63465
unchanged	-0.00866885	-0.0350377	-0.111559	-0.0611697	-0.168116	0.952587	0.546939	0.725164	0.14761	0.117057
unchanged	-0.00891329	-0.139885	-0.19318	-0.141842	-0.204268	0.713662	0.304468	0.430225	0.161305	0.230967
unchanged	0.00078073	-0.139164	-0.110751	-0.0325463	-0.0467095	0.609484	0.575868	0.876096	0.770399	0.924923
unchanged	-0.00520293	0.0721387	-0.00257976	-0.00126629	-0.0827397	0.886581	0.993968	0.995964	0.598935	0.480369
unchanged	-0.00547195	-0.0204995	0.00704977	-0.0676759	-0.0718139	0.974697	0.984418	0.66536	0.588342	0.325107
unchanged	-0.00737048	-0.0774145	-0.119906	-0.0924174	-0.171123	0.816536	0.409087	0.478029	0.0797669	0.146505
unchanged	0.00517836	0.06447	0.0269715	0.0694845	0.0925356	0.883408	0.937072	0.672932	0.483553	0.392746
enriched	0.016797	-0.0696596	0.078089	0.17471	0.215303	0.868718	0.718643	0.139664	0.0401775	0.000808707
unchanged	-0.000274644	0.00353929	0.00724019	-0.0282564	0.00202848	0.997959	0.985526	0.898116	0.991304	0.97547
unchanged	-0.00986458	-0.0482636	-0.131092	-0.153394	-0.176919	0.937403	0.52362	0.317113	0.184718	0.131179
unchanged	-0.00605185	0.105894	-0.0752952	-0.00620826	-0.0799598	0.737558	0.740302	0.976751	0.560552	0.332633
unchanged	0.00162731	-0.000341237	0.0658877	-0.00560988	0.0143084	0.999326	0.78428	0.978626	0.931886	0.823832
unchanged	0.00306453	0.240069	0.136308	0.138952	0.136648	0.198671	0.476513	0.365381	0.324002	0.702243
unchanged	-0.00245296	0.107933	0.187738	-0.0306632	0.0289816	0.714302	0.131873	0.874801	0.852006	0.740262
unchanged	-0.00221649	0.0449321	-0.00654072	-0.0466723	-0.0280897	0.953106	0.989442	0.852789	0.894626	0.814702
unchanged	0.00347423	0.0585143	0.0631796	0.104905	0.0763398	0.921772	0.835245	0.568127	0.652896	0.63817
unchanged	-0.000565872	-0.0909436	0.0023925	-0.0393831	-0.0406116	0.782271	0.993785	0.827183	0.779745	0.939707
unchanged	-0.00353261	0.0559298	0.0168571	-0.0533913	-0.02476	0.896358	0.957905	0.741483	0.86943	0.548671
unchanged	-0.00117233	-0.0753426	-0.0412545	-0.00757146	-0.0739453	0.858247	0.886504	0.972111	0.598208	0.88134
unchanged	0.00400512	-0.0381067	-0.0198407	0.0342005	0.0368909	0.944341	0.95221	0.859167	0.810306	0.523338
unchanged	-0.00220925	-0.146148	-0.0605118	-0.0448518	-0.104366	0.560799	0.812054	0.815448	0.433705	0.777952
unchanged	0.00972064	0.196076	0.0922004	0.227755	0.21314	0.36844	0.697078	0.0675591	0.0783829	0.124833
unchanged	-0.0046084	-0.0623537	-0.0687226	-0.105565	-0.0970455	0.919555	0.819241	0.570822	0.550991	0.556849
unchanged	-6.03e-05	0.0293728	0.0226913	0.00755398	0.0237135	0.953275	0.937285	0.967187	0.862995	0.993036
unchanged	0.00726257	0.110775	0.26844	0.217638	0.183183	0.602289	0.00167248	0.0112986	0.0359587	0.142589
unchanged	-0.00808282	-0.0330373	-0.0410502	-0.128698	-0.116914	0.952587	0.873261	0.30379	0.314897	0.114819
unchanged	-0.00599193	-0.0875365	-0.075867	-0.0533799	-0.126527	0.771383	0.687904	0.728645	0.233994	0.266552
unchanged	0.00214736	0.0768225	0.103396	0.0621784	0.0455721	0.879227	0.667617	0.76099	0.800092	0.80165
unchanged	-0.0122169	0.0466818	-0.0556121	-0.0492746	-0.174536	0.922844	0.816313	0.772305	0.102664	0.0126035
unchanged	-0.00889407	0.156187	-0.0209504	-0.0531025	-0.0424744	0.446126	0.949455	0.753939	0.77445	0.0967252
unchanged	-0.00367149	-0.107135	-0.140795	-0.127525	-0.100124	0.762696	0.423822	0.391014	0.478171	0.608306
unchanged	-0.00793844	-0.124783	-0.11097	-0.102495	-0.173772	0.597203	0.488037	0.435758	0.0892091	0.127988
unchanged	-0.000482349	-0.0304718	-0.0515461	-0.0593487	-0.044729	0.9488	0.799342	0.663223	0.713845	0.945779
unchanged	-0.00277177	-0.0187598	-0.014711	-0.0668385	-0.0381576	0.976481	0.967482	0.69621	0.811698	0.673594
unchanged	-0.00673499	-0.024931	-0.027403	-0.101885	-0.116875	0.972351	0.938477	0.521115	0.384158	0.293847
unchanged	0.00550894	-0.127812	0.0219893	0.0244502	0.0334195	0.446114	0.932648	0.872806	0.776336	0.233858
unchanged	-0.000802988	-0.113334	-0.0160371	-0.121061	-0.0485999	0.701448	0.962459	0.377118	0.744469	0.915698
unchanged	-0.00164541	-0.0933534	-0.177566	-0.107329	-0.0669861	0.865942	0.411094	0.611389	0.735908	0.871151
unchanged	0.00417311	0.13076	0.0461975	0.10972	0.0719399	0.595444	0.858724	0.421055	0.590007	0.517298
unchanged	-0.00393793	0.0278301	0.0210329	0.029288	-0.0805374	0.969491	0.953869	0.892391	0.589545	0.591776
unchanged	0.00120487	-0.0043201	0.0401297	0.0201799	0.0203354	0.997959	0.870486	0.913698	0.891284	0.855595
unchanged	-0.000122065	0.0175946	0.107835	-0.051778	0.0375112	0.984839	0.685771	0.830177	0.853418	0.990522
unchanged	0.0131516	-0.0385611	0.0548012	0.170113	0.162363	0.955244	0.858693	0.238918	0.229948	0.0216563
unchanged	-0.00343231	-0.0498992	-0.00523317	-0.02818	-0.103193	0.875312	0.984595	0.840651	0.240349	0.425582
unchanged	-0.00544443	-0.170346	-0.167073	-0.197341	-0.158981	0.476286	0.296593	0.123723	0.210921	0.436088
unchanged	-0.00441269	-0.0790481	-0.0888592	-0.0647587	-0.12957	0.860292	0.703632	0.729683	0.337716	0.540059
unchanged	0.0015897	-0.0681702	0.00495851	0.0452231	-0.0390049	0.858875	0.988759	0.785441	0.782026	0.835494
unchanged	0.00299606	-0.0642226	0.020152	-0.0300621	0.0321715	0.890449	0.953689	0.883465	0.842871	0.664992
unchanged	0.00309271	-0.00854122	0.0558667	-0.00938208	0.0423824	0.996264	0.884293	0.974202	0.844761	0.742304
unchanged	0.00196113	0.0446164	-0.0191358	0.0476252	0.0364494	0.9392	0.958762	0.812913	0.83165	0.805974
unchanged	-0.000674577	0.0356511	0.00988417	0.073102	-0.00363568	0.945398	0.976874	0.627677	0.982831	0.925447
unchanged	0.00178338	0.0594466	0.0704843	0.0423162	0.0484008	0.928517	0.829606	0.868325	0.811256	0.848432
unchanged	-0.00385983	-0.0426228	-0.0407581	-0.0625172	-0.0922752	0.944784	0.901107	0.749053	0.540452	0.600382
unchanged	-0.010808	0.0381162	-0.0743145	-0.141852	-0.158282	0.964771	0.829424	0.479212	0.356527	0.167208
unchanged	0.00487915	-0.0916208	0.0278413	-0.103357	0.0721251	0.846967	0.944882	0.575493	0.670148	0.533867
unchanged	-0.0029759	-0.0217073	-0.111959	-0.0737262	-0.0636778	0.974274	0.541889	0.650343	0.656964	0.644627
unchanged	-0.00644517	-0.0212341	-0.0257261	-0.0242708	-0.134308	0.978306	0.949843	0.922259	0.377766	0.383949
unchanged	0.00104603	0.0695185	0.0467751	0.00368726	0.0498273	0.867149	0.861163	0.986463	0.736457	0.891482
unchanged	-0.0140045	-0.191648	-0.0860544	-0.146165	-0.314789	0.536831	0.780361	0.428292	0.0214566	0.0419761
unchanged	0.00227162	0.00480118	0.136275	0.00886384	0.0491027	0.997959	0.461344	0.969863	0.768939	0.77529
unchanged	0.00848361	0.000664745	-0.0434236	0.126892	0.100481	0.999115	0.901364	0.462969	0.53195	0.226112
unchanged	0.00159643	0.222732	0.121562	0.0525709	0.122923	0.356846	0.619789	0.8231	0.447102	0.871761
unchanged	-0.00538625	-0.0552348	0.031755	-0.0606523	-0.102391	0.927986	0.937285	0.778252	0.526508	0.486101
depleted	-0.0526576	0.0118024	0.0600107	-0.245041	-0.877023	0.990173	0.852403	0.0835323	3.6581e-14	8.40298e-15
depleted	-0.0952656	-0.0799488	-0.177314	-0.675686	-1.59712	0.878311	0.337425	3.46631e-09	5.08183e-43	1.15358e-42
unchanged	0.00274453	-0.0636375	-0.00365338	-0.0808184	0.0368355	0.893654	0.992927	0.632866	0.823671	0.707288
unchanged	-0.0110398	-0.187672	-0.0955862	-0.249253	-0.227407	0.343716	0.643385	0.023824	0.0372747	0.0517888
unchanged	0.0118154	0.085412	0.18027	0.194741	0.195809	0.842711	0.23579	0.128611	0.101441	0.0475876
unchanged	0.0112193	-0.0248886	0.0960541	0.120495	0.162833	0.975134	0.716518	0.502826	0.265093	0.083536
unchanged	-0.00347657	-0.0474734	-0.101873	-0.0367744	-0.0919917	0.934825	0.645777	0.863577	0.53195	0.654988
unchanged	0.000485162	0.0463455	0.0923287	0.0651537	0.038564	0.924894	0.633048	0.68389	0.798027	0.947414
depleted	-0.167462	-0.524178	-0.768322	-1.63518	-2.8858	0.0364365	1.30585e-05	1.51357e-22	1.03927e-55	2.5407e-67
depleted	-0.164608	-0.291944	-0.532757	-1.5815	-2.72545	0.232106	0.000228676	1.65865e-31	1.23122e-74	2.54851e-80
depleted	-0.1616	-0.495801	-0.803904	-1.73603	-2.7115	0.00974926	6.30278e-09	6.75935e-38	1.97796e-76	1.995e-96
depleted	-0.141077	-0.241047	-0.554954	-1.48494	-2.23453	0.219941	1.0976e-06	7.71709e-42	6.92452e-83	1.37525e-101
depleted	-0.113442	-0.4566	-1.24083	-1.70448	-2.39924	0.590799	0.000446351	2.54945e-07	8.65626e-13	1.00059e-11
depleted	-0.186816	-0.4963	-0.973757	-1.90033	-3.12456	0.0343986	2.35743e-09	6.17076e-33	1.02895e-70	1.23378e-91
depleted	-0.177246	-0.312894	-0.783025	-1.71767	-2.93738	0.281224	1.04234e-06	5.67381e-29	2.50374e-69	1.4552e-87
depleted	-0.194424	-0.4525	-0.680743	-1.84917	-3.22658	0.0334858	4.92091e-06	1.42095e-37	2.43554e-87	8.6444e-92
depleted	-0.180144	-0.454051	-0.711509	-1.8561	-2.97912	0.129932	0.000260129	6.64048e-24	2.87841e-50	1.0979e-60
unchanged	0.000821163	0.203107	0.175976	0.0756042	0.088818	0.220849	0.170611	0.626568	0.486598	0.918853
unchanged	0.00128892	0.0796116	0.125457	0.092756	0.0329045	0.843901	0.469364	0.54964	0.838583	0.870445
unchanged	-0.00458208	0.0899294	0.0877957	0.0297616	-0.0189076	0.792914	0.664255	0.878712	0.906807	0.467397
unchanged	0.00255574	-0.0369059	0.0853166	0.00845065	0.049109	0.931012	0.572791	0.960925	0.669521	0.649318
unchanged	-0.0085353	0.0246623	-0.0377588	-0.159076	-0.110921	0.966389	0.8799	0.136902	0.311766	0.0837672
unchanged	-0.00498205	-0.194052	-0.0799258	-0.0935707	-0.158229	0.326415	0.727265	0.555236	0.189745	0.478454
unchanged	0.000891997	-0.111922	-0.0880038	-0.0817756	-0.0357327	0.766266	0.718191	0.651045	0.839271	0.918288
unchanged	-0.00103348	0.0523059	0.0271155	0.0242941	0.00275161	0.920691	0.937945	0.909002	0.987697	0.891079
unchanged	0.00281474	-0.0410344	-0.109348	-0.0398538	0.0234562	0.941812	0.569721	0.837989	0.888893	0.678337
unchanged	-0.00846828	-0.0497539	-0.085815	-0.151734	-0.151547	0.921772	0.686731	0.236827	0.200561	0.122508
unchanged	-0.00226172	-0.153899	-0.119548	-0.0776287	-0.10963	0.528669	0.512908	0.640032	0.403767	0.76741
depleted	-0.209693	-0.284056	-0.727546	-1.88809	-3.46046	0.155094	2.00225e-09	5.73274e-55	9.82186e-127	2.04607e-122
unchanged	0.000951397	-0.108071	0.113332	-0.0231797	-0.00424549	0.747665	0.553782	0.913698	0.981988	0.908646
unchanged	0.000692437	-0.039123	-0.0266189	-0.0813417	0.00874383	0.934068	0.926965	0.546693	0.952957	0.918244
unchanged	-0.0044468	-0.109374	-0.118891	-0.0455506	-0.139487	0.812062	0.639347	0.852046	0.382222	0.602739
unchanged	0.00634343	-0.149686	-0.0625082	-0.0112669	0.0360491	0.557341	0.807606	0.959965	0.825808	0.320557
unchanged	0.00696205	0.0430315	0.0024591	0.101688	0.0970801	0.953202	0.99481	0.605631	0.5689	0.348581
unchanged	-0.00373103	-0.129453	0.0419951	-0.020385	-0.107968	0.700199	0.899382	0.93112	0.473093	0.629979
unchanged	0.00722935	-0.00601134	-0.0118851	0.0432977	0.105338	0.996264	0.973335	0.808104	0.386749	0.179897
unchanged	0.00446657	-0.0589908	-0.0706571	0.0374526	0.0308009	0.87309	0.705023	0.816035	0.820226	0.384207
unchanged	0.00496855	-0.0449975	-0.0325491	-0.0496646	0.076442	0.9419	0.931986	0.814986	0.63003	0.479215
unchanged	0.00264359	0.0318681	-0.042786	0.0102699	0.0392773	0.952587	0.8611	0.95771	0.775811	0.670506
unchanged	0.00382274	0.03144	-0.0683164	-0.00674281	0.0667761	0.953275	0.737283	0.972111	0.589967	0.518417
unchanged	0.004312	0.146509	0.249427	0.164369	0.13949	0.454103	0.0117962	0.125105	0.186366	0.454658
unchanged	0.00504221	-0.236925	-0.0863179	-0.0219805	-0.0164187	0.130831	0.674088	0.912886	0.918643	0.440152
unchanged	0.00591392	-0.0144195	0.0404539	0.085263	0.0851054	0.984901	0.896599	0.616694	0.558168	0.354102
unchanged	0.000753719	-0.0212383	0.081209	0.00722451	-0.0092159	0.972351	0.660258	0.969863	0.951193	0.911234
depleted	-0.0514982	-0.099407	-0.108331	-0.417973	-0.861718	0.830205	0.671918	0.000677011	1.00644e-13	9.28714e-17
depleted	-0.0617971	0.0590899	-0.0415989	-0.546636	-0.932095	0.947377	0.94004	0.000882553	2.91461e-09	3.57164e-13
depleted	-0.0698605	-0.0809975	-0.13249	-0.528202	-1.15678	0.85826	0.493522	6.76324e-07	6.46463e-28	2.13837e-33
depleted	-0.153031	-0.286985	-0.54808	-1.49527	-2.5893	0.318511	0.000551935	1.3452e-24	2.68447e-59	9.79969e-66
depleted	-0.0381403	-0.0591421	-0.0913507	-0.27778	-0.653166	0.914807	0.703052	0.0201735	4.69428e-10	8.77644e-13
unchanged	-0.00353009	0.0289806	0.0705084	0.0107211	-0.0497231	0.969563	0.799509	0.966115	0.778988	0.662873
depleted	-0.0871869	-0.234266	-0.484567	-0.976206	-1.44568	0.180165	3.61016e-06	2.49054e-23	1.91302e-47	8.21459e-61
enriched	0.0139461	-0.0509036	0.192355	0.186943	0.197723	0.910598	0.0852189	0.0706415	0.0424018	0.00517945
unchanged	0.0108828	0.0746808	0.216486	0.170123	0.205901	0.869614	0.112961	0.209499	0.0839399	0.0674009
unchanged	0.00317929	0.0563805	0.0416459	0.0701208	0.0744804	0.849729	0.822959	0.52967	0.439973	0.448433
unchanged	0.00152458	0.0706136	-0.0084015	0.0495305	0.0337919	0.884893	0.984196	0.809075	0.847666	0.85033
unchanged	-0.00195077	0.0255407	0.117305	0.051759	-0.0272636	0.958864	0.346635	0.704313	0.832219	0.743971
unchanged	0.00324383	-0.120789	0.00311842	-0.0143276	0.0152153	0.685739	0.993676	0.947507	0.92787	0.638358
unchanged	0.00535111	-0.107074	-0.00994215	0.0593534	0.0287701	0.633359	0.974389	0.659764	0.825429	0.28232
unchanged	0.00583924	0.0987764	0.103388	0.0752641	0.126058	0.776239	0.603712	0.651828	0.318431	0.336828
unchanged	0.00602669	0.0118789	0.00223466	0.0546741	0.0831539	0.985176	0.993785	0.723441	0.484088	0.237906
unchanged	0.00505061	0.0615575	0.0911106	0.0983514	0.0947317	0.857472	0.552131	0.396539	0.366767	0.301488
unchanged	0.00571261	0.0262127	0.057397	0.0826004	0.0959229	0.96976	0.828891	0.622045	0.489071	0.35877
unchanged	-0.00802571	-0.217779	-0.0880671	-0.175515	-0.217418	0.681659	0.854788	0.517855	0.328746	0.503085
unchanged	0.00143345	0.0401551	0.0235004	0.0221413	0.0124573	0.952587	0.950512	0.923588	0.947012	0.869242
depleted	-0.121928	0.0430804	-0.458156	-1.30255	-1.86355	0.983745	0.298312	8.68605e-06	8.12523e-11	4.01532e-15
unchanged	-0.00251189	-0.124472	-0.0567559	-0.122807	-0.0955749	0.805557	0.886853	0.575493	0.62599	0.82128
unchanged	-0.00429756	-0.219991	0.125785	-0.114798	-0.134999	0.462059	0.639176	0.583741	0.432905	0.690426
unchanged	-0.0122519	0.125058	0.192193	0.0211805	-0.165361	0.794782	0.362033	0.941339	0.322805	0.166091
unchanged	0.000713332	-0.124179	-0.129348	-0.101483	-0.0544374	0.72107	0.515075	0.554011	0.74403	0.943889
unchanged	-0.00434336	-0.0595175	-0.0023484	-0.0923396	-0.102289	0.95182	0.996592	0.753166	0.66766	0.714773
unchanged	0.000819648	-0.000650152	0.0765247	-0.049225	0.0116349	0.999326	0.894831	0.903883	0.973385	0.961479
unchanged	-0.00117355	0.0499694	0.194108	0.0543911	-0.0123678	0.963044	0.528283	0.874524	0.966899	0.936176
unchanged	-0.0167179	-0.229831	-0.182022	-0.260525	-0.366459	0.590752	0.557372	0.219539	0.0405664	0.0832696
depleted	-0.0268227	-0.251808	-0.2564	-0.449428	-0.514197	0.599865	0.388003	0.0262546	0.00644417	0.00784871
unchanged	-0.00118229	0.0202878	0.0160566	0.00237845	-0.0368718	0.983221	0.974247	0.993312	0.862995	0.913438
depleted	-0.0404232	-0.180111	-0.290782	-0.345257	-0.760295	0.752878	0.241061	0.0876497	5.19061e-06	4.46839e-06
depleted	-0.156358	-0.519244	-0.758469	-1.56696	-2.68623	0.224459	0.0043294	3.51763e-11	3.0072e-29	6.18405e-35
unchanged	0.00667484	-0.0923088	-0.0048963	0.0560359	0.0392464	0.875258	0.992703	0.828557	0.855741	0.472387
unchanged	-0.00695171	-0.0311317	-0.0807896	-0.0881675	-0.149631	0.970634	0.785203	0.663883	0.325459	0.376545
unchanged	-0.0150111	-0.14705	-0.215218	-0.268385	-0.308835	0.73235	0.275159	0.0849885	0.029344	0.0504404
depleted	-0.119494	-0.0943255	-0.307535	-1.06517	-1.94465	0.817051	0.0115213	2.32111e-24	3.77165e-67	4.08603e-71
depleted	-0.037132	-0.137767	-0.159197	-0.355372	-0.645642	0.538006	0.227003	0.000117351	2.16954e-13	2.5736e-16
depleted	-0.158557	-0.329302	-0.665254	-1.71927	-2.61644	0.0452958	2.9905e-09	4.59772e-54	1.90831e-100	1.23733e-111
depleted	-0.0514444	-0.107934	-0.116779	-0.52506	-0.832626	0.741314	0.525937	7.49491e-08	6.62033e-18	7.84618e-24
depleted	-0.0893163	-0.159494	-0.298064	-0.799878	-1.49724	0.408611	0.00257712	5.17105e-20	1.04822e-62	1.41774e-72
depleted	-0.0135775	-0.114752	-0.0766432	-0.220875	-0.242367	0.660918	0.702945	0.0296223	0.0119958	0.00343121
unchanged	-0.00098217	-0.141399	0.014112	-0.0353315	-0.0611953	0.485469	0.964158	0.837846	0.628934	0.890568
depleted	-0.0318553	-0.108648	-0.00111632	-0.298339	-0.540434	0.695433	0.997023	0.00178269	1.08265e-09	1.24852e-10
depleted	-0.0192118	0.00560708	0.0527669	-0.132566	-0.299269	0.997108	0.831307	0.307605	0.00226327	6.61249e-05
depleted	-0.162409	-0.419383	-0.909126	-1.83185	-2.6363	0.00869678	2.31489e-15	1.26539e-58	4.79047e-105	2.53154e-127
depleted	-0.0564459	-0.202001	-0.164505	-0.537545	-0.994753	0.430136	0.404371	4.84745e-06	3.87142e-18	2.94793e-21
depleted	-0.0502124	-0.0575126	-0.115884	-0.512981	-0.797104	0.887311	0.452987	3.2617e-09	1.5962e-20	9.05988e-27
depleted	-0.172333	-0.304799	-0.596976	-1.53123	-2.94182	0.267095	0.000146736	1.8448e-25	2.59892e-71	6.50963e-75
depleted	-0.146734	-0.292128	-0.38189	-1.18076	-2.49053	0.12465	0.00273204	3.07261e-25	1.69756e-87	2.12798e-80
depleted	-0.183147	-0.358901	-0.769232	-1.98008	-2.98995	0.0740336	8.55092e-09	1.43329e-50	1.03424e-91	1.15075e-100
unchanged	0.00222389	0.0254951	0.0769899	0.058584	0.0428732	0.955244	0.598826	0.631391	0.699017	0.661434
depleted	-0.167324	-0.274045	-0.639908	-1.61348	-2.74804	0.275164	4.86934e-06	2.58688e-33	2.31028e-78	9.22614e-90
depleted	-0.202962	-0.527053	-0.922412	-1.83042	-3.51849	0.0384258	1.83429e-07	4.11682e-27	8.48463e-77	3.24784e-86
depleted	-0.141955	-0.346998	-0.649338	-1.5396	-2.3728	0.0438296	2.62399e-08	3.85739e-42	6.46807e-88	5.23981e-92
depleted	-0.217174	-0.348144	-0.585183	-1.79698	-3.62115	0.106985	3.30409e-05	2.10278e-40	3.92685e-112	3.436e-105
depleted	-0.180864	-0.494132	-0.687608	-1.66627	-3.10838	0.00150594	1.8568e-09	2.29966e-50	4.30162e-137	1.03643e-121
depleted	-0.0784096	-0.300441	-0.355339	-0.79735	-1.34326	0.0348559	0.000517451	7.5947e-18	3.34364e-47	1.13622e-48
depleted	-0.149992	-0.415402	-0.590902	-1.43472	-2.53516	0.00542682	4.59245e-08	1.93658e-43	5.9983e-116	2.40372e-123
depleted	-0.212975	-0.546019	-1.03657	-2.23596	-3.53636	0.000652499	4.5495e-18	1.29895e-77	5.25119e-157	5.94617e-172
unchanged	-0.00534996	-0.148241	-0.16204	-0.145306	-0.183662	0.311255	0.0944395	0.112878	0.0247237	0.283611
depleted	-0.0682822	-0.12396	-0.193012	-0.64473	-1.13282	0.727195	0.231273	3.09168e-09	8.3373e-26	2.22793e-30
depleted	-0.0671699	-0.311332	-0.420074	-0.821902	-1.18597	0.0243137	2.18772e-05	3.70267e-19	5.27912e-38	1.88463e-37
depleted	-0.0777392	-0.308694	-0.363231	-0.787242	-1.39089	0.00682623	1.48497e-05	4.32769e-24	3.71575e-70	2.56002e-62
depleted	-0.137253	-0.42396	-0.550307	-1.35787	-2.34397	0.0143451	1.0135e-05	8.23965e-31	4.37771e-81	6.54691e-86
depleted	-0.0905149	-0.332377	-0.367136	-0.844673	-1.57424	0.00947393	0.000106721	2.79462e-22	1.13231e-69	1.05048e-63
depleted	-0.152002	-0.518462	-0.508953	-1.40792	-2.56224	6.38188e-05	7.26456e-07	5.40995e-47	1.06214e-135	2.52698e-94
depleted	-0.135425	-0.450895	-0.692042	-1.39204	-2.3551	0.00245582	2.02643e-10	1.99912e-40	1.53441e-104	2.16121e-110
depleted	-0.0956103	-0.458451	-0.405155	-0.925406	-1.73117	0.000744971	0.000111317	8.35789e-22	2.38043e-68	1.38923e-52
depleted	-0.0160309	-0.236389	-0.366019	-0.356213	-0.402236	0.0321872	1.8534e-06	1.50565e-06	3.04652e-08	0.00140691
depleted	-0.0152693	-0.177946	-0.288741	-0.299921	-0.386408	0.094609	3.40901e-05	6.49633e-06	2.2679e-09	0.000111447
unchanged	-0.00437394	-0.0899907	-0.199189	-0.196255	-0.178564	0.781823	0.0933524	0.0721985	0.0929444	0.505788
depleted	-0.030497	-0.143311	-0.0994934	-0.275405	-0.553173	0.451043	0.529868	0.00196497	1.2253e-11	5.84887e-11
depleted	-0.108307	-0.4051	-0.411377	-1.07295	-1.87622	0.00408916	8.98262e-05	1.95065e-28	2.17897e-79	1.09913e-72
depleted	-0.0740115	-0.280809	-0.408391	-0.740573	-1.29171	0.0533434	3.93808e-05	7.40115e-16	9.88565e-45	8.95582e-38
depleted	-0.189225	-0.293314	-0.64413	-1.80472	-3.1348	0.0705316	1.47953e-09	3.11115e-66	1.002e-160	2.31342e-135
depleted	-0.21371	-0.632205	-0.999421	-2.11765	-3.63755	5.54978e-05	5.6141e-16	5.74993e-68	1.07093e-161	1.74346e-158
depleted	-0.236623	-0.472004	-1.02408	-2.28431	-3.94036	0.00826558	1.57742e-15	1.98203e-71	6.78917e-163	1.39428e-174
depleted	-0.181716	-0.679053	-1.09479	-2.01905	-3.10276	0.000435253	4.18624e-14	2.29669e-45	3.97301e-90	1.56083e-107
unchanged	-0.0110112	-0.212171	-0.184309	-0.292835	-0.266244	0.137413	0.0997152	0.00113338	0.00318213	0.0257883
depleted	-0.2326	-0.487955	-0.984304	-2.19537	-3.89933	0.0166733	1.11786e-11	6.71505e-53	7.8729e-125	2.83028e-144
depleted	-0.0137809	-0.24944	-0.282476	-0.349558	-0.334072	0.0358137	0.00106519	1.25586e-05	2.8434e-05	0.00482497
depleted	-0.0168077	-0.206561	-0.415386	-0.413473	-0.4312	0.161082	3.8861e-06	1.79728e-06	4.64353e-07	0.00330356
depleted	-0.0155841	-0.203579	-0.35677	-0.361589	-0.388977	0.0700852	1.78486e-06	4.58461e-07	3.68445e-08	0.00162806
unchanged	0.00288342	-0.00962617	-0.00737053	-0.0228244	0.0510896	0.985462	0.9786	0.876954	0.620162	0.550251
unchanged	0.0152674	0.03938	0.372741	0.287335	0.315261	0.957791	0.00377185	0.0296223	0.0116115	0.038872
unchanged	0.0077319	0.105037	0.155256	0.164055	0.241356	0.574919	0.0941749	0.0475278	0.000980893	0.128704
unchanged	-0.00884776	-0.234887	-0.431316	-0.417632	-0.347583	0.0251832	1.95437e-09	9.9625e-10	3.44331e-07	0.194942
unchanged	-0.00963306	-0.102392	-0.187421	-0.207975	-0.257914	0.70396	0.0935557	0.0345993	0.00435235	0.0658384
unchanged	-0.0114727	-0.291448	-0.291096	-0.35656	-0.368066	0.00113219	1.69523e-05	2.18136e-08	5.30443e-09	0.0104113
unchanged	0.00101718	-0.14238	0.0563858	0.051341	-0.0427342	0.680821	0.861163	0.819348	0.82138	0.913508
unchanged	0.00195659	-0.213604	-0.118812	-0.122536	-0.0333193	0.65191	0.764606	0.658744	0.90572	0.880176
unchanged	0.00034021	-0.084619	-0.0268599	-0.00805448	-0.0283979	0.861892	0.946474	0.974202	0.88339	0.969736
unchanged	0.0128559	0.28629	0.354804	0.386551	0.315007	0.0400177	0.000296878	3.11563e-05	0.000889989	0.0394747
unchanged	0.00671454	0.0865514	0.220209	0.226022	0.174308	0.856035	0.144424	0.092687	0.200324	0.406909
unchanged	0.00858516	0.0647226	0.08511	0.12309	0.159711	0.878841	0.677379	0.354987	0.150081	0.126633
unchanged	0.00514408	0.0684495	0.164736	0.118447	0.154115	0.890129	0.323249	0.459536	0.24366	0.515855
unchanged	0.00928438	0.287438	0.212345	0.262303	0.22925	0.0888448	0.143958	0.0302235	0.0578564	0.179554
unchanged	-0.00158596	-0.00180831	-0.0709354	-0.00289848	-0.0538662	0.998366	0.753945	0.988971	0.710118	0.838206
unchanged	0.00186105	-0.0985511	0.0904669	-0.0123831	0.00468167	0.829967	0.736588	0.961906	0.982678	0.840103
unchanged	-0.00153462	-0.112289	-0.0971266	0.0532452	-0.11868	0.762613	0.675534	0.791238	0.399531	0.864718
unchanged	0.000529293	0.0902912	0.00418604	-0.0268119	0.0164272	0.807158	0.991965	0.898618	0.922882	0.951701
unchanged	-0.00402952	0.0321214	-0.0219612	-0.0761714	-0.077482	0.946794	0.939565	0.562188	0.489925	0.484555
unchanged	0.00412561	0.0496502	0.122412	0.120146	0.0555343	0.891956	0.306918	0.239435	0.620378	0.427897
unchanged	-0.00282518	0.00703548	-0.0393775	-0.0660117	-0.0526487	0.988276	0.805585	0.494512	0.551709	0.511465
unchanged	-0.00135061	0.0228011	0.0940774	0.0899449	-0.0339422	0.965306	0.508372	0.432177	0.785069	0.822266
unchanged	0.00352681	0.0611662	0.0858632	0.0101437	0.0744902	0.865894	0.607779	0.956014	0.515227	0.529882
unchanged	4.6983e-05	0.0686144	0.01832	-0.042279	0.038091	0.831247	0.949064	0.77998	0.765081	0.995489
unchanged	0.00543322	-0.00645137	0.0507709	0.0585957	0.0626611	0.994429	0.820889	0.69621	0.617163	0.298224
enriched	0.0166326	0.196033	0.0920763	0.239382	0.302694	0.147049	0.548045	0.00493864	0.000147104	0.000222379
unchanged	-0.00035374	-0.0239878	0.0279812	-0.0211062	-0.0100286	0.968948	0.926461	0.911654	0.948913	0.96077
unchanged	-0.00201571	0.178985	0.180408	0.0382464	0.0468435	0.478268	0.279717	0.865812	0.792627	0.82128
unchanged	0.00150928	-0.0137781	-0.0242825	-0.00560924	0.0155491	0.982211	0.932324	0.975124	0.910578	0.818108
unchanged	0.00377218	-0.000485693	0.0498294	0.0689257	0.0467333	0.999115	0.831742	0.642969	0.732966	0.540059
unchanged	0.00821629	0.215459	0.190799	0.193229	0.205245	0.36891	0.283321	0.203633	0.1378	0.272369
unchanged	0.0103894	-0.275987	-0.220487	-0.130308	-0.00945438	0.0986905	0.103948	0.381818	0.958428	0.101756
unchanged	-0.00340356	-0.0357696	-0.124772	-0.109313	-0.0706142	0.937403	0.340553	0.344387	0.538596	0.541776
unchanged	-0.000739779	-0.100272	-0.0252258	-0.0219302	-0.0565713	0.719194	0.932976	0.904344	0.658704	0.91356
unchanged	0.00181548	0.0174583	0.0622777	-0.0198514	0.0471948	0.980406	0.804982	0.926052	0.763628	0.813276
unchanged	0.00177832	-0.00470053	-0.030336	-0.0150421	0.037993	0.997959	0.930973	0.945928	0.817159	0.809201
unchanged	-0.00123296	0.0876081	0.12096	0.152413	0.00372353	0.843342	0.564661	0.310881	0.984788	0.891504
unchanged	0.00415295	0.0934177	0.0110634	0.0208795	0.0888369	0.747546	0.973657	0.910567	0.451115	0.457892
unchanged	-0.000223	0.0312468	0.00757861	-0.0157115	0.00491712	0.949844	0.980571	0.929595	0.973604	0.974772
unchanged	0.00993805	0.136058	0.0557014	0.170128	0.19519	0.70564	0.865438	0.279324	0.157991	0.135282
unchanged	0.00183831	0.109199	0.0334313	0.0709446	0.0582748	0.676761	0.901107	0.627241	0.651596	0.7855
unchanged	-0.00289619	-0.0193935	-0.046491	-0.0717199	-0.0647451	0.974287	0.842016	0.618526	0.604706	0.626723
unchanged	-0.00496662	0.0504743	-0.0354264	-0.026247	-0.0715273	0.867149	0.853168	0.850792	0.446282	0.257398
unchanged	-0.00428083	-0.0658793	-0.0936501	-0.157427	-0.0991367	0.85245	0.56021	0.1255	0.358718	0.451227
unchanged	-0.0111376	-0.107779	-0.125571	-0.15922	-0.238406	0.770109	0.519894	0.259835	0.0410139	0.0742724
unchanged	-0.00991995	-0.0914959	-0.0920354	-0.239242	-0.169292	0.858031	0.745263	0.103389	0.263671	0.181942
unchanged	-0.00994339	-0.0783535	-0.115923	-0.119979	-0.205315	0.828254	0.481693	0.355932	0.0458712	0.0480774
unchanged	-0.00444473	-0.179131	-0.116439	-0.0928835	-0.172296	0.382439	0.523143	0.550781	0.137255	0.508949
unchanged	-0.000525464	0.000118051	0.0394228	0.0530275	-0.0119901	0.999945	0.883371	0.749721	0.940558	0.943264
unchanged	0.00918667	0.161673	0.0906825	0.157109	0.17127	0.370806	0.61147	0.153027	0.087718	0.0660555
unchanged	0.00176917	0.085154	0.0197112	-0.028896	0.0580651	0.77219	0.94704	0.865618	0.63146	0.784116
unchanged	-0.00645179	-0.0220018	-0.127855	-0.201695	-0.105532	0.962921	0.219823	0.0097099	0.230184	0.192601
unchanged	0.00407585	0.104869	0.0756861	0.0812008	0.0858324	0.684481	0.68847	0.552037	0.461165	0.484271
unchanged	-0.0054171	-0.106682	-0.072364	-0.0383978	-0.150004	0.684439	0.711351	0.821206	0.14435	0.352415
unchanged	0.00287693	-0.108848	-0.24787	-0.0572597	-0.0261913	0.776239	0.0721567	0.777458	0.887659	0.742468
unchanged	-0.00830146	-0.0505919	-0.0869656	-0.131809	-0.156545	0.914902	0.65787	0.295365	0.150782	0.123881
unchanged	-0.00174863	0.0875251	-0.0354939	0.0334938	-0.0323001	0.825204	0.911889	0.872559	0.847176	0.828436
unchanged	0.00245852	0.0134914	-0.00754226	0.0264875	0.0195472	0.987796	0.986852	0.918464	0.924474	0.78576
unchanged	-0.000395591	-0.0227886	0.0804307	-0.0163034	-0.0106844	0.967755	0.631776	0.925201	0.939251	0.953862
unchanged	0.000657477	0.00341797	0.102135	-0.0288636	0.0209879	0.997959	0.561069	0.879251	0.892603	0.932626
unchanged	-0.00477232	-0.0407069	-0.0186471	-0.000106312	-0.115152	0.941002	0.956455	0.999647	0.360807	0.469627
unchanged	-0.00135141	0.117579	0.0165311	-0.00474153	0.0166959	0.582276	0.954271	0.978578	0.904955	0.842015
unchanged	-0.00945087	-0.0366491	0.000251185	-0.0444514	-0.141404	0.928383	0.999562	0.74492	0.105159	0.0398729
unchanged	0.00659081	-0.0803197	0.0543811	0.0589165	0.0680036	0.836465	0.828891	0.730508	0.622332	0.271747
unchanged	0.00279941	-0.0553953	-0.0236635	-0.0342086	0.0346767	0.903385	0.940684	0.851606	0.814447	0.643914
unchanged	0.00275592	0.0694883	0.121248	0.0793953	0.0527557	0.866452	0.468275	0.612041	0.714468	0.699288
unchanged	0.000370978	-0.0698673	-0.0179906	-0.0152159	-0.0293338	0.729931	0.935486	0.910567	0.769389	0.945758
unchanged	-0.00662837	-0.0602209	-0.0461427	-0.142394	-0.118784	0.886451	0.858062	0.250328	0.313929	0.270975
unchanged	-0.00661337	0.0309487	-0.0531726	-0.104598	-0.0901048	0.952587	0.811153	0.407733	0.438249	0.23383
unchanged	0.00788867	-0.0804302	-0.0963967	-0.00248201	0.0815498	0.787682	0.546888	0.98949	0.471755	0.134607
unchanged	-0.00338176	-0.0490759	-0.0332034	-0.0419897	-0.081131	0.875312	0.869573	0.745854	0.385049	0.45425
unchanged	-0.00289023	-0.187296	-0.116726	-0.0846462	-0.129716	0.138582	0.34337	0.469694	0.157524	0.618914
unchanged	0.00285034	0.0593486	0.00443294	0.0451723	0.0569534	0.748957	0.984337	0.631449	0.452076	0.44819
unchanged	0.00105269	0.0125493	-0.0684401	0.0653587	-0.0106924	0.984839	0.744481	0.666425	0.945233	0.884728
unchanged	0.0029743	0	0.0429002	0.0631329	0.0343766	1	0.826006	0.607644	0.7701	0.540963
unchanged	-0.00097281	0.0201149	0.0447754	-0.09369	0.013997	0.968895	0.820243	0.396013	0.91309	0.876638
unchanged	-0.00414582	-0.145698	-0.0446135	-0.0297395	-0.139967	0.371312	0.832223	0.852612	0.132052	0.478029
unchanged	0.00481852	0.0287899	0.0279127	0.0725291	0.0742931	0.938584	0.890332	0.483055	0.406638	0.219778
unchanged	-0.00196999	-0.265529	-0.0414834	-0.124999	-0.122211	0.129816	0.898283	0.431376	0.38545	0.852046
unchanged	0.0039425	0.0222736	0.0218653	0.179783	0.0258194	0.967625	0.937945	0.0523658	0.844929	0.503433
unchanged	-0.00162737	-0.0453817	-0.000169793	-0.0258256	-0.0484969	0.847679	0.999672	0.820044	0.550565	0.710404
unchanged	0.00302351	0.0168464	0.045004	0.0599804	0.0445018	0.968948	0.769718	0.552598	0.627935	0.45194
unchanged	0.0103618	0.160549	-0.000790156	0.170956	0.199869	0.429853	0.998009	0.148119	0.0577904	0.112585
unchanged	-0.00228596	-0.00133276	-0.0764625	0	-0.0588534	0.998366	0.603712	1	0.568946	0.655079
unchanged	-0.000589129	0.0258992	0.0523751	-0.0265535	0.00828519	0.958862	0.795636	0.873701	0.952605	0.928765
unchanged	-1.71e-05	-0.0340807	-0.00386486	0.0491713	-0.0358425	0.941909	0.990906	0.748607	0.790595	0.998561
unchanged	-0.00304884	0.0158364	0.0383147	-0.0449845	-0.0361891	0.975985	0.868212	0.764288	0.779317	0.604268
unchanged	0.0097335	0.0963373	0.166836	0.192297	0.177243	0.886451	0.560131	0.369929	0.364751	0.187698
unchanged	0.00629152	0.0658321	0.179284	0.100839	0.133948	0.793588	0.0285677	0.287591	0.0897625	0.135215
unchanged	-0.003905	-0.0426712	-0.0328808	-0.0774035	-0.0789475	0.865484	0.83192	0.351329	0.282039	0.272369
unchanged	-0.0025531	-0.016569	-0.0654947	-0.0906515	-0.0460477	0.975134	0.725274	0.456997	0.706978	0.665764
unchanged	0	0.0156037	0.0660699	0.037002	0	0.974732	0.668888	0.783654	1	1
unchanged	0.000207711	-0.148679	-0.0687647	-0.0802236	-0.0558506	0.295501	0.671588	0.483506	0.603557	0.975804
unchanged	0.00191899	0.0316586	0.0686721	0.0665568	0.0323153	0.956096	0.757979	0.679101	0.833388	0.779999
unchanged	-0.00607642	-0.0310731	-0.125186	-0.132578	-0.11103	0.941812	0.271363	0.165384	0.230007	0.187036
unchanged	0.000524379	-0.016663	-0.00249022	-0.0985621	0.0174109	0.972351	0.992927	0.309037	0.882839	0.929113
depleted	-0.219852	-0.280527	-0.872074	-1.96879	-3.6235	0.116061	1.80341e-14	5.89036e-66	1.39539e-157	1.06498e-112
unchanged	-0.00333567	-0.038616	-0.0611048	-0.0998811	-0.0655951	0.901887	0.655094	0.242888	0.449264	0.4335
unchanged	-0.00774665	0.0599704	-0.0238984	-0.075215	-0.100161	0.860494	0.932648	0.56409	0.337498	0.0972007
unchanged	0.000838124	0.0459455	-0.00801815	0.0119096	0.022821	0.891768	0.976819	0.940889	0.849051	0.883561
unchanged	9.4848e-05	0.0194249	0.0396647	0.0431662	-0.00323145	0.972401	0.863921	0.78015	0.983066	0.989153
unchanged	0.00131744	0.0354534	0.00180972	0.0308158	0.022904	0.921514	0.993785	0.821206	0.841154	0.799119
unchanged	-0.00457039	-0.00584286	-0.0164211	-0.0887233	-0.0692423	0.992446	0.947529	0.384419	0.471289	0.283611
unchanged	-0.000574218	-0.0971721	-0.070533	-0.026573	-0.0620826	0.723549	0.723902	0.883808	0.623134	0.937513
unchanged	0.000302822	0.00353572	0.094167	0.0517932	0.000502858	0.997959	0.633178	0.767879	0.998004	0.973099
unchanged	0.00377607	-0.0051709	0.047162	-0.017112	0.0667523	0.995804	0.805004	0.915597	0.523739	0.434092
depleted	-0.20458	-0.473057	-0.985095	-2.09199	-3.38791	1.47623e-05	2.63773e-28	1.80938e-115	1.46004e-226	1.2999e-200
unchanged	-0.00216432	-0.115992	-0.0870663	-0.10713	-0.0791905	0.356824	0.410249	0.182764	0.321917	0.642646
unchanged	0.00115517	-0.0873308	0.0277998	-0.0691385	-0.00217738	0.634825	0.887609	0.503558	0.985428	0.836442
unchanged	0.00218586	0.0828068	0.0319866	0.0183978	0.0665154	0.624074	0.851992	0.888216	0.423998	0.61724
unchanged	-0.00730693	0.10806	-0.00626387	-0.0611003	-0.071979	0.656536	0.984827	0.679403	0.549692	0.218391
unchanged	-0.00132723	0.00157517	-0.0187124	0.00732788	-0.0346403	0.997959	0.93577	0.960598	0.735626	0.784048
unchanged	-0.00350153	0.00602845	-0.0920919	-0.0406107	-0.0682284	0.990583	0.412911	0.735568	0.447335	0.446097
unchanged	-2.5e-05	-0.142746	-0.0472159	-0.0539515	-0.0613144	0.202139	0.757979	0.609394	0.481464	0.996999
unchanged	-0.00313127	-0.0054601	-0.00911281	-0.020322	-0.0603177	0.996007	0.976427	0.908104	0.612211	0.560801
unchanged	-0.00438021	0.104219	0.0478522	-0.00481943	-0.0295689	0.603812	0.805004	0.977052	0.811698	0.372377
unchanged	0.00209254	0.0277358	0.0939356	0.0737496	0.036224	0.945804	0.449654	0.50524	0.745074	0.681239
unchanged	-0.00163552	-0.0941159	-0.115757	-0.0502685	-0.0797991	0.705231	0.393784	0.731236	0.470324	0.7972
unchanged	-0.00175974	-0.0716657	0.0538759	-0.0611921	-0.0448157	0.905129	0.877353	0.793122	0.821899	0.869298
unchanged	0.0075785	-0.0989432	-0.0246037	0.0441712	0.0673962	0.603814	0.914926	0.733052	0.492902	0.067185
unchanged	-0.00780541	0.0154756	-0.0644403	-0.0943204	-0.121649	0.974207	0.667633	0.335663	0.136196	0.0388541
unchanged	0.000266879	0.0302095	-0.00281847	0.0200983	0.00457336	0.931012	0.991775	0.882401	0.968931	0.96097
unchanged	0.00671862	0.0621194	0.100507	0.116838	0.121225	0.817793	0.398149	0.209102	0.151118	0.09906
unchanged	0.00496926	-0.0654106	0.0462324	0.0845428	0.0361808	0.828254	0.818308	0.473675	0.768283	0.320296
unchanged	0.00809518	-0.176999	-0.0273842	-0.0347251	0.066258	0.385704	0.937285	0.86391	0.647621	0.215988
unchanged	0.00138824	-0.0317792	-0.00597811	-0.0208979	0.00713528	0.928064	0.980725	0.880265	0.951124	0.775988
unchanged	0.00478049	-0.126743	-0.00392707	-0.018375	0.0264525	0.482725	0.990008	0.913037	0.837892	0.362182
depleted	-0.0930749	-0.0234219	-0.143822	-0.587638	-1.53515	0.972351	0.366293	1.18161e-09	9.85395e-55	6.10963e-34
unchanged	0.00912872	0.128711	-0.0122368	0.125024	0.173899	0.487468	0.967519	0.249806	0.0556039	0.0601349
unchanged	-0.00360147	-0.00374646	-0.0599149	-0.0353279	-0.0714224	0.997959	0.744501	0.81698	0.509439	0.473535
unchanged	0.00140935	0.0295394	0.0865391	0.127652	0.0086688	0.959121	0.665096	0.323789	0.95744	0.862116
unchanged	0.00741405	-0.08768	0.025557	0.0224749	0.0822025	0.552785	0.882624	0.850401	0.26252	0.0282736
unchanged	0.00266488	-0.0714637	-0.0667677	0.0428055	-0.0123739	0.809165	0.709897	0.771606	0.927518	0.643939
unchanged	0.000790672	-0.0387691	-0.0353084	-0.0063669	-0.0134785	0.916558	0.862372	0.968827	0.913074	0.893166
unchanged	0.00935613	-0.0627249	-0.0140214	0.0368785	0.116412	0.81962	0.956252	0.78604	0.176164	0.0151014
depleted	-0.176179	-0.400659	-0.919454	-2.01146	-2.8403	0.000113958	2.38818e-28	1.38944e-119	1.88724e-199	4.43372e-133
depleted	-0.198862	-0.207124	-0.760907	-1.77552	-3.25901	0.113002	1.26275e-19	1.23373e-94	1.95722e-219	1.1504e-138
depleted	-0.196805	-0.269978	-0.791529	-1.96752	-3.16121	0.562569	5.56658e-05	8.03706e-27	2.36966e-63	6.64238e-61
depleted	-0.190872	-0.343262	-0.781208	-1.86793	-3.12154	0.0138783	6.17796e-15	1.29895e-77	3.95639e-178	5.60611e-98
depleted	-0.20234	-0.291312	-0.96037	-1.97373	-3.29763	0.0285633	2.6104e-24	2.20954e-94	4.2574e-200	4.24749e-162
depleted	-0.18812	-0.355035	-0.867421	-2.00195	-3.04179	0.00826558	1.06708e-18	2.08708e-88	9.40915e-168	1.03697e-128
depleted	-0.0264637	0.0438456	-0.061777	-0.174572	-0.415193	0.875016	0.645879	0.0131116	1.73253e-11	1.81847e-14
depleted	-0.0295296	-0.088834	-0.130934	-0.280428	-0.507357	0.612011	0.139446	2.25277e-05	9.1912e-16	2.64535e-21
depleted	-0.0346754	-0.108228	-0.152405	-0.31573	-0.600277	0.506913	0.088613	6.21861e-06	3.32293e-19	5.19707e-25
depleted	-0.134751	-0.315009	-0.586086	-1.23612	-2.28319	0.0220882	2.39188e-09	2.7316e-38	5.51285e-109	1.02283e-91
depleted	-0.0881023	-0.142381	-0.319284	-0.841581	-1.44104	0.361617	9.25925e-05	1.22067e-28	2.53519e-77	3.81375e-83
depleted	-0.0177155	-0.0175698	0.024926	-0.110654	-0.292114	0.972896	0.918958	0.280982	0.000114413	7.10047e-06
depleted	-0.0356059	-0.102167	-0.13046	-0.331332	-0.606533	0.47111	0.118436	1.03718e-07	1.45053e-23	2.68817e-30
depleted	-0.0220106	0.00732259	-0.0418984	-0.141544	-0.357905	0.988921	0.810784	0.0824014	7.46341e-08	7.93976e-11
unchanged	0.000841929	-0.082951	-0.0572371	-0.0433947	-0.0251953	0.733849	0.749912	0.753939	0.840184	0.888007
unchanged	-0.00202414	-0.0384884	-0.13768	-0.0780534	-0.0588252	0.890449	0.0743209	0.371575	0.479042	0.668587
depleted	-0.223731	-0.416086	-0.828507	-2.11358	-3.68551	0.000531954	1.2514e-19	1.00169e-112	3.88168e-246	7.78627e-107
unchanged	-0.00277006	-0.0548165	0.0307459	0.0230284	-0.0812377	0.71166	0.797476	0.799782	0.147191	0.47144
unchanged	-0.00404472	0.058832	-0.00272248	0.020975	-0.0581717	0.780379	0.991249	0.865696	0.482832	0.305298
unchanged	0.00255373	0.12741	0.14993	0.185814	0.0646271	0.724561	0.453733	0.215832	0.712454	0.80025
depleted	-0.139737	-0.157637	-0.387054	-1.01146	-2.35049	0.673626	0.00777433	1.28319e-15	1.6656e-70	4.56042e-48
unchanged	-0.00821369	0.0158052	-0.0567485	-0.120547	-0.121108	0.975134	0.753945	0.229834	0.185507	0.0522232
unchanged	0.00135976	-0.00864444	-0.0255549	0.0300164	0.000895211	0.984839	0.882709	0.788249	0.992977	0.763261
unchanged	0.00164411	0.121365	0.0273297	0.0539932	0.0649095	0.310055	0.881726	0.600338	0.440609	0.729066
unchanged	-0.000581603	-0.0849905	-0.0940748	-0.0583938	-0.0531514	0.480632	0.219035	0.4638	0.454551	0.898146
unchanged	0.00229196	-0.0777456	-0.06161	-0.0659191	0.00586459	0.742647	0.705023	0.574683	0.962595	0.660133
depleted	-0.00918719	-0.0528646	-0.0900053	-0.148199	-0.165137	0.821169	0.371212	0.0346205	0.0117653	0.00484276
depleted	-0.0972751	-0.0974256	-0.190213	-0.87734	-1.55258	0.733818	0.100899	1.02604e-23	8.85585e-68	9.00615e-36
unchanged	0.00207201	0.00832991	0.176462	0.105324	0.0311115	0.990173	0.122476	0.403517	0.826129	0.767586
unchanged	0.00816817	0.0297579	0.0972605	0.0749733	0.142524	0.950082	0.508372	0.56097	0.127795	0.0640694
unchanged	0.00543866	-0.0401525	-0.000194107	0.00802833	0.0672334	0.901838	0.999672	0.957049	0.450969	0.150948
unchanged	-0.00194628	-0.0068706	0.0559962	0.102385	-0.0638217	0.988208	0.679788	0.20362	0.448116	0.702482
unchanged	0.00594624	0.103979	0.0575872	0.102797	0.12356	0.711243	0.803242	0.450376	0.278594	0.299963
unchanged	-0.00822719	-0.0870206	-0.115458	-0.0876535	-0.181717	0.746255	0.404173	0.488823	0.0483509	0.0768403
unchanged	-0.00681569	-0.047211	-0.0192878	-0.0879669	-0.126539	0.906433	0.94642	0.475175	0.196717	0.160721
depleted	-0.0725594	-0.0647942	-0.220341	-0.576566	-1.19323	0.880268	0.071353	1.62063e-09	1.50533e-36	4.8508e-42
depleted	-0.107808	-0.104966	-0.176983	-0.797893	-1.78083	0.692735	0.137002	4.1074e-20	2.98725e-84	9.37841e-48
depleted	-0.223595	-0.345305	-0.899139	-2.05402	-3.70173	0.023946	1.24856e-16	9.3667e-77	2.93964e-171	4.30402e-122
depleted	-0.189109	-0.242314	-0.611081	-1.57806	-3.11965	0.62072	0.00214004	8.49906e-19	5.01929e-64	1.80817e-50
unchanged	0.00629115	0.0343492	-0.00266713	0.0850855	0.0946964	0.925013	0.99263	0.405533	0.283505	0.115701
unchanged	0.00284939	-0.0410524	0.0540035	0.0793836	0.0123989	0.902009	0.731141	0.428763	0.914473	0.54474
unchanged	0.00117568	0.00280837	-0.0377675	-0.0538817	0.0205635	0.997959	0.812331	0.593093	0.838388	0.800628
unchanged	0.00401561	-0.0833749	-0.0890588	0.0336291	0.00545937	0.745471	0.553173	0.827903	0.968995	0.451929
unchanged	0.00452202	0.00148434	0.0441434	-0.00980155	0.0802061	0.998074	0.80651	0.949913	0.387309	0.292805
unchanged	0.00164081	-0.0384877	0.0329424	0.0252331	0.0032743	0.924894	0.885494	0.875972	0.981934	0.772682
depleted	-0.034927	-0.0192485	-0.0554071	-0.240872	-0.574108	0.973013	0.787274	0.00733514	9.39679e-13	1.23757e-14
unchanged	0.00705359	-0.0215895	-0.0147145	0.00909141	0.100647	0.965097	0.955582	0.956605	0.281314	0.0909648
enriched	0.0144546	-0.0701002	0.044809	0.107429	0.193043	0.830205	0.841008	0.363355	0.0319206	0.00166812
unchanged	0.00570438	0.00253965	0.036534	0.050312	0.0853622	0.997959	0.882592	0.744406	0.456732	0.253974
unchanged	0.0018682	0.157063	0.211324	0.185671	0.0772178	0.373579	0.0434105	0.0689212	0.521862	0.804172
unchanged	0.00109008	-0.0275344	0.0119388	-0.0295142	0.00852091	0.95099	0.964701	0.842962	0.948009	0.850098
unchanged	0.00573182	-0.0165837	0.0582321	0.0656816	0.0772432	0.974732	0.744501	0.597741	0.449264	0.195051
unchanged	0.00278988	-0.0941303	-0.0133012	0.0439785	-0.0120065	0.828254	0.97486	0.843214	0.951124	0.757253
depleted	-0.167893	-0.366334	-0.689099	-1.69901	-2.76563	0.0341342	1.44938e-08	1.08311e-44	3.21928e-96	3.62347e-67
unchanged	0.00126466	0.0781678	0.0018299	0.0762865	0.0300301	0.721838	0.993785	0.467837	0.785587	0.814702
unchanged	-0.000329053	-0.103203	-0.0269275	-0.0950445	-0.036349	0.716245	0.932324	0.498294	0.803891	0.968486
depleted	-0.0352156	-0.0810844	-0.04435	-0.274548	-0.595772	0.784343	0.845796	0.0020301	2.88001e-13	2.01784e-14
unchanged	-0.000885856	-0.0596553	-0.0330052	-0.0127137	-0.0497769	0.878559	0.90244	0.948155	0.709696	0.899497
unchanged	-0.000182922	0.0324187	-0.0241084	-0.0464577	0.0120841	0.947689	0.937285	0.774542	0.935719	0.980343
unchanged	0.00314044	-0.00594779	0.0109104	-0.00836025	0.0477646	0.993605	0.969341	0.961102	0.675652	0.527449
unchanged	-0.00812731	-0.0498226	-0.0692782	-0.0500227	-0.167919	0.9107	0.735879	0.756304	0.0983966	0.126376
unchanged	0.00317937	0.00247389	0.139354	0.129701	0.035626	0.997959	0.277889	0.25426	0.795444	0.616314
depleted	-0.0151809	-0.0629137	-0.114326	-0.155507	-0.275259	0.851698	0.4031	0.122048	0.000966379	0.000241422
unchanged	0.00265126	0.00217392	-0.0158843	0.0250026	0.0308985	0.997959	0.949439	0.862664	0.783131	0.57155
unchanged	-0.00539164	0.0322163	-0.0642757	-0.0750939	-0.0775831	0.939859	0.710202	0.534994	0.453294	0.258303
depleted	-0.0353545	-0.0791568	-0.0729107	-0.331058	-0.584823	0.901634	0.834908	0.0274595	9.53313e-06	4.93532e-11
unchanged	0.00446834	0.0380887	0.0296295	0.106492	0.0636	0.940463	0.921709	0.426382	0.629814	0.468621
unchanged	-0.00114028	-0.0614574	0.0115033	0.0358826	-0.0614946	0.868893	0.971671	0.834617	0.624732	0.871761
unchanged	0.00370098	-0.0159326	0.0476521	0.0157304	0.0530919	0.969563	0.734959	0.902163	0.524787	0.312004
unchanged	0.0029683	0.0250586	0.0477423	0.0512904	0.0488208	0.96976	0.8611	0.777651	0.746667	0.698584
unchanged	0.00295506	-0.115843	-0.0243755	0.0130484	-0.0117442	0.673626	0.940684	0.949865	0.942789	0.69016
unchanged	0.00632917	-0.0313363	0.040611	0.0120801	0.0920258	0.954369	0.873332	0.951079	0.44624	0.238757
unchanged	-0.00386385	0.139415	0.0331362	0.0236897	-0.0141686	0.426819	0.894	0.891173	0.919484	0.4951
depleted	-0.0226842	0.0263913	-0.0166942	-0.215393	-0.338122	0.958363	0.953466	0.0175983	3.31913e-05	6.21742e-08
unchanged	0.00222532	0.0574491	-0.00156631	-0.073773	0.0724819	0.806005	0.993785	0.434939	0.3802	0.645483
unchanged	-0.00702282	0.0611138	0.0286162	-0.0478981	-0.0868128	0.886203	0.929235	0.786502	0.501924	0.266552
unchanged	-0.00321635	0.0482056	0.0225473	0.0214795	-0.0454154	0.935811	0.952698	0.927258	0.796481	0.70335
unchanged	0.00128308	0.027533	-0.0125337	0.0288884	0.0175178	0.963369	0.971671	0.882401	0.911964	0.862116
unchanged	0.00108141	0.0412298	0.0365774	0.0573238	0.0196164	0.934014	0.894791	0.726201	0.900304	0.882999
unchanged	0.00122211	0.0455311	0.00381508	0.0897366	0.0106844	0.925013	0.992237	0.540186	0.947731	0.882059
unchanged	-0.000427621	-0.12434	-0.0214211	-0.115782	-0.0410535	0.423411	0.932432	0.225656	0.708314	0.946912
depleted	-0.150979	-0.377275	-0.800469	-1.78175	-2.44089	0.0131498	4.17326e-13	2.59898e-57	1.99376e-96	2.81775e-63
depleted	-0.186978	-0.356051	-0.772973	-1.638	-3.17365	0.0129567	9.48355e-14	2.78789e-56	2.96493e-151	1.16554e-105
depleted	-0.20002	-0.255791	-0.675583	-1.83379	-3.26206	0.307652	7.52326e-07	3.41971e-42	1.39072e-100	3.60286e-66
depleted	-0.175818	-0.359978	-0.679663	-1.78231	-2.87603	0.00923618	1.39424e-11	4.1421e-68	2.03655e-141	2.24798e-93
depleted	-0.187838	-0.266384	-0.79783	-1.83673	-3.04503	0.183203	3.26854e-11	1.54904e-52	2.30513e-115	2.45309e-86
depleted	-0.184182	-0.249049	-0.731067	-1.81644	-2.97715	0.0989438	9.48355e-14	1.11425e-73	6.92575e-155	5.83681e-107
depleted	-0.0352112	-0.18334	-0.173412	-0.393996	-0.622254	0.217825	0.122968	3.33511e-06	2.86107e-14	2.50394e-16
unchanged	0.00363108	-0.0227753	0.0168554	-0.0271511	0.0545985	0.952587	0.938942	0.827161	0.530766	0.360937
unchanged	-0.00360094	0.0578768	0.0099024	-0.0783297	-0.0237654	0.868718	0.974633	0.546608	0.860491	0.536438
unchanged	0.00307064	0.00926982	0.0180862	0.0477216	0.0402248	0.98773	0.949843	0.746339	0.750586	0.561997
unchanged	0.000255333	-0.0270152	-0.018443	-0.0420358	-0.00733718	0.937714	0.932967	0.704288	0.947006	0.961438
unchanged	0.00551705	0.0876485	0.0531194	0.127794	0.101072	0.797477	0.831987	0.338673	0.425351	0.358076
unchanged	-0.000503678	-0.0306538	0.0303606	-0.0634325	-0.00860963	0.96976	0.941716	0.777677	0.96844	0.96534
unchanged	0.00308721	0.0514149	0.0277915	0.0103091	0.0698815	0.946794	0.952764	0.972515	0.739198	0.782403
unchanged	-0.000613039	-0.0143062	-0.0499604	-0.177455	0.0113395	0.976967	0.795834	0.0457013	0.931043	0.932713
unchanged	0.00114765	-0.046328	0.0220044	0.0306625	-0.0118776	0.879863	0.923984	0.820238	0.918998	0.826015
unchanged	-0.00129539	0.020273	0.00234723	-0.0465829	-0.00950756	0.969563	0.993785	0.741483	0.944082	0.823566
unchanged	0.00317389	0.0528009	0.0265322	-0.0158398	0.0778085	0.869232	0.910146	0.921908	0.437191	0.521982
unchanged	-0.00709198	-0.0896813	-0.0476637	-0.187535	-0.128532	0.77941	0.84891	0.0894414	0.25871	0.267087
unchanged	0.000546628	0.0251225	0.0260924	0.00881503	0.0148669	0.957303	0.914249	0.958553	0.908147	0.926587
unchanged	-0.00797211	-0.0271683	-0.0875613	-0.12941	-0.136171	0.975985	0.810452	0.578206	0.489925	0.232533
unchanged	0.00821761	-0.0973483	0.119396	0.0926539	0.0897262	0.73378	0.4274	0.494635	0.44991	0.151123
unchanged	0.00307919	0.0174775	0.0358307	0.0389713	0.04853	0.983745	0.927873	0.870582	0.795444	0.739662
unchanged	-0.000856041	-0.03258	-0.0776356	-0.0673957	-0.0297708	0.957303	0.735385	0.696766	0.855451	0.915844
unchanged	-0.00280173	0.0416848	0.0486337	0.00505032	-0.0317475	0.920691	0.813336	0.976988	0.806006	0.611878
unchanged	0.00185438	0.0603969	0.11297	0.00276533	0.0674586	0.848741	0.367497	0.987448	0.528973	0.751446
unchanged	0.0073623	0.0828534	0.000516504	0.165073	0.1143	0.738263	0.99848	0.0648368	0.219985	0.114748
unchanged	-0.00322819	-0.0236068	-0.0311851	-0.0407368	-0.067853	0.975134	0.937945	0.862306	0.695159	0.718508
unchanged	0.00120638	0.0701985	0.0900059	0.111756	0.029132	0.757466	0.443724	0.203067	0.787656	0.819684
unchanged	0.0012243	-0.000991964	0.0927223	0.0124692	0.0242731	0.998998	0.598355	0.949259	0.86943	0.861945
unchanged	-0.00611013	0.000222817	0.0568976	0.0480765	-0.119252	0.999568	0.85151	0.826941	0.423806	0.475097
unchanged	0.000504172	0.0595677	0.142776	-0.00522708	0.0494964	0.896358	0.361342	0.980537	0.743695	0.954317
unchanged	0.00660274	-0.0325882	-0.0293548	0.00905552	0.0855105	0.942898	0.907429	0.960042	0.427076	0.169483
unchanged	-0.00296156	0.0195236	-0.0758723	-0.0220421	-0.0559746	0.974732	0.706609	0.908249	0.674065	0.669921
unchanged	0.000655057	-0.129335	-0.0899312	-0.0554614	-0.0492586	0.400523	0.501705	0.656046	0.64744	0.91483
unchanged	0.00552588	-0.0968267	-0.0521078	0.0570949	0.0249782	0.734301	0.820308	0.711825	0.863927	0.375275
unchanged	0.00327392	0.0469388	0.198326	0.124799	0.0675875	0.935345	0.169814	0.419133	0.664469	0.710163
unchanged	-0.0116109	-0.00935548	-0.144052	-0.159392	-0.192685	0.990173	0.384418	0.227237	0.0933199	0.0668288
unchanged	-0.00365539	-0.0354732	0	-0.0715276	-0.0680107	0.941097	1	0.613919	0.575605	0.520321
unchanged	-0.00300018	-0.0444398	-0.0489928	-0.0640777	-0.070171	0.896536	0.78428	0.585905	0.474956	0.528174
unchanged	0.00218341	0.083936	0.148352	-0.0139034	0.0918676	0.845913	0.404302	0.953069	0.535476	0.820458
unchanged	0.0042963	-0.265902	-0.117243	-0.0964338	-0.0312301	0.085445	0.52173	0.533182	0.846365	0.627637
unchanged	0.00738023	0.0135208	0.0471248	0.124072	0.100934	0.987796	0.89679	0.506418	0.552112	0.3864
unchanged	0.00736575	0.0427765	0.129186	0.141901	0.123444	0.920346	0.301981	0.165771	0.209165	0.137037
unchanged	0.000928402	0.123633	0.154824	0.129705	0.0512355	0.540137	0.182029	0.241342	0.681369	0.894225
unchanged	4.61127e-05	0.0875379	0.0324689	0.0617946	0.0202621	0.800318	0.915242	0.713564	0.90132	0.996054
unchanged	-0.000497919	0.0713913	0.0825849	0.0378974	0.0167967	0.882491	0.743191	0.86296	0.926931	0.962525
unchanged	-0.00105269	0.0959074	0.00532499	0.0347586	0.00812145	0.694712	0.986462	0.828928	0.954175	0.870325
unchanged	0.00074895	0.102764	0.0439329	0.0417309	0.0465173	0.665243	0.843617	0.789253	0.710347	0.910791
unchanged	-0.00158397	0.119963	0.105066	0.0519721	0.0201462	0.49747	0.420624	0.699244	0.877146	0.788402
unchanged	0.00588809	0.156886	0.0311599	0.118989	0.138387	0.404021	0.913741	0.351063	0.204024	0.341084
unchanged	-0.00457886	-0.0608224	-0.00581125	-0.133105	-0.0802653	0.868035	0.985693	0.240461	0.492034	0.446674
unchanged	0.00540104	-0.139773	-0.0932455	-0.00682031	0.016944	0.536605	0.62898	0.973975	0.914473	0.402498
unchanged	-0.00222295	-0.0455824	-0.0311341	-0.11148	-0.0424188	0.916558	0.905508	0.357774	0.748206	0.736872
unchanged	-0.00041697	0.203249	0.0928922	0.150602	0.0502661	0.106985	0.538792	0.127946	0.67295	0.956196
unchanged	0.00600309	-0.0772063	0.0142911	-0.0282138	0.0718035	0.741506	0.954986	0.84192	0.450554	0.164423
unchanged	-0.000704621	0.0419041	0.107769	0.134607	-0.0218765	0.921444	0.443628	0.199928	0.873231	0.921427
unchanged	0.00238623	-0.16871	-0.0365585	-0.0824557	-0.0207477	0.248788	0.872512	0.507437	0.878311	0.711755
unchanged	0.00376105	0.0596577	0.125626	0.0911291	0.0785512	0.911602	0.531083	0.608113	0.613739	0.638964
unchanged	-0.00440605	0.0893841	0.021869	-0.00412859	-0.0404487	0.767585	0.944338	0.983419	0.772707	0.474647
unchanged	0.00528231	-0.170866	-0.139525	-0.0574064	0.00896562	0.467526	0.443942	0.764643	0.960764	0.553589
unchanged	0.0107203	0.0982523	0.0252154	0.145654	0.188089	0.672104	0.926239	0.14561	0.0315546	0.0126626
unchanged	-0.00770522	-0.224741	-0.203169	-0.263287	-0.194442	0.107403	0.063963	0.00529453	0.0465714	0.216472
unchanged	0.00288711	0.0702826	0.0888215	0.0603208	0.0706685	0.851698	0.640018	0.707116	0.588377	0.648493
unchanged	0.000573972	0.115589	0.0272468	0.0116257	0.0543809	0.487855	0.903893	0.942742	0.605651	0.924056
unchanged	-0.00440875	-0.0549984	-0.107309	-0.0666377	-0.106442	0.855739	0.357277	0.564614	0.228295	0.326411
unchanged	-0.000114465	0.0617936	0.0860729	-0.0455702	0.041358	0.860494	0.608403	0.767276	0.749794	0.988199
unchanged	0.0062009	0.216722	0.0426928	0.193165	0.153246	0.271744	0.895949	0.152408	0.250428	0.459196
unchanged	0.00718103	0.160387	-0.0539509	0.0634298	0.163656	0.278872	0.788367	0.636148	0.0673679	0.206322
unchanged	-0.00674634	0.00403995	-0.0476625	0.0525173	-0.145912	0.997959	0.876462	0.796065	0.277636	0.403683
unchanged	0.00591211	-0.0149983	-0.0272175	0.0148947	0.0797825	0.97627	0.913766	0.93022	0.449748	0.209758
unchanged	0.00415749	0.172021	0.13372	0.104531	0.13302	0.42909	0.450642	0.509919	0.305585	0.566371
unchanged	-0.000264502	-0.0163934	-0.00323048	-0.00916662	-0.017776	0.975728	0.992523	0.96076	0.900975	0.97
unchanged	-0.00383271	-0.0334755	-0.0447534	-0.0326428	-0.0867891	0.937465	0.827554	0.833623	0.402312	0.439666
unchanged	-0.00252996	0.0118986	0.0145833	0.00483397	-0.0451476	0.984345	0.95912	0.977764	0.71161	0.646081
unchanged	0.000375435	-0.0141149	-0.124678	-0.131322	0.0105779	0.984901	0.541381	0.390193	0.954166	0.9723
unchanged	0.00341865	0.0352	0.0783851	0.0881253	0.0498558	0.928517	0.620469	0.430779	0.658266	0.504072
unchanged	-0.00564731	0.0528379	-0.0470671	0.0134453	-0.0974517	0.837183	0.779985	0.924798	0.238113	0.16194
unchanged	0.00335218	0.0062879	0.0373965	-0.00119173	0.0550442	0.990995	0.853168	0.993969	0.597046	0.476812
unchanged	-0.00306002	-0.0164485	-0.000970706	-0.0245943	-0.0660678	0.975134	0.997023	0.882302	0.56145	0.57155
unchanged	-0.00610522	-0.0156606	-0.0703103	-0.150053	-0.0935435	0.979519	0.745884	0.203558	0.448087	0.323043
unchanged	-0.00209469	0.205207	0.0653841	0.129468	0.0170644	0.263483	0.804239	0.377389	0.922843	0.827211
unchanged	0.00697657	0.0237076	0.0900449	0.00588921	0.131448	0.96545	0.598044	0.974481	0.198394	0.19617
unchanged	-0.000136579	-0.113665	-0.112312	-0.178971	-0.0282923	0.794348	0.678114	0.28764	0.892645	0.991742
unchanged	-0.00288489	-0.0205497	-0.0190459	-0.0241205	-0.0671142	0.975985	0.961837	0.918464	0.683438	0.737436
unchanged	-0.00686887	-0.0481718	-0.0402154	-0.0724198	-0.140363	0.88513	0.846341	0.537514	0.106351	0.100804
unchanged	-0.00224933	-0.0590163	0.0785222	-0.0377941	-0.0565729	0.887306	0.706317	0.837519	0.685126	0.7722
unchanged	-0.00374847	-0.0206727	-0.0759695	-0.0698557	-0.0761869	0.975134	0.763603	0.698639	0.611948	0.628774
unchanged	-0.00198561	0.00395173	-0.0840323	-0.102284	-0.0263556	0.997959	0.627162	0.383345	0.844761	0.758002
unchanged	-0.00198659	0.0232347	0.111287	0.0580794	-0.0396739	0.957791	0.340447	0.629953	0.722301	0.732002
unchanged	-0.00904274	0.0411284	-0.016137	-0.0304001	-0.147622	0.936239	0.962581	0.878534	0.209314	0.127538
unchanged	-0.00454356	-0.0198252	-0.0449824	-0.0999245	-0.0781277	0.975134	0.878561	0.524879	0.589545	0.526445
unchanged	0.00407243	0.0415528	-0.0234668	0.0297876	0.0682438	0.937714	0.947538	0.885199	0.638211	0.570728
unchanged	-0.012908	-0.135408	-0.213334	-0.17024	-0.275937	0.654073	0.160217	0.235122	0.0197213	0.0636258
unchanged	-0.000533083	-0.0733835	-0.0765247	-0.0357068	-0.051787	0.859835	0.750632	0.860393	0.740499	0.953179
unchanged	-0.000763919	0.0847146	0.0376355	-0.0211572	0.0234105	0.788276	0.890927	0.912873	0.880166	0.922915
unchanged	-1.5e-05	0.0152419	0.116608	0.0223193	0.00310717	0.975387	0.364447	0.891255	0.98292	0.998658
unchanged	-0.00832449	-0.0673383	-0.0300528	-0.177528	-0.142996	0.905871	0.941079	0.258275	0.348021	0.312531
unchanged	0.00618082	0.0183366	0.12041	0.142162	0.0810511	0.971947	0.319501	0.128994	0.42842	0.212063
unchanged	0.00263403	-0.00397928	0.0663693	0.0321839	0.0327757	0.997959	0.758697	0.858761	0.821669	0.688794
unchanged	-0.00153428	0.096651	0.121193	-0.049983	0.0321069	0.795274	0.546843	0.805727	0.854403	0.874784
unchanged	0.00107724	-0.0222491	0.137064	0.0288271	0.00660502	0.965097	0.232734	0.855647	0.961685	0.880603
unchanged	-0.000663421	-0.241865	-0.118627	-0.128415	-0.101977	0.104206	0.503709	0.338597	0.426356	0.946829
unchanged	-0.00620728	-0.0641308	-0.0708681	-0.0504751	-0.144321	0.800922	0.639542	0.677973	0.0749009	0.13847
unchanged	-0.0115656	-0.155948	-0.1417	-0.172557	-0.250784	0.639832	0.545682	0.305327	0.0713894	0.160564
unchanged	-0.0101367	0.0928121	-0.0762945	-0.10141	-0.128554	0.679468	0.653237	0.362878	0.172477	0.0380698
unchanged	-0.00554037	-0.0908357	-0.101386	-0.141987	-0.121198	0.719532	0.505328	0.173392	0.23254	0.313656
unchanged	-0.000980131	0.0900682	0.170693	0.0561602	0.0168611	0.866555	0.440992	0.82304	0.939531	0.936176
unchanged	0.0014661	0.121989	-0.0322136	0.0249184	0.0600837	0.767585	0.940684	0.925119	0.756817	0.898633
unchanged	-0.000251256	-0.168839	-0.140426	-0.0880726	-0.0804324	0.182423	0.200303	0.426382	0.426662	0.973406
unchanged	0.00507017	0.0798891	0.0487105	0.131347	0.083083	0.771832	0.820987	0.212818	0.449916	0.348777
unchanged	-0.00494986	0.0219494	0.167315	-0.0108388	-0.0657986	0.97627	0.393341	0.967187	0.715774	0.605277
unchanged	0.00269121	0.0214524	0.0892008	0.054301	0.0412701	0.965263	0.536395	0.674581	0.723343	0.607359
unchanged	0.00619691	0.0709561	0.0757431	0.0497078	0.125436	0.742613	0.574538	0.66536	0.109303	0.106795
unchanged	-0.00394534	-0.107644	-0.0913766	-0.090941	-0.11265	0.719246	0.664076	0.556887	0.377428	0.589611
unchanged	0.000623232	-0.0517781	-0.033653	-0.0325144	-0.0183881	0.882885	0.888805	0.835728	0.891284	0.921519
unchanged	0.0035523	0.0142364	0.100905	0.0572319	0.0544212	0.985076	0.666261	0.775686	0.74706	0.668558
unchanged	0.00186013	-0.071086	0.0424559	-0.0436195	0.009281	0.883231	0.898604	0.840357	0.96137	0.842049
unchanged	-0.00241005	-0.0252413	0.0269603	-0.0843743	-0.0382274	0.972156	0.941716	0.632779	0.825128	0.779121
unchanged	-0.00187977	-0.0822912	-0.132619	-0.118276	-0.0626681	0.700952	0.20374	0.203074	0.53265	0.750241
unchanged	-0.0019272	0.00996042	-0.0120227	0.00262248	-0.0436185	0.98773	0.971752	0.98949	0.757134	0.774203
unchanged	0.0140231	0.206269	0.249945	0.324359	0.269421	0.303929	0.0676838	0.0041906	0.0204296	0.0487022
unchanged	-0.00013908	0.0332419	0.00269887	-0.00642362	0.00301311	0.957051	0.993785	0.97697	0.986702	0.988199
unchanged	0.00843349	0.0594142	0.086659	0.127751	0.139371	0.892953	0.686731	0.349932	0.24575	0.160161
unchanged	-0.00253583	0.112445	-0.00748498	-0.0323869	0.00254468	0.58761	0.980725	0.842378	0.986071	0.698065
unchanged	-0.00463561	-0.0572694	-0.0167805	-0.0651837	-0.101563	0.928517	0.971564	0.777437	0.56379	0.628834
depleted	-0.0139576	-0.00493788	-0.0510903	-0.0961424	-0.241219	0.997627	0.840818	0.504762	0.017376	0.00690252
unchanged	-0.0011602	-0.00997604	0.00280408	-0.0215811	-0.0299861	0.990173	0.993785	0.927022	0.870418	0.901753
unchanged	0.00680234	0.0636282	-0.185047	0.0807796	0.0920179	0.9107	0.318191	0.685466	0.577413	0.490131
unchanged	-0.00432927	-0.0889689	-0.114103	-0.034925	-0.130984	0.759077	0.47126	0.840521	0.22626	0.489917
unchanged	-0.00499493	-0.0685491	-0.10145	-0.0933676	-0.115539	0.865942	0.609548	0.539808	0.360132	0.459356
unchanged	-0.00458525	-0.0127798	0.0250963	-0.0789403	-0.0731784	0.984901	0.94047	0.618124	0.595254	0.498944
unchanged	0.00215968	0.0678483	0.0825623	0.0496787	0.0532632	0.833978	0.642004	0.743212	0.669702	0.736476
unchanged	0.00463486	0.0192209	0.0560291	0.133086	0.0484657	0.973513	0.797239	0.236686	0.71054	0.443874
unchanged	-0.00829315	0.0452635	0.102964	-0.146693	-0.0874385	0.924894	0.577869	0.236686	0.50061	0.225377
unchanged	-0.00357829	-0.0912393	-0.115335	-0.130081	-0.0916096	0.807158	0.567777	0.380259	0.525001	0.66136
depleted	-0.0597037	0.114042	0.0469502	-0.334528	-0.921596	0.766338	0.893248	0.00726981	4.7543e-16	3.59852e-12
unchanged	-0.00417522	-0.096343	-0.222041	-0.13201	-0.113973	0.825299	0.167177	0.440134	0.469436	0.670771
unchanged	-0.00812257	-0.115834	-0.123139	-0.174205	-0.17095	0.612011	0.405309	0.0986256	0.0881686	0.151123
unchanged	-0.00208228	0.0700694	-0.00339773	-0.0283092	-0.00944973	0.878841	0.993676	0.899411	0.959326	0.814439
unchanged	0.00223831	-0.0191427	0.0338972	0.0409354	0.0126493	0.968349	0.870486	0.756866	0.918624	0.666738
unchanged	0.00252017	-0.0790757	-0.137769	-0.0518914	-0.00211558	0.797248	0.318054	0.739692	0.989366	0.720119
depleted	-0.0917775	-0.268798	-0.226998	-0.739064	-1.59369	0.0771942	0.0797609	4.35078e-14	1.18446e-55	1.28628e-33
unchanged	0.00610417	0.035884	0.0145616	0.113464	0.0827028	0.937403	0.9624	0.342228	0.477167	0.264457
depleted	-0.159485	-0.316374	-0.611759	-1.53586	-2.64289	0.0195021	8.83775e-10	9.33865e-58	7.25215e-140	3.69719e-103
depleted	-0.181641	-0.320251	-0.596072	-1.76076	-2.97718	0.127339	1.78251e-05	3.41847e-41	4.53339e-95	1.75201e-62
depleted	-0.181548	-0.347226	-0.614839	-1.79706	-2.97402	0.00953018	1.33946e-09	1.74807e-72	2.30252e-148	2.60184e-84
depleted	-0.181482	-0.366094	-0.664855	-1.68412	-3.02964	0.119366	1.79944e-05	2.35637e-31	4.63353e-86	1.52296e-61
depleted	-0.208724	-0.430092	-0.717998	-1.91224	-3.49989	0.000318733	2.15344e-14	2.66683e-94	1.27816e-219	3.14533e-111
depleted	-0.165709	-0.33858	-0.608932	-1.71657	-2.71416	0.152536	8.21363e-05	1.35518e-32	5.86244e-68	1.39027e-50
unchanged	0.00881965	0.023228	0.158409	0.0994279	0.147531	0.966994	0.186735	0.419583	0.135531	0.0754975
unchanged	-0.00422348	0.0500073	0.0833351	-0.0152038	-0.0500222	0.927907	0.740302	0.94887	0.768225	0.606286
depleted	-0.0983532	-0.12077	-0.110254	-0.700987	-1.63074	0.650668	0.546843	4.07158e-14	5.40034e-67	8.49674e-23
unchanged	0.0026013	0.0823765	0.0655693	-0.0156231	0.0833269	0.800922	0.770207	0.937757	0.5117	0.71981
unchanged	-0.00377975	0.0142029	0.0880481	-0.0435986	-0.0492644	0.9776	0.563672	0.761987	0.674471	0.505999
unchanged	-0.00051877	0.0335166	-0.0374679	0.141008	-0.0508632	0.956233	0.9058	0.30956	0.748384	0.960341
unchanged	-0.00873591	0.00442428	0.0240019	-0.0205324	-0.156923	0.997959	0.949843	0.929577	0.239715	0.21723
unchanged	-0.0063488	-0.0897511	-0.0756153	-0.117273	-0.138971	0.793015	0.743289	0.405183	0.250759	0.330527
depleted	-0.0658022	-0.0491863	-0.036183	-0.542289	-1.05871	0.9419	0.93399	1.47287e-05	7.60809e-18	1.45227e-15
depleted	-0.0229398	0.112558	0.174562	-0.0767622	-0.328115	0.445395	0.0371357	0.460759	1.90341e-06	1.28642e-05
depleted	-0.168151	-0.230699	-0.3233	-1.5256	-2.70108	0.0499785	0.000168145	1.25241e-80	1.94015e-198	5.5622e-46
unchanged	0.00525906	0.125823	0.0546969	0.122401	0.110581	0.506566	0.796374	0.270639	0.290304	0.34517
unchanged	0.00119583	-0.00879952	0.0341639	-0.0177981	0.0149658	0.987593	0.881122	0.913698	0.909517	0.843225
unchanged	-0.00133209	-0.124379	-0.0273787	-0.152281	-0.0500631	0.466404	0.912571	0.108124	0.665304	0.851959
unchanged	0.00172738	0.00256956	0.00821989	0.00332089	0.0204665	0.997959	0.984337	0.988563	0.907673	0.835925
unchanged	-0.00337144	-0.0799945	-0.0833682	-0.0681989	-0.0965033	0.776239	0.629939	0.618739	0.373709	0.572423
unchanged	0.00232996	0.0231581	0.0681235	0.0758325	0.0270803	0.965168	0.716073	0.560729	0.84123	0.703221
depleted	-0.19495	-0.252329	-0.462732	-1.66832	-3.18996	0.290067	0.000972598	2.44008e-39	1.36085e-111	7.04898e-54
unchanged	-0.00294896	0.101777	0.0260094	-0.0101092	-0.0119629	0.639473	0.924242	0.954517	0.930916	0.616314
unchanged	-0.00146458	0.103888	0.122258	0.046612	0.0113925	0.581911	0.291057	0.729027	0.929966	0.817968
unchanged	-0.00488044	0.0512673	0.00822252	0.0334814	-0.0840308	0.860882	0.975843	0.804194	0.362689	0.2714
unchanged	-0.00357405	-0.062788	-0.1406	-0.0787743	-0.0962811	0.76657	0.0917104	0.383091	0.212184	0.40243
unchanged	-0.000567028	0.0538038	0.0813391	0.00105724	0.0117018	0.902854	0.688716	0.995964	0.941971	0.945265
unchanged	0.00444708	-0.0253623	0.00217188	-0.0147274	0.0597157	0.955202	0.993785	0.9267	0.573506	0.33857
unchanged	-0.000112573	-0.0547679	0.00627032	0.0455597	-0.0499714	0.858247	0.982758	0.730809	0.647868	0.986466
unchanged	-0.00057569	0.105176	0.0929274	0.0847557	0.0129201	0.431673	0.379196	0.342059	0.905684	0.918288
unchanged	-0.00394567	-0.0339944	0.116407	-0.0807174	-0.0578027	0.95764	0.571345	0.650343	0.721582	0.645572
unchanged	-0.00395528	-0.111364	-0.0741174	-0.135184	-0.100747	0.481511	0.615211	0.120498	0.25493	0.417666
unchanged	-0.000722978	0.07433	0.0240141	0.0315797	0.00366802	0.695412	0.904482	0.79572	0.974972	0.888007
depleted	-0.0905614	-0.0515819	-0.0410763	-0.696345	-1.46281	0.917359	0.88931	3.91633e-13	1.67093e-50	1.47378e-27
unchanged	0.00836738	-0.0352189	0.0468533	0.0172238	0.121877	0.912376	0.769249	0.899902	0.102294	0.0159945
unchanged	-0.00412144	-0.0293087	0.000669994	0.0101188	-0.100835	0.952587	0.998169	0.956589	0.354039	0.480009
unchanged	-0.00512488	-0.0597011	0.0243122	-0.0352039	-0.11645	0.943348	0.964628	0.913698	0.596078	0.536615
unchanged	0.00594237	-0.0854501	0.087675	0.0413374	0.0567332	0.647288	0.468227	0.731878	0.54949	0.172202
unchanged	0.00418945	-0.00266393	0.060558	0.059199	0.0532729	0.997959	0.689082	0.592246	0.584318	0.315055
unchanged	-0.00345922	-0.0198875	-0.0893584	-0.006345	-0.0906981	0.968895	0.547569	0.970011	0.364274	0.512086
unchanged	0.000441662	-0.00455085	-0.0516679	0.0247358	-0.0187784	0.997959	0.868212	0.91454	0.919313	0.965884
depleted	-0.201056	-0.276098	-0.599602	-1.84653	-3.27025	0.159811	1.27013e-06	2.31667e-55	9.69224e-140	8.86573e-79
depleted	-0.107993	0.051262	-0.0353035	-0.730015	-1.71159	0.934516	0.931225	1.98507e-10	5.89633e-48	1.34169e-24
unchanged	0.00256363	-0.0385813	-0.0187534	0.0305984	0.00656262	0.93255	0.95062	0.860959	0.965811	0.69489
unchanged	0.00299702	-0.0452786	-0.010609	0.0130501	0.0174692	0.904525	0.97143	0.93877	0.895446	0.591388
enriched	0.00864969	0.0150736	0.0462577	0.127408	0.119479	0.972351	0.769718	0.0971947	0.106218	0.00996449
unchanged	0.00980976	-0.0382873	0.142515	0.0864708	0.140518	0.919555	0.161702	0.425298	0.098111	0.0278693
unchanged	0.00472077	-0.0174518	0.0199293	0.0185307	0.0619871	0.969491	0.932967	0.895682	0.50593	0.232828
unchanged	0.00880548	0.0508704	0.105933	0.181244	0.128408	0.865942	0.366537	0.0230772	0.126128	0.042925
depleted	-0.173803	-0.357646	-0.627082	-1.57891	-2.91738	0.00240532	2.16057e-12	8.3795e-75	9.28236e-204	2.37457e-118
depleted	-0.202244	-0.315627	-0.727805	-1.75404	-3.36431	0.0511133	1.05913e-10	1.51517e-58	9.74507e-164	1.18617e-103
unchanged	-0.00239413	0.0106879	0.131148	0.0242481	-0.0399606	0.985076	0.292209	0.885607	0.753796	0.716322
unchanged	0.00481365	0.0147859	0.138883	0.0936838	0.071687	0.971122	0.0687362	0.234544	0.358834	0.20768
unchanged	0.00211296	-0.0017608	-0.0289048	0.0782121	-0.000490707	0.997959	0.897229	0.474303	0.997303	0.69289
unchanged	-0.00300416	-0.0178791	-0.0114516	-0.0313298	-0.0648342	0.971396	0.965504	0.827903	0.52513	0.550251
depleted	-0.200824	-0.350458	-0.667249	-1.8268	-3.33233	0.0415689	4.15714e-08	5.72772e-55	1.38031e-140	4.14333e-83
depleted	-0.167757	-0.204338	-0.429118	-1.33432	-2.77048	0.0209012	3.53689e-11	6.52642e-101	0	8.51995e-64
depleted	-0.185992	-0.298822	-0.649113	-1.75978	-3.04249	0.0163892	1.28803e-12	2.43536e-86	7.31959e-203	2.46711e-115
depleted	-0.164778	-0.303301	-0.589255	-1.43235	-2.77591	0.00338569	7.58801e-14	7.61359e-79	5.26099e-221	3.45707e-125
depleted	-0.150669	-0.291296	-0.254018	-1.32929	-2.49026	0.0349306	0.0271356	1.64543e-44	1.54552e-123	6.25628e-45
depleted	-0.197418	-0.262533	-0.545993	-1.59499	-3.28824	0.106985	5.4726e-07	3.17529e-53	5.29247e-159	5.96987e-72
unchanged	0.000444581	0.0244792	0.0178267	-0.00633352	0.0117196	0.947769	0.940052	0.966785	0.917361	0.934946
enriched	0.0139055	0.0903862	0.0770674	0.143937	0.244663	0.480481	0.446468	0.0250997	1.62231e-05	8.14077e-07
enriched	0.0195819	0.032647	0.147092	0.194307	0.314648	0.934295	0.144057	0.0164803	1.46398e-05	7.73547e-08
unchanged	-0.00398725	0.0829635	0.12642	0.0300547	-0.0385091	0.781823	0.384229	0.866233	0.782781	0.548364
unchanged	-0.000792606	0.0933872	0.0224835	0.00547201	0.0175897	0.675112	0.935378	0.974481	0.894626	0.904161
depleted	-0.0331777	0.0349179	0.00611336	-0.300855	-0.498862	0.935811	0.984418	0.000265244	2.22411e-10	6.32346e-12
depleted	-0.0658434	-0.0836966	-0.0477882	-0.510545	-1.08256	0.69816	0.794483	3.31616e-13	6.35589e-53	2.94059e-31
depleted	-0.0135346	-0.00514116	0.0598386	-0.0813153	-0.225022	0.990173	0.587474	0.276843	4.77606e-05	1.90787e-05
depleted	-0.0395205	-0.0200774	0.0760359	-0.305848	-0.626985	0.96459	0.592719	1.52771e-05	6.42622e-20	2.33071e-14
unchanged	0.00127656	0.165119	0.100717	0.0378024	0.087776	0.557986	0.698536	0.874801	0.599914	0.906062
unchanged	0.00728405	-0.117703	-0.0071726	0.0413635	0.0557446	0.693863	0.985063	0.835772	0.7179	0.295664
unchanged	-0.00598976	-0.0816936	0.00916947	-0.0666666	-0.133934	0.746255	0.975648	0.605339	0.152214	0.222716
depleted	-0.0929991	-0.139561	-0.160241	-0.759408	-1.54102	0.693422	0.444968	9.39908e-11	2.57071e-38	2.29861e-27
depleted	-0.0366803	-0.01562	0.0796573	-0.201026	-0.608542	0.973513	0.5523	0.00737044	1.85373e-19	3.1028e-12
depleted	-0.106429	-0.152969	-0.224004	-0.897998	-1.75544	0.446328	0.0540645	3.35816e-23	3.78353e-78	3.77533e-49
depleted	-0.0143376	-0.0840044	-0.0488903	-0.172374	-0.260178	0.519765	0.699548	0.00359242	2.51611e-06	1.06326e-07
depleted	-0.0717356	-0.0449434	-0.0770155	-0.549076	-1.1591	0.88581	0.580601	4.66082e-16	2.7368e-63	2.6787e-37
unchanged	-0.00722738	-0.0221509	0.0577717	-0.140222	-0.103379	0.962095	0.745607	0.130555	0.273108	0.147018
unchanged	0.00180041	0.0462656	0.0238909	-0.012866	0.0470978	0.921772	0.940929	0.949852	0.744312	0.811183
depleted	-0.189006	-0.427055	-0.637646	-1.78096	-3.16271	0.0880242	0.000246685	7.38959e-29	9.11114e-76	4.52054e-52
depleted	-0.195589	-0.272661	-0.566773	-1.73717	-3.22016	0.303084	0.000175871	1.68225e-35	1.57234e-95	4.59117e-56
depleted	-0.0939915	-0.113719	-0.166133	-0.707084	-1.56829	0.762318	0.374849	1.61469e-10	1.47561e-43	1.20965e-28
unchanged	-0.00336292	0.160089	0.150421	0.138723	-0.0192315	0.472351	0.368238	0.324694	0.911623	0.706345
depleted	-0.0511204	0.00427338	-0.107278	-0.419775	-0.815399	0.997959	0.649862	0.000196847	4.47739e-14	3.42313e-15
depleted	-0.0353201	0.042691	0.0187186	-0.17123	-0.573966	0.916558	0.948908	0.0775253	4.80041e-13	1.60927e-11
depleted	-0.0326781	0.0280348	0.091059	-0.146352	-0.53003	0.958363	0.611017	0.198416	6.55297e-10	3.73287e-08
depleted	-0.125463	-0.152977	-0.144777	-0.825144	-2.11648	0.0984635	0.0544193	1.53668e-45	1.0517e-228	5.43172e-29
unchanged	1.49935e-05	0.0622349	0.0342851	0.0471097	0.00731852	0.855739	0.891634	0.756083	0.960136	0.998702
enriched	0.0101764	0.116601	0.0226731	0.140455	0.185255	0.424528	0.925233	0.0914111	0.0124407	0.00930769
enriched	0.0142145	0.0835224	0.137383	0.182261	0.244034	0.746255	0.254705	0.0479475	0.00334868	0.000767053
depleted	-0.0187963	-0.0296825	-0.0459567	-0.186852	-0.3118	0.953341	0.845212	0.0630103	0.000364957	2.65938e-05
depleted	-0.0145314	-0.025097	0.0399583	-0.151269	-0.233682	0.947237	0.824233	0.0548146	0.000805929	9.40737e-05
depleted	-0.0226408	0.0420024	-0.0802619	-0.286472	-0.323757	0.927638	0.689191	0.00254578	0.000427959	1.68859e-05
depleted	-0.077961	-0.0743843	-0.149617	-0.518049	-1.31937	0.869233	0.417696	1.28222e-06	1.82454e-35	1.58814e-24
depleted	-0.0378946	0.0158388	0.0413067	-0.377795	-0.568152	0.978313	0.874342	3.69111e-05	1.49505e-10	2.72927e-10
depleted	-0.11475	-0.112207	-0.160712	-0.734937	-1.93149	0.742186	0.351827	1.35523e-12	3.45283e-73	3.04756e-23
unchanged	0.00460694	-0.00590168	0.0525759	0.0294189	0.066133	0.992739	0.770324	0.840357	0.518317	0.321648
unchanged	-0.00162315	0.0392387	0.0425802	0.0234939	-0.0245936	0.886451	0.78304	0.847916	0.805323	0.705799
unchanged	-0.00224359	-0.00094785	0.0535152	-0.0811875	-0.0228516	0.998998	0.775658	0.481073	0.855434	0.692266
unchanged	-0.00182614	0.0591361	0.185429	-0.0264096	0.015129	0.858362	0.069114	0.873701	0.911812	0.802165
depleted	-0.193977	-0.252286	-0.662549	-1.75393	-3.17122	0.312083	1.65904e-06	1.1175e-40	2.07894e-103	3.9874e-69
unchanged	-0.000490683	0.0591666	0.0478158	0.0157762	0.00817835	0.712895	0.686731	0.885789	0.928083	0.900572
unchanged	-0.006586	0.0148599	0.0483899	-0.0350493	-0.106512	0.970518	0.728575	0.746339	0.129916	0.0464659
unchanged	-0.000783165	0.00638673	0.0582019	0.0267058	-0.0224773	0.99	0.682836	0.833036	0.83165	0.876187
unchanged	0.00026432	-0.0596054	0.0239252	0.0329557	-0.0392685	0.807158	0.911881	0.796093	0.700412	0.965236
unchanged	-0.000619098	-0.0541323	-0.188032	-0.112228	-0.0356122	0.896358	0.122076	0.384392	0.806395	0.944949
unchanged	0.00146128	-0.0655869	-0.147829	-0.0968868	-0.00325245	0.866397	0.313831	0.496346	0.984478	0.861538
unchanged	0.00514345	-0.103442	0.0222044	0.00951146	0.0361005	0.756865	0.95062	0.967026	0.827562	0.482972
unchanged	0.00114923	0.00516824	-0.089112	-0.0266754	0.00853546	0.996264	0.588014	0.87424	0.952247	0.869767
unchanged	-0.00557718	0.0525702	-0.0128985	-0.148466	-0.0479544	0.924894	0.975198	0.329959	0.782541	0.508503
unchanged	0.00129176	0.0260633	-0.0117291	0.0465968	0.00846407	0.937403	0.958184	0.655124	0.936691	0.775988
unchanged	-0.00371759	-0.0200878	-0.0995082	-0.061075	-0.0806181	0.972351	0.551109	0.678186	0.497005	0.530606
unchanged	-0.0013708	0.0114168	-0.0468314	0.0229645	-0.042745	0.985499	0.848285	0.901774	0.758149	0.848432
unchanged	0.00824665	0.048095	0.0977353	0.0716278	0.148276	0.856035	0.347019	0.456829	0.0362671	0.0168724
unchanged	0.00842479	-0.000676698	0.0363009	0.105719	0.112999	0.999115	0.857759	0.266335	0.186935	0.0270307
unchanged	0.00653235	0.0751979	0.171754	0.145873	0.118793	0.807158	0.135	0.176779	0.264393	0.252397
unchanged	0.00616721	-0.0538925	0.0224415	0.0481314	0.063888	0.859436	0.930319	0.708284	0.533049	0.164843
unchanged	-0.0033539	-0.0152351	-0.00678711	0.025236	-0.0861185	0.972351	0.978647	0.847222	0.306115	0.441197
unchanged	-0.00190245	-0.0407767	-0.173934	-0.0596639	-0.0656712	0.920691	0.0972329	0.659227	0.561986	0.784612
depleted	-0.181326	-0.336181	-0.710259	-1.83056	-2.97291	0.136605	1.13413e-06	8.6679e-40	3.69492e-88	5.5974e-62
unchanged	-0.000138066	-0.052083	0.0485002	0.00653136	-0.0324837	0.910542	0.850206	0.974481	0.832791	0.987592
unchanged	0.000141559	0.053536	0.0987964	-0.00571052	0.0284531	0.830095	0.353556	0.968827	0.785486	0.980939
unchanged	0.00571432	0.021084	0.101361	0.066324	0.0933209	0.94929	0.236544	0.436156	0.178293	0.0658412
unchanged	0.00297364	-0.0520228	-0.00783935	-0.0344377	0.0272372	0.826788	0.974389	0.762248	0.783908	0.452799
unchanged	0.00351315	0.0510267	0.0454537	0.143226	0.0377231	0.875016	0.817835	0.119663	0.749406	0.531813
unchanged	0.00682304	0.0558462	-0.00243578	0.102981	0.10537	0.858247	0.993717	0.330103	0.26695	0.134816
unchanged	0.00251868	-0.104792	0.0263298	-0.0264319	-3.09e-05	0.77219	0.944546	0.907768	0.999915	0.778136
unchanged	-0.00308258	-0.00869084	0.0835362	0.014742	-0.0631034	0.995619	0.793648	0.958885	0.753851	0.693519
unchanged	-0.00428092	-0.0666905	-0.130741	-0.0688131	-0.112168	0.820261	0.278749	0.591313	0.253224	0.441771
unchanged	-0.000457079	0.287293	0.05115	-0.00540186	0.121782	0.271573	0.912445	0.986813	0.552526	0.97754
unchanged	0.00208686	0.0795222	-0.0199674	0.0341433	0.0493138	0.787682	0.947727	0.838503	0.701291	0.754868
unchanged	0.0111404	0.0287113	0.0224239	0.187709	0.149241	0.958862	0.945664	0.0809868	0.169861	0.0431766
depleted	-0.181925	-0.33173	-0.617757	-1.72121	-2.99599	0.0466711	1.62536e-07	1.2128e-52	3.71623e-129	1.46096e-79
unchanged	0.00608943	0.104434	0.0859712	0.0635903	0.136184	0.572769	0.551929	0.601791	0.114588	0.185178
unchanged	-0.00216996	0.0148816	0.04151	-0.00474094	-0.0370336	0.984315	0.894398	0.983276	0.823966	0.78586
depleted	-0.155958	-0.287395	-0.634188	-1.49099	-2.57744	0.210104	5.79989e-06	5.08349e-30	1.17281e-75	1.18757e-65
unchanged	0.00484819	0.0573274	-0.0229688	0.0186452	0.0921692	0.827248	0.921499	0.89771	0.290209	0.28251
unchanged	-0.00789963	-0.0898811	-0.153259	-0.15443	-0.165148	0.753249	0.245849	0.163522	0.105034	0.150844
unchanged	-0.0021932	0.0491354	-0.094479	-0.0793718	-0.01684	0.855363	0.395808	0.403994	0.880568	0.68465
unchanged	0.00212283	-0.0128769	-0.0255658	-0.0254449	0.0248912	0.97816	0.913523	0.864263	0.836019	0.687801
unchanged	0.0048944	-0.0200305	0.0426936	0.0445047	0.0592467	0.968349	0.8337	0.743212	0.582178	0.272455
unchanged	0.00179328	0.0183524	0.0816851	0.0440105	0.0263421	0.96976	0.569483	0.737889	0.825219	0.736986
unchanged	-0.0016399	-0.00346786	0.0518151	-0.0311588	-0.027067	0.997959	0.779856	0.832267	0.823826	0.770812
unchanged	-0.00130034	0.0857497	0.0731444	0.114753	-0.0209927	0.687322	0.636494	0.229816	0.864021	0.837231
unchanged	0.00635335	-0.0707067	0.0175408	0.00819925	0.0708405	0.738263	0.940496	0.95547	0.424727	0.103811
unchanged	-0.000278306	0.0920115	0.133029	0.019114	0.0353054	0.828066	0.519894	0.937219	0.847666	0.979708
unchanged	-0.00194928	-0.0289002	0.0308425	-0.050434	-0.0405473	0.958563	0.916715	0.761509	0.779255	0.7829
unchanged	-0.00128756	-0.0296756	-0.0636746	-0.0276353	-0.0466618	0.9419	0.705831	0.853743	0.674065	0.823799
depleted	-0.0691462	0.00597365	0.0231305	-0.576688	-1.0779	0.997065	0.949843	1.52109e-08	3.33461e-26	2.30729e-17
unchanged	-0.00562498	0.0797989	0.187181	0.0533647	-0.069423	0.77219	0.0685035	0.710176	0.547926	0.387046
depleted	-0.153682	-0.201843	-0.49255	-1.57303	-2.45104	0.557568	0.00160312	5.4723e-29	1.27807e-59	1.71102e-45
depleted	-0.160976	-0.325237	-0.623679	-1.52023	-2.68522	0.240517	0.000202752	5.00784e-23	1.00042e-60	8.49544e-51
depleted	-0.189899	-0.365839	-0.870401	-1.75968	-3.19777	0.0786401	1.08794e-09	1.08939e-37	2.77607e-93	1.77883e-88
depleted	-0.181516	-0.174622	-0.679856	-1.65591	-2.95719	0.660828	6.10925e-06	2.31134e-31	1.1669e-75	1.00478e-63
depleted	-0.187167	-0.288116	-0.62157	-1.71083	-3.08334	0.178934	4.04999e-06	9.49823e-41	9.85779e-101	1.91292e-68
depleted	-0.179302	-0.230212	-0.762548	-1.71435	-2.91825	0.133185	1.55541e-14	2.49158e-70	1.19961e-157	1.87338e-113
unchanged	0.00131576	0.138635	0.00155509	0.0561792	0.0586339	0.404021	0.995181	0.687971	0.618369	0.853727
depleted	-0.0959539	-0.0964295	-0.161901	-0.692699	-1.60249	0.888467	0.603836	7.39548e-06	1.3897e-25	2.04761e-19
depleted	-0.148131	-0.239955	-0.274368	-1.15306	-2.46658	0.0551579	0.00388375	5.31227e-44	8.04448e-159	2.83185e-40
depleted	-0.0236654	0.0733484	0.0519595	-0.0929352	-0.371264	0.836465	0.832656	0.515542	6.60867e-05	2.30364e-05
depleted	-0.165696	-0.244465	-0.487312	-1.56491	-2.67425	0.0941835	8.61968e-07	1.00598e-61	2.51793e-146	3.4001e-74
depleted	-0.17776	-0.0916049	-0.553011	-1.50715	-2.85365	0.925013	0.0120491	1.0564e-15	1.82412e-46	6.54056e-37
depleted	-0.174693	-0.0907019	-0.486514	-1.38829	-2.87517	0.882885	0.00156703	6.34156e-24	3.00047e-76	3.04013e-46
depleted	-0.175633	-0.151241	-0.607718	-1.66958	-2.81951	0.651213	2.19895e-06	4.74813e-42	4.27326e-91	1.02664e-64
depleted	-0.192292	-0.343868	-0.477013	-1.66468	-3.21283	0.0332423	7.44382e-05	1.05153e-48	1.09137e-124	1.94456e-58
unchanged	-0.00869292	0.123316	0.211725	0.087517	-0.1095	0.590168	0.0601692	0.536456	0.35422	0.223923
unchanged	-0.0110394	0.0483524	-0.0682138	0.00176617	-0.195849	0.913405	0.754203	0.992905	0.0531248	0.0480811
depleted	-0.157076	-0.432402	-0.496689	-1.54125	-2.6354	0.0160072	0.000326926	4.20763e-34	1.00139e-83	4.9238e-52
unchanged	-0.00584072	0.0487041	0.00935504	-0.0739088	-0.0713661	0.87642	0.973657	0.511039	0.473216	0.18548
unchanged	0.00380003	-0.0596705	0.067499	0.0797296	0.0159127	0.855369	0.706893	0.515096	0.906763	0.505788
unchanged	0.0011876	-0.0302193	-0.0614582	-0.0358006	-0.00106034	0.928396	0.669191	0.76255	0.992615	0.803908
unchanged	-0.000665082	-0.132837	-0.119831	-0.159659	-0.0494195	0.63164	0.544413	0.240594	0.76022	0.947385
unchanged	-0.00260179	0.0170389	-0.0483305	-0.0572008	-0.0392524	0.975134	0.831436	0.69621	0.768591	0.667034
unchanged	-0.00164491	-0.0652959	-0.0750626	-0.0486952	-0.0642255	0.927907	0.841708	0.86401	0.771461	0.897179
unchanged	0.00348091	0.056806	0.0370573	0.0389163	0.0690689	0.890129	0.893618	0.828644	0.599508	0.6014
unchanged	0.00334501	0.120195	-0.0412514	0.00606983	0.0933783	0.673456	0.892801	0.977651	0.497005	0.686534
unchanged	0.00645435	0.0303699	0.00311026	0.0172515	0.11213	0.924761	0.990363	0.894953	0.122124	0.0616712
unchanged	0.000744834	-0.0383606	0.00986823	0.0209164	-0.0201054	0.918801	0.971752	0.89129	0.870847	0.897265
unchanged	-0.000800037	0.137575	0.226127	0.124854	0.0269762	0.494458	0.034925	0.31119	0.855741	0.929718
unchanged	0.000921896	0.00641993	0.0463806	0.114002	-0.0202213	0.991204	0.812922	0.251891	0.873497	0.889929
unchanged	0.0033396	0.038453	0.176667	0.0955337	0.0603746	0.93255	0.123345	0.455444	0.628891	0.618452
unchanged	0.00150835	-0.0597354	-0.0710538	-0.00595493	-0.0172493	0.879005	0.741747	0.976261	0.910564	0.837129
unchanged	-0.00306883	0.177377	-1.51e-05	0.0430507	0.00361578	0.501677	1	0.854438	0.986058	0.765152
unchanged	-0.0022539	0.000676698	-0.0036319	-0.0643709	-0.0336891	0.999115	0.991201	0.630364	0.794765	0.709099
unchanged	0.00347987	-0.0217952	0.0968184	0.104795	0.0232066	0.961227	0.452445	0.284446	0.846365	0.49982
unchanged	0.00724567	0.031606	0.066207	0.155484	0.0954763	0.925073	0.638689	0.0366153	0.242199	0.0576696
unchanged	-0.00619839	-0.0286966	-0.0681126	-0.118992	-0.109303	0.945398	0.68614	0.229351	0.2427	0.166191
unchanged	0.00326137	0.0222476	-0.00667282	0.0861554	0.0309663	0.957207	0.979434	0.376623	0.775765	0.48234
unchanged	-0.00657614	-0.108835	-0.13846	-0.108535	-0.161251	0.548254	0.207556	0.287603	0.0564323	0.146387
unchanged	0.00144001	-0.0378652	1.5101e-05	0.0624058	-0.0205537	0.943395	1	0.712485	0.901413	0.858739
unchanged	-0.00632427	-0.105182	-0.109873	-0.153748	-0.139183	0.619277	0.434786	0.115398	0.140719	0.207688
unchanged	-0.00252485	-0.0396634	0.0412737	-0.0210345	-0.0626655	0.941812	0.889228	0.919962	0.669521	0.740913
unchanged	0.00681308	-0.257322	0.162986	-0.126903	0.0698251	0.935682	0.937285	0.918872	0.945233	0.870325
unchanged	0.000204568	-0.0165634	-0.0857811	-0.0399943	-0.0137279	0.975771	0.636453	0.809936	0.926183	0.97993
unchanged	-0.003544	0.0565719	-0.0659809	-0.0609491	-0.0391612	0.819443	0.650557	0.570006	0.698669	0.436088
unchanged	-0.00210034	-0.0904712	0.0442089	-0.0238182	-0.0757474	0.820852	0.890333	0.917179	0.627018	0.817942
unchanged	0.010988	0.163251	-0.0266085	0.155147	0.210163	0.580178	0.949843	0.350503	0.12608	0.197208
unchanged	0.00455383	-0.0630784	-0.114398	0.0231493	0.0236477	0.891952	0.570835	0.91519	0.891777	0.559409
unchanged	-0.00523683	-0.116944	0.0411154	-0.0955706	-0.122941	0.63164	0.874892	0.489982	0.282367	0.4379
unchanged	-0.00160097	-0.0473513	-0.0586547	-0.0627215	-0.0497312	0.928517	0.830075	0.733327	0.758005	0.851374
unchanged	0.0056672	-0.15553	-0.0515551	0.00900597	0.0160946	0.423897	0.836562	0.96598	0.918475	0.403683
unchanged	0.00466894	0.0534046	0.0762767	0.0551328	0.0882598	0.816575	0.509908	0.582269	0.251579	0.182445
unchanged	-0.00233434	-0.0514308	-0.070922	-0.0766602	-0.0615497	0.82986	0.5663	0.397408	0.472929	0.572578
unchanged	-0.000518073	-0.0950542	-0.0198714	-0.0458536	-0.0519963	0.519616	0.92802	0.668311	0.560652	0.919447
unchanged	-0.00238012	-0.0141589	0.0273216	-0.106709	-0.0267361	0.984839	0.938088	0.487861	0.87527	0.777112
unchanged	-0.00272241	-0.13302	-0.0875273	-0.0897004	-0.101805	0.734329	0.773349	0.670814	0.562177	0.798825
unchanged	0.000482895	0.00140563	0.030607	-0.00759157	0.00279361	0.998074	0.86971	0.957772	0.981711	0.921213
unchanged	0.00449407	-0.0241608	0.0985686	0.0324789	0.0610237	0.961155	0.505328	0.838017	0.597531	0.416999
unchanged	-7.7e-05	-0.149345	-0.134389	-0.0201244	-0.0870149	0.590168	0.50359	0.931688	0.576329	0.994976
unchanged	0.00238058	-0.0592861	-0.0437954	-0.0214698	0.00616578	0.893517	0.875497	0.917813	0.972275	0.758928
unchanged	0.00859071	-0.0792225	0.0777902	0.0382059	0.106228	0.819443	0.710258	0.835728	0.384464	0.158568
unchanged	0.00885616	0.0833348	0.0784698	0.127179	0.156556	0.738603	0.634993	0.212285	0.0794959	0.0492718
unchanged	-0.00342981	0.0182315	-0.0243846	0.0224844	-0.0739238	0.975985	0.944147	0.912873	0.597046	0.629979
unchanged	-0.00371323	0.0106434	0.0249579	-0.0751563	-0.0486283	0.984901	0.92802	0.55388	0.684387	0.499936
unchanged	0.00876559	-0.0704004	-0.0900162	-0.0578904	0.11988	0.916332	0.788647	0.826521	0.517983	0.386459
unchanged	0.0109374	0.146301	0.238639	0.24707	0.208736	0.446328	0.0248509	0.0105793	0.0338084	0.0625256
unchanged	0.0112416	0.0722776	0.151258	0.22064	0.176671	0.824535	0.23579	0.020104	0.0695756	0.029132
unchanged	0.00322437	-0.0310919	-0.0440576	-0.0742918	0.0468671	0.95339	0.8629	0.618739	0.737122	0.640064
unchanged	0.00339699	0.0028622	-0.0573193	-0.0349838	0.0530426	0.997959	0.804187	0.846068	0.69789	0.620244
unchanged	-0.00581118	-0.0177268	-0.0454938	0.00147183	-0.129036	0.970518	0.805004	0.992817	0.122697	0.183392
unchanged	-0.000793183	0.0133324	0.0411968	0.01303	-0.0174135	0.975387	0.821019	0.929703	0.882094	0.880689
unchanged	-0.00456187	-0.0806355	-0.089092	-0.013046	-0.134937	0.678636	0.460509	0.928253	0.080064	0.319723
unchanged	-0.00363692	0.0739624	-0.067345	0.0021143	-0.0510941	0.879005	0.818308	0.993181	0.77445	0.689942
unchanged	-0.00104403	-0.110702	-0.0252001	-0.0027243	-0.0798613	0.523244	0.915647	0.986813	0.420224	0.871761
unchanged	0.000132015	-0.00954803	0.0606389	-0.0228654	0.000490707	0.986526	0.746628	0.890081	0.99756	0.98508
unchanged	0.0105839	0.143094	0.0633811	0.146071	0.230397	0.437891	0.756099	0.182112	0.0106205	0.0359784
unchanged	0.00957551	0.142721	0.0632761	0.104281	0.213803	0.407138	0.744501	0.378482	0.0147085	0.0485841
unchanged	0.0020668	-0.0958993	-0.0196222	0.0659644	-0.0186815	0.681984	0.943742	0.612041	0.888678	0.743971
enriched	0.0124594	0.0586551	0.0544455	0.128741	0.232134	0.868095	0.791613	0.236072	0.00668804	0.00558328
enriched	0.015179	0.0745167	0.179421	0.176801	0.279778	0.766536	0.0412721	0.03258	0.00011012	0.00017655
enriched	0.0146518	0.101602	0.156752	0.166558	0.275247	0.653596	0.145911	0.0793952	0.000604113	0.000392559
enriched	0.0227116	-0.0399252	0.140029	0.187381	0.361487	0.873943	0.0401993	0.00145411	1.01102e-11	3.9088e-16
unchanged	0.00706169	0.107021	0.0315421	0.207746	0.123703	0.642948	0.900994	0.0238038	0.218607	0.21128
enriched	0.0182721	-0.0561061	0.121362	0.203197	0.250498	0.888976	0.406241	0.0408185	0.00562627	0.000121185
unchanged	0.00856453	-0.00923726	-0.0369882	0.0289903	0.140435	0.989739	0.889892	0.876168	0.193235	0.119123
unchanged	-0.0139882	0.049448	0.115232	-0.0556988	-0.192406	0.924894	0.53836	0.762209	0.0944757	0.0196721
enriched	0.0140739	0.0346629	0.0369636	0.113347	0.236356	0.935811	0.86671	0.285247	0.00306126	0.000791331
unchanged	-0.00427577	-0.0214767	0.116884	0.00410004	-0.0673121	0.968921	0.373254	0.981935	0.55346	0.476371
depleted	-0.0160266	0.0594596	-0.0101846	-0.111409	-0.225756	0.81279	0.966678	0.20336	0.00103419	7.69719e-06
unchanged	-0.00332146	-0.0357469	-0.0157847	-0.00524867	-0.0711972	0.927638	0.951399	0.974481	0.482331	0.508374
enriched	0.0132209	0.0810082	0.0613877	0.141157	0.232825	0.714918	0.697078	0.0989762	0.00113824	0.000318244
unchanged	0.011336	0.113196	0.195744	0.118605	0.245465	0.57606	0.0392054	0.267503	0.00245996	0.0111505
unchanged	0.00769257	0.0301606	0.0968923	0.160611	0.115713	0.948757	0.512868	0.0996026	0.24643	0.116453
depleted	-0.161395	-0.0462107	-0.390189	-1.3274	-2.58313	0.948769	0.00507619	1.07335e-26	8.42006e-84	4.7501e-73
unchanged	0.00592216	0.0162923	0.0125098	0.0479898	0.100462	0.972665	0.959798	0.689927	0.236765	0.133812
depleted	-0.100807	-0.0396523	-0.200437	-0.575132	-1.70044	0.922844	0.0358473	1.42034e-13	8.58565e-97	1.97258e-60
enriched	0.0193995	0.00566512	0.0898762	0.227585	0.315068	0.990173	0.337567	0.000127647	2.12197e-08	1.88958e-11
enriched	0.0209081	0.102867	0.133255	0.268408	0.350395	0.652717	0.273404	0.0013398	8.37729e-06	2.64715e-07
enriched	0.016495	-0.030693	0.00641369	0.172907	0.241509	0.935811	0.980327	0.022801	0.000390362	2.4911e-05
enriched	0.0199198	0.0415824	0.104223	0.197936	0.331211	0.868893	0.21173	0.000973707	1.73633e-09	3.00387e-13
unchanged	-0.000417373	0.0731335	0.0102209	0.0592999	0.0119334	0.831247	0.975575	0.703126	0.937645	0.953862
depleted	-0.0136218	0.0701669	-0.0133499	-0.0631918	-0.189601	0.814908	0.962459	0.63859	0.0307244	0.00187947
depleted	-0.0172796	0.0451381	0.0221595	-0.0755957	-0.233212	0.901612	0.932356	0.519328	0.00270722	1.24941e-05
enriched	0.0106607	0.0934561	0.198835	0.163956	0.218665	0.652717	0.0186306	0.0540256	0.00390951	0.00691155
enriched	0.013667	0.0257809	0.158118	0.19119	0.232626	0.959571	0.155762	0.0410211	0.00645929	0.00301141
enriched	0.0186478	0.00885803	0.148033	0.184305	0.307885	0.988276	0.187992	0.0458813	0.000105116	8.9506e-06
enriched	0.01214	0.00946225	0.088829	0.159121	0.189661	0.984345	0.400391	0.0241196	0.00360583	0.00018792
unchanged	0.0053275	-0.0487127	0.0598342	0.123197	0.0556675	0.892827	0.742324	0.225608	0.619186	0.33851
enriched	0.0142316	0.0269799	0.134272	0.156592	0.248082	0.953275	0.215995	0.0825262	0.00121543	0.000336361
enriched	0.0176353	0.102406	0.137749	0.136717	0.329287	0.70564	0.319163	0.24581	0.000175976	0.000133774
enriched	0.0201204	0.0829354	0.188069	0.248281	0.345135	0.740317	0.0405652	0.00177507	2.806e-06	3.56959e-07
depleted	-0.0908159	-0.0325408	-0.211815	-0.654539	-1.4973	0.953275	0.067356	5.43378e-13	7.66301e-59	1.17281e-53
depleted	-0.0324254	-0.032883	-0.0641493	-0.2346	-0.520338	0.926194	0.658932	0.000950437	1.82107e-15	2.39964e-21
depleted	-0.0962547	-0.127659	-0.266483	-0.856196	-1.56399	0.356846	0.000284925	1.32459e-36	2.76874e-111	6.23314e-109
depleted	-0.100947	-0.086946	-0.183361	-0.765184	-1.69558	0.781637	0.124562	2.81392e-18	9.13771e-79	4.75763e-61
depleted	-0.0176175	0.0276356	0.0599661	-0.0713732	-0.269664	0.944346	0.702257	0.517855	0.000150614	2.83887e-06
depleted	-0.0844223	0.0215039	-0.124953	-0.560745	-1.35179	0.973232	0.440109	1.41964e-09	4.71841e-48	7.70434e-44
enriched	0.0165125	0.0616614	0.119709	0.19321	0.277543	0.833978	0.294613	0.0192628	0.000180666	1.48935e-05
unchanged	0.00974902	0.0328227	0.0117255	0.115064	0.16656	0.937403	0.966377	0.260166	0.0477144	0.0281646
enriched	0.0123022	-0.0381032	0.0157533	0.110495	0.189845	0.904224	0.944338	0.171027	0.00376174	0.000191843
unchanged	-0.010392	-0.00831372	-0.0403334	-0.089964	-0.149705	0.990173	0.862679	0.47852	0.121365	0.0246144
depleted	-0.151913	-0.234446	-0.383088	-1.33422	-2.51507	0.390602	0.0110736	2.38335e-24	1.07267e-73	3.48419e-63
enriched	0.0187812	0.00388474	0.0275435	0.196665	0.274857	0.997911	0.901107	0.0126178	0.000119924	2.37848e-07
enriched	0.0122914	0.0291083	0.118765	0.124455	0.216226	0.93592	0.202993	0.125112	0.00118124	0.000248465
unchanged	0.00458528	-0.00537624	0.0532026	0.118334	0.0558278	0.995425	0.772436	0.235486	0.607096	0.379527
depleted	-0.0172479	0.0157615	-0.036578	-0.0639434	-0.282707	0.973951	0.846144	0.566982	4.28584e-05	8.23639e-06
depleted	-0.0573575	0.0175183	-0.03334	-0.348749	-0.913865	0.975134	0.896458	5.64213e-05	1.66906e-28	4.66563e-28
enriched	0.0121155	-0.019963	-0.0040583	0.0745483	0.190228	0.963572	0.987625	0.467902	0.00722347	0.00121885
depleted	-0.0605688	-0.0659819	-0.127441	-0.302463	-1.05699	0.886064	0.48098	0.00565317	8.81831e-27	1.55318e-21
enriched	0.0190012	-0.0156164	0.109007	0.229978	0.292309	0.975134	0.344757	0.00238583	4.03308e-05	6.64295e-07
depleted	-0.126941	-0.0524272	-0.219174	-0.964782	-2.0738	0.941812	0.248995	3.31383e-14	1.32852e-56	8.77835e-46
depleted	-0.164793	-0.254535	-0.562982	-1.31478	-2.82847	0.0986905	1.98826e-08	1.07084e-41	1.10701e-152	5.50679e-116
depleted	-0.0328763	-0.0426451	-0.177983	-0.239162	-0.552075	0.936286	0.201504	0.0323328	8.1192e-09	1.49177e-09
depleted	-0.117537	-0.052348	-0.186902	-0.812105	-1.95344	0.919555	0.17873	9.91756e-17	4.41643e-82	7.0245e-58
unchanged	0.00179874	-0.0773664	-0.0427408	-0.05316	0.0167884	0.726429	0.810723	0.651791	0.88634	0.740323
unchanged	0.0100623	0.0545112	0.0742612	0.101819	0.185587	0.864454	0.629557	0.329432	0.0205418	0.0128533
enriched	0.0143613	0.106413	0.251957	0.220694	0.262311	0.45866	0.000187533	0.000908506	3.38205e-05	1.94132e-05
enriched	0.0125969	0.0529213	0.0102304	0.104794	0.203376	0.877566	0.971752	0.338392	0.0136007	0.00267715
enriched	0.0166204	0.171084	0.0985676	0.137027	0.344164	0.155457	0.428316	0.12649	8.22633e-07	1.5869e-05
enriched	0.0169371	0.0536478	0.100327	0.155279	0.291837	0.9107	0.602445	0.215851	0.00317413	0.00095514
enriched	0.0127001	0.0135829	0.0508324	0.145627	0.193502	0.975134	0.739822	0.0542229	0.00412376	0.000183764
unchanged	0.0105646	0.0718496	0.0184753	0.188391	0.17249	0.797477	0.94642	0.0311294	0.0435458	0.0225209
depleted	-0.11252	-0.00277243	-0.263814	-0.825529	-1.89707	0.997959	0.00176624	1.18971e-27	1.60589e-123	4.20766e-87
depleted	-0.17692	-0.207636	-0.590285	-1.49068	-2.99816	0.288332	3.36031e-08	1.31777e-46	7.39067e-150	8.619e-88
depleted	-0.0247357	-0.0078323	-0.0762153	-0.307736	-0.360445	0.997315	0.834523	0.0583171	0.0152875	0.000990215
depleted	-0.134303	-0.0485347	-0.525412	-1.18579	-2.14906	0.910155	1.71837e-09	5.80654e-44	6.42289e-123	2.59414e-116
depleted	-0.181547	-0.167376	-0.537413	-1.63056	-2.92209	0.419004	8.09769e-08	4.34726e-60	5.92425e-151	1.0019e-115
depleted	-0.176253	-0.166715	-0.562072	-1.23269	-3.02394	0.518554	5.8398e-07	2.51601e-30	1.58314e-136	2.49805e-75
depleted	-0.0947339	-0.0923676	-0.408305	-0.937988	-1.51863	0.74444	6.4693e-06	7.35537e-28	9.25477e-68	5.67005e-75
depleted	-0.136973	-0.249936	-0.51077	-1.25954	-2.28115	0.1007	2.74959e-07	1.83464e-39	1.90639e-112	1.91918e-109
enriched	0.0167781	0.0396852	0.029752	0.141343	0.260661	0.904525	0.877343	0.072746	7.27838e-05	1.15172e-06
enriched	0.0119205	0.0177317	0.0486451	0.165052	0.179597	0.96807	0.752734	0.0214834	0.00775491	0.00032825
depleted	-0.0231988	0.03577	0.0856274	-0.155348	-0.3667	0.93592	0.597678	0.125233	5.85308e-06	6.34799e-07
enriched	0.0156773	0.015531	0.0172931	0.127825	0.252123	0.975387	0.949953	0.207136	0.00142889	0.000160949
enriched	0.0149564	-0.0492595	0.0662832	0.191401	0.207315	0.875258	0.664271	0.0137458	0.00491463	0.000141482
enriched	0.0155891	-0.017115	0.157917	0.164004	0.244355	0.975985	0.205026	0.132005	0.00803029	0.00126894
enriched	0.0195716	0.223686	0.20679	0.340734	0.382468	0.0379721	0.0135173	2.0462e-06	4.24205e-08	3.52833e-07
enriched	0.0111964	0.0498809	0.200223	0.188294	0.198821	0.887306	0.0258724	0.0295138	0.0150657	0.00906729
enriched	0.011286	0.0518371	0.0417219	0.164169	0.190438	0.818507	0.772968	0.0103723	0.00148974	0.000207518
enriched	0.0150744	-0.00169084	0.0916182	0.0895156	0.235996	0.997959	0.284161	0.226382	1.64779e-05	3.11349e-08
enriched	0.0168764	-0.0475629	0.0528924	0.203167	0.233626	0.849982	0.692988	0.00110611	8.44889e-05	7.93012e-08
enriched	0.013841	-0.0499704	0.124829	0.12557	0.206139	0.843901	0.130698	0.0915611	0.000983518	9.35883e-06
unchanged	0.00902871	0.053438	0.156743	0.146138	0.171083	0.865606	0.09582	0.0983257	0.0317891	0.0240885
unchanged	-0.00696714	-0.179524	-0.0336567	-0.0575954	-0.18355	0.123523	0.867648	0.6294	0.0164589	0.142926
depleted	-0.0361652	-0.0851722	0.0450407	-0.282049	-0.621405	0.728509	0.821008	0.00039512	5.46183e-17	2.1749e-13
depleted	-0.118491	-0.0818088	-0.253972	-0.883844	-1.95132	0.756865	0.0036977	4.12427e-30	1.73061e-125	4.0871e-90
depleted	-0.107408	-0.276503	-0.377682	-0.75992	-1.88824	0.0175943	8.97791e-06	1.65087e-21	2.48738e-114	3.909e-63
enriched	0.0168013	0.013128	0.174285	0.128112	0.289391	0.974287	0.00794367	0.0618962	2.45814e-07	3.98368e-09
enriched	0.0135906	0.045098	0.0757779	0.0979899	0.251676	0.890449	0.594418	0.328182	0.000455922	0.000191843
unchanged	0.00809626	-0.025112	0.0743266	0.0968807	0.121513	0.940842	0.489528	0.21488	0.071039	0.0109657
unchanged	0.00868584	0.0429512	-0.0154875	0.0855234	0.154759	0.9107	0.953701	0.450436	0.0678886	0.0563629
depleted	-0.0466389	-0.042284	-0.0464492	-0.245685	-0.771419	0.920691	0.828499	0.005192	1.44282e-22	2.672e-23
enriched	0.0101836	-0.0504964	-0.0310345	0.059	0.139279	0.844396	0.861319	0.56097	0.0462879	0.00296275
depleted	-0.101281	-0.0624764	-0.261179	-0.743926	-1.64454	0.829294	0.00124865	1.69638e-24	9.39405e-105	1.82965e-96
depleted	-0.0469013	0.00905628	-0.028364	-0.268469	-0.762546	0.986455	0.896599	0.000334393	1.41738e-27	7.61558e-28
unchanged	-0.00666594	-0.0360933	-0.0247549	-0.0557055	-0.11319	0.924894	0.915922	0.65528	0.205827	0.134816
enriched	0.0207284	0.0924828	0.110382	0.301207	0.354513	0.722346	0.439882	0.000344785	1.12885e-05	2.20821e-06
unchanged	0.00346955	-0.039158	0.0338824	-0.0412902	0.06942	0.890449	0.836595	0.704911	0.391257	0.380547
depleted	-0.174224	-0.150267	-0.569131	-1.51509	-2.89085	0.499078	7.56349e-09	8.20882e-55	1.58876e-156	1.46697e-117
depleted	-0.167914	-0.212438	-0.683771	-1.46528	-2.83382	0.0907626	5.89987e-17	1.90047e-72	2.08574e-210	5.05085e-169
depleted	-0.15345	-0.1871	-0.611312	-1.36884	-2.53529	0.342281	2.14319e-09	1.85535e-42	4.9368e-119	5.40833e-115
depleted	-0.157254	-0.196458	-0.590617	-1.31299	-2.62714	0.261712	1.65323e-09	9.41702e-43	6.41186e-136	3.90483e-121
depleted	-0.199892	-0.0951002	-0.534057	-1.63385	-3.40118	0.818507	2.70413e-06	3.2454e-49	3.1242e-152	7.97888e-75
depleted	-0.168254	-0.250344	-0.476945	-1.39934	-2.94638	0.0403191	1.63389e-08	5.54445e-63	2.75376e-202	1.52535e-110
depleted	-0.108796	-0.142152	-0.180862	-0.747599	-1.83248	0.65176	0.289562	1.17039e-11	2.36374e-59	2.35569e-43
depleted	-0.148467	-0.29873	-0.490962	-1.47498	-2.41769	0.0276324	3.53734e-07	1.36708e-54	1.89832e-126	9.14625e-112
depleted	-0.0199739	-0.00642202	-0.0134732	-0.153464	-0.313554	0.993961	0.964701	0.151831	0.000264028	1.2847e-05
depleted	-0.12412	-0.142884	-0.33901	-1.08287	-2.07739	0.439567	0.00017268	1.43348e-37	3.23878e-118	5.69744e-89
depleted	-0.0448289	-0.0861141	-0.0741519	-0.363587	-0.799817	0.704853	0.629557	9.37352e-07	1.34048e-28	9.01596e-27
depleted	-0.0232835	-0.00129868	-0.048743	-0.207151	-0.357019	0.998366	0.77648	0.00645958	2.17313e-07	2.7394e-11
unchanged	0.00725191	-0.103109	0.0576544	-0.00722099	0.0902687	0.553733	0.715507	0.963874	0.310112	0.0982413
depleted	-0.0102577	-0.013504	-0.0432451	-0.0952136	-0.162654	0.975134	0.794041	0.29603	0.0236926	0.00282519
unchanged	0.0080903	0.0642163	0.113033	0.1982	0.136263	0.828254	0.356036	0.0180655	0.121685	0.084191
depleted	-0.164507	0.0229067	-0.439676	-1.28018	-2.59274	0.969563	1.30786e-06	6.15101e-48	1.00857e-157	8.87874e-93
depleted	-0.0521782	-0.135719	-0.125944	-0.362249	-0.907824	0.435659	0.31539	7.33659e-06	2.40325e-31	3.19043e-29
enriched	0.0206674	0.0224308	0.0622363	0.176126	0.333457	0.961365	0.704998	0.0342209	2.74998e-06	1.51542e-08
unchanged	0.00265916	0.0234575	0.0595596	0.0891837	0.030985	0.957207	0.704754	0.376694	0.781421	0.587561
unchanged	0.00401045	-0.0469431	-0.0594038	0.000936197	0.0276004	0.890449	0.728303	0.995651	0.818447	0.432749
unchanged	0.00101308	-0.0239804	-0.0177793	-0.00250638	0.00614356	0.953275	0.94046	0.986813	0.958303	0.859659
unchanged	-0.0147028	0.00164995	0.00466242	-0.250418	-0.187053	0.998998	0.992082	0.0595129	0.165683	0.0289891
depleted	-0.108954	-0.117872	-0.250306	-0.790273	-1.84716	0.681326	0.031266	1.26897e-16	1.88608e-78	8.31725e-62
depleted	-0.163253	-0.130005	-0.389687	-1.16079	-2.77423	0.552827	2.62329e-05	1.46228e-39	1.65374e-165	5.59368e-93
depleted	-0.0356932	0.0316023	-0.022932	-0.227158	-0.563054	0.938127	0.92815	0.00453594	4.37684e-15	1.13728e-19
depleted	-0.172904	-0.300803	-0.580164	-1.41307	-2.92274	0.07782	4.34835e-07	8.6494e-37	4.99679e-118	1.28773e-98
unchanged	-0.000984742	0.0593641	0.0933329	0.0309269	0.0175409	0.80905	0.395713	0.808707	0.874431	0.851639
unchanged	0.00625777	0.0986739	0.0912843	0.112833	0.137539	0.673456	0.548864	0.307618	0.141881	0.208577
depleted	-0.0439816	0.00926346	-0.0620448	-0.264751	-0.732099	0.986455	0.715757	0.000735754	5.91549e-24	2.64845e-22
depleted	-0.0571301	-0.0202717	0.00266957	-0.377963	-0.914077	0.984839	0.995128	0.0164734	8.28864e-11	6.15047e-11
depleted	-0.0268318	-0.174832	-0.146311	-0.244141	-0.491385	0.692735	0.633244	0.207747	0.00137338	0.0011332
depleted	-0.0602201	-0.0500535	-0.152468	-0.409628	-0.99283	0.956233	0.616214	0.0134283	2.06102e-11	2.38228e-12
unchanged	-0.0168847	-0.0470324	-0.0283121	-0.21343	-0.253845	0.952587	0.950512	0.215394	0.0928788	0.028535
depleted	-0.046169	-0.0334554	-0.111096	-0.342693	-0.745761	0.96671	0.666174	0.00902957	3.19925e-10	2.76548e-12
depleted	-0.0436825	0.0766912	-0.0913896	-0.317629	-0.654233	0.896825	0.764606	0.0275611	2.09927e-07	3.46925e-10
unchanged	-0.00959825	0.102356	0.0474015	-0.0339412	-0.0980045	0.78268	0.876491	0.878712	0.508034	0.139451
depleted	-0.0627298	-0.138726	-0.183751	-0.640654	-1.00892	0.788284	0.482615	1.76737e-05	2.94446e-12	7.8857e-15
unchanged	-0.0147144	-0.0932886	-0.00570425	-0.259561	-0.220432	0.873558	0.991878	0.121739	0.175322	0.0849484
unchanged	0.00872577	0.0547475	0.107094	0.167773	0.135317	0.828364	0.273613	0.019512	0.0624715	0.0133831
depleted	-0.0582523	0.0228739	-0.0442389	-0.47212	-0.866278	0.963644	0.830814	1.09242e-09	5.78412e-30	1.00026e-37
depleted	-0.144004	-0.139375	-0.420828	-1.07873	-2.4841	0.361175	5.64382e-08	3.21957e-47	1.77328e-199	1.06222e-80
depleted	-0.134809	-0.102792	-0.524977	-1.32966	-2.22321	0.531071	2.94838e-14	1.69699e-83	1.80003e-203	3.59338e-164
depleted	-0.0639085	-0.161888	-0.0914417	-0.517951	-1.07297	0.343131	0.593713	1.06439e-09	2.94163e-37	2.82722e-35
depleted	-0.169389	-0.145469	-0.539051	-1.33044	-2.80787	0.495102	1.50035e-08	2.70708e-46	7.71747e-156	2.23388e-113
enriched	0.0131727	-0.00220967	0.0699228	0.162125	0.193644	0.997959	0.598044	0.0291744	0.00460218	0.000127988
unchanged	0.00710347	-0.0114751	-0.0136333	0.00898862	0.118966	0.984839	0.961837	0.95965	0.216368	0.171877
unchanged	0.00400342	-0.000752642	0.0727307	0.104811	0.0563197	0.998998	0.51126	0.170972	0.49541	0.292952
depleted	-0.0497368	0.0200809	-0.0962511	-0.32448	-0.789586	0.983221	0.757979	0.0297606	1.11324e-09	1.21271e-11
unchanged	-0.0059948	0.0500719	0.0623285	-0.171375	-0.0215565	0.931949	0.828334	0.244338	0.908147	0.449729
unchanged	-0.00797279	-0.140937	-0.12109	-0.101954	-0.178797	0.545321	0.473417	0.481603	0.102463	0.179253
unchanged	-0.01603	0.081866	0.0577597	0.00140717	-0.23123	0.920691	0.905631	0.996835	0.243579	0.125928
unchanged	-0.0054683	-0.0195458	-0.102848	-0.136278	-0.072629	0.97816	0.6614	0.391014	0.652485	0.467647
unchanged	-0.00392468	-0.242373	-0.0786233	-0.11402	-0.137915	0.210877	0.768121	0.504762	0.330522	0.652066
depleted	-0.0439307	-0.212132	-0.23695	-0.463746	-0.760225	0.505187	0.236537	0.00132087	1.95303e-08	1.62031e-09
unchanged	-0.019572	-0.0346587	0.0715614	-0.217919	-0.281147	0.975134	0.88624	0.380259	0.174333	0.0779385
unchanged	0.000894033	0.0273653	0.0374259	0.0933318	0.0172324	0.96976	0.911199	0.592848	0.924939	0.918853
unchanged	-0.00362411	-0.0135946	0.0185285	-0.0424442	-0.0586713	0.973988	0.928393	0.684721	0.475054	0.339333
depleted	-0.031248	-0.165735	-0.205254	-0.254624	-0.570284	0.211848	0.0196982	0.00126998	4.49447e-15	1.87992e-14
depleted	-0.178067	-0.218476	-0.605856	-1.51833	-2.97316	0.159949	1.78907e-10	3.35053e-58	1.96735e-168	3.64483e-134
depleted	-0.0275755	0.0174628	0.00431194	-0.157026	-0.435906	0.971947	0.98741	0.0624074	3.14694e-10	6.36924e-13
depleted	-0.028069	-0.123047	-0.151994	-0.507893	-0.999403	0.411983	0.0991984	2.37911e-13	1.44e-46	5.06114e-11
depleted	-0.0682658	0.0218506	-0.137193	-0.430337	-1.12323	0.961155	0.165208	9.9452e-10	2.6098e-57	1.28576e-47
enriched	0.0132952	0.221997	0.202626	0.215256	0.301309	0.0382504	0.015446	0.00576801	2.47084e-05	0.000851177
depleted	-0.0291431	-0.00756558	-0.0444663	-0.194349	-0.467233	0.986455	0.754203	0.00204723	3.77698e-16	1.71136e-22
depleted	-0.0428131	-0.108347	-0.117215	-0.371971	-0.716733	0.742186	0.537814	0.000380813	2.78121e-13	1.54695e-14
depleted	-0.0740547	0.00043911	-0.275821	-0.557099	-1.44663	0.999326	0.0152302	1.14576e-08	1.81203e-48	1.08279e-29
unchanged	-0.00701703	0.066708	-0.0223785	-0.0610287	-0.0723885	0.792232	0.925944	0.601931	0.44905	0.0957683
depleted	-0.142156	-0.194941	-0.459941	-1.18728	-2.38587	0.399536	8.29804e-05	1.39434e-27	3.98956e-96	2.97793e-84
depleted	-0.111414	-0.111922	-0.359023	-1.08111	-1.76116	0.603596	2.69058e-05	1.44574e-40	2.37068e-98	1.07823e-95
depleted	-0.0497435	0.0246399	-0.0613416	-0.297154	-0.796671	0.959861	0.740499	0.000266373	2.05739e-25	9.81873e-27
depleted	-0.034224	-0.0348716	-0.0211733	-0.257178	-0.558515	0.944558	0.94642	0.00810498	1.2592e-10	2.21304e-12
depleted	-0.146294	-0.205077	-0.564708	-1.33369	-2.41356	0.420127	5.8315e-06	4.6103e-29	2.13017e-81	6.47365e-79
depleted	-0.0155764	-0.0623648	-0.0252199	-0.207243	-0.246857	0.812062	0.907763	0.00615421	0.000541218	1.8441e-05
depleted	-0.102739	-0.106788	-0.344623	-0.964002	-1.69856	0.712895	0.000615541	1.64671e-25	1.8438e-71	3.82503e-67
depleted	-0.0568506	0.0316737	-0.0995342	-0.470413	-0.868824	0.953202	0.566777	1.36881e-07	2.11432e-23	2.37626e-29
depleted	-0.0276939	0.0206359	-0.0688173	-0.224626	-0.441941	0.961155	0.615791	0.0014486	9.06157e-12	2.29835e-13
depleted	-0.046402	-0.0425496	-0.0669014	-0.433495	-0.743868	0.919555	0.71252	6.00177e-08	1.50095e-21	1.42547e-26
unchanged	0.00693982	0.0794163	0.108229	0.135183	0.139062	0.741506	0.366293	0.140597	0.0986795	0.105707
unchanged	0.00289211	0.0270102	0.0233884	-0.0145436	0.0710868	0.9419	0.91103	0.918464	0.418077	0.501602
unchanged	0.00479629	0.236495	0.142265	0.166716	0.167699	0.0500156	0.227789	0.0865905	0.0659491	0.400649
unchanged	0.00900155	0.000838007	-0.00201632	0.0399692	0.130836	0.998998	0.993785	0.739281	0.0792411	0.0187175
depleted	-0.0216413	-0.0616952	-0.034283	-0.194919	-0.367677	0.824814	0.865786	0.0146858	1.98176e-07	6.77743e-09
unchanged	-0.00146857	-0.026243	-0.0181789	0.016232	-0.0734576	0.970007	0.960819	0.943507	0.626282	0.849534
depleted	-0.0306332	-0.0999926	-0.0709782	-0.228796	-0.570112	0.596115	0.636932	0.00283579	2.38521e-16	3.01208e-15
unchanged	-0.00166178	-0.132624	0.0134231	-0.0746441	-0.0590943	0.534707	0.966441	0.609215	0.648397	0.816673
depleted	-0.15327	-0.122232	-0.513654	-1.36121	-2.47987	0.690245	1.37098e-06	6.79056e-40	1.5568e-110	6.02573e-102
depleted	-0.0139638	-0.0180616	-0.0456081	-0.164618	-0.222551	0.968792	0.786421	0.0344131	0.00151928	3.7164e-05
depleted	-0.038037	0.0181945	-0.137687	-0.191421	-0.613851	0.972351	0.207739	0.0260958	8.19638e-17	9.1458e-20
depleted	-0.129243	0.0085343	-0.278125	-0.959356	-2.09299	0.990173	0.00386484	2.76597e-29	2.98095e-118	3.89806e-75
unchanged	0.00827474	-0.0576117	0.0745215	0.00140419	0.138337	0.836465	0.593595	0.992887	0.0819748	0.0402908
enriched	0.0109845	-0.0488588	0.091488	0.0199023	0.178443	0.887306	0.502122	0.900603	0.0277232	0.00720944
unchanged	-0.0104791	0.123511	-0.00513895	-0.0587454	-0.114099	0.459824	0.985958	0.648456	0.221275	0.0174373
depleted	-0.0476067	-0.102802	-0.137406	-0.351929	-0.895614	0.572769	0.164477	8.46973e-07	6.16044e-38	1.44292e-31
depleted	-0.013215	0.0677496	-0.0887176	-0.253032	-0.156332	0.830802	0.583724	0.0041027	0.099225	0.00683789
depleted	-0.168647	-0.141383	-0.51328	-1.51602	-2.71923	0.674389	2.21663e-05	1.36239e-38	2.13501e-101	8.01372e-89
unchanged	-0.00677694	0.00962621	-0.0535718	-0.0831416	-0.0966773	0.984839	0.727225	0.389691	0.239751	0.0741788
depleted	-0.0312351	0.0210438	-0.142679	-0.193992	-0.496809	0.96807	0.197373	0.0280483	5.02633e-11	2.15289e-14
depleted	-0.0237391	0.0969202	-0.0774699	-0.115385	-0.356118	0.66601	0.635098	0.280453	4.37058e-06	1.58094e-08
unchanged	0.00645469	-0.100162	0.0438163	0.0309516	0.0768157	0.704463	0.85205	0.859657	0.517707	0.248624
unchanged	5.92482e-05	0.0709323	0.0485019	-0.0640149	0.0782368	0.80136	0.805004	0.62272	0.453294	0.993777
unchanged	-0.00500045	0.0178978	0.0531962	0.0364962	-0.0800153	0.975134	0.810181	0.831674	0.503737	0.414996
unchanged	0.000554279	0.0710142	0.126154	0.0685977	0.0462182	0.706142	0.119752	0.459399	0.601445	0.911282
depleted	-0.0212084	0.022938	-0.11295	-0.159968	-0.343245	0.96976	0.474343	0.153818	0.000124709	7.21156e-06
depleted	-0.026725	-0.0460632	-0.101726	-0.250986	-0.429939	0.887739	0.39665	0.000817234	7.5993e-10	4.45633e-14
unchanged	0.000255486	0.020506	0.0339138	-0.036597	0.0301349	0.95339	0.821248	0.72313	0.734071	0.95749
unchanged	-0.0127234	-0.0571339	-0.148953	-0.253937	-0.197737	0.879883	0.230273	0.00568239	0.0343455	0.0121156
unchanged	-0.00540048	-0.0649581	-0.011959	0.0298109	-0.0991612	0.828066	0.965589	0.846068	0.311229	0.299951
enriched	0.0191856	0.0995347	0.149524	0.286876	0.33529	0.519765	0.0624463	6.31871e-06	4.7954e-08	5.22393e-09
unchanged	0.00115503	0.028881	-0.0324318	-0.100267	0.0586302	0.943395	0.875839	0.321228	0.561871	0.84615
unchanged	0.00713371	0.0426472	0.0786441	0.0625184	0.141863	0.930031	0.697331	0.695791	0.198004	0.246747
unchanged	0.0101759	0.0503233	-0.0274684	0.127155	0.162338	0.869614	0.900083	0.157708	0.0385957	0.0110211
depleted	-0.0150738	-0.0275357	0.0287947	-0.0725263	-0.260371	0.931949	0.862848	0.403821	1.02687e-05	1.0941e-06
enriched	0.00855093	0.103139	0.121028	0.189872	0.168504	0.340064	0.0808153	0.000718876	0.00262315	0.00282329
unchanged	-0.00453359	0.0509449	0.000493187	-0.00708257	-0.0500757	0.85826	0.998346	0.963489	0.611495	0.285192
unchanged	-0.00434834	0.0103151	0.0232526	-0.00660685	-0.0624946	0.980872	0.899345	0.960925	0.442493	0.221436
depleted	-0.0116612	-0.0256697	-0.0688135	-0.0582313	-0.205697	0.957207	0.68546	0.658987	0.0132322	0.00543306
enriched	0.0235973	0.132612	0.252664	0.29779	0.435471	0.330934	0.000605937	1.4822e-05	2.2329e-11	1.06584e-12
unchanged	0.00288372	0.027231	0.0119709	0.0331355	0.0531069	0.942898	0.960819	0.798918	0.583263	0.521341
unchanged	0.00223338	-0.0056456	-0.0411821	-0.0605845	0.0502725	0.990732	0.791976	0.537514	0.564256	0.629979
unchanged	0.00214689	0.0766602	-0.0439008	0.0873214	0.0429385	0.769102	0.827404	0.442172	0.711312	0.711787
unchanged	0.00491604	-0.021559	0.0545372	0.0570059	0.0768199	0.957702	0.711082	0.596111	0.367259	0.217274
unchanged	0.0100091	0.118695	0.102404	0.140511	0.211033	0.515174	0.444968	0.146118	0.00945613	0.0184453
depleted	-0.0280857	-0.108218	-0.151325	-0.263918	-0.47587	0.674436	0.245383	0.00549224	3.44721e-08	7.52992e-10
unchanged	0.000627702	0.0645231	0.0432234	-0.0189604	0.0553063	0.807158	0.816313	0.901738	0.59094	0.914048
enriched	0.0112368	0.0830844	0.163022	0.137905	0.227113	0.704298	0.0687646	0.118937	0.00209614	0.00250912
unchanged	0.00969578	0.0677277	0.0648663	0.0898297	0.184494	0.843342	0.745824	0.493882	0.0511802	0.0474064
unchanged	-0.0042364	0.0921368	0.0563515	-0.0205713	-0.0225155	0.637284	0.73042	0.89012	0.847176	0.379527
unchanged	0.0044483	-0.0186288	0.125787	0.0906189	0.0712021	0.963369	0.132513	0.290648	0.384838	0.262257
unchanged	0.00562725	-0.0841386	-0.0325669	-0.00213256	0.0640662	0.782354	0.90244	0.991295	0.607039	0.323455
enriched	0.00878707	0.0744222	0.166196	0.189512	0.165531	0.693006	0.022368	0.00427218	0.0125874	0.00992411
depleted	-0.0216208	-0.0323186	-0.0422247	-0.134506	-0.356065	0.927986	0.806774	0.103796	7.93881e-08	1.93332e-10
unchanged	0.00714973	0.0037648	0.0789348	0.050137	0.126423	0.997318	0.518194	0.65528	0.0933199	0.0492916
depleted	-0.102311	-0.198354	-0.287958	-0.824525	-1.71337	0.282235	0.0106462	2.26278e-17	1.22036e-65	3.02793e-58
unchanged	-0.00107456	-0.0718845	-0.054806	-0.0505643	-0.0396103	0.777739	0.752879	0.691746	0.723343	0.856979
enriched	0.0100657	-0.055569	-0.0153877	0.0716931	0.135695	0.828066	0.94704	0.465291	0.06101	0.00427554
unchanged	0.000595509	-0.0848101	0.0484175	0.0654789	-0.0246609	0.721607	0.798366	0.596155	0.842431	0.928831
unchanged	0.00241261	0.0436545	0.0015164	0.0394004	0.0609292	0.901634	0.994806	0.768732	0.548483	0.644217
unchanged	0.00701029	0.0692684	0.145211	0.138273	0.14317	0.819443	0.19699	0.173143	0.121764	0.140862
depleted	-0.0701792	-0.160898	-0.373881	-0.818824	-1.12992	0.344288	3.22429e-05	2.48074e-22	4.13863e-41	1.1893e-49
unchanged	-0.00719529	-0.0474003	-0.013437	0.0121441	-0.136753	0.884893	0.957965	0.938226	0.0992523	0.11157
depleted	-0.0182856	0.049712	0.177752	-0.0780467	-0.242886	0.916031	0.157265	0.613794	0.0152328	0.00081092
unchanged	-0.0116144	0.0785994	0.0279508	-0.00526668	-0.178257	0.814651	0.926461	0.978385	0.0810505	0.026579
depleted	-0.0277339	0.087145	0.124997	-0.175874	-0.379098	0.719194	0.285456	0.0519894	6.69881e-07	8.91211e-10
enriched	0.0132272	-0.00409531	0.142867	0.167391	0.209283	0.996608	0.0944395	0.0237149	0.00194732	0.000163475
unchanged	-0.00579853	0.0469943	0.070448	-0.0241025	-0.10321	0.877308	0.615002	0.865023	0.223629	0.182336
depleted	-0.01302	0.139172	0.148527	-0.0109155	-0.163749	0.389627	0.168394	0.949903	0.0667227	0.00579816
depleted	-0.160658	-0.266391	-0.571816	-1.47715	-2.64572	0.0560644	1.47625e-09	1.19584e-56	3.51042e-151	2.96426e-138
unchanged	-0.00770973	-0.0687272	-0.0656471	-0.0888698	-0.146907	0.773717	0.655094	0.369929	0.0584776	0.043294
depleted	-0.0172685	-0.0490156	-0.0747537	-0.175572	-0.284856	0.868893	0.583714	0.0243522	3.75846e-05	9.33483e-07
unchanged	-0.000827017	0.053289	0.0794866	-0.00605452	0.0233561	0.879217	0.624647	0.972515	0.858181	0.899596
unchanged	0.00886216	-0.065658	-0.0634626	0.0329507	0.109796	0.797477	0.679788	0.808104	0.192732	0.0299578
unchanged	0.00188341	0.0741896	0.0149874	-0.000633099	0.0715568	0.791995	0.957456	0.997337	0.510712	0.758763
unchanged	0.00346179	0.0623398	0.0136574	-0.0565432	0.113316	0.851706	0.962336	0.689245	0.260418	0.523261
unchanged	-0.00215879	-0.102284	-0.0736766	-0.117415	-0.0571095	0.492794	0.550538	0.14828	0.522971	0.641152
unchanged	-0.000670696	0.00944918	-0.136097	-0.0149346	-0.0159096	0.984901	0.140432	0.918464	0.890245	0.910791
unchanged	-0.00909667	-0.0676432	-0.0940347	-0.113652	-0.169203	0.830205	0.53949	0.316664	0.0657723	0.05248
unchanged	0.00948026	-0.034328	-0.0323249	-0.016216	0.152444	0.950389	0.913142	0.936932	0.169936	0.0973648
unchanged	-0.00283557	-0.117406	-0.0590265	-0.102906	-0.0846998	0.522397	0.744249	0.346209	0.406626	0.605061
unchanged	0.0052197	0.00834684	0.0193354	-0.0501749	0.115153	0.986644	0.935486	0.667305	0.152158	0.22524
unchanged	-0.00153911	-0.0284202	-0.0408952	-0.120714	-0.00840217	0.945398	0.832656	0.207928	0.947731	0.786215
unchanged	0.000961205	0.0139714	-0.0138302	-0.0238283	0.0280722	0.982019	0.963099	0.891856	0.838468	0.891065
unchanged	-0.00273161	-0.0463374	0.000826903	0.00303491	-0.06259	0.887311	0.997191	0.98525	0.530505	0.586084
unchanged	0.00676777	0.123519	0.0681737	0.0515666	0.182298	0.428268	0.662996	0.682366	0.0193701	0.123527
depleted	-0.118953	-0.126011	-0.40437	-0.9463	-2.11621	0.666687	0.000175623	3.66122e-21	4.56606e-85	2.65896e-65
unchanged	0.00568993	0.0474597	0.0334005	0.0626331	0.112168	0.886451	0.871175	0.600059	0.200363	0.185741
unchanged	0.011175	0.0392721	0.0863236	0.0887976	0.199907	0.936307	0.649862	0.531088	0.0445602	0.0274483
unchanged	0.00292796	-0.0942288	-0.0262755	-0.00422475	0.0216712	0.619774	0.902733	0.977817	0.851213	0.540754
depleted	-0.178833	-0.252593	-0.611903	-1.5454	-2.97559	0.129146	5.69718e-09	9.47831e-51	4.77709e-149	8.14092e-143
depleted	-0.0128391	-0.0611255	-0.00550351	-0.0540691	-0.227766	0.787682	0.981842	0.608113	0.000438753	0.00011867
unchanged	-0.00324354	-0.0460083	0.0721083	-0.0496018	-0.0724482	0.888519	0.624096	0.691804	0.455529	0.504599
depleted	-0.0118627	0.0356366	0.0548482	-0.0586036	-0.232208	0.9107	0.694774	0.565917	0.00029038	0.000530757
unchanged	-0.00132413	0.0953722	-0.0055273	0.0646298	0.0057829	0.718334	0.986462	0.651828	0.969847	0.850931
unchanged	0.00255723	-0.0993016	-0.0688495	-0.0107304	0.00194609	0.545689	0.613771	0.94206	0.987015	0.606286
unchanged	0.00396339	-0.0241215	-0.00501104	-0.0198295	0.06956	0.941812	0.981989	0.869763	0.358322	0.263043
unchanged	-0.00230944	-0.0553627	0.0524897	-0.0107386	-0.045606	0.847679	0.752929	0.94529	0.660943	0.646855
unchanged	0.00129716	-0.000986707	-0.0342474	-0.0262825	0.0303884	0.998945	0.849237	0.841358	0.770034	0.800637
depleted	-0.0204359	0.00956139	0.00876922	-0.124576	-0.325393	0.986455	0.975198	0.203074	1.3049e-05	1.74589e-07
depleted	-0.0393512	0.00166594	-0.0801195	-0.284197	-0.622872	0.997959	0.535656	4.79126e-05	4.71797e-21	1.58045e-28
unchanged	-0.00545504	0.0648701	0.0957171	0.0515381	-0.0660296	0.865606	0.588017	0.753594	0.611948	0.359832
unchanged	0.00402469	0.0899081	0.0452857	0.0509033	0.109093	0.678346	0.811228	0.691746	0.225084	0.394938
unchanged	0.00300299	-0.150942	-0.068089	-0.0549319	0.0103407	0.0437719	0.430244	0.473309	0.904337	0.43004
unchanged	0.00197718	0.040671	0.0175727	0.0953568	0.0328649	0.905129	0.941716	0.322852	0.76264	0.6924
unchanged	0.00886448	-0.01073	0.0473014	0.0579044	0.13977	0.989016	0.865326	0.748615	0.251712	0.117318
unchanged	-0.000749126	0.223605	-0.0190482	0.104828	0.0541049	0.155457	0.955415	0.464622	0.705384	0.934841
unchanged	0.0064047	0.266016	0.126129	0.196009	0.195844	0.10486	0.508372	0.126344	0.0987691	0.387616
depleted	-0.16477	-0.178401	-0.50979	-1.27146	-2.7738	0.741771	0.00677593	3.40032e-14	1.33882e-50	1.60007e-41
unchanged	0.0105936	-0.0286103	0.132001	0.103347	0.163702	0.975387	0.667967	0.674544	0.383194	0.252046
unchanged	0.000562005	-0.255894	-0.0548543	0.0091732	-0.105282	0.270874	0.879342	0.973969	0.548788	0.965147
unchanged	-0.00666657	-0.157751	-0.075794	-0.0710431	-0.175452	0.652717	0.809581	0.750608	0.246652	0.432501
unchanged	-0.00337855	0.128083	-0.0157597	-0.0493977	0.00459166	0.787682	0.975198	0.857006	0.984564	0.750547
unchanged	-0.00593625	-0.0397132	-0.116697	-0.0238695	-0.132968	0.941812	0.511316	0.907775	0.268649	0.351629
unchanged	0.00135895	-0.011975	0.0339443	0.0547795	0.00843387	0.98773	0.921709	0.777651	0.962385	0.866227
unchanged	0.0112523	-0.0652424	0.0562892	0.181056	0.129356	0.920691	0.872497	0.278829	0.431443	0.147579
unchanged	0.00524959	-0.0754359	-0.020282	0.0065157	0.053596	0.911602	0.967403	0.982683	0.804766	0.587161
depleted	-0.062691	-0.0114324	-0.0370036	-0.367987	-1.02734	0.993961	0.944338	0.0335584	5.2523e-12	1.20476e-11
unchanged	0.00675961	-0.016036	0.0277519	0.0144446	0.108413	0.983221	0.937945	0.948922	0.419709	0.277618
unchanged	0.011103	-0.0529029	0.107335	0.133734	0.152946	0.929476	0.647632	0.407733	0.2651	0.083142
unchanged	-0.00576068	-0.210391	-0.0135181	-0.0970764	-0.164261	0.569296	0.980475	0.706658	0.394734	0.608239
depleted	-0.0198123	-0.145108	0.00117115	-0.119537	-0.378217	0.671873	0.997418	0.507467	0.00160546	0.0035512
unchanged	-0.0130337	-0.0595798	-0.076824	-0.0315675	-0.258789	0.920737	0.786421	0.895392	0.0405568	0.0546858
unchanged	-0.000276303	-0.0592064	0.0435549	-0.0253773	-0.0148034	0.856179	0.831942	0.875183	0.910865	0.968636
unchanged	-0.000625273	-0.0284083	-0.0278587	-0.0308251	-0.0257066	0.941812	0.893618	0.821206	0.819699	0.911234
depleted	-0.0214517	-0.0606009	-0.0920834	-0.156173	-0.402854	0.777739	0.356687	0.0250031	1.59941e-11	1.34382e-12
unchanged	0.00298453	-0.0193451	0.024223	0.000939725	0.0509595	0.967623	0.91193	0.995359	0.609525	0.521529
depleted	-0.123868	-0.188875	-0.491609	-1.10216	-2.06625	0.0853896	6.64879e-12	1.48137e-55	2.37097e-168	5.99565e-169
depleted	-0.0154962	-0.0127531	0.010175	-0.163974	-0.293978	0.982211	0.971752	0.0764005	0.000175976	0.000192057
depleted	-0.0126242	0.0219994	-0.0310289	-0.181453	-0.2668	0.964144	0.89083	0.0378026	0.000622163	0.00247327
unchanged	0.000107086	0.0517737	0.0510182	0.00194892	0.0404874	0.833053	0.719589	0.988919	0.660782	0.983591
unchanged	-0.00234306	0.00945027	-0.0587127	-0.0571135	-0.0273839	0.984901	0.699137	0.613853	0.802287	0.641152
depleted	-0.0172024	0.00954446	0.00270922	-0.137198	-0.252008	0.983221	0.991201	0.0500747	2.63641e-05	1.21233e-08
unchanged	0.00463131	-0.0274129	0.062756	0.0517403	0.0623027	0.944346	0.677642	0.661324	0.516418	0.287875
unchanged	-0.010428	-0.0207294	-0.10172	-0.153971	-0.17196	0.972351	0.535952	0.166258	0.0851186	0.0389814
unchanged	0.000941023	0.0865431	0.0556888	0.0276877	0.0556486	0.771383	0.798193	0.877714	0.661898	0.896649
depleted	-0.157586	-0.180366	-0.590527	-1.41309	-2.53976	0.200733	9.26284e-13	1.94908e-66	2.71249e-177	1.58794e-171
unchanged	-0.00565919	0.0124311	-0.0394225	-0.0712849	-0.0841699	0.976801	0.819674	0.483698	0.320946	0.138551
unchanged	-0.00255708	-0.00431954	-0.119757	-0.138061	-0.0328841	0.996264	0.232803	0.0979882	0.760111	0.62867
enriched	0.0118879	0.0205052	0.0820925	0.116921	0.201139	0.955144	0.404302	0.0983257	0.000623546	1.68859e-05
unchanged	0.00512804	0.150528	0.0952426	0.138339	0.127307	0.202548	0.406352	0.0905361	0.103116	0.226112
unchanged	0.00683098	0.0279269	-0.0381931	-0.0280084	0.135701	0.946887	0.848349	0.848613	0.104728	0.118746
unchanged	0.00104838	-0.0101653	0.0603665	0.0208278	0.0312484	0.983087	0.650557	0.873701	0.751924	0.826207
unchanged	-0.00261815	-0.0561284	-0.041604	-0.0952062	-0.0463407	0.789014	0.770016	0.215928	0.577413	0.491433
depleted	-0.0142439	-0.0680158	-0.109027	-0.16848	-0.250332	0.777576	0.312062	0.0327945	0.000348222	0.000117139
depleted	-0.166356	-0.171745	-0.601071	-1.49021	-2.69936	0.22967	2.02124e-13	1.39282e-74	9.84187e-199	2.73165e-178
depleted	-0.0381973	-0.0881205	-0.120813	-0.286114	-0.666454	0.738263	0.356455	0.00072002	2.38022e-17	4.19044e-18
unchanged	-0.000798058	0.0388946	-0.0108521	0.0412819	-0.00725826	0.928517	0.971752	0.793752	0.960136	0.906493
depleted	-0.0189385	-0.185612	-0.2057	-0.333913	-0.338107	0.126271	0.018159	9.31846e-06	5.08525e-06	2.21463e-06
unchanged	-0.00117288	0.00275984	-0.0884343	-0.0129867	-0.0263499	0.997959	0.583262	0.942413	0.844405	0.86255
unchanged	-0.00969503	0.0366695	-0.0997782	-0.0905911	-0.14203	0.925073	0.449036	0.413985	0.103177	0.0303775
unchanged	0.00820178	0.0107092	0.0174466	0.102475	0.140188	0.983221	0.940929	0.261244	0.0656734	0.0255384
depleted	-0.0161455	-0.0411529	-0.0941885	-0.231413	-0.244995	0.922844	0.547964	0.0105709	0.00475853	0.000171921
depleted	-0.10201	-0.082159	-0.38301	-0.774462	-1.69124	0.828066	0.000227664	5.92229e-16	6.07826e-67	4.66291e-68
unchanged	-0.00245038	-0.0957075	-0.0690937	-0.0874476	-0.0698043	0.636756	0.658405	0.415614	0.484344	0.655886
unchanged	-0.00990369	0.00438248	-0.0729244	-0.143806	-0.141623	0.996264	0.605708	0.0883707	0.0745728	0.0100372
unchanged	-0.00397176	0.0874627	0.031065	0.0766765	-0.0461272	0.687322	0.884874	0.49587	0.671663	0.432923
unchanged	-0.000615835	0.0147885	0.0487312	0.0623361	-0.0118174	0.975134	0.780361	0.590915	0.922264	0.915691
unchanged	-0.00508935	0.0200029	0.0056443	0.0324987	-0.0853552	0.970518	0.985063	0.836253	0.419804	0.312551
unchanged	0.000275926	-0.0212732	0.0266607	0.0389601	-0.00537919	0.949029	0.868824	0.695425	0.956806	0.953572
unchanged	-0.00990261	-0.0371626	0.011532	-0.0520726	-0.188489	0.921514	0.964628	0.674754	0.015401	0.0135738
unchanged	0.00560604	0.0331599	0.108223	0.0954674	0.1071	0.929476	0.332826	0.338374	0.213319	0.187782
unchanged	0.00254652	-0.0712563	-0.0225056	-0.0256061	0.0282385	0.704056	0.904662	0.833589	0.769915	0.532328
unchanged	-0.00854004	0.0978538	0.0290974	0.0374373	-0.109535	0.702308	0.913564	0.821992	0.309882	0.0990286
unchanged	-0.000801007	-0.0544591	-0.0215367	-0.0415783	-0.0272658	0.849837	0.92802	0.743212	0.808358	0.886674
depleted	-0.0253174	-0.110786	-0.131962	-0.257286	-0.449575	0.635607	0.321167	0.0047673	6.26833e-08	1.82649e-08
depleted	-0.0160793	-0.205521	-0.157189	-0.292266	-0.305277	0.233585	0.286122	0.00498865	0.0023481	0.00427482
depleted	-0.0289962	0.0246052	-0.0890196	-0.215272	-0.485861	0.96545	0.613739	0.0288493	1.03471e-08	8.82083e-11
unchanged	0.00431709	0.0813174	0.0241805	0.06549	0.0891328	0.683549	0.908798	0.537346	0.292385	0.302212
unchanged	0.000598283	-0.0270933	0.0668343	-0.042966	0.0335847	0.956946	0.713267	0.776963	0.796611	0.929113
depleted	-0.0162124	-0.0762581	-0.151312	-0.171124	-0.288657	0.741853	0.101957	0.0352441	4.83405e-05	7.81122e-06
unchanged	-0.00524213	-0.00169254	-0.0436865	-0.0228235	-0.0901666	0.998074	0.830669	0.888264	0.373764	0.276369
unchanged	0.00109219	-0.0964308	-0.0610854	-0.0453596	-0.0320449	0.606814	0.694992	0.71593	0.771886	0.860401
depleted	-0.0917842	-0.0209831	-0.22554	-0.690993	-1.46551	0.968349	0.0113234	1.41814e-19	1.6193e-77	3.5205e-76
unchanged	0.00655284	0.0294544	0.0614003	0.0807072	0.12047	0.939201	0.687945	0.432424	0.1378	0.104199
unchanged	0.000461979	0.0103343	0.107719	0.137379	0.00179183	0.986934	0.475432	0.21547	0.990821	0.953862
unchanged	-0.00309373	0.0244364	0.00379642	-0.0458441	-0.0295667	0.958704	0.990008	0.739597	0.809242	0.549583
depleted	-0.0165668	0.0414996	0.0180878	-0.0576421	-0.284647	0.901634	0.94047	0.616236	3.73462e-05	5.42671e-06
depleted	-0.0253849	-0.092783	-0.195547	-0.388832	-0.394683	0.681644	0.0329481	3.45234e-07	1.48444e-07	2.21496e-09
depleted	-0.0501506	-0.174283	-0.252139	-0.586104	-0.81535	0.382437	0.0286227	9.63949e-10	4.94874e-18	2.52596e-22
enriched	0.00919874	0.0781669	0.0693116	0.100842	0.188789	0.645338	0.545653	0.19418	0.00207891	0.00268248
unchanged	0.00394935	0.0202553	-0.00183841	0.0268162	0.0703541	0.95764	0.993785	0.825942	0.381074	0.315602
depleted	-0.0319902	-0.0775726	-0.104317	-0.287057	-0.54218	0.727147	0.355716	5.55152e-05	9.42097e-16	7.3306e-21
unchanged	-0.00538105	-0.0373879	-0.0706393	-0.0604615	-0.0953875	0.911942	0.605116	0.58387	0.258275	0.17892
unchanged	0.00681242	-0.00639502	0.0377279	0.00555459	0.126896	0.990173	0.820675	0.969094	0.079927	0.0541773
unchanged	0.00388575	-0.0183873	0.0137048	-0.00278888	0.0638888	0.971396	0.958122	0.986688	0.53072	0.445162
depleted	-0.0475275	-0.0534446	-0.112248	-0.327794	-0.779207	0.899804	0.472935	0.000319869	1.09321e-19	6.87381e-23
depleted	-0.0257455	-0.151834	-0.289004	-0.434718	-0.441408	0.467134	0.00587586	3.73106e-06	1.76082e-06	2.7601e-06
depleted	-0.0512008	-0.128991	-0.227753	-0.52082	-0.885843	0.436686	0.0087652	4.08349e-12	9.32237e-33	2.37301e-41
enriched	0.0125881	-0.0895844	0.0337068	0.0475134	0.172775	0.719532	0.883459	0.739286	0.0461246	0.00254909
unchanged	0.00745205	-0.0768837	0.0456345	0.0200489	0.104048	0.742186	0.801081	0.894865	0.240595	0.0734481
depleted	-0.0214775	-0.0432856	-0.0605241	-0.300406	-0.331307	0.896536	0.700218	2.6501e-05	1.98009e-06	4.69274e-09
unchanged	0.00429829	-0.0483936	0.0560381	0.073611	0.0521352	0.9107	0.795622	0.605374	0.686883	0.47417
unchanged	0.00257416	0.0275781	-0.0861358	-0.00886487	0.052802	0.948769	0.539714	0.95768	0.622649	0.640305
unchanged	-0.00925132	-0.0862165	-0.130823	-0.261115	-0.147853	0.673626	0.182076	0.000297581	0.05987	0.0385704
depleted	-0.0191902	-0.135312	-0.150782	-0.228411	-0.357228	0.43918	0.180112	0.00955981	8.10868e-06	3.98793e-06
depleted	-0.0233888	0.03892	-0.12718	-0.304208	-0.32453	0.921772	0.273613	0.000111549	2.31344e-05	1.41252e-08
depleted	-0.0238673	-0.0849596	-0.0672741	-0.269477	-0.401441	0.826031	0.78513	0.0151394	6.32834e-05	1.74339e-05
unchanged	0.00465932	-0.078136	0.0507618	0.0233632	0.0564629	0.716245	0.756482	0.869345	0.56172	0.287412
depleted	-0.129069	-0.161703	-0.418164	-1.06786	-2.17841	0.411519	1.8524e-05	2.96799e-31	6.89683e-113	1.70885e-100
unchanged	-0.00321863	0.000592813	0.0770014	0.0041929	-0.041028	0.999115	0.489489	0.9758	0.653005	0.420475
unchanged	-0.0064305	-0.0884305	-0.0782241	-0.0712985	-0.132849	0.689801	0.596012	0.542046	0.123152	0.165594
unchanged	0.00446285	0.0207059	-0.0188324	-0.000312198	0.0923967	0.95339	0.924242	0.99835	0.191802	0.233991
depleted	-0.0105657	-0.0153175	-0.0391395	-0.150172	-0.147241	0.969886	0.794229	0.0264968	0.0237668	0.000573107
unchanged	-0.00156655	-0.0603076	-0.0506643	-0.0383519	-0.0401405	0.842879	0.786421	0.788756	0.730836	0.790414
unchanged	0.00320236	-0.0317953	0.00152102	-0.0385354	0.0560031	0.927907	0.993968	0.75128	0.546975	0.467848
unchanged	-0.00290223	-0.0580905	-0.0335951	-0.0874873	-0.0547444	0.804609	0.847139	0.331488	0.541163	0.488284
unchanged	-8.42e-05	-0.199331	-0.199697	-0.0820987	-0.0747737	0.0500156	0.0093006	0.40253	0.399266	0.990425
unchanged	-0.00391182	-0.0644816	-0.0686892	-0.100704	-0.0680481	0.830205	0.685945	0.36434	0.529011	0.452861
unchanged	0.00828085	0.0301614	0.0152674	0.0539484	0.151423	0.943283	0.953781	0.675879	0.0734359	0.0642734
unchanged	0.00393176	0.0130157	-0.0603844	0.0122188	0.0808418	0.975771	0.675741	0.931724	0.342606	0.366968
unchanged	0.00254294	-0.0659482	0.0570366	0.0363961	0.0180669	0.80505	0.733972	0.791227	0.88307	0.623006
unchanged	0.0026154	0.0666294	0.0720041	0.00863004	0.0878462	0.747257	0.548045	0.950676	0.262577	0.53206
unchanged	-0.00712606	-0.000594689	-0.111958	-0.0287477	-0.132495	0.999115	0.439809	0.867279	0.189745	0.181531
unchanged	0.000166702	0.048999	0.0550175	0.0949004	0.0116014	0.90739	0.796203	0.456329	0.936663	0.982894
depleted	-0.0176548	0.000613772	-0.0315554	-0.256166	-0.246495	0.999115	0.903249	0.00509885	0.00585153	0.000129342
unchanged	-0.0074801	-0.06274	-0.0210362	-0.117076	-0.11456	0.817746	0.932754	0.214658	0.186737	0.0755512
unchanged	-0.00874372	-0.0966797	-0.0948527	-0.114482	-0.16715	0.584211	0.4159	0.199236	0.0253843	0.0326705
depleted	-0.012892	0.0258683	-0.0443628	-0.24373	-0.153235	0.961155	0.845783	0.0077883	0.117018	0.0085018
depleted	-0.0547874	0.00712783	-0.128535	-0.424167	-0.960865	0.993254	0.38073	2.0052e-06	2.08935e-28	1.74267e-27
depleted	-0.0305952	-0.125682	-0.173791	-0.286677	-0.548934	0.533423	0.113829	0.00103652	1.27043e-11	5.88626e-13
depleted	-0.0242545	-0.109874	-0.189268	-0.273749	-0.417232	0.65176	0.0868758	0.00286126	9.20211e-07	1.2504e-07
unchanged	0.00584018	-0.0264543	0.0218796	0.0471173	0.078713	0.946907	0.925008	0.696105	0.38384	0.144632
unchanged	0.0055385	0.0804239	0.0985396	0.107748	0.123882	0.597203	0.25351	0.137716	0.0574494	0.0958389
depleted	-0.0160806	-0.0511246	-0.0156835	-0.153553	-0.273267	0.870367	0.95076	0.0776807	0.000203758	1.46807e-05
depleted	-0.0102659	0.0162354	-0.0730957	-0.0876321	-0.190398	0.969563	0.530647	0.311941	0.00335571	0.00232116
depleted	-0.147324	-0.209542	-0.644135	-1.42663	-2.39361	0.0987024	4.55335e-15	6.06154e-68	2.86076e-162	9.12788e-174
depleted	-0.0218983	0.0983981	0.102482	-0.0534262	-0.350184	0.494175	0.278656	0.607648	1.13628e-08	1.45756e-09
unchanged	-0.00568771	-0.010196	-0.0971856	-0.0790043	-0.0876569	0.983221	0.353896	0.40494	0.284771	0.136316
unchanged	0.00686937	0.0482596	0.130301	0.104321	0.140742	0.865942	0.145846	0.23348	0.056196	0.0719536
unchanged	-0.00583235	-0.0578918	-0.0627376	-0.112115	-0.102334	0.909128	0.80651	0.463301	0.453681	0.391269
unchanged	0.00518796	0.0327865	0.00620169	0.119986	0.0850162	0.930031	0.98121	0.184016	0.350823	0.245136
unchanged	0.00543439	0.0336226	-0.00861617	0.0529288	0.0990927	0.921514	0.971752	0.630364	0.215259	0.172141
unchanged	-0.000613952	0.00428856	0.0781254	0.0204666	0.00433316	0.997065	0.579521	0.892113	0.973385	0.916331
unchanged	-0.00104785	-0.0180947	0.00021397	-0.061391	-0.0040368	0.967477	0.999562	0.556047	0.972851	0.835202
unchanged	0.00532742	0.0282181	0.0991496	0.0735199	0.10531	0.929619	0.275115	0.402562	0.13606	0.142269
depleted	-0.0193202	0.0192303	-0.0180347	-0.0975243	-0.301618	0.956946	0.926461	0.19027	8.26628e-08	3.59792e-11
unchanged	-0.012278	0.0159118	-0.163631	-0.133086	-0.207687	0.984839	0.364511	0.413719	0.105678	0.0925162
unchanged	0.00274238	0.0153117	-0.10794	-0.0418165	0.0541126	0.974274	0.319163	0.738345	0.580721	0.594097
depleted	-0.0141702	-0.0405335	-0.108117	-0.168117	-0.221444	0.911942	0.365344	0.0485233	0.00391793	0.000207998
unchanged	0.00540865	0.0782607	0.171322	0.128106	0.120869	0.723556	0.0421507	0.142644	0.140624	0.201832
unchanged	-0.00700906	-0.101087	-0.0950988	0.00798326	-0.177577	0.683549	0.550896	0.966681	0.0593387	0.221313
unchanged	-0.00755211	-0.0718458	-0.0127533	-0.00436293	-0.161314	0.722346	0.955415	0.975631	0.0205086	0.0546675
unchanged	-0.00647701	-0.0759857	0.0393499	-0.104332	-0.102753	0.777739	0.852634	0.343122	0.29605	0.173692
unchanged	0.0032042	0.020108	0.0298731	0.0667283	0.0536998	0.956122	0.854939	0.448118	0.506987	0.445162
depleted	-0.0167006	-0.0589853	0.0444935	-0.0943488	-0.28241	0.845957	0.817835	0.382981	0.000188303	2.89388e-05
unchanged	-0.00671443	-0.0268114	-0.0720889	-0.135588	-0.104523	0.941097	0.562916	0.078424	0.175604	0.0596565
unchanged	-0.00868053	0.0405729	0.0990522	0.0326896	-0.124256	0.916558	0.452445	0.827796	0.173426	0.0583267
depleted	-0.0270483	-0.174043	-0.118746	-0.363219	-0.471055	0.261712	0.402637	2.26927e-05	1.24073e-08	2.95478e-09
depleted	-0.0588913	0.0684105	-0.118013	-0.446727	-0.901157	0.829294	0.38534	4.14559e-08	1.31348e-29	3.13406e-37
depleted	-0.0641026	0.057312	-0.145841	-0.462154	-1.00322	0.875312	0.235775	2.87256e-08	2.29368e-34	2.77013e-39
depleted	-0.0296176	0.0379995	-0.0350286	-0.232597	-0.445484	0.915862	0.859419	0.00193172	1.05684e-10	2.18808e-15
depleted	-0.0203449	-0.022555	0.0378928	-0.201487	-0.301878	0.968061	0.870486	0.0325404	0.000313286	2.43069e-06
unchanged	-0.000108781	-0.0683317	-0.125525	-0.0284029	-0.0391086	0.811649	0.280326	0.854037	0.740714	0.987955
depleted	-0.0319278	0.0821741	-0.000206172	-0.0962004	-0.470749	0.77524	0.999908	0.441723	8.64037e-09	2.31604e-12
depleted	-0.0776888	-0.119489	-0.118569	-0.507077	-1.3432	0.636603	0.461287	2.40372e-08	4.97911e-49	6.03267e-38
depleted	-0.0183045	-0.0374521	-0.115549	-0.255689	-0.320899	0.927907	0.367534	0.00217335	4.57131e-05	1.41815e-05
depleted	-0.0913243	-0.132137	-0.164346	-0.716252	-1.52062	0.501749	0.155985	5.2636e-18	5.0029e-72	1.41385e-62
depleted	-0.0182123	0.0614858	-0.000384738	-0.0735914	-0.269203	0.870654	0.999562	0.617902	0.0036473	0.000182038
depleted	-0.0303804	-0.0346845	-0.0376363	-0.20295	-0.491626	0.947689	0.892264	0.064742	7.65757e-08	1.22133e-09
depleted	-0.0271808	-0.029504	-0.072766	-0.270907	-0.417964	0.947237	0.66199	0.000844613	3.9878e-08	2.54693e-12
depleted	-0.0207365	0.0260778	0.0686915	-0.091755	-0.314146	0.954595	0.669191	0.401105	2.78763e-05	2.77207e-07
unchanged	-0.00414338	-0.0619388	-0.0600378	-0.0715105	-0.0823214	0.836121	0.730469	0.553205	0.410917	0.396177
unchanged	-0.00298316	-0.012184	-0.0597919	-0.0686514	-0.0455161	0.984839	0.768955	0.624261	0.722599	0.619905
depleted	-0.0560841	-0.112857	-0.232271	-0.474183	-0.943938	0.47441	0.00255706	4.69027e-12	3.0211e-43	3.9211e-53
depleted	-0.0477258	-0.102672	-0.0352474	-0.410327	-0.769793	0.665891	0.882777	5.6474e-07	4.23711e-22	5.37302e-25
unchanged	-0.00212953	-0.0203145	-0.0300107	-0.0549555	-0.0281308	0.957791	0.863363	0.587778	0.774374	0.60752
depleted	-0.0194223	-0.043518	0.0244395	-0.151981	-0.305365	0.904613	0.918775	0.0870725	3.35399e-05	4.65628e-07
depleted	-0.0303817	0.0657201	-0.117045	-0.224914	-0.461602	0.803412	0.292209	0.00368718	5.04049e-11	2.89513e-15
depleted	-0.0359546	-0.0793277	-0.219461	-0.323492	-0.618953	0.867149	0.146207	0.00763727	1.51098e-08	1.72391e-09
depleted	-0.103849	-0.110621	-0.429673	-0.97875	-1.67207	0.633359	8.91038e-07	8.70475e-32	2.93283e-84	3.03989e-97
depleted	-0.0129106	-0.0774554	-0.0352123	-0.19188	-0.206374	0.791524	0.882852	0.0432125	0.0208912	0.00491095
unchanged	-0.00621077	-0.0637475	-0.000572723	-0.0328995	-0.125807	0.747546	0.997608	0.767631	0.0642396	0.0673878
unchanged	-0.00558346	-0.0480859	-0.0340484	-0.0435858	-0.0963489	0.864454	0.849317	0.705664	0.232461	0.142567
unchanged	-0.000152854	0.0350281	0.046062	0.0411389	0.012493	0.919555	0.77771	0.731999	0.911792	0.978694
unchanged	0.0028982	0.0508245	0.0257572	0.0453181	0.0674931	0.878519	0.914371	0.739281	0.515126	0.58303
unchanged	0.00105936	0.0426306	0.108658	-0.0132997	0.0601201	0.89157	0.292721	0.927694	0.519956	0.840552
unchanged	-0.000653893	-0.00844383	-0.0425974	-0.0911399	0.00723413	0.987593	0.821248	0.385578	0.953962	0.913022
unchanged	-0.0033668	0.0563045	-0.0662725	-0.0124873	-0.0336923	0.869614	0.715757	0.943791	0.793309	0.556524
depleted	-0.00886481	-0.143001	-0.13925	-0.179614	-0.184136	0.152206	0.0622402	0.00529789	0.00306567	0.00698646
depleted	-0.0861595	-0.0447811	-0.289767	-0.631894	-1.47723	0.895637	0.00017134	5.46693e-19	8.45511e-91	1.86606e-79
depleted	-0.02739	-0.0676947	-0.125052	-0.308995	-0.441221	0.722346	0.117071	2.42294e-07	2.68726e-14	3.46844e-21
depleted	-0.0302813	0.0212465	-0.0837952	-0.314215	-0.443736	0.969563	0.616691	0.000197561	3.3495e-08	2.02638e-12
depleted	-0.0619385	0.0104768	-0.212916	-0.539644	-1.03721	0.984839	0.0105076	4.05347e-14	7.60579e-48	2.99913e-57
unchanged	-0.00357485	0.0322922	-0.02979	0.0202962	-0.0538288	0.938482	0.896853	0.899809	0.625108	0.496999
depleted	-0.125525	-0.0862406	-0.505049	-1.1369	-2.04995	0.864489	5.43437e-05	7.00658e-22	6.15934e-61	1.17526e-62
depleted	-0.0978517	-0.0326199	-0.288862	-0.765322	-1.58466	0.953275	0.00506892	3.37867e-17	1.09869e-64	6.40975e-65
depleted	-0.102086	-0.0166833	-0.313548	-0.95565	-1.59111	0.982259	0.00619686	2.44771e-21	3.12184e-54	3.63429e-59
depleted	-0.153663	-0.13106	-0.45869	-1.40962	-2.51009	0.552244	6.87191e-07	1.81676e-54	6.67335e-142	5.68824e-117
depleted	-0.103702	-0.165151	-0.48551	-1.1756	-1.66133	0.176648	3.50304e-11	7.34041e-60	4.85647e-113	1.60529e-116
depleted	-0.149575	-0.183159	-0.479493	-1.30049	-2.49429	0.124653	1.73595e-10	2.12193e-68	4.2858e-201	2.1081e-153
depleted	-0.173155	-0.285752	-0.629598	-1.50648	-2.92522	0.0142133	5.83782e-14	6.5049e-72	2.1683e-201	2.42605e-167
depleted	-0.150817	-0.255497	-0.543411	-1.52125	-2.4377	0.113002	1.76666e-07	1.93573e-49	2.7307e-108	2.37993e-101
depleted	-0.160098	-0.114623	-0.530249	-1.32208	-2.62223	0.679468	4.79491e-08	2.52516e-44	1.47638e-139	8.97804e-118
depleted	-0.119111	-0.132888	-0.386769	-1.15071	-1.90086	0.507784	1.56681e-05	2.12989e-41	9.37095e-102	1.29743e-99
depleted	-0.14287	-0.254232	-0.603967	-1.24817	-2.39146	0.213047	5.29558e-07	2.67334e-27	1.20892e-85	2.99688e-88
depleted	-0.120931	-0.20518	-0.456144	-1.15152	-2.01793	0.152777	3.1079e-07	3.03294e-40	1.824e-105	9.78857e-96
depleted	-0.134545	-0.268627	-0.461876	-1.29242	-2.19365	0.0700833	4.50265e-06	2.54326e-40	1.31002e-100	1.48996e-99
depleted	-0.161413	-0.349702	-0.643922	-1.57063	-2.68621	0.00350867	2.26122e-13	4.03835e-72	4.8917e-177	7.4487e-172
depleted	-0.135733	-0.223207	-0.578931	-1.32738	-2.23213	0.0774365	4.30004e-12	3.78032e-58	2.26786e-143	1.06849e-150
unchanged	-0.0014689	-0.060145	-0.103074	-0.0689257	-0.0516212	0.901838	0.61147	0.692468	0.739371	0.854404
unchanged	-0.01032	-0.127352	-0.0276239	-0.140889	-0.193721	0.484421	0.912445	0.164077	0.0258003	0.0263793
unchanged	-0.00808752	0.158741	0.0286686	-0.00183245	-0.0624491	0.217825	0.897889	0.991284	0.547516	0.0640531
unchanged	0.000530367	-0.0636566	0.0261525	0.026197	-0.0278226	0.870654	0.934045	0.890907	0.853187	0.94868
depleted	-0.0176158	-0.0754399	-0.0861811	-0.0825137	-0.315348	0.836465	0.664098	0.582547	0.000865232	0.00110006
unchanged	-0.00848003	-0.0352057	-0.03887	-0.145845	-0.122904	0.927986	0.846762	0.107053	0.163435	0.0385704
depleted	-0.171566	-0.218231	-0.56551	-1.41395	-2.83255	0.455365	5.74562e-05	6.24001e-26	1.01311e-78	4.65051e-81
depleted	-0.0856702	-0.197751	-0.32502	-0.907865	-1.39702	0.0964878	4.12493e-05	3.20342e-34	2.43183e-76	6.28169e-88
depleted	-0.163869	-0.331722	-0.718673	-1.52297	-2.73021	0.0113237	3.83536e-14	3.88882e-59	6.5203e-157	2.58627e-168
depleted	-0.0159432	0.0675402	-0.100396	-0.13032	-0.219227	0.814133	0.455896	0.189098	0.00685514	0.000108032
unchanged	-0.00982837	-0.00605954	-0.029446	-0.18318	-0.125991	0.995435	0.915242	0.0772993	0.239993	0.0558779
unchanged	0.00345731	0.0534757	0.0745832	-0.0847905	0.116868	0.828066	0.525449	0.347086	0.107473	0.437402
depleted	-0.0210988	-0.00860281	-0.116753	-0.281836	-0.309604	0.991204	0.524199	0.0089063	0.00248077	0.000117239
depleted	-0.0439348	0.00802743	-0.187254	-0.368023	-0.695321	0.990173	0.0781453	1.33294e-05	8.77615e-18	2.16164e-23
unchanged	-0.00866519	-0.00834675	0.0323562	-0.0306732	-0.135909	0.990173	0.908553	0.869507	0.222353	0.121685
unchanged	0.00610691	0.0758439	0.119135	0.151856	0.120297	0.817793	0.418387	0.167594	0.266698	0.2714
unchanged	-0.0130106	-0.00630723	-0.229138	-0.12275	-0.228583	0.995425	0.0329278	0.3278	0.0176809	0.0174207
unchanged	-0.00388121	-0.0222318	-0.0975224	-0.0071207	-0.0912372	0.96807	0.521748	0.968827	0.396067	0.517244
unchanged	-0.00523445	0.0653302	0.0264443	0.0244807	-0.0535141	0.747546	0.884265	0.842339	0.535957	0.161262
unchanged	-0.00175635	-0.0632988	-0.0543481	0.00344371	-0.056062	0.789691	0.719342	0.98161	0.547808	0.720971
unchanged	-0.000327238	-0.0788604	-0.0409904	-0.129098	-0.00799573	0.597449	0.76521	0.0505434	0.934453	0.946675
unchanged	-0.00136389	0.0404092	0.0226719	-0.0515126	0.00803425	0.903252	0.916715	0.653281	0.945394	0.788948
unchanged	0.00391991	0.0205693	-0.00861545	0.0808704	0.0558489	0.963907	0.974392	0.440051	0.576994	0.401105
unchanged	-0.00446647	-0.0628203	-0.025443	-0.0859658	-0.078729	0.801314	0.903249	0.382981	0.376674	0.295665
unchanged	-0.00234425	0.0363173	-0.0750844	-0.0748498	-0.0138139	0.935961	0.677642	0.578782	0.92198	0.705016
unchanged	-0.00544025	-0.0489149	-0.0830159	-0.0978167	-0.0968578	0.910598	0.650557	0.451502	0.396783	0.338993
depleted	-0.016137	-0.0336758	-0.0815851	-0.201795	-0.252432	0.953202	0.699548	0.0759238	0.0132322	0.00470852
depleted	-0.0297134	-0.0821887	-0.117629	-0.325959	-0.480673	0.802219	0.45453	0.000500285	5.44861e-08	2.70452e-10
depleted	-0.0249831	0.0552267	-0.0162196	-0.221872	-0.36271	0.895737	0.959531	0.0303007	5.86376e-05	1.41406e-06
depleted	-0.0821764	-0.0674212	-0.219102	-0.679205	-1.36213	0.855739	0.0410651	6.02694e-15	2.94933e-53	5.8541e-52
unchanged	0.00869355	0.00372651	0.103935	0.0342791	0.165085	0.997959	0.447098	0.826941	0.0613928	0.0563032
unchanged	0.00638702	0.0112609	0.124227	0.0671516	0.124246	0.983221	0.235775	0.559849	0.138028	0.136158
depleted	-0.0108878	-0.0923636	-0.0405513	-0.146469	-0.194605	0.549254	0.796346	0.0418112	0.00264647	0.000818441
unchanged	0.000897724	0.00717929	-0.0352654	0.0531992	0.00481455	0.987882	0.836595	0.617952	0.966464	0.860908
unchanged	-0.00480434	-0.0569331	0.0407607	-0.0900767	-0.0901365	0.869233	0.854123	0.459669	0.397376	0.374497
depleted	-0.0218086	0.111326	0.081298	-0.110363	-0.279518	0.590168	0.619789	0.329598	0.0006717	6.26558e-07
unchanged	-0.00885081	-0.0763263	-0.0961675	-0.0987698	-0.1774	0.883231	0.71148	0.606349	0.210949	0.175649
depleted	-0.0207526	0.0370249	-0.0984539	-0.191492	-0.307544	0.936473	0.544229	0.0562079	0.000409856	3.79531e-06
unchanged	-0.0115416	-0.0236032	-0.144773	-0.133445	-0.180987	0.964771	0.221053	0.212834	0.0470597	0.012731
unchanged	-0.00724424	-0.0388875	-0.0607417	-0.0856909	-0.119709	0.930926	0.764606	0.51423	0.253146	0.157899
depleted	-0.0174936	-0.0818786	-0.123019	-0.13202	-0.319296	0.723361	0.264876	0.154788	1.23331e-05	4.22843e-06
depleted	-0.0206497	-0.11092	-0.182867	-0.284219	-0.349505	0.719751	0.187639	0.00815089	0.000510759	0.000207994
unchanged	0.00372078	-0.0746086	-0.013408	-0.0117633	0.0446311	0.817051	0.964701	0.949903	0.73165	0.539027
unchanged	-0.00863201	0.0204138	0.0464959	-0.111116	-0.105925	0.974732	0.859288	0.42853	0.39818	0.131946
unchanged	-0.00909004	-0.0518704	-0.164191	-0.207884	-0.14752	0.855369	0.0479292	0.00419457	0.0508784	0.0229914
unchanged	0.000775759	-0.104563	-0.10835	-0.0677714	-0.0177251	0.63164	0.424243	0.60488	0.89496	0.9082
unchanged	-0.0039421	0.100448	0.0238653	-0.00657812	-0.0178586	0.694022	0.936685	0.972327	0.902537	0.504218
unchanged	0.00364861	-0.0473994	0.00547163	-0.0151065	0.064788	0.857472	0.981408	0.910372	0.4401	0.352085
unchanged	-0.0061544	0.0427771	0.0411137	-0.0508214	-0.0576888	0.905871	0.830852	0.689927	0.580468	0.16131
unchanged	-0.00742883	0.0504894	0.00786397	-0.0058037	-0.089402	0.911602	0.981842	0.97697	0.473745	0.191291
unchanged	-0.00921012	-0.133119	-0.16984	-0.178481	-0.184451	0.353693	0.0544499	0.0272177	0.0163077	0.0273222
unchanged	-0.000591986	-0.0284213	-0.205718	-0.180522	-0.0048175	0.965263	0.117009	0.147898	0.979345	0.952515
unchanged	-0.00177509	0.0341284	0.041401	-0.0381699	0.000258228	0.931012	0.831742	0.783683	0.998873	0.742075
unchanged	-0.00534148	0.0340665	-0.0563491	-0.0294449	-0.0722066	0.941812	0.785493	0.86333	0.536627	0.352026
unchanged	-0.0118568	0.0154246	-0.15008	-0.184863	-0.168899	0.978108	0.233867	0.0719643	0.088033	0.0167141
unchanged	-0.00803336	-0.0217379	0.0578481	-0.0197237	-0.132405	0.970518	0.783534	0.913836	0.203671	0.123111
unchanged	-0.00014898	-0.0219519	0.00929084	-0.0587592	0.00944972	0.966956	0.97486	0.659956	0.94466	0.983345
depleted	-0.0242474	-0.039701	-0.135655	-0.372936	-0.358042	0.955586	0.535458	0.00272965	0.00320722	0.0004055
unchanged	-0.00425844	-0.0877141	-0.0190853	-0.0829349	-0.102294	0.804206	0.955415	0.59991	0.42486	0.537714
depleted	-0.0126402	0.0255669	-0.0927851	-0.149667	-0.167638	0.955096	0.482615	0.0935516	0.0397568	0.00179995
unchanged	-0.0130284	-0.0814445	-0.228667	-0.245929	-0.212347	0.817465	0.0445569	0.0182525	0.040266	0.0235769
unchanged	-0.00510964	-0.043578	-0.0686861	-0.0490113	-0.096002	0.900985	0.654015	0.696961	0.291459	0.281603
depleted	-0.0214254	-0.1702	-0.131692	-0.294748	-0.379774	0.239908	0.282587	0.000415557	1.85822e-06	4.06559e-07
depleted	-0.0140345	-0.0460199	-0.0221141	-0.162165	-0.223718	0.921772	0.944656	0.156934	0.0231886	0.00634222
depleted	-0.0130243	-0.0252819	0.0469808	-0.11857	-0.196944	0.959571	0.821287	0.281552	0.0250375	0.00332303
unchanged	0.00582595	0.0298129	-0.0328508	0.0679035	0.0951183	0.952587	0.89581	0.621697	0.376793	0.2787
unchanged	-0.0111259	0.0319977	-0.0142307	-0.0165329	-0.175883	0.95859	0.96907	0.939387	0.13281	0.0639862
unchanged	-0.00534475	0.0551685	0.0641337	-0.0358596	-0.0323458	0.836616	0.656166	0.77782	0.761968	0.181638
depleted	-0.0171278	-0.0430392	-0.0403519	-0.202299	-0.263627	0.937403	0.893941	0.0983693	0.0150263	0.00232689
unchanged	0.00479959	0.0399572	0.0235562	0.0572785	0.0877554	0.933794	0.940052	0.717624	0.468494	0.391339
depleted	-0.021631	-0.0836407	-0.119443	-0.151661	-0.400181	0.739827	0.330519	0.113103	2.0661e-07	3.94642e-08
depleted	-0.0188116	-0.0141182	-0.0437807	-0.187316	-0.300889	0.975387	0.811153	0.018948	3.34916e-05	2.22417e-07
unchanged	-0.00729266	0.0421383	-0.0729255	-0.0792665	-0.101831	0.924894	0.706609	0.573778	0.372165	0.15678
unchanged	-0.00100722	-0.0209947	-0.0306187	-0.0308065	-0.0280619	0.961155	0.876598	0.819251	0.800739	0.849371
unchanged	0.000250645	-0.0264688	-0.0188381	-0.048568	0.00385213	0.957207	0.94704	0.740116	0.979604	0.971173
unchanged	0.00134442	-0.0687253	-0.018525	0.00679983	-0.0150528	0.849003	0.952076	0.972515	0.921342	0.846006
unchanged	-0.00121227	0.0697672	0.0539332	0.0414984	0.00667999	0.85784	0.824194	0.821992	0.9687	0.869345
unchanged	0.00534003	0.0825819	0.099904	0.127318	0.104846	0.797986	0.562916	0.306005	0.375422	0.369746
unchanged	0.00586499	0.0220628	0.0713511	0.109444	0.0878681	0.975134	0.796203	0.528174	0.57847	0.403644
unchanged	0.00451731	0.0833327	0.0316832	0.011032	0.108321	0.7365	0.889348	0.94887	0.26252	0.381352
unchanged	-0.0037522	0.0248269	-0.00564353	-0.0277533	-0.052111	0.964771	0.986462	0.877714	0.690779	0.505339
unchanged	-0.0100318	0.122198	0.0165833	0.0228048	-0.131475	0.693863	0.964628	0.918642	0.33023	0.122836
depleted	-0.0354005	-0.157551	-0.194716	-0.439175	-0.61002	0.551041	0.201941	6.09454e-05	8.65673e-09	3.05868e-11
depleted	-0.0791835	-0.0887287	-0.198557	-0.678353	-1.34307	0.847679	0.226303	1.2104e-09	4.51504e-33	1.62162e-38
unchanged	-0.00969969	-0.0464505	-0.0936927	-0.167619	-0.160026	0.923717	0.628679	0.158381	0.154035	0.0690365
unchanged	-0.00208064	0.0280375	0.0365678	-0.0006151	-0.024407	0.962217	0.896853	0.998003	0.879768	0.761855
depleted	-0.0186418	-0.0441272	-0.0903143	-0.258245	-0.294573	0.924894	0.62745	0.0088127	0.00186947	6.07672e-05
depleted	-0.0326954	-0.209446	-0.107447	-0.406707	-0.640897	0.0706822	0.393634	5.77495e-08	3.941e-18	1.79337e-14
depleted	-0.0912238	-0.181062	-0.260325	-0.756237	-1.59724	0.382437	0.0305716	2.36443e-14	4.19801e-56	7.17819e-56
unchanged	-0.00689872	-0.0316187	-0.0260374	-0.147485	-0.107886	0.963369	0.945713	0.337509	0.469987	0.315875
depleted	-0.0134552	0.0187748	-0.0718325	-0.05568	-0.24238	0.974274	0.703097	0.710787	0.00771728	0.00341982
depleted	-0.0465425	-0.0751929	-0.140933	-0.324339	-0.832785	0.858	0.400391	0.00234714	1.42328e-17	1.14415e-19
depleted	-0.102239	-0.150567	-0.343215	-0.870625	-1.73199	0.709842	0.0271338	1.72839e-11	1.93643e-39	4.4712e-47
unchanged	0.00446017	-0.130183	-0.0601196	0.00648648	0.00816503	0.607104	0.805004	0.975855	0.961528	0.496825
unchanged	0.00104847	0.0856434	0.0118843	0.0651574	0.032835	0.741544	0.967712	0.628913	0.801895	0.869474
unchanged	-0.00315198	0.0538268	-0.022419	-0.00452139	-0.0443691	0.916903	0.949953	0.984355	0.785733	0.659563
unchanged	-0.00533033	-0.10295	-0.0231692	-0.0671883	-0.121635	0.683549	0.938171	0.642842	0.257936	0.324724
unchanged	0.00843278	0.00880382	0.0701595	0.0528195	0.141524	0.990173	0.740302	0.750184	0.200872	0.097767
unchanged	0.00390938	-0.0910895	-0.0713579	-0.137082	0.0335319	0.65409	0.635458	0.126973	0.769321	0.453536
unchanged	0.00100698	-0.0661481	0.0304394	0.0333696	-0.0203715	0.877308	0.926461	0.867505	0.903441	0.897903
unchanged	-0.00971812	-0.0593746	-0.0456184	-0.12741	-0.17394	0.867578	0.838245	0.259606	0.0688954	0.0380484
unchanged	-0.00409478	0.0349641	0.06917	0.01351	-0.0578263	0.930031	0.669125	0.934693	0.598208	0.397724
unchanged	0.00158225	0.116644	0.0444579	0.0582071	0.0765712	0.616873	0.851992	0.705377	0.535589	0.830718
unchanged	-0.00199372	0.0637284	0.0169903	-0.0713191	0.00747576	0.840576	0.951078	0.583735	0.957652	0.742648
unchanged	0.00102205	-0.118468	-0.0699999	-0.0241677	-0.0400043	0.557704	0.697331	0.887049	0.756376	0.892285
unchanged	-0.00497441	0.0142355	-0.00482729	-0.0152209	-0.085967	0.984839	0.990479	0.945725	0.549876	0.457593
unchanged	-0.00838823	-0.00814317	0.0323853	-0.0303891	-0.122218	0.986455	0.8545	0.806792	0.102752	0.0232698
unchanged	-0.00631274	-0.00325436	-0.0618782	-0.0950912	-0.102913	0.997959	0.796565	0.528887	0.426654	0.283674
unchanged	-0.0131185	-0.022198	-0.0390611	-0.165681	-0.212445	0.975134	0.902142	0.231242	0.0746151	0.0271871
unchanged	-0.00153658	0.0890806	0.101694	0.0522794	0.00753638	0.703557	0.442152	0.697308	0.955785	0.800017
unchanged	-0.00153822	-0.0718457	0.00453398	-0.0407409	-0.0616835	0.729666	0.985334	0.729274	0.497237	0.754256
depleted	-0.126448	-0.149214	-0.509932	-1.32638	-2.00138	0.616488	1.07031e-05	6.03615e-34	1.0306e-71	6.33513e-87
unchanged	0.00147874	0.0597543	-0.071319	0.0237345	0.0252169	0.919555	0.804237	0.922863	0.897696	0.870856
depleted	-0.0362962	-0.0359895	-0.145543	-0.269881	-0.602707	0.93592	0.222577	0.00198296	3.94004e-14	2.93363e-19
depleted	-0.0534356	-0.139257	-0.216064	-0.570069	-0.927704	0.592235	0.0964301	1.03815e-08	3.35151e-21	1.46463e-23
unchanged	-0.00393288	0.0670748	-0.0572127	-0.00522274	-0.0443243	0.80505	0.744211	0.974481	0.696832	0.441771
unchanged	0.00393042	-0.157602	-0.0685254	-0.100007	0.0124059	0.187913	0.641088	0.304157	0.916515	0.432122
unchanged	0.00696199	0.0202099	-0.0301624	0.0496773	0.101614	0.969491	0.89624	0.713403	0.303431	0.155087
enriched	0.0128491	0.0409399	0.0255382	0.135723	0.209255	0.928396	0.932648	0.240025	0.027958	0.00582625
unchanged	-0.00146385	-0.000350543	0.0115371	-0.0492724	-0.0138649	0.999115	0.958646	0.642844	0.897696	0.749386
unchanged	0.0035477	-0.130643	0.00203578	-0.0398696	0.0108411	0.496303	0.993785	0.80569	0.941088	0.536709
depleted	-0.0236191	0.0312938	0.00434653	-0.164293	-0.36756	0.957019	0.990906	0.174788	0.000122469	6.07386e-07
depleted	-0.0318928	-0.0572716	-0.032058	-0.339902	-0.503872	0.828208	0.868212	5.62876e-07	2.80492e-14	9.11079e-20
depleted	-0.113689	-0.147722	-0.572348	-1.06849	-1.85978	0.719532	3.08337e-05	8.70742e-17	1.0738e-46	4.00191e-65
depleted	-0.0223327	0.0171346	-0.0946101	-0.229367	-0.332947	0.96807	0.354976	0.000485709	1.10267e-07	9.87543e-12
depleted	-0.106425	-0.2258	-0.349178	-1.00136	-1.77343	0.0980577	0.000136583	2.77867e-32	5.49647e-91	6.61136e-100
depleted	-0.0778603	0.0178734	-0.21392	-0.659445	-1.25783	0.977995	0.0947912	1.34548e-11	5.60565e-38	1.73185e-45
unchanged	0.00728658	-0.0604572	0.0177303	0.0599352	0.0833166	0.856035	0.949768	0.658592	0.441572	0.122757
depleted	-0.134056	-0.19913	-0.486812	-1.18508	-2.22787	0.144799	6.98031e-09	4.49492e-48	1.68826e-140	1.17295e-140
unchanged	-0.0117309	-0.0595234	-0.00446914	-0.0787578	-0.225289	0.894335	0.990906	0.626841	0.0368285	0.0292118
unchanged	-0.00857727	-0.137845	-0.0897643	-0.20397	-0.164561	0.522539	0.633048	0.0546698	0.123688	0.118884
unchanged	0.0024745	0.0320595	0.0651088	0.104883	0.0280739	0.930075	0.654391	0.255066	0.803608	0.617827
unchanged	-0.00662846	-0.0891182	-0.102984	-0.157727	-0.131283	0.746772	0.504323	0.13674	0.208757	0.208487
depleted	-0.027956	-0.0024593	-0.0528656	-0.215175	-0.446082	0.997959	0.839842	0.0623777	5.40597e-06	2.23638e-08
depleted	-0.0313662	-0.0924827	-0.0114968	-0.355568	-0.508074	0.775366	0.974389	0.000239441	3.82276e-08	1.55448e-10
depleted	-0.136427	-0.219449	-0.550789	-1.3473	-2.24985	0.24097	2.70815e-07	2.42409e-39	1.92211e-96	1.04681e-109
depleted	-0.0344935	0.0339879	-0.109666	-0.29993	-0.532763	0.947237	0.50502	0.00162616	1.83216e-09	1.14668e-14
depleted	-0.139982	-0.340231	-0.740167	-1.53844	-2.27067	0.0483934	2.55001e-10	1.33675e-41	6.86099e-81	9.2269e-100
depleted	-0.136915	-0.19467	-0.505906	-1.50857	-2.24359	0.29448	7.29067e-07	6.15552e-52	1.15037e-103	4.03621e-96
depleted	-0.0761569	-0.128239	-0.441691	-0.907341	-1.19676	0.623573	1.0895e-05	5.73965e-22	7.0413e-37	8.52411e-49
depleted	-0.114802	-0.111993	-0.458965	-1.20533	-1.80307	0.803678	0.000501411	1.485e-23	5.59548e-49	6.65633e-64
depleted	-0.0832394	-0.151976	-0.510452	-1.02544	-1.31984	0.420641	1.48978e-08	2.07157e-32	2.09396e-50	3.43369e-57
depleted	-0.1644	-0.368617	-0.760474	-1.71026	-2.68092	0.0425373	1.01117e-09	5.564e-45	1.81426e-92	1.10563e-114
depleted	-0.144141	-0.458142	-0.78042	-1.60082	-2.39952	0.0785885	9.40932e-06	5.51925e-22	3.46382e-46	1.87762e-58
unchanged	-0.00200196	0.0550197	-0.0401218	-0.0480063	-0.0111132	0.842879	0.822821	0.688934	0.925972	0.700243
unchanged	-0.000375702	0.0289032	0.047882	0.0461245	-0.00419938	0.932901	0.751099	0.673613	0.971356	0.943314
unchanged	0.000377702	-0.0664201	-0.107183	0.0267572	-0.0344363	0.753691	0.263791	0.832799	0.726376	0.952255
depleted	-0.015525	-0.0044133	-0.0897413	-0.161014	-0.249549	0.996264	0.461783	0.0455526	0.000510725	1.6756e-05
unchanged	-0.0134776	0.0872315	0.134008	-0.037672	-0.155747	0.792232	0.37877	0.839789	0.166558	0.0143554
unchanged	-0.00749325	-0.0422758	-0.0242009	-0.121925	-0.125377	0.934295	0.940938	0.372963	0.304687	0.182925
unchanged	-0.0123005	-0.057234	-0.0228463	-0.127115	-0.213879	0.9107	0.949319	0.391126	0.0655492	0.0301617
unchanged	-8.98e-05	-0.0941036	-0.0557189	-0.0796041	-0.0382376	0.687322	0.769718	0.519024	0.759352	0.98979
unchanged	-0.00312984	-0.0272077	-0.0736022	-0.0583691	-0.0659844	0.956233	0.674918	0.675475	0.567867	0.563753
unchanged	-0.00417859	0.00307478	0.0307204	-0.0417757	-0.0592166	0.997959	0.932967	0.843737	0.717846	0.555031
unchanged	0.00723034	0.0172089	0.0922205	0.150886	0.106947	0.971947	0.448705	0.0680319	0.215613	0.0978035
unchanged	0.0016911	0.126418	0.0796039	0.03349	0.0761711	0.442381	0.598765	0.823639	0.467545	0.778382
unchanged	-0.0115309	-0.129055	-0.0690158	-0.125759	-0.226138	0.68202	0.797638	0.430225	0.0653502	0.0657887
unchanged	0.00501663	-0.0930608	-0.100198	-0.0214647	0.0393986	0.639981	0.407743	0.886586	0.722301	0.276369
unchanged	-0.00204666	0.0197457	0.0652411	0.0655406	-0.0457284	0.968948	0.691102	0.592848	0.686968	0.723874
unchanged	-0.00295207	-0.120903	-0.108394	-0.0721464	-0.109006	0.550003	0.447098	0.593253	0.302454	0.62587
unchanged	-0.00111039	0.0332057	0.0675141	-0.0248089	0.000150106	0.95316	0.765563	0.901821	0.999532	0.879915
unchanged	0.00339015	-0.0030252	-0.00801389	0.0966361	0.0261616	0.997959	0.979073	0.422143	0.847176	0.543626
depleted	-0.0397871	-0.18504	-0.181595	-0.470425	-0.706845	0.370913	0.218428	4.88034e-06	1.19903e-12	3.7159e-15
unchanged	0.0025307	-0.0250805	0.0642721	0.0528628	0.0167675	0.972351	0.812129	0.793752	0.926667	0.750547
unchanged	0.00250112	-0.0884296	0.0175385	-0.0821199	0.0298224	0.741314	0.95076	0.522167	0.825281	0.702503
unchanged	-0.0125559	0.0539486	0.0359822	-0.0172166	-0.225232	0.902026	0.894926	0.930353	0.0239045	0.0122618
unchanged	-0.000688808	-0.0988306	-0.0363088	0.0255303	-0.0720095	0.765104	0.902978	0.90195	0.610604	0.934328
unchanged	-0.00830817	-0.0937791	-0.0699761	-0.134322	-0.167033	0.714918	0.705843	0.219302	0.0782975	0.0769684
unchanged	0.00155526	-0.019893	-0.0251715	0.00370062	0.00831766	0.972156	0.928523	0.984031	0.953899	0.804138
unchanged	-0.00570767	-0.0875784	-0.00130329	-0.0704242	-0.127753	0.745471	0.996247	0.605631	0.210823	0.284614
depleted	-0.0570065	-0.272999	-0.319492	-0.749277	-1.15552	0.0493391	0.0016094	2.27448e-16	3.09629e-36	2.18348e-31
unchanged	-0.00278784	-0.0188895	-0.00743145	-0.0535489	-0.046631	0.967467	0.976819	0.641885	0.642801	0.536752
unchanged	0.00287001	0.0613431	0.0138112	0.0997601	0.0455197	0.843901	0.960365	0.371559	0.700994	0.592904
unchanged	-0.0121643	0.00515474	-0.0404874	-0.0993849	-0.197783	0.997367	0.877878	0.480322	0.0585926	0.0151545
depleted	-0.0165113	-0.0942499	-0.101752	-0.137666	-0.314571	0.721849	0.511163	0.216265	0.000275992	0.000122093
unchanged	0.00206561	0.0919744	0.0451426	0.0549084	0.0711655	0.619278	0.794483	0.637438	0.448778	0.688578
depleted	-0.121471	-0.0753699	-0.389481	-1.01402	-1.97998	0.844396	0.000112286	1.55398e-27	3.51816e-94	8.48578e-96
unchanged	-0.00543918	-0.0755408	-0.0870404	-0.0962685	-0.119477	0.756865	0.518168	0.356614	0.179401	0.222705
unchanged	0.00358607	0.0737085	0.0518082	0.0601983	0.0817927	0.733506	0.745217	0.586709	0.352847	0.393428
unchanged	-0.00865134	0.214149	0.160112	0.0742344	-0.0625738	0.123191	0.184631	0.605339	0.624732	0.118915
depleted	-0.0246527	-0.00996069	-0.116283	-0.216969	-0.401123	0.985112	0.321167	0.00767529	5.16755e-08	8.93116e-12
depleted	-0.125194	-0.0110376	-0.397629	-1.03172	-2.0336	0.990099	0.000847246	1.38788e-21	5.64823e-74	4.64353e-76
unchanged	0.00427532	0.0596274	0.0597867	0.134026	0.0616885	0.886451	0.796203	0.290071	0.652485	0.482811
depleted	-0.0811687	-0.0977314	-0.203325	-0.645536	-1.33199	0.723361	0.0614594	4.40833e-14	1.38443e-51	5.18817e-56
depleted	-0.11622	-0.175746	-0.469025	-1.06338	-1.89735	0.330447	8.54173e-07	5.17704e-32	5.55454e-92	4.96615e-113
depleted	-0.0598178	-0.107057	-0.290246	-0.553634	-1.002	0.677174	0.00260449	1.34657e-10	1.64168e-31	1.57119e-42
enriched	0.0113912	-0.0724301	0.121623	0.183579	0.136332	0.775205	0.258748	0.0238941	0.109306	0.0095096
unchanged	0.0013723	-0.0276785	-0.0302828	-0.0709109	0.0124508	0.931012	0.856838	0.428932	0.904444	0.761945
unchanged	-4.51e-05	0.0822251	-0.0178645	-0.0086821	0.0394565	0.651213	0.937285	0.95138	0.686638	0.994562
depleted	-0.135137	-0.281927	-0.637876	-1.5135	-2.19576	0.200651	1.1169e-06	3.87223e-34	6.19423e-68	7.07399e-66
depleted	-0.160607	-0.280141	-0.626328	-1.50042	-2.64941	0.246458	7.03374e-06	2.86197e-30	1.08453e-85	2.24029e-107
depleted	-0.158794	-0.479126	-0.832411	-1.71025	-2.64517	0.0663846	3.20047e-06	8.24338e-24	1.1648e-52	3.46867e-68
depleted	-0.138841	-0.352025	-0.687183	-1.56408	-2.24232	0.0218115	2.01057e-10	2.097e-49	2.53297e-88	1.08435e-97
depleted	-0.176975	-0.176233	-0.667117	-1.65063	-2.85976	0.455365	9.95552e-10	1.92351e-54	8.34049e-143	7.47078e-150
depleted	-0.144885	-0.194379	-0.656941	-1.53255	-2.35017	0.17349	2.34386e-14	5.82395e-72	2.45369e-151	1.42921e-146
depleted	-0.108376	-0.112741	-0.492563	-1.07554	-1.74305	0.741314	6.09336e-06	1.18952e-25	1.04256e-61	2.50369e-80
depleted	-0.176257	-0.25175	-0.705757	-1.67974	-2.91217	0.145963	3.04326e-11	1.07156e-58	1.37798e-145	2.31966e-151
unchanged	0.000282622	-0.0530472	-0.0114257	-0.00601536	-0.0222536	0.819443	0.957965	0.965874	0.826273	0.95749
depleted	-0.0808086	-0.134285	-0.308194	-0.773677	-1.33262	0.360116	5.448e-05	9.5837e-28	3.29887e-75	6.21009e-92
depleted	-0.153062	-0.196348	-0.624577	-1.40069	-2.55984	0.459824	4.31127e-07	1.36446e-32	1.92171e-96	2.90381e-113
depleted	-0.0586048	-0.0156784	-0.157403	-0.443616	-0.964226	0.982417	0.283797	4.93563e-06	1.08722e-24	9.2517e-32
depleted	-0.158198	-0.318414	-0.756413	-1.60325	-2.59957	0.133571	1.23847e-08	7.69664e-36	6.1145e-81	1.23434e-99
unchanged	0.000523014	-0.0976762	-0.115465	-0.0794499	-0.0295158	0.73235	0.46507	0.587479	0.841959	0.946364
depleted	-0.0618967	-0.158718	-0.343729	-0.710291	-1.00889	0.172023	1.16929e-06	1.75288e-26	6.95175e-51	2.31613e-66
unchanged	-0.00769435	-0.018991	-0.0157192	-0.0811841	-0.129589	0.972351	0.955585	0.520793	0.18581	0.089731
unchanged	0.00732816	-0.0424089	0.0439225	0.0230387	0.104746	0.919555	0.838046	0.891709	0.3101	0.113651
unchanged	0.00106902	0.0600537	0.07236	0.0251138	0.0464575	0.817793	0.602445	0.859251	0.651232	0.841483
depleted	-0.121996	-0.163207	-0.357561	-1.06545	-2.05348	0.534963	0.00276818	1.21423e-23	1.97364e-76	1.7082e-80
depleted	-0.136645	-0.22317	-0.606054	-1.21662	-2.2791	0.0912082	1.33213e-12	9.48993e-49	1.12466e-148	1.39249e-174
unchanged	-0.0104977	0.0746507	0.0693108	-0.0761351	-0.130409	0.803743	0.705843	0.569979	0.199908	0.023693
depleted	-0.0842658	-0.0265963	-0.203661	-0.722053	-1.33075	0.957019	0.0325123	1.6877e-20	2.03619e-62	3.46194e-71
depleted	-0.110064	-0.214279	-0.411623	-0.95897	-1.85092	0.369466	0.00133256	1.1701e-16	3.80974e-55	9.91333e-67
unchanged	0.00102531	0.016755	0.0206114	-0.0174161	0.0297011	0.975134	0.940579	0.918464	0.819469	0.86753
unchanged	0.00649218	-0.0434714	-0.0145798	0.100271	0.0658476	0.910155	0.957268	0.356096	0.540281	0.160976
unchanged	0.00895083	-0.094594	0.0163097	0.0374084	0.0987822	0.523244	0.940321	0.739759	0.191541	0.0104733
unchanged	0.00523991	0.0242699	0.0790345	0.0878624	0.0889879	0.970729	0.718348	0.578206	0.510712	0.389226
unchanged	0.0126729	-0.0252192	-0.0505096	0.0837526	0.180946	0.966615	0.831322	0.561416	0.0774616	0.0127042
depleted	-0.0572814	-0.157627	-0.210867	-0.522671	-0.966584	0.46588	0.0915845	5.76788e-08	2.17825e-24	5.14379e-30
depleted	-0.0143133	0.0303219	0.0738982	-0.149878	-0.205054	0.961155	0.752879	0.265891	0.071991	0.00824859
depleted	-0.142669	-0.189751	-0.596766	-1.36073	-2.3445	0.155171	2.13665e-13	5.26013e-66	7.07224e-176	1.49602e-191
depleted	-0.0416387	-0.0152065	-0.0198767	-0.229429	-0.697283	0.975134	0.937945	0.00326986	4.87008e-22	3.1393e-22
depleted	-0.035022	-0.0902953	-0.130733	-0.387776	-0.746843	0.797278	0.435401	0.000103706	5.21886e-15	2.44223e-12
enriched	0.0142024	0.0402805	0.0913183	0.162369	0.230163	0.904525	0.437187	0.0371004	0.00101346	2.85257e-05
enriched	0.0172608	0.0315379	0.0929163	0.222933	0.263669	0.940842	0.497248	0.00589002	0.00061946	1.08031e-05
depleted	-0.133527	-0.195889	-0.422061	-1.07597	-2.22161	0.414006	0.000492234	1.29429e-22	1.25615e-85	1.48752e-85
depleted	-0.0572644	0.210445	-0.052301	-0.358042	-0.842178	0.441859	0.888823	0.0101152	4.67876e-11	2.98106e-13
depleted	-0.126288	-0.250792	-0.843815	-1.35513	-2.07203	0.673626	8.87243e-05	2.14544e-11	2.75915e-23	1.08883e-30
unchanged	-0.00330336	-0.0302186	-0.0385145	-0.0170855	-0.0829364	0.96976	0.919434	0.947745	0.6356	0.699445
depleted	-0.15869	-0.310191	-0.614731	-1.34411	-2.71094	0.487147	0.00473402	4.13648e-12	4.47793e-38	5.27499e-43
unchanged	-0.0155804	-0.0574681	-0.121461	-0.157557	-0.281993	0.952587	0.74781	0.536456	0.148896	0.0955175
depleted	-0.0392587	-0.0742426	-0.285341	-0.527096	-0.623265	0.892127	0.0479972	1.05534e-05	1.83649e-07	1.04024e-09
unchanged	0.0141587	-0.087723	-0.00531766	0.035456	0.19546	0.890449	0.99263	0.905136	0.267139	0.069545
unchanged	0.00818578	-0.0640573	-0.109776	-0.127961	0.128603	0.920691	0.67881	0.499163	0.441813	0.357995
unchanged	-0.00311943	0.000580682	-0.0207774	-0.162737	-0.022139	0.999115	0.955734	0.260966	0.906191	0.715071
unchanged	0.00289453	0.0351396	0.0164604	0.0416732	0.0567082	0.921514	0.945739	0.738874	0.56172	0.537526
unchanged	0.00809273	-0.0534915	0.00735608	0.0160304	0.112545	0.901887	0.982805	0.934788	0.330277	0.112859
enriched	0.0218398	0.0432583	0.107331	0.200054	0.359544	0.91018	0.395808	0.0172712	1.12921e-06	7.68046e-10
depleted	-0.154442	-0.235416	-0.793796	-1.64158	-2.47589	0.183286	4.53974e-14	2.11354e-57	7.25479e-120	2.70213e-144
depleted	-0.0340658	-0.00635329	-0.0885237	-0.175973	-0.574991	0.99184	0.53435	0.0454991	5.54589e-15	7.72024e-17
depleted	-0.0980149	-0.199586	-0.381819	-0.9205	-1.62182	0.2771	0.000283032	1.20174e-21	1.10817e-61	4.09634e-74
depleted	-0.0296984	-0.0138655	-0.11461	-0.239287	-0.49112	0.975134	0.23021	0.000436349	2.7256e-14	2.48577e-19
depleted	-0.0983356	-0.0409233	-0.278911	-0.787849	-1.60113	0.939442	0.012864	1.42798e-16	3.09805e-62	7.39283e-66
depleted	-0.0954919	-0.0718002	-0.186654	-0.60948	-1.62019	0.857413	0.148387	6.60992e-11	1.21256e-64	4.50795e-53
unchanged	-0.00696556	0.113937	-0.148162	-0.0138213	-0.0991812	0.919555	0.78234	0.976988	0.778393	0.64958
unchanged	0.000565971	-0.0463414	0.0193231	-0.0643711	0.00161738	0.953202	0.967482	0.796093	0.994271	0.96028
unchanged	0.00432972	0.00595891	0.0574955	0.129761	0.037403	0.997959	0.8776	0.527713	0.865925	0.631492
depleted	-0.160611	-0.413659	-0.677854	-1.61772	-2.68836	0.0347138	6.9682e-07	4.83339e-34	3.1011e-70	9.42041e-74
depleted	-0.134782	-0.525504	-0.909703	-1.48216	-2.3098	0.0321872	1.17505e-07	2.40854e-19	1.17508e-40	1.56714e-51
depleted	-0.143673	-0.159551	-0.650684	-1.30424	-2.3545	0.794348	0.000322473	5.43394e-15	5.42852e-42	1.7326e-57
depleted	-0.0146403	-0.022857	-0.0772467	-0.215088	-0.227672	0.971723	0.705831	0.04298	0.0279685	0.00458886
depleted	-0.0242439	-0.0398455	-0.00884929	-0.186903	-0.409031	0.963369	0.986428	0.324979	0.00480407	0.000586981
depleted	-0.0144702	0.0973689	-0.0147813	-0.0628884	-0.210672	0.684439	0.958646	0.645309	0.0191983	0.00142268
depleted	-0.150989	-0.253037	-0.613553	-1.56153	-2.436	0.478391	0.000253619	3.37812e-24	2.10549e-54	1.65065e-74
depleted	-0.0699998	-0.167507	-0.349876	-0.876269	-1.41198	0.213338	1.22789e-05	2.15546e-31	2.84436e-75	5.42457e-62
depleted	-0.0151099	-0.000837723	0.0474515	-0.0802899	-0.235076	0.998998	0.783665	0.44497	0.00119627	5.63123e-05
depleted	-0.0257478	-0.238637	-0.122983	-0.310613	-0.477878	0.0853212	0.4194	0.000920304	5.65845e-08	8.07618e-08
depleted	-0.0223178	0.0829101	0.111317	-0.111326	-0.312212	0.849003	0.604706	0.505525	0.00633458	8.69696e-05
depleted	-0.13806	-0.112311	-0.474142	-1.14177	-2.19389	0.602592	1.29623e-08	2.20241e-46	1.57586e-151	7.70767e-126
enriched	0.00885338	0.026655	0.121329	0.0630667	0.161659	0.925252	0.0784361	0.43878	0.00490037	0.00191024
depleted	-0.147406	-0.123718	-0.534964	-1.53026	-2.42302	0.722346	3.19428e-06	4.97239e-44	2.61212e-99	5.75759e-103
depleted	-0.141907	-0.296936	-0.649876	-1.32144	-2.37903	0.198189	2.15085e-06	3.35879e-24	6.49965e-66	1.52066e-88
depleted	-0.0727725	-0.0217596	-0.131886	-0.581983	-1.16378	0.971415	0.350316	1.35423e-11	4.5359e-42	6.58408e-49
depleted	-0.0213694	0.014903	-0.0210986	-0.103307	-0.363996	0.981633	0.946474	0.436156	5.11837e-05	3.2069e-06
depleted	-0.042086	-0.0803874	-0.145901	-0.385057	-0.707008	0.875026	0.489089	0.00195907	7.67708e-10	1.1297e-13
depleted	-0.164278	-0.230841	-0.624399	-1.48327	-2.78079	0.283883	1.49616e-07	1.86079e-38	4.80497e-116	9.98724e-113
depleted	-0.031594	0.0163922	0.0172123	-0.195359	-0.524586	0.975134	0.950143	0.0289839	1.02385e-11	8.20591e-14
depleted	-0.127121	-0.201288	-0.390874	-1.01996	-2.06966	0.408847	0.00206429	1.78376e-19	2.12357e-72	1.95991e-74
unchanged	-0.00214741	0.110201	0.117978	0.0752077	-0.0005092	0.716245	0.505434	0.649955	0.998084	0.769928
enriched	0.0129934	0.0407704	0.0215141	0.171714	0.189076	0.920691	0.9378	0.061456	0.028619	0.00231926
unchanged	0.00712225	0.132839	0.204252	0.0406208	0.192044	0.568928	0.0804463	0.825395	0.0694716	0.229889
unchanged	-0.00218582	0.0417427	0.0348819	-0.0357761	-0.00771737	0.961155	0.941716	0.902862	0.975499	0.835494
enriched	0.0139344	0.0597494	0.00681563	0.00119349	0.264932	0.858247	0.982205	0.994628	0.00113265	0.00224919
unchanged	-0.0113782	0.1479	0.140921	-0.0663513	-0.0975404	0.673412	0.535839	0.769446	0.575503	0.129372
depleted	-0.119074	-0.0971487	-0.51781	-1.21084	-1.8797	0.887306	0.00171891	3.83818e-16	1.402e-36	1.4514e-47
depleted	-0.152993	-0.323647	-0.586049	-1.49963	-2.52262	0.326699	0.00168298	8.86627e-19	2.80868e-47	8.77431e-55
depleted	-0.144793	-0.170309	-0.527188	-1.41284	-2.31857	0.679468	0.000501005	4.66937e-24	8.01025e-59	2.15992e-66
unchanged	0.00473575	-0.172503	-0.0601361	-0.0672889	0.0170874	0.439317	0.822821	0.71329	0.922548	0.526654
unchanged	-0.00552096	-0.035009	-0.132097	-0.108815	-0.104168	0.955377	0.47126	0.494635	0.455044	0.421646
unchanged	0.00343788	-0.0906888	0.0257491	0.0785246	0.00146036	0.797248	0.94046	0.631449	0.992994	0.639411
unchanged	-0.00304089	-0.120149	-0.00811123	-0.0935308	-0.0761358	0.590168	0.97994	0.480642	0.53265	0.619796
unchanged	0.00649604	-0.0158822	0.0119427	0.0788845	0.0744653	0.975985	0.96907	0.554223	0.524008	0.194081
unchanged	-0.0104636	0.0444744	0.0242724	-0.00869905	-0.169731	0.931012	0.942676	0.968261	0.142674	0.0530003
depleted	-0.109043	-0.166675	-0.325994	-1.04671	-1.76883	0.398503	0.00150315	1.00934e-29	2.66485e-76	2.28149e-83
depleted	-0.015319	0.0834857	0.0439678	-0.067408	-0.209943	0.725321	0.821248	0.584168	0.0102745	0.000262782
depleted	-0.139284	-0.211642	-0.671298	-1.41087	-2.2853	0.405737	8.38307e-08	1.38226e-31	1.50283e-74	1.90267e-92
unchanged	-0.000971642	0.0107258	-0.00774703	-0.00459674	-0.018931	0.984839	0.978739	0.978257	0.88634	0.873946
unchanged	0.00190761	0.0160819	-0.00448931	-9.69e-05	0.0342476	0.974732	0.98741	0.999647	0.772645	0.723533
unchanged	-0.00979398	-0.115013	0.00380383	-0.0684653	-0.222676	0.68202	0.992325	0.677093	0.0373673	0.0849412
depleted	-0.0273198	-0.0148315	-0.151171	-0.253295	-0.440597	0.984839	0.392349	0.0380081	3.39903e-05	1.84896e-07
depleted	-0.129488	-0.182641	-0.575376	-1.31789	-2.08074	0.754285	0.00329024	5.24065e-14	3.71228e-32	3.93043e-42
depleted	-0.142977	-0.223552	-0.574329	-1.61353	-2.2556	0.607931	0.00150998	2.64118e-22	9.45339e-41	6.82237e-44
depleted	-0.078466	-0.184712	-0.434555	-0.787169	-1.30936	0.603812	0.00394866	4.87548e-09	3.26427e-23	1.95559e-32
depleted	-0.0412432	-0.181188	-0.141273	-0.644089	-0.652752	0.719132	0.692143	0.000109028	6.41389e-05	4.94357e-06
depleted	-0.148562	-0.272821	-0.659109	-1.45988	-2.43812	0.183286	1.237e-07	9.67597e-34	3.19622e-83	7.09963e-100
depleted	-0.103872	-0.42257	-0.547532	-1.22866	-1.74735	0.0150193	2.27689e-05	9.76959e-24	1.69407e-45	2.3101e-48
unchanged	0.00141676	-0.0463375	0.0742589	0.0208831	0.00769743	0.928517	0.75103	0.922103	0.964657	0.855762
depleted	-0.166226	-0.414685	-0.568652	-1.7293	-2.72885	0.0860889	0.000742968	5.2291e-28	8.38215e-61	4.10562e-57
unchanged	0.00739221	-0.00658052	0.0655465	0.0532304	0.116253	0.993588	0.735385	0.72122	0.264984	0.123098
unchanged	0.00225443	0.0406252	0.0102972	0.000768295	0.0438397	0.906827	0.968184	0.99621	0.677259	0.646081
unchanged	-0.00554841	0.0850477	0.0458953	-0.0111284	-0.0577139	0.777739	0.845824	0.954517	0.658749	0.322151
unchanged	0.00691468	0.0115839	0.0392775	0.0658932	0.109436	0.983221	0.84383	0.586534	0.237205	0.11413
unchanged	0.0115485	0.0316646	0.000207608	0.0392152	0.199409	0.957051	1	0.836299	0.0652926	0.0295322
depleted	-0.0258327	-0.0236168	-0.00985656	-0.18463	-0.428994	0.965306	0.97484	0.0567765	1.5277e-07	1.09896e-09
unchanged	-0.00242228	0.00993654	-0.00928054	-0.0188759	-0.0381784	0.984839	0.971752	0.899974	0.726376	0.625581
depleted	-0.147333	-0.311207	-0.671249	-1.61158	-2.37533	0.0656912	2.75275e-09	7.90002e-48	9.54586e-88	4.49578e-99
unchanged	0.00408918	0.0113238	0.0507769	0.0593975	0.0620664	0.975134	0.673418	0.487861	0.410567	0.232647
unchanged	0.00122287	-0.0985102	-0.0436451	-0.0544841	-0.0200013	0.73189	0.862499	0.740154	0.897172	0.868361
unchanged	0.00315842	-0.0718343	-0.0246561	-0.0010571	0.0156249	0.722416	0.899635	0.993969	0.887096	0.471094
unchanged	-0.00846982	-0.0995708	-0.12219	-0.131911	-0.187856	0.539257	0.19699	0.107173	0.00861539	0.0311872
unchanged	0.00128196	-0.0861428	-0.0884715	-0.0954732	0.00173219	0.739109	0.569128	0.42005	0.990745	0.841191
unchanged	-0.00545674	0.03954	0.00887649	-0.00905968	-0.0841683	0.934014	0.978647	0.963768	0.491704	0.32779
unchanged	0.00458603	0.0936121	0.00188374	0.0846284	0.0952698	0.699124	0.993968	0.495753	0.366173	0.390362
unchanged	0.00843425	0.00555703	0.0256188	0.11134	0.11773	0.995425	0.921709	0.308898	0.22916	0.0576603
unchanged	-0.00559123	0.0433266	0.108006	-0.00792283	-0.0707742	0.901634	0.345731	0.960925	0.479404	0.217301
depleted	-0.019897	-0.0203604	-0.0241403	-0.152852	-0.338566	0.969563	0.927606	0.110152	1.44281e-05	4.15942e-07
unchanged	-0.003203	-0.0841983	-0.0313462	0.0439148	-0.107318	0.76257	0.900334	0.775599	0.311518	0.595261
unchanged	0.00416862	0.104942	0.0569576	0.135361	0.0735845	0.619278	0.762021	0.177448	0.503628	0.443547
unchanged	0.00243311	-0.0939044	0.0381018	0.076187	-0.0136152	0.674122	0.857859	0.526229	0.917076	0.679005
unchanged	0.00975938	0.237237	0.239903	0.196382	0.261133	0.279129	0.127849	0.206219	0.0505466	0.199919
unchanged	-0.00957704	-0.0428478	-0.102247	-0.132364	-0.174272	0.921444	0.497586	0.231618	0.0700944	0.0463899
unchanged	0.000337951	0.107802	0.149659	0.0316287	0.0598192	0.719194	0.316148	0.874662	0.679931	0.968265
enriched	0.0115483	0.142846	0.153628	0.170224	0.233327	0.308436	0.109904	0.0453363	0.00235776	0.00270927
unchanged	-0.00784408	0.0391345	0.0621721	0.0166987	-0.126555	0.933593	0.765345	0.929595	0.244115	0.126376
unchanged	0.00560214	-0.0558571	0.0465553	0.0372859	0.0658425	0.889805	0.844658	0.831276	0.604368	0.312531
unchanged	0.000405744	-0.00319376	-0.0527804	-0.0955881	0.00853882	0.997959	0.74986	0.334098	0.945186	0.948663
unchanged	0.00618951	0.0694567	0.089914	0.154013	0.0930596	0.829967	0.579866	0.136269	0.405531	0.247677
unchanged	0.0020727	-0.139162	-0.0268088	-0.116669	0.00359396	0.581898	0.937945	0.423558	0.984357	0.801048
depleted	-0.0149525	-0.0222904	-0.0633283	-0.125123	-0.252038	0.974732	0.8111	0.408717	0.0270268	0.00641306
unchanged	0.000586463	0.0768701	0.0724409	0.176565	0.00236649	0.801314	0.696672	0.0771981	0.987485	0.938599
depleted	-0.0209178	0.0634287	0.0117585	-0.0818498	-0.340151	0.873983	0.973191	0.586709	0.000336439	5.06021e-05
unchanged	0.0110463	-0.0685549	-0.0192198	0.086978	0.130743	0.907365	0.964158	0.668208	0.410567	0.117923
unchanged	-0.00730082	-0.132624	-0.0784906	-0.179188	-0.146819	0.637428	0.740907	0.165688	0.251225	0.301631
unchanged	-0.00302727	-0.0288555	0.079501	-0.00808983	-0.0753061	0.947237	0.601419	0.962388	0.473216	0.572347
unchanged	-0.00314868	-0.00293286	0.0245874	-0.0499578	-0.0499618	0.997959	0.927873	0.729084	0.678166	0.554182
unchanged	-0.00132852	-0.0149374	0.0112566	-0.0442351	-0.0227768	0.984839	0.976591	0.828375	0.897606	0.868087
unchanged	-0.00113595	-0.119513	-0.0977584	-0.100825	-0.0567333	0.583823	0.537247	0.417457	0.654577	0.873946
unchanged	-0.00210541	0.00313124	-0.0618641	-0.0572454	-0.0170889	0.997959	0.614699	0.552732	0.865419	0.614818
unchanged	-0.00500282	-0.0170263	-0.0158592	-0.0393415	-0.0963961	0.971947	0.948908	0.758485	0.273459	0.247803
unchanged	0.00704369	-0.1205	-0.0198622	0.0980683	0.0512912	0.549254	0.945617	0.409953	0.672537	0.21745
unchanged	0.00626228	-0.0575777	-0.0510822	-0.0308823	0.0758344	0.865894	0.798459	0.846322	0.489104	0.21573
unchanged	0.00401857	0.044328	0.0144256	0.15301	0.0402314	0.950981	0.97486	0.382239	0.842265	0.656962
unchanged	0.00822429	0.0377904	0.115917	0.143051	0.131109	0.921772	0.310638	0.113584	0.134949	0.0664304
unchanged	0.000212707	0.0847757	0.162298	0.0690875	0.0409578	0.81412	0.248277	0.674544	0.792926	0.980466
unchanged	0.00340227	0.00711373	0.0733291	0.0958227	0.040078	0.992446	0.70176	0.459848	0.769389	0.579254
unchanged	-0.00211602	-0.0356466	-0.0351627	0.0424725	-0.0806176	0.941812	0.894791	0.801471	0.509036	0.756645
unchanged	-0.0085361	0.0271438	-0.026662	-0.0530618	-0.134908	0.962001	0.932371	0.748023	0.230703	0.0978607
unchanged	-0.00331009	-0.00886303	-0.011562	-0.0770393	-0.0523732	0.986633	0.964628	0.491699	0.623483	0.511596
depleted	-0.0254642	0.105509	0.0699121	-0.185347	-0.347532	0.800922	0.814419	0.228349	0.00468841	2.84269e-05
unchanged	0.0023301	-0.10976	-0.0641368	-0.121368	0.0107126	0.778083	0.828499	0.483698	0.956789	0.791243
unchanged	0.00597844	-0.0114348	0.0582964	0.0933484	0.0769781	0.984901	0.769718	0.450467	0.50413	0.255755
unchanged	-0.00165442	-0.0642798	-0.107688	-0.0924745	-0.0491595	0.893517	0.608254	0.586534	0.765735	0.838221
depleted	-0.0902542	-0.120845	-0.36658	-0.749267	-1.50251	0.750154	0.00432421	4.42073e-11	2.16795e-39	1.84347e-49
depleted	-0.0851852	-0.12808	-0.263963	-0.763535	-1.40372	0.632626	0.0207345	1.07316e-15	7.76272e-49	8.60119e-63
depleted	-0.116433	-0.140567	-0.473949	-1.11188	-1.88649	0.450995	4.97703e-08	2.87937e-40	2.46678e-101	3.79948e-119
depleted	-0.118373	-0.182554	-0.425132	-1.19638	-1.90414	0.555079	0.00186985	2.01432e-22	8.23184e-52	3.84141e-65
depleted	-0.0829133	0.0465878	-0.236942	-0.682397	-1.29587	0.947237	0.164787	2.8095e-08	1.63018e-26	2.21649e-35
depleted	-0.0528875	-0.12635	-0.247215	-0.452918	-0.910796	0.402053	0.00171117	1.63955e-10	1.32749e-38	1.08176e-46
unchanged	0.00844587	0.0177355	-0.0128936	0.0843891	0.125105	0.975134	0.967712	0.538332	0.246502	0.106257
unchanged	0.00362127	0.0201125	-0.00771078	0.0779933	0.0366564	0.971947	0.980327	0.554511	0.780996	0.509878
unchanged	0.00205939	-0.127597	-0.0865408	-0.00234387	-0.0459636	0.638645	0.687904	0.991615	0.770418	0.807611
unchanged	-0.00530382	-0.0905823	-0.070208	-0.0700341	-0.137625	0.728509	0.701793	0.607865	0.166622	0.305763
unchanged	0.007903	-0.0226301	0.0163016	0.100558	0.10213	0.974947	0.965589	0.547653	0.480829	0.211605
unchanged	-0.00457693	-0.0597123	0.00672345	-0.0739844	-0.0884607	0.914035	0.987213	0.701891	0.575098	0.543909
unchanged	-0.00530256	0.0774878	-0.0346465	-0.0469388	-0.0562903	0.856053	0.916061	0.815769	0.723343	0.434832
unchanged	-0.00691602	-0.0718939	-0.0351075	-0.102154	-0.13638	0.861892	0.908411	0.501232	0.269008	0.243413
unchanged	-0.00253038	0.0919901	0.0114448	-0.1082	0.020202	0.814356	0.976644	0.507467	0.910917	0.75356
unchanged	-0.00708347	-0.0365789	-0.0327285	-0.0359421	-0.140575	0.928133	0.88467	0.810147	0.122796	0.135417
unchanged	0.00953969	-0.0348802	0.0128131	0.0464087	0.134926	0.962095	0.976427	0.841243	0.379155	0.171113
unchanged	0.0095751	0.118198	0.145993	0.0545647	0.20658	0.759132	0.463298	0.804424	0.127529	0.182715
unchanged	0.0081834	0.00841896	0.0797443	0.0635093	0.134969	0.990173	0.672072	0.672527	0.212117	0.110695
unchanged	0.00240893	0.0453123	-0.0290098	0.0486645	0.0486461	0.942054	0.940739	0.828375	0.790798	0.775401
unchanged	0.00575833	-0.0664134	0.0336511	0.0713954	0.0611425	0.879718	0.915242	0.674721	0.681604	0.391457
unchanged	0.00315241	-0.189566	-0.0664152	0.00597387	-0.0658017	0.249319	0.760319	0.976354	0.621886	0.652148
unchanged	-0.00407885	0.00653258	-0.0380014	-0.0417257	-0.0741856	0.996264	0.907429	0.842652	0.631209	0.561431
unchanged	0.00373442	-0.0192954	0.0159674	0.104108	0.0146894	0.973407	0.957465	0.391772	0.918097	0.52962
enriched	0.015016	0.107397	0.075232	0.222335	0.249694	0.6916	0.71244	0.0297957	0.00953279	0.00171539
unchanged	0.00864105	0.0851235	0.14047	0.170614	0.139798	0.739623	0.217226	0.0685775	0.134904	0.0614094
unchanged	0.00723923	0.0439942	0.115056	0.101622	0.119153	0.9419	0.593317	0.560474	0.413116	0.291642
unchanged	0.0117236	0.153545	0.061466	0.10977	0.248112	0.534204	0.816922	0.486681	0.0279685	0.0449492
unchanged	-0.0118361	-0.139527	-0.0771906	-0.170648	-0.238593	0.55942	0.727225	0.165375	0.024712	0.0263671
unchanged	-0.0159416	0.0697524	0.0489983	-0.0774335	-0.234959	0.890604	0.877353	0.689927	0.0669341	0.0102
depleted	-0.124482	-0.194349	-0.371429	-1.11285	-2.03595	0.48669	0.00702873	1.95759e-20	1.96608e-59	1.44394e-67
depleted	-0.0752752	-0.179105	-0.340986	-0.706682	-1.26731	0.138582	8.0566e-06	5.8152e-23	5.00982e-67	1.19107e-87
depleted	-0.133729	-0.0852125	-0.487588	-1.30078	-2.15432	0.890129	0.000802622	9.80606e-23	5.99023e-57	1.95026e-67
unchanged	0.00812352	-0.00590781	0.0382168	0.0790792	0.116227	0.993605	0.85443	0.497241	0.210503	0.0612392
unchanged	0.00710291	0.0766906	0.0781654	0.173961	0.117571	0.883231	0.785203	0.266923	0.457967	0.345618
unchanged	0.00262642	-0.0685217	-0.127386	-0.104041	0.0313245	0.868035	0.452401	0.485779	0.844929	0.725815
unchanged	0.00294298	-0.134276	-0.0579572	-0.0490535	-0.0130921	0.504943	0.786421	0.75811	0.93014	0.644867
unchanged	0.00503624	0.0301853	0.104215	0.0616109	0.0996963	0.953085	0.500102	0.673339	0.368617	0.341255
unchanged	0.0111166	-0.0142026	0.171216	0.162461	0.169316	0.980628	0.114037	0.107806	0.0708005	0.0161801
unchanged	-0.00592848	0.0682034	0.118137	0.00107077	-0.0738219	0.864454	0.473734	0.996018	0.58695	0.33874
unchanged	0.00878827	0.0495113	0.103106	0.165568	0.143207	0.941615	0.698536	0.323552	0.361154	0.252652
unchanged	-0.00267744	-0.0451524	0.0348784	-0.0320768	-0.0553642	0.911515	0.882706	0.842962	0.645668	0.649099
unchanged	0.0094931	-0.0204679	-0.0128291	0.13621	0.125542	0.972351	0.966801	0.218844	0.230642	0.064493
unchanged	0.00191299	0.0191204	0.055309	0.102074	0.0173236	0.975134	0.812589	0.45448	0.910917	0.779969
depleted	-0.0137784	0.0289682	-0.0896504	-0.184302	-0.202457	0.948769	0.543076	0.0401282	0.0180097	0.00144192
unchanged	0.00238145	0.0262285	-0.0194244	-0.007175	0.0470726	0.968667	0.955582	0.974116	0.764525	0.746856
unchanged	0.00599509	0.00305588	0.00392487	-0.0280051	0.109087	0.997959	0.99329	0.909826	0.49195	0.433521
unchanged	0.00486969	0.0109391	-0.00125261	0.0284535	0.0744047	0.986455	0.996876	0.878682	0.55346	0.39008
unchanged	0.00730844	0.0420189	0.0728977	0.0773072	0.133839	0.851698	0.439123	0.306168	0.0239366	0.0130093
unchanged	0.000245418	0.11139	0.117283	0.0406061	0.0505007	0.816536	0.668635	0.879002	0.808291	0.98287
unchanged	0.00476615	0.11505	0.0564541	0.098385	0.114075	0.647031	0.80402	0.470434	0.326468	0.412776
unchanged	0.00966007	0.0603903	0.180379	0.0965232	0.190105	0.924894	0.363659	0.642278	0.207049	0.195818
unchanged	-0.00927046	0.0368122	0.050649	-0.0916499	-0.125716	0.952587	0.860113	0.588468	0.354031	0.131866
unchanged	0.00328482	0.0417511	0.0716696	0.0910449	0.0609601	0.9107	0.651083	0.403995	0.568009	0.5347
unchanged	-0.00475853	0.0445833	0.0202234	-0.0236107	-0.0596543	0.910542	0.940739	0.886181	0.604619	0.346128
enriched	0.0140804	0.160408	0.169466	0.154081	0.293195	0.486868	0.266462	0.264818	0.00661737	0.00859709
unchanged	-0.000267023	-0.151036	0.00392752	-0.043869	-0.0637498	0.325356	0.990008	0.764273	0.574503	0.970824
unchanged	-0.00507028	0.085278	0.0331561	0.00481195	-0.057467	0.817116	0.915396	0.982625	0.701927	0.435432
depleted	-0.128032	-0.236846	-0.632865	-1.33025	-2.0893	0.513512	0.000106002	1.94294e-18	2.10155e-42	3.73369e-58
depleted	-0.0702785	-0.0817274	-0.260093	-0.65366	-1.14185	0.89708	0.154982	1.14457e-06	6.76134e-18	2.17422e-24
unchanged	0.00762704	0.0225233	0.0938046	0.0506052	0.137462	0.972401	0.637066	0.77782	0.25029	0.207264
unchanged	-0.00360969	-0.211692	-0.0634493	-0.12454	-0.127906	0.47111	0.8629	0.554601	0.479297	0.71669
unchanged	0.00317579	0.158162	0.0162185	-0.00616442	0.108651	0.668985	0.973657	0.982954	0.552422	0.742648
unchanged	-0.00991674	-0.0685957	-0.102287	-0.142613	-0.184713	0.789399	0.399268	0.109535	0.0194766	0.0122619
unchanged	0.00715555	0.0402026	-0.0331244	0.0590264	0.115668	0.934295	0.904482	0.711167	0.317752	0.203053
depleted	-0.116955	-0.297294	-0.613583	-1.2795	-1.93762	0.139927	1.28654e-06	3.54491e-26	2.89773e-54	1.99524e-68
depleted	-0.0155172	0.0343701	-0.02379	-0.107586	-0.230266	0.948769	0.940739	0.436325	0.0245198	0.00158937
unchanged	0.0106759	-0.0371574	0.0276915	0.10518	0.140612	0.943734	0.932356	0.456069	0.22521	0.0477615
unchanged	0.00386219	0.0336948	0.141582	0.0084315	0.086475	0.955202	0.376311	0.969645	0.529011	0.574094
unchanged	0.00177458	-0.0178378	-0.0298538	-0.0339783	0.0176116	0.984839	0.945664	0.89715	0.934789	0.854251
unchanged	-0.00811246	-0.0483435	-0.0700676	-0.085104	-0.154568	0.922844	0.763424	0.592405	0.193856	0.183936
unchanged	0.00884455	0.0324513	0.0274215	0.0918453	0.143542	0.956233	0.935378	0.549822	0.22688	0.110267
unchanged	0.00730247	0.0464339	0.130184	0.184117	0.10848	0.914807	0.333963	0.0672274	0.327311	0.167648
unchanged	-0.00641101	0.115186	0.162126	0.00665011	-0.0521845	0.651061	0.208809	0.973975	0.707395	0.275107
unchanged	-0.00208418	0.0871461	0.179016	0.0194119	0.0199967	0.752365	0.0945858	0.913698	0.889538	0.753919
unchanged	0.00872179	-0.0252833	-0.0190285	0.0958348	0.11454	0.974207	0.962459	0.613884	0.463111	0.210225
unchanged	-0.00103274	-0.00708414	0.0144873	0.0608609	-0.0432103	0.993511	0.964107	0.69616	0.759352	0.888007
unchanged	-0.00528208	-0.00537212	-0.0891121	-0.106209	-0.0879959	0.997959	0.703097	0.519224	0.556696	0.440152
unchanged	0.00309829	-0.173151	0.000462835	-0.0136122	-0.0104376	0.436686	0.999562	0.951852	0.953962	0.695639
unchanged	-0.00205856	0.00116238	0.0139635	-0.0282437	-0.0288901	0.998998	0.963628	0.873266	0.838583	0.751446
unchanged	0.00209837	0.141558	0.104407	0.144685	0.0587337	0.459824	0.508422	0.197566	0.651483	0.757396
unchanged	0.00477602	-0.104961	0.12037	0.0226417	0.0346155	0.851698	0.682836	0.939387	0.882952	0.619515
unchanged	0.00401107	-0.0699347	-0.0230843	-0.0652437	0.0494811	0.890449	0.95243	0.748016	0.78068	0.618555
unchanged	0.00384216	-0.0298572	-0.0721119	-0.0736282	0.0581774	0.956233	0.718191	0.617503	0.65817	0.530952
unchanged	0.0141173	0.0687128	0.0963614	0.197779	0.226005	0.890449	0.687401	0.151232	0.0700524	0.0152687
unchanged	-0.00262903	-0.0256564	0.109391	0.0305985	-0.0631812	0.970007	0.578163	0.885162	0.677974	0.726051
unchanged	0.00981264	0.0118241	0.0487322	0.105015	0.141286	0.984839	0.822821	0.386241	0.161675	0.0390339
unchanged	-0.00642062	0.003452	-0.158119	-0.165486	-0.133133	0.997959	0.252745	0.16351	0.255828	0.308215
unchanged	0.00151338	-0.0173271	-0.0158205	-0.0256376	0.0192386	0.976967	0.962028	0.89704	0.904657	0.835925
unchanged	0.00427636	-0.0127194	0.0809125	0.0527473	0.0653006	0.987633	0.760863	0.806743	0.699017	0.57155
depleted	-0.0789323	-0.044014	-0.241885	-0.622007	-1.28437	0.95339	0.161957	7.74753e-07	2.09278e-25	1.31489e-32
unchanged	-0.00544604	0.00485039	-0.0695177	-0.0274742	-0.0857315	0.997959	0.770324	0.894874	0.538418	0.433002
unchanged	0.00533786	-0.13972	-0.132397	-0.059156	0.0270848	0.432686	0.298821	0.679018	0.843001	0.347033
unchanged	-0.000326152	-0.0424262	-0.0617613	-0.0590329	-0.0198642	0.944558	0.829342	0.770553	0.914934	0.972388
unchanged	-0.00936387	-0.129554	-0.166897	-0.2206	-0.188701	0.80686	0.539011	0.258302	0.311021	0.311145
unchanged	-0.00726653	0.137025	0.219031	-0.0201379	-0.0452082	0.741314	0.242936	0.943773	0.832486	0.415564
unchanged	0.00590063	0.131504	0.0734461	0.0931793	0.140616	0.539257	0.714438	0.499163	0.195197	0.276369
unchanged	-0.00413058	-0.031855	-0.229367	-0.0944347	-0.0935496	0.957434	0.0563343	0.539795	0.484169	0.567955
unchanged	-0.00309811	0.0773588	0.133154	0.0364414	0.00293009	0.732225	0.165998	0.782896	0.982523	0.538156
unchanged	-0.0105709	-0.0245845	-0.117849	-0.207491	-0.159505	0.966492	0.434122	0.0397488	0.121684	0.0370387
depleted	-0.144381	-0.284344	-0.808744	-1.61923	-2.31672	0.145858	2.20842e-11	1.56708e-42	1.24463e-79	1.7679e-94
unchanged	0.00864934	0.136028	0.170604	0.0932057	0.211032	0.359869	0.0640848	0.387181	0.00713013	0.0497566
unchanged	-0.000255147	-0.0961735	-0.0156537	-0.0272002	-0.0349256	0.781457	0.964701	0.89715	0.831779	0.977523
unchanged	-0.00237148	0.0969653	0.0429652	-0.0337826	0.00290042	0.77219	0.879166	0.867487	0.986768	0.746451
unchanged	0.0103841	-0.038306	0.05228	0.115767	0.126716	0.937403	0.821194	0.364539	0.259075	0.038151
unchanged	0.0108533	0.0340681	0.0297918	0.0584517	0.181815	0.968349	0.947067	0.814986	0.25626	0.144334
unchanged	0.00353433	-0.11105	-0.0227245	-0.114514	0.0305849	0.807158	0.9586	0.567458	0.885374	0.712272
unchanged	-0.00305308	-0.019331	-0.0388496	-0.105665	-0.0427024	0.973513	0.870486	0.390224	0.750473	0.620741
unchanged	-0.00793954	-0.0744356	-0.0952371	-0.118968	-0.159389	0.746255	0.430482	0.193266	0.0440505	0.0464813
unchanged	0.00688127	-0.00112008	0.0946033	0.0886894	0.10246	0.998998	0.631862	0.564619	0.430206	0.250297
unchanged	0.0155505	-0.11177	-0.0319302	0.0606177	0.205022	0.844396	0.948993	0.828946	0.24505	0.0515971
unchanged	-0.00486253	-0.0931193	-0.0588278	-0.040588	-0.128465	0.722157	0.770207	0.799605	0.211045	0.39284
unchanged	0.00458967	0.00564763	0.0707566	0.112822	0.0583628	0.996264	0.739544	0.391302	0.66719	0.453215
depleted	-0.0167513	-0.0837154	-0.130246	-0.31698	-0.261945	0.777355	0.334049	0.000314194	0.00377633	0.000482342
unchanged	-0.00304198	-0.121658	-0.0344224	-0.0510752	-0.0686474	0.645797	0.905756	0.77163	0.621101	0.676709
unchanged	0.00123194	-0.0772503	0.0181748	0.0139351	-0.0154384	0.828066	0.955415	0.945636	0.922128	0.867914
unchanged	0.00116315	0.0417686	0.111794	0.0449944	0.0406103	0.947689	0.62589	0.840339	0.825429	0.89677
unchanged	0.0151018	-0.0459242	0.012265	0.069415	0.21177	0.938127	0.975843	0.719501	0.0883792	0.0129773
enriched	0.0175708	0.0586577	0.114367	0.192988	0.294617	0.89869	0.523319	0.099912	0.00335786	0.000258197
unchanged	0.0179198	0.0315258	0.153832	0.172922	0.304309	0.975134	0.604706	0.431112	0.0715961	0.0239133
unchanged	-0.0121576	-0.0535248	-0.0395001	-0.0567406	-0.24455	0.921772	0.902002	0.772305	0.0404719	0.0499166
unchanged	0.000791359	-0.0775269	-0.0326084	-0.0319276	-0.0256442	0.803743	0.900198	0.853426	0.856276	0.913829
unchanged	0.0038728	0.200608	0.183118	0.156064	0.135781	0.207989	0.13355	0.186375	0.236655	0.558797
unchanged	0.00499782	0.0272267	0.077127	0.122749	0.0712463	0.967202	0.734272	0.385845	0.617387	0.443312
unchanged	-0.00166273	-0.0465067	0.00178255	0.050108	-0.0813951	0.921772	0.995096	0.76694	0.528553	0.821698
unchanged	0.00137277	0.00165904	0.0501775	0.0356474	0.0180989	0.998998	0.881745	0.883282	0.928083	0.886235
unchanged	0.0107727	0.0581935	0.0857822	0.11065	0.192931	0.875258	0.622166	0.363355	0.0409409	0.0151373
unchanged	0.0105822	0.167372	0.113911	0.0779644	0.240144	0.510885	0.603836	0.680424	0.0492596	0.129573
unchanged	0.00683936	0.162412	0.0780777	0.121617	0.167171	0.533824	0.767673	0.459848	0.209165	0.322892
unchanged	-0.00254739	0.0524969	0.06283	0.0608277	-0.0370801	0.915793	0.798681	0.730316	0.817021	0.728231
unchanged	-0.00392267	0.104851	0.129986	0.0463382	-0.0249116	0.846967	0.640856	0.866817	0.913949	0.697381
unchanged	-0.00303139	0.0537885	-0.117249	-0.0674418	-0.0347543	0.921514	0.56677	0.72122	0.842672	0.71072
unchanged	0.00455846	-0.0818628	0.0252385	0.0505426	0.0345471	0.850427	0.945739	0.804194	0.843001	0.540059
unchanged	-0.00810557	-0.0293866	-0.0245629	-0.100422	-0.127316	0.956233	0.935486	0.438405	0.24366	0.13369
enriched	0.0117739	0.0534543	0.132496	0.138564	0.205565	0.875258	0.24725	0.159245	0.0140827	0.00393792
unchanged	0.0092475	0.165399	0.0426732	0.099558	0.201788	0.612011	0.912696	0.631391	0.176444	0.219128
depleted	-0.0169323	-0.171204	-0.146536	-0.154951	-0.349917	0.523815	0.456155	0.328313	0.00328334	0.00955775
unchanged	-0.000202213	0.12468	0.0560699	0.0676522	0.027932	0.690278	0.842608	0.72013	0.877091	0.982039
unchanged	-0.0092043	0.0995759	0.11849	0.0623797	-0.110547	0.80136	0.577866	0.755515	0.463312	0.213661
depleted	-0.0218616	0.0598352	-0.0378326	-0.108284	-0.342573	0.911515	0.911144	0.524332	0.00271965	0.000147324
depleted	-0.0690239	-0.0346094	-0.168727	-0.533446	-1.14283	0.962095	0.372535	4.65793e-06	3.20632e-24	9.76316e-29
unchanged	0.00560369	0.177755	0.1311	0.178034	0.14227	0.190104	0.274181	0.0552828	0.129715	0.2709
unchanged	0.00601209	0.0391683	0.0560795	0.0923527	0.0989434	0.930533	0.78896	0.474303	0.377345	0.242393
unchanged	-0.00437885	-0.0140497	-0.0635246	-0.019856	-0.0975492	0.979432	0.728575	0.907453	0.355667	0.415436
unchanged	-0.00938053	0.00932442	0.0307869	-0.0417289	-0.152054	0.991204	0.934859	0.847475	0.268792	0.141904
unchanged	-0.0152517	-0.242046	-0.233736	-0.387701	-0.304361	0.254008	0.137057	0.00171748	0.0172911	0.036092
depleted	-0.127793	-0.33569	-0.590084	-1.30471	-2.13223	0.135441	4.59479e-05	9.07476e-22	2.98613e-51	4.57922e-61
depleted	-0.0309234	-0.0634353	-0.0518173	-0.186155	-0.541569	0.887311	0.847139	0.13221	3.14662e-08	1.66385e-09
unchanged	-0.00859523	-0.0238199	0.00899952	-0.1111	-0.138272	0.958785	0.974633	0.27214	0.112277	0.0367357
depleted	-0.124069	-0.151791	-0.380814	-1.04345	-2.08075	0.729666	0.0180071	1.84231e-14	3.22513e-50	1.32071e-56
depleted	-0.130921	-0.374058	-0.513738	-1.43089	-2.12608	0.0343986	5.23475e-05	6.29719e-33	6.09249e-67	1.9638e-72
depleted	-0.145957	-0.20658	-0.651475	-1.42378	-2.36002	0.572425	1.51485e-05	8.16013e-24	4.93431e-59	1.4836e-75
depleted	-0.134431	-0.242258	-0.58411	-1.43603	-2.16698	0.157821	2.81876e-08	5.85252e-45	7.1648e-91	1.22346e-104
depleted	-0.119646	-0.247982	-0.73463	-1.35454	-1.94812	0.303318	1.46621e-08	1.9197e-27	1.33028e-51	3.43374e-63
depleted	-0.124637	-0.375823	-0.580331	-1.2223	-2.11481	0.144688	0.000523692	1.52062e-15	1.73824e-41	6.02974e-53
depleted	-0.111511	-0.173761	-0.450595	-1.34921	-1.76097	0.677174	0.00461935	1.12645e-21	3.73379e-35	1.99643e-41
depleted	-0.137611	-0.0646708	-0.472298	-1.30721	-2.1306	0.937482	0.00560816	2.88195e-18	5.57883e-44	5.75886e-56
depleted	-0.137951	-0.24943	-0.678118	-1.42521	-2.25836	0.232106	1.50321e-08	1.26411e-34	4.75034e-74	8.40761e-90
depleted	-0.138494	-0.172139	-0.581845	-1.3511	-2.21155	0.607931	1.09268e-05	2.52503e-27	4.16816e-66	2.21791e-85
depleted	-0.0586474	-0.166161	-0.362902	-0.68763	-0.968285	0.24202	1.02095e-05	4.67477e-19	1.25218e-35	5.16468e-46
depleted	-0.0556026	-0.0822899	-0.193986	-0.470537	-0.917381	0.829294	0.148292	2.01199e-06	1.29258e-21	2.64805e-28
depleted	-0.128924	-0.286079	-0.575627	-1.31888	-2.17568	0.0584687	2.02009e-08	2.15504e-40	3.89708e-98	1.49561e-116
unchanged	0.00617953	0.0710794	-0.00340677	0.0278297	0.120917	0.857413	0.992927	0.888327	0.320005	0.321329
unchanged	-0.00421062	0.0732272	0.101199	0.0903057	-0.0496134	0.868002	0.638852	0.594304	0.761968	0.602628
unchanged	0.00996506	0.0580146	0.0831224	0.217679	0.153063	0.9107	0.728065	0.0793643	0.237529	0.111743
depleted	-0.0263505	0.191168	-0.142887	-0.207597	-0.330119	0.650668	0.661607	0.334183	0.0539997	0.00365246
unchanged	-0.00423401	0.196896	0.0919886	0.0366479	0.00296645	0.207989	0.615935	0.838157	0.985513	0.510263
unchanged	-0.0161117	-0.123205	-0.0249623	-0.132865	-0.300828	0.74444	0.95076	0.446851	0.0178636	0.0146692
unchanged	-0.00485626	0.0823196	-0.0205794	-0.0864333	-0.0332027	0.868035	0.960819	0.665659	0.865931	0.55264
unchanged	-0.00219688	-0.199066	-0.224788	-0.150392	-0.125052	0.553085	0.277924	0.469939	0.510411	0.849972
enriched	0.0191185	-0.0354365	0.0596119	0.0892384	0.297361	0.969563	0.878885	0.710487	0.0508443	0.00720723
unchanged	-0.000788086	0.100771	0.0795447	0.0222651	0.0247647	0.753691	0.715757	0.914466	0.882796	0.922915
unchanged	-0.00251145	0.0575752	0.0459007	0.0347259	-0.0316156	0.909581	0.872497	0.867487	0.850142	0.730197
unchanged	-0.0029003	-0.275443	-0.175531	-0.189409	-0.140186	0.254008	0.450529	0.307008	0.439491	0.7998
unchanged	0.0029008	0.0212719	0.0174762	0.00926314	0.0555561	0.963369	0.945644	0.953991	0.595254	0.564078
unchanged	-0.00979564	0.138583	0.00236993	-0.114048	-0.0847408	0.596115	0.993968	0.451631	0.558037	0.128019
unchanged	-0.0112755	-0.201571	-0.13022	-0.214529	-0.241544	0.3385	0.503709	0.100008	0.0456984	0.0893487
unchanged	0.00720989	0.101408	0.0853133	0.0973493	0.15013	0.556581	0.503147	0.317792	0.0554221	0.0631461
unchanged	-0.011435	-0.12239	-0.0752232	-0.221388	-0.210607	0.674389	0.751321	0.0608867	0.064095	0.0469229
unchanged	0.0058506	0.110458	0.202582	0.0904464	0.1404	0.797783	0.251332	0.658931	0.373933	0.467691
unchanged	-0.00145752	-0.0697815	0.0104459	-0.0696351	-0.0346118	0.877308	0.978647	0.699244	0.839184	0.865112
unchanged	0.00130208	-0.0915209	-0.0524952	0.0108462	-0.0343196	0.780356	0.833361	0.95897	0.823719	0.864428
unchanged	0.0020615	-0.0474256	0.0423808	0.078096	-0.00967304	0.925454	0.881122	0.633386	0.955105	0.784838
unchanged	0.00193614	0.126733	0.0411388	0.0416515	0.0836303	0.669642	0.894831	0.84013	0.571701	0.809953
unchanged	0.00262114	-0.164477	0.00453841	-0.104504	-0.000244117	0.445374	0.990906	0.490635	0.999303	0.75189
unchanged	-0.0030186	-0.186721	-0.270918	-0.228679	-0.109621	0.435754	0.0453628	0.0882665	0.472479	0.742648
unchanged	0.00520553	0.0817595	0.110959	0.0287374	0.129113	0.870425	0.657953	0.909831	0.411553	0.503908
unchanged	0.00271014	-0.0763541	-0.0529291	0.00120502	0.00823656	0.885077	0.873535	0.996472	0.968995	0.756214
unchanged	0.00120487	-0.0380525	0.0593623	0.0607346	-0.0156764	0.933785	0.768955	0.671602	0.912957	0.862135
unchanged	0.0070681	-0.049049	-0.0319902	0.019613	0.074894	0.909613	0.902915	0.91465	0.533274	0.178264
unchanged	0.00732026	0.0479847	-0.0122089	0.0641509	0.125684	0.943043	0.978647	0.775949	0.440204	0.337759
unchanged	0.00189709	0.0461046	0.0644176	-0.0111906	0.042881	0.952587	0.856048	0.969094	0.840869	0.851639
unchanged	-0.00208766	-0.0368075	-0.0170337	-0.0485766	-0.0459703	0.968697	0.974389	0.865227	0.842265	0.849224
unchanged	-2.85e-05	-0.107755	-0.0879561	-0.0266099	-0.0398128	0.742186	0.693187	0.901738	0.809186	0.997808
unchanged	0.00927091	0.162219	0.221358	0.178991	0.219032	0.509897	0.106295	0.189862	0.0679083	0.143452
unchanged	0.0112607	0.0874796	0.0966167	0.135389	0.204118	0.814351	0.639347	0.328752	0.0704059	0.0449058
unchanged	0.00216814	0.161895	0.156646	0.166396	0.0690811	0.514723	0.354345	0.232955	0.662116	0.80165
unchanged	0.00857379	0.104302	-0.0350628	0.0816355	0.165022	0.749389	0.911204	0.623775	0.166747	0.165096
unchanged	-0.00737683	-0.0566447	-0.0867064	-0.135428	-0.135357	0.886451	0.632672	0.24681	0.208093	0.161912
unchanged	0.00582099	0.134035	0.000124909	0.0826478	0.140398	0.646021	1	0.640831	0.294088	0.392557
unchanged	0.00690012	0.0412992	0.116006	0.0388506	0.138187	0.95903	0.682942	0.887626	0.434822	0.413995
unchanged	-0.00117143	-0.0105257	0.0802045	0.0354723	-0.0162057	0.986455	0.659932	0.835	0.911792	0.865652
unchanged	0.00387099	-0.047156	-0.06535	0.120978	0.00391395	0.920691	0.767515	0.3494	0.981885	0.571507
unchanged	-0.0010995	0.0575748	-0.0122596	-0.0475208	0.00873647	0.89267	0.971671	0.785547	0.95744	0.884257
unchanged	-0.00121016	-0.100429	-0.0124628	-0.0845857	-0.0597608	0.781823	0.97484	0.627672	0.707238	0.885357
unchanged	0.00464872	0.130461	0.0235799	0.101475	0.116516	0.76533	0.958762	0.641153	0.517423	0.611708
unchanged	0.00451698	-0.133547	0.0100777	-0.103978	0.043926	0.675112	0.980571	0.551471	0.804487	0.56344
unchanged	-0.0113447	-0.0430262	-0.0409075	-0.0780568	-0.212584	0.937142	0.890355	0.644273	0.0624093	0.0414212
unchanged	0.000766414	0.0400131	0.0443272	0.0238814	0.0234976	0.929476	0.850098	0.895392	0.871781	0.913269
unchanged	-0.0070294	-0.155877	-0.0658071	-0.150826	-0.165343	0.493633	0.786421	0.254282	0.167737	0.285998
unchanged	0.00317513	0.0328094	-0.0200067	-0.0482401	0.0594438	0.944341	0.945713	0.752771	0.627954	0.604268
unchanged	0.00249808	0.0573579	-0.0057176	0.0288775	0.0505424	0.843901	0.984196	0.841358	0.634907	0.637638
unchanged	0.011725	0.0690194	0.18854	0.144227	0.219807	0.890449	0.238624	0.35739	0.0794958	0.0603111
unchanged	-0.0060806	0.0839077	-0.0150606	0.000171279	-0.0920872	0.894623	0.976427	0.999647	0.652008	0.524414
unchanged	-0.00646728	-0.0576198	0.0157837	-0.136717	-0.101444	0.918933	0.9686	0.387063	0.505336	0.385834
unchanged	-0.0014478	-0.0256455	0.0506378	0.0531077	-0.0514647	0.975134	0.887688	0.825706	0.794295	0.882082
unchanged	-0.00596375	0.0224723	0.0207575	-0.0433023	-0.0896293	0.975985	0.960819	0.85735	0.602962	0.445579
unchanged	0.00250782	-0.0779723	-0.0194811	0.0388477	-0.00535004	0.890449	0.96477	0.880265	0.98188	0.78956
unchanged	0.00176502	0.18659	0.175199	0.110571	0.108413	0.468766	0.343391	0.553301	0.503391	0.853371
unchanged	0.00388842	0.077898	0.152714	0.173099	0.0639903	0.914807	0.589695	0.409922	0.782712	0.717293
unchanged	0.0108388	0.0115098	0.0290245	0.109468	0.170281	0.987593	0.932981	0.472596	0.153977	0.0476533
unchanged	0.011125	0.188341	0.23031	0.117543	0.274647	0.475395	0.149052	0.527694	0.0351311	0.106946
unchanged	0.00336611	-0.122982	0.0173173	-0.00895603	0.00770706	0.793165	0.971752	0.97555	0.974339	0.732874
unchanged	-0.00174715	0.237524	0.164952	0.0592652	0.0477867	0.13476	0.250726	0.739079	0.762031	0.843923
unchanged	0.00899961	0.00956102	0.0107366	0.0837346	0.168184	0.990972	0.978945	0.646698	0.199688	0.171454
unchanged	0.00466861	0.0472231	0.0586123	0.0887122	0.0851279	0.847891	0.642022	0.278829	0.260764	0.19911
unchanged	-0.0103982	0.0268858	-0.06067	-0.0247292	-0.177758	0.975134	0.870346	0.930885	0.28558	0.200177
unchanged	0.00856459	0.0784222	0.0325641	0.00408572	0.186178	0.877308	0.935704	0.987463	0.184512	0.235028
unchanged	-0.0192399	-0.032183	-0.219393	-0.176034	-0.333599	0.974207	0.341638	0.406594	0.041057	0.0195625
unchanged	0.0101888	0.0578868	0.128754	0.138215	0.182808	0.9107	0.482576	0.342591	0.131358	0.0972007
unchanged	-0.00185379	0.0757198	0.0143222	-0.0531743	0.0102848	0.78146	0.958646	0.698214	0.940558	0.766507
unchanged	0.00823345	-0.0281374	0.0546065	0.077432	0.115482	0.961856	0.821287	0.618946	0.338117	0.123093
unchanged	-0.00401299	0.0427223	-0.0292831	-0.0144445	-0.0590075	0.9419	0.937285	0.95074	0.721064	0.590523
unchanged	-0.00588866	-0.0557131	-0.104891	-0.011931	-0.134703	0.920691	0.643094	0.960614	0.33806	0.42098
unchanged	-0.00426046	0.0178743	-0.0169847	-0.00600159	-0.081119	0.983221	0.967712	0.98161	0.634239	0.601609
unchanged	0.00603488	0.00488676	0.0866451	-0.0319486	0.121432	0.997959	0.774879	0.904336	0.477143	0.470453
unchanged	0.00356061	-0.116326	0.034315	0.0272319	0.00329031	0.628957	0.89679	0.881841	0.98394	0.580977
unchanged	-0.00345732	0.0571491	0.119961	0.113716	-0.0723904	0.919555	0.571082	0.500572	0.655734	0.679926
unchanged	0.00261741	0.0557493	0.0115142	0.0141796	0.0584881	0.879606	0.970822	0.938226	0.631852	0.659173
unchanged	0.000189442	0.0231012	-0.0734751	-0.0459044	0.00178342	0.972351	0.745884	0.80554	0.991811	0.982461
unchanged	0.0127904	-0.0140142	0.0758754	0.0917136	0.201234	0.985462	0.766614	0.599729	0.100408	0.0251537
unchanged	-0.00121252	-0.0123712	-0.102097	0.0155447	-0.0480458	0.991204	0.768042	0.96126	0.840458	0.919851
unchanged	0.00454254	0.0128011	-0.0556137	0.0777711	0.0542502	0.984901	0.820308	0.62043	0.705642	0.475967
unchanged	-0.00807167	-0.0418727	-0.0220027	-0.061107	-0.13962	0.924894	0.940739	0.680607	0.176692	0.105865
unchanged	-0.00818322	0.0428388	0.0483056	-0.0486149	-0.0907106	0.924894	0.835975	0.767858	0.449585	0.119209
unchanged	-0.00389271	-0.00771288	-0.0633872	0.00833321	-0.0769488	0.989705	0.705023	0.960598	0.449422	0.437984
depleted	-0.00944992	-0.0219139	-0.0779657	-0.120226	-0.140685	0.952587	0.47126	0.112063	0.0382649	0.00198869
unchanged	-0.0011828	0.0371536	0.0734488	0.0268169	0.00181163	0.933794	0.682942	0.876601	0.990656	0.862701
unchanged	0.00179463	-0.0117663	-0.0281008	0.00941058	0.0243975	0.983221	0.903034	0.95547	0.844033	0.734088
unchanged	0.00287162	0.0726837	0.0774735	0.0647589	0.0779049	0.776239	0.603904	0.597741	0.43716	0.560191
[truncated: 16,109 more rows]
