# Supplementary material for: Saturation genome editing of BAP1 functionally classifies somatic and germline variants
Source: Nat Genet. 2024 Jul 5;56(7):1434–45. doi: 10.1038/s41588-024-01799-3 (PMC11250367; doi:10.1038/s41588-024-01799-3)
Supplement: Supplementary file 21 — Statistical and graph source data. [file 41588_2024_1799_MOESM21_ESM.xlsx]

## Sheet: extended_data_fig_9
functional_classification	slim_consequence	ref_aa	alt_aa	Codons
depleted	missense	R	G	Agg/Ggg
depleted	missense	R	K	aGg/aAg
depleted	missense	R	M	aGg/aTg
depleted	missense	R	T	aGg/aCg
depleted	missense	R	W	Agg/Tgg
depleted	synonymous	R	R	Agg/Cgg
unchanged	missense	R	S	agG/agC
